# Supplementary material for: Simulations using APSIM suggest that Conservation Agriculture sustains protein yield under changing climate dynamics in Northern Mozambique
Source: BMC Plant Biol. 2025 Nov 13;25:1556. doi: 10.1186/s12870-025-07418-5 (PMC12613769; doi:10.1186/s12870-025-07418-5)
Supplement: Supplementary file 2 — Supplementary Material 2. [file 12870_2025_7418_MOESM2_ESM.zip]

Archive with 401 entries (401 files):
- APSIM Output_08 Oct 2020/CA Maize CA_maize.csv
- APSIM Output_08 Oct 2020/CA Maize CA_maize.out
- APSIM Output_08 Oct 2020/Calibration_Cowpea conv_cowpea outputfile_daily.csv
- APSIM Output_08 Oct 2020/Calibration_Cowpea conv_cowpea outputfile_daily.out
- APSIM Output_08 Oct 2020/Calibration_Cowpea conv_cowpea.csv
- APSIM Output_08 Oct 2020/Calibration_Cowpea conv_cowpea.out
- APSIM Output_08 Oct 2020/Calibration_Maize conv_maize outputfile_daily.csv
- APSIM Output_08 Oct 2020/Calibration_Maize conv_maize outputfile_daily.out
- APSIM Output_08 Oct 2020/Calibration_Maize conv_maize.csv
- APSIM Output_08 Oct 2020/Calibration_Maize conv_maize.out
- APSIM Output_08 Oct 2020/Conservation_Cowpea conv_cowpea.csv
- APSIM Output_08 Oct 2020/Conservation_Cowpea conv_cowpea.out
- APSIM Output_08 Oct 2020/Conventiona_Cowpea conv_cowpea.csv
- APSIM Output_08 Oct 2020/Conventiona_Cowpea conv_cowpea.out
- APSIM Output_08 Oct 2020/Conventional Maize conv_maize.csv
- APSIM Output_08 Oct 2020/Conventional Maize conv_maize.out
- APSIM Output_08 Oct 2020/Maize-Cowpea Inter (Conservation 0 Degree T and 0% Rainfall) cowpeaout.csv
- APSIM Output_08 Oct 2020/Maize-Cowpea Inter (Conservation 0 Degree T and 0% Rainfall) cowpeaout.out
- APSIM Output_08 Oct 2020/Maize-Cowpea Inter (Conservation 0 Degree T and 0% Rainfall) maizeout.csv
- APSIM Output_08 Oct 2020/Maize-Cowpea Inter (Conservation 0 Degree T and 0% Rainfall) maizeout.out
- APSIM Output_08 Oct 2020/Maize-Cowpea Inter (Conservation 0 Degree T and 10% Rainfall) cowpeaout.csv
- APSIM Output_08 Oct 2020/Maize-Cowpea Inter (Conservation 0 Degree T and 10% Rainfall) cowpeaout.out
- APSIM Output_08 Oct 2020/Maize-Cowpea Inter (Conservation 0 Degree T and 10% Rainfall) maizeout.csv
- APSIM Output_08 Oct 2020/Maize-Cowpea Inter (Conservation 0 Degree T and 10% Rainfall) maizeout.out
- APSIM Output_08 Oct 2020/Maize-Cowpea Inter (Conservation 0 Degree T and 20% Rainfall) cowpeaout.csv
- APSIM Output_08 Oct 2020/Maize-Cowpea Inter (Conservation 0 Degree T and 20% Rainfall) cowpeaout.out
- APSIM Output_08 Oct 2020/Maize-Cowpea Inter (Conservation 0 Degree T and 20% Rainfall) maizeout.csv
- APSIM Output_08 Oct 2020/Maize-Cowpea Inter (Conservation 0 Degree T and 20% Rainfall) maizeout.out
- APSIM Output_08 Oct 2020/Maize-Cowpea Inter (Conservation 1 Degree T and 0% Rainfall) cowpeaout.csv
- APSIM Output_08 Oct 2020/Maize-Cowpea Inter (Conservation 1 Degree T and 0% Rainfall) cowpeaout.out
- APSIM Output_08 Oct 2020/Maize-Cowpea Inter (Conservation 1 Degree T and 0% Rainfall) maizeout.csv
- APSIM Output_08 Oct 2020/Maize-Cowpea Inter (Conservation 1 Degree T and 0% Rainfall) maizeout.out
- APSIM Output_08 Oct 2020/Maize-Cowpea Inter (Conservation 1 Degree T and 10% Rainfall) cowpeaout.csv
- APSIM Output_08 Oct 2020/Maize-Cowpea Inter (Conservation 1 Degree T and 10% Rainfall) cowpeaout.out
- APSIM Output_08 Oct 2020/Maize-Cowpea Inter (Conservation 1 Degree T and 10% Rainfall) maizeout.csv
- APSIM Output_08 Oct 2020/Maize-Cowpea Inter (Conservation 1 Degree T and 10% Rainfall) maizeout.out
- APSIM Output_08 Oct 2020/Maize-Cowpea Inter (Conservation 1 Degree T and 20% Rainfall) cowpeaout.csv
- APSIM Output_08 Oct 2020/Maize-Cowpea Inter (Conservation 1 Degree T and 20% Rainfall) cowpeaout.out
- APSIM Output_08 Oct 2020/Maize-Cowpea Inter (Conservation 1 Degree T and 20% Rainfall) maizeout.csv
- APSIM Output_08 Oct 2020/Maize-Cowpea Inter (Conservation 1 Degree T and 20% Rainfall) maizeout.out
- APSIM Output_08 Oct 2020/Maize-Cowpea Inter (Conservation 2 Degree and 0% Rainfall) cowpeaout.csv
- APSIM Output_08 Oct 2020/Maize-Cowpea Inter (Conservation 2 Degree and 0% Rainfall) cowpeaout.out
- APSIM Output_08 Oct 2020/Maize-Cowpea Inter (Conservation 2 Degree and 0% Rainfall) maizeout.csv
- APSIM Output_08 Oct 2020/Maize-Cowpea Inter (Conservation 2 Degree and 0% Rainfall) maizeout.out
- APSIM Output_08 Oct 2020/Maize-Cowpea Inter (Conservation 2 Degree and 10% Rainfall) cowpeaout.csv
- APSIM Output_08 Oct 2020/Maize-Cowpea Inter (Conservation 2 Degree and 10% Rainfall) cowpeaout.out
- APSIM Output_08 Oct 2020/Maize-Cowpea Inter (Conservation 2 Degree and 10% Rainfall) maizeout.csv
- APSIM Output_08 Oct 2020/Maize-Cowpea Inter (Conservation 2 Degree and 10% Rainfall) maizeout.out
- APSIM Output_08 Oct 2020/Maize-Cowpea Inter (Conservation 2 Degree T and 20% Rainfall) cowpeaout.csv
- APSIM Output_08 Oct 2020/Maize-Cowpea Inter (Conservation 2 Degree T and 20% Rainfall) cowpeaout.out
- APSIM Output_08 Oct 2020/Maize-Cowpea Inter (Conservation 2 Degree T and 20% Rainfall) maizeout.csv
- APSIM Output_08 Oct 2020/Maize-Cowpea Inter (Conservation 2 Degree T and 20% Rainfall) maizeout.out
- APSIM Output_08 Oct 2020/Maize-Cowpea Inter (Conservation 3 Degree and 0% Rainfall) cowpeaout.csv
- APSIM Output_08 Oct 2020/Maize-Cowpea Inter (Conservation 3 Degree and 0% Rainfall) cowpeaout.out
- APSIM Output_08 Oct 2020/Maize-Cowpea Inter (Conservation 3 Degree and 0% Rainfall) maizeout.csv
- APSIM Output_08 Oct 2020/Maize-Cowpea Inter (Conservation 3 Degree and 0% Rainfall) maizeout.out
- APSIM Output_08 Oct 2020/Maize-Cowpea Inter (Conservation 3 Degree and 10% Rainfall) cowpeaout.csv
- APSIM Output_08 Oct 2020/Maize-Cowpea Inter (Conservation 3 Degree and 10% Rainfall) cowpeaout.out
- APSIM Output_08 Oct 2020/Maize-Cowpea Inter (Conservation 3 Degree and 10% Rainfall) maizeout.csv
- APSIM Output_08 Oct 2020/Maize-Cowpea Inter (Conservation 3 Degree and 10% Rainfall) maizeout.out
- APSIM Output_08 Oct 2020/Maize-Cowpea Inter (Conservation 3 Degree T and 20% Rainfall) cowpeaout.csv
- APSIM Output_08 Oct 2020/Maize-Cowpea Inter (Conservation 3 Degree T and 20% Rainfall) cowpeaout.out
- APSIM Output_08 Oct 2020/Maize-Cowpea Inter (Conservation 3 Degree T and 20% Rainfall) maizeout.csv
- APSIM Output_08 Oct 2020/Maize-Cowpea Inter (Conservation 3 Degree T and 20% Rainfall) maizeout.out
- APSIM Output_08 Oct 2020/Maize-Cowpea Inter (Conservation 4 Degree and 0% Rainfall) cowpeaout.csv
- APSIM Output_08 Oct 2020/Maize-Cowpea Inter (Conservation 4 Degree and 0% Rainfall) cowpeaout.out
- APSIM Output_08 Oct 2020/Maize-Cowpea Inter (Conservation 4 Degree and 0% Rainfall) maizeout.csv
- APSIM Output_08 Oct 2020/Maize-Cowpea Inter (Conservation 4 Degree and 0% Rainfall) maizeout.out
- APSIM Output_08 Oct 2020/Maize-Cowpea Inter (Conservation 4 Degree and 10% Rainfall) cowpeaout.csv
- APSIM Output_08 Oct 2020/Maize-Cowpea Inter (Conservation 4 Degree and 10% Rainfall) cowpeaout.out
- APSIM Output_08 Oct 2020/Maize-Cowpea Inter (Conservation 4 Degree and 10% Rainfall) maizeout.csv
- APSIM Output_08 Oct 2020/Maize-Cowpea Inter (Conservation 4 Degree and 10% Rainfall) maizeout.out
- APSIM Output_08 Oct 2020/Maize-Cowpea Inter (Conservation 4 Degree T and 20% Rainfall) cowpeaout.csv
- APSIM Output_08 Oct 2020/Maize-Cowpea Inter (Conservation 4 Degree T and 20% Rainfall) cowpeaout.out
- APSIM Output_08 Oct 2020/Maize-Cowpea Inter (Conservation 4 Degree T and 20% Rainfall) maizeout.csv
- APSIM Output_08 Oct 2020/Maize-Cowpea Inter (Conservation 4 Degree T and 20% Rainfall) maizeout.out
- APSIM Output_08 Oct 2020/Maize-Cowpea Inter (Conservation) cowpeaout.csv
- APSIM Output_08 Oct 2020/Maize-Cowpea Inter (Conservation) cowpeaout.out
- APSIM Output_08 Oct 2020/Maize-Cowpea Inter (Conservation) maizeout.csv
- APSIM Output_08 Oct 2020/Maize-Cowpea Inter (Conservation) maizeout.out
- APSIM Output_08 Oct 2020/Maize-Cowpea Inter (Conventional 0 Degree and 0% Rainfall) cowpeaout.csv
- APSIM Output_08 Oct 2020/Maize-Cowpea Inter (Conventional 0 Degree and 0% Rainfall) cowpeaout.out
- APSIM Output_08 Oct 2020/Maize-Cowpea Inter (Conventional 0 Degree and 0% Rainfall) maizeout.csv
- APSIM Output_08 Oct 2020/Maize-Cowpea Inter (Conventional 0 Degree and 0% Rainfall) maizeout.out
- APSIM Output_08 Oct 2020/Maize-Cowpea Inter (Conventional 0 Degree and 10% Rainfall) cowpeaout.csv
- APSIM Output_08 Oct 2020/Maize-Cowpea Inter (Conventional 0 Degree and 10% Rainfall) cowpeaout.out
- APSIM Output_08 Oct 2020/Maize-Cowpea Inter (Conventional 0 Degree and 10% Rainfall) maizeout.csv
- APSIM Output_08 Oct 2020/Maize-Cowpea Inter (Conventional 0 Degree and 10% Rainfall) maizeout.out
- APSIM Output_08 Oct 2020/Maize-Cowpea Inter (Conventional 0 Degree and 20% Rainfall) cowpeaout.csv
- APSIM Output_08 Oct 2020/Maize-Cowpea Inter (Conventional 0 Degree and 20% Rainfall) cowpeaout.out
- APSIM Output_08 Oct 2020/Maize-Cowpea Inter (Conventional 0 Degree and 20% Rainfall) maizeout.csv
- APSIM Output_08 Oct 2020/Maize-Cowpea Inter (Conventional 0 Degree and 20% Rainfall) maizeout.out
- APSIM Output_08 Oct 2020/Maize-Cowpea Inter (Conventional 1 Degree and 0% Rainfall) cowpeaout.csv
- APSIM Output_08 Oct 2020/Maize-Cowpea Inter (Conventional 1 Degree and 0% Rainfall) cowpeaout.out
- APSIM Output_08 Oct 2020/Maize-Cowpea Inter (Conventional 1 Degree and 0% Rainfall) maizeout.csv
- APSIM Output_08 Oct 2020/Maize-Cowpea Inter (Conventional 1 Degree and 0% Rainfall) maizeout.out
- APSIM Output_08 Oct 2020/Maize-Cowpea Inter (Conventional 1 Degree and 10% Rainfall) cowpeaout.csv
- APSIM Output_08 Oct 2020/Maize-Cowpea Inter (Conventional 1 Degree and 10% Rainfall) cowpeaout.out
- APSIM Output_08 Oct 2020/Maize-Cowpea Inter (Conventional 1 Degree and 10% Rainfall) maizeout.csv
- APSIM Output_08 Oct 2020/Maize-Cowpea Inter (Conventional 1 Degree and 10% Rainfall) maizeout.out
- APSIM Output_08 Oct 2020/Maize-Cowpea Inter (Conventional 1 Degree and 20% Rainfall) cowpeaout.csv
- APSIM Output_08 Oct 2020/Maize-Cowpea Inter (Conventional 1 Degree and 20% Rainfall) cowpeaout.out
- APSIM Output_08 Oct 2020/Maize-Cowpea Inter (Conventional 1 Degree and 20% Rainfall) maizeout.csv
- APSIM Output_08 Oct 2020/Maize-Cowpea Inter (Conventional 1 Degree and 20% Rainfall) maizeout.out
- APSIM Output_08 Oct 2020/Maize-Cowpea Inter (Conventional 2 Degree and 0% Rainfall) cowpeaout.csv
- APSIM Output_08 Oct 2020/Maize-Cowpea Inter (Conventional 2 Degree and 0% Rainfall) cowpeaout.out
- APSIM Output_08 Oct 2020/Maize-Cowpea Inter (Conventional 2 Degree and 0% Rainfall) maizeout.csv
- APSIM Output_08 Oct 2020/Maize-Cowpea Inter (Conventional 2 Degree and 0% Rainfall) maizeout.out
- APSIM Output_08 Oct 2020/Maize-Cowpea Inter (Conventional 2 Degree and 10% Rainfall) cowpeaout.csv
- APSIM Output_08 Oct 2020/Maize-Cowpea Inter (Conventional 2 Degree and 10% Rainfall) cowpeaout.out
- APSIM Output_08 Oct 2020/Maize-Cowpea Inter (Conventional 2 Degree and 10% Rainfall) maizeout.csv
- APSIM Output_08 Oct 2020/Maize-Cowpea Inter (Conventional 2 Degree and 10% Rainfall) maizeout.out
- APSIM Output_08 Oct 2020/Maize-Cowpea Inter (Conventional 2 Degree and 20% Rainfall) cowpeaout.csv
- APSIM Output_08 Oct 2020/Maize-Cowpea Inter (Conventional 2 Degree and 20% Rainfall) cowpeaout.out
- APSIM Output_08 Oct 2020/Maize-Cowpea Inter (Conventional 2 Degree and 20% Rainfall) maizeout.csv
- APSIM Output_08 Oct 2020/Maize-Cowpea Inter (Conventional 2 Degree and 20% Rainfall) maizeout.out
- APSIM Output_08 Oct 2020/Maize-Cowpea Inter (Conventional 3 Degree and 0% Rainfall) cowpeaout.csv
- APSIM Output_08 Oct 2020/Maize-Cowpea Inter (Conventional 3 Degree and 0% Rainfall) cowpeaout.out
- APSIM Output_08 Oct 2020/Maize-Cowpea Inter (Conventional 3 Degree and 0% Rainfall) maizeout.csv
- APSIM Output_08 Oct 2020/Maize-Cowpea Inter (Conventional 3 Degree and 0% Rainfall) maizeout.out
- APSIM Output_08 Oct 2020/Maize-Cowpea Inter (Conventional 3 Degree and 10% Rainfall) cowpeaout.csv
- APSIM Output_08 Oct 2020/Maize-Cowpea Inter (Conventional 3 Degree and 10% Rainfall) cowpeaout.out
- APSIM Output_08 Oct 2020/Maize-Cowpea Inter (Conventional 3 Degree and 10% Rainfall) maizeout.csv
- APSIM Output_08 Oct 2020/Maize-Cowpea Inter (Conventional 3 Degree and 10% Rainfall) maizeout.out
- APSIM Output_08 Oct 2020/Maize-Cowpea Inter (Conventional 3 Degree and 20% Rainfall) cowpeaout.csv
- APSIM Output_08 Oct 2020/Maize-Cowpea Inter (Conventional 3 Degree and 20% Rainfall) cowpeaout.out
- APSIM Output_08 Oct 2020/Maize-Cowpea Inter (Conventional 3 Degree and 20% Rainfall) maizeout.csv
- APSIM Output_08 Oct 2020/Maize-Cowpea Inter (Conventional 3 Degree and 20% Rainfall) maizeout.out
- APSIM Output_08 Oct 2020/Maize-Cowpea Inter (Conventional 4 Degree and 0% Rainfall) cowpeaout.csv
- APSIM Output_08 Oct 2020/Maize-Cowpea Inter (Conventional 4 Degree and 0% Rainfall) cowpeaout.out
- APSIM Output_08 Oct 2020/Maize-Cowpea Inter (Conventional 4 Degree and 0% Rainfall) maizeout.csv
- APSIM Output_08 Oct 2020/Maize-Cowpea Inter (Conventional 4 Degree and 0% Rainfall) maizeout.out
- APSIM Output_08 Oct 2020/Maize-Cowpea Inter (Conventional 4 Degree and 10% Rainfall) cowpeaout.csv
- APSIM Output_08 Oct 2020/Maize-Cowpea Inter (Conventional 4 Degree and 10% Rainfall) cowpeaout.out
- APSIM Output_08 Oct 2020/Maize-Cowpea Inter (Conventional 4 Degree and 10% Rainfall) maizeout.csv
- APSIM Output_08 Oct 2020/Maize-Cowpea Inter (Conventional 4 Degree and 10% Rainfall) maizeout.out
- APSIM Output_08 Oct 2020/Maize-Cowpea Inter (Conventional 4 Degree and 20% Rainfall) cowpeaout.csv
- APSIM Output_08 Oct 2020/Maize-Cowpea Inter (Conventional 4 Degree and 20% Rainfall) cowpeaout.out
- APSIM Output_08 Oct 2020/Maize-Cowpea Inter (Conventional 4 Degree and 20% Rainfall) maizeout.csv
- APSIM Output_08 Oct 2020/Maize-Cowpea Inter (Conventional 4 Degree and 20% Rainfall) maizeout.out
- APSIM Output_08 Oct 2020/Maize-Cowpea Inter (Conventional) cowpeaout.csv
- APSIM Output_08 Oct 2020/Maize-Cowpea Inter (Conventional) cowpeaout.out
- APSIM Output_08 Oct 2020/Maize-Cowpea Inter (Conventional) maizeout.csv
- APSIM Output_08 Oct 2020/Maize-Cowpea Inter (Conventional) maizeout.out
- APSIM Output_08 Oct 2020/Maize-Cowpea-Pigeonpea Inter (Conservation 0 Degree and 0% Rainfall) cowpeaout.csv
- APSIM Output_08 Oct 2020/Maize-Cowpea-Pigeonpea Inter (Conservation 0 Degree and 0% Rainfall) cowpeaout.out
- APSIM Output_08 Oct 2020/Maize-Cowpea-Pigeonpea Inter (Conservation 0 Degree and 0% Rainfall) maizeout.csv
- APSIM Output_08 Oct 2020/Maize-Cowpea-Pigeonpea Inter (Conservation 0 Degree and 0% Rainfall) maizeout.out
- APSIM Output_08 Oct 2020/Maize-Cowpea-Pigeonpea Inter (Conservation 0 Degree and 0% Rainfall) pigeonpeaout.csv
- APSIM Output_08 Oct 2020/Maize-Cowpea-Pigeonpea Inter (Conservation 0 Degree and 0% Rainfall) pigeonpeaout.out
- APSIM Output_08 Oct 2020/Maize-Cowpea-Pigeonpea Inter (Conservation 0 Degree and 0% Rainfall).csv
- APSIM Output_08 Oct 2020/Maize-Cowpea-Pigeonpea Inter (Conservation 0 Degree and 0% Rainfall).out
- APSIM Output_08 Oct 2020/Maize-Cowpea-Pigeonpea Inter (Conservation 0 Degree and 10% Rainfall) cowpeaout.csv
- APSIM Output_08 Oct 2020/Maize-Cowpea-Pigeonpea Inter (Conservation 0 Degree and 10% Rainfall) cowpeaout.out
- APSIM Output_08 Oct 2020/Maize-Cowpea-Pigeonpea Inter (Conservation 0 Degree and 10% Rainfall) maizeout.csv
- APSIM Output_08 Oct 2020/Maize-Cowpea-Pigeonpea Inter (Conservation 0 Degree and 10% Rainfall) maizeout.out
- APSIM Output_08 Oct 2020/Maize-Cowpea-Pigeonpea Inter (Conservation 0 Degree and 10% Rainfall) pigeonpeaout.csv
- APSIM Output_08 Oct 2020/Maize-Cowpea-Pigeonpea Inter (Conservation 0 Degree and 10% Rainfall) pigeonpeaout.out
- APSIM Output_08 Oct 2020/Maize-Cowpea-Pigeonpea Inter (Conservation 0 Degree and 10% Rainfall).csv
- APSIM Output_08 Oct 2020/Maize-Cowpea-Pigeonpea Inter (Conservation 0 Degree and 10% Rainfall).out
- APSIM Output_08 Oct 2020/Maize-Cowpea-Pigeonpea Inter (Conservation 0 Degree and 20% Rainfall) cowpeaout.csv
- APSIM Output_08 Oct 2020/Maize-Cowpea-Pigeonpea Inter (Conservation 0 Degree and 20% Rainfall) cowpeaout.out
- APSIM Output_08 Oct 2020/Maize-Cowpea-Pigeonpea Inter (Conservation 0 Degree and 20% Rainfall) maizeout.csv
- APSIM Output_08 Oct 2020/Maize-Cowpea-Pigeonpea Inter (Conservation 0 Degree and 20% Rainfall) maizeout.out
- APSIM Output_08 Oct 2020/Maize-Cowpea-Pigeonpea Inter (Conservation 0 Degree and 20% Rainfall) pigeonpeaout.csv
- APSIM Output_08 Oct 2020/Maize-Cowpea-Pigeonpea Inter (Conservation 0 Degree and 20% Rainfall) pigeonpeaout.out
- APSIM Output_08 Oct 2020/Maize-Cowpea-Pigeonpea Inter (Conservation 0 Degree and 20% Rainfall).csv
- APSIM Output_08 Oct 2020/Maize-Cowpea-Pigeonpea Inter (Conservation 0 Degree and 20% Rainfall).out
- APSIM Output_08 Oct 2020/Maize-Cowpea-Pigeonpea Inter (Conservation 1 Degree and 0% Rainfall) cowpeaout.csv
- APSIM Output_08 Oct 2020/Maize-Cowpea-Pigeonpea Inter (Conservation 1 Degree and 0% Rainfall) cowpeaout.out
- APSIM Output_08 Oct 2020/Maize-Cowpea-Pigeonpea Inter (Conservation 1 Degree and 0% Rainfall) maizeout.csv
- APSIM Output_08 Oct 2020/Maize-Cowpea-Pigeonpea Inter (Conservation 1 Degree and 0% Rainfall) maizeout.out
- APSIM Output_08 Oct 2020/Maize-Cowpea-Pigeonpea Inter (Conservation 1 Degree and 0% Rainfall) pigeonpeaout.csv
- APSIM Output_08 Oct 2020/Maize-Cowpea-Pigeonpea Inter (Conservation 1 Degree and 0% Rainfall) pigeonpeaout.out
- APSIM Output_08 Oct 2020/Maize-Cowpea-Pigeonpea Inter (Conservation 1 Degree and 0% Rainfall).csv
- APSIM Output_08 Oct 2020/Maize-Cowpea-Pigeonpea Inter (Conservation 1 Degree and 0% Rainfall).out
- APSIM Output_08 Oct 2020/Maize-Cowpea-Pigeonpea Inter (Conservation 1 Degree and 10% Rainfall) cowpeaout.csv
- APSIM Output_08 Oct 2020/Maize-Cowpea-Pigeonpea Inter (Conservation 1 Degree and 10% Rainfall) cowpeaout.out
- APSIM Output_08 Oct 2020/Maize-Cowpea-Pigeonpea Inter (Conservation 1 Degree and 10% Rainfall) maizeout.csv
- APSIM Output_08 Oct 2020/Maize-Cowpea-Pigeonpea Inter (Conservation 1 Degree and 10% Rainfall) maizeout.out
- APSIM Output_08 Oct 2020/Maize-Cowpea-Pigeonpea Inter (Conservation 1 Degree and 10% Rainfall) pigeonpeaout.csv
- APSIM Output_08 Oct 2020/Maize-Cowpea-Pigeonpea Inter (Conservation 1 Degree and 10% Rainfall) pigeonpeaout.out
- APSIM Output_08 Oct 2020/Maize-Cowpea-Pigeonpea Inter (Conservation 1 Degree and 10% Rainfall).csv
- APSIM Output_08 Oct 2020/Maize-Cowpea-Pigeonpea Inter (Conservation 1 Degree and 10% Rainfall).out
- APSIM Output_08 Oct 2020/Maize-Cowpea-Pigeonpea Inter (Conservation 1 Degree and 20% Rainfall) cowpeaout.csv
- APSIM Output_08 Oct 2020/Maize-Cowpea-Pigeonpea Inter (Conservation 1 Degree and 20% Rainfall) cowpeaout.out
- APSIM Output_08 Oct 2020/Maize-Cowpea-Pigeonpea Inter (Conservation 1 Degree and 20% Rainfall) maizeout.csv
- APSIM Output_08 Oct 2020/Maize-Cowpea-Pigeonpea Inter (Conservation 1 Degree and 20% Rainfall) maizeout.out
- APSIM Output_08 Oct 2020/Maize-Cowpea-Pigeonpea Inter (Conservation 1 Degree and 20% Rainfall) pigeonpeaout.csv
- APSIM Output_08 Oct 2020/Maize-Cowpea-Pigeonpea Inter (Conservation 1 Degree and 20% Rainfall) pigeonpeaout.out
- APSIM Output_08 Oct 2020/Maize-Cowpea-Pigeonpea Inter (Conservation 1 Degree and 20% Rainfall).csv
- APSIM Output_08 Oct 2020/Maize-Cowpea-Pigeonpea Inter (Conservation 1 Degree and 20% Rainfall).out
- APSIM Output_08 Oct 2020/Maize-Cowpea-Pigeonpea Inter (Conservation 2 Degree and 0% Rainfall) cowpeaout.csv
- APSIM Output_08 Oct 2020/Maize-Cowpea-Pigeonpea Inter (Conservation 2 Degree and 0% Rainfall) cowpeaout.out
- APSIM Output_08 Oct 2020/Maize-Cowpea-Pigeonpea Inter (Conservation 2 Degree and 0% Rainfall) maizeout.csv
- APSIM Output_08 Oct 2020/Maize-Cowpea-Pigeonpea Inter (Conservation 2 Degree and 0% Rainfall) maizeout.out
- APSIM Output_08 Oct 2020/Maize-Cowpea-Pigeonpea Inter (Conservation 2 Degree and 0% Rainfall) pigeonpeaout.csv
- APSIM Output_08 Oct 2020/Maize-Cowpea-Pigeonpea Inter (Conservation 2 Degree and 0% Rainfall) pigeonpeaout.out
- APSIM Output_08 Oct 2020/Maize-Cowpea-Pigeonpea Inter (Conservation 2 Degree and 0% Rainfall).csv
- APSIM Output_08 Oct 2020/Maize-Cowpea-Pigeonpea Inter (Conservation 2 Degree and 0% Rainfall).out
- APSIM Output_08 Oct 2020/Maize-Cowpea-Pigeonpea Inter (Conservation 2 Degree and 10% Rainfall) cowpeaout.csv
- APSIM Output_08 Oct 2020/Maize-Cowpea-Pigeonpea Inter (Conservation 2 Degree and 10% Rainfall) cowpeaout.out
- APSIM Output_08 Oct 2020/Maize-Cowpea-Pigeonpea Inter (Conservation 2 Degree and 10% Rainfall) maizeout.csv
- APSIM Output_08 Oct 2020/Maize-Cowpea-Pigeonpea Inter (Conservation 2 Degree and 10% Rainfall) maizeout.out
- APSIM Output_08 Oct 2020/Maize-Cowpea-Pigeonpea Inter (Conservation 2 Degree and 10% Rainfall) pigeonpeaout.csv
- APSIM Output_08 Oct 2020/Maize-Cowpea-Pigeonpea Inter (Conservation 2 Degree and 10% Rainfall) pigeonpeaout.out
- APSIM Output_08 Oct 2020/Maize-Cowpea-Pigeonpea Inter (Conservation 2 Degree and 10% Rainfall).csv
- APSIM Output_08 Oct 2020/Maize-Cowpea-Pigeonpea Inter (Conservation 2 Degree and 10% Rainfall).out
- APSIM Output_08 Oct 2020/Maize-Cowpea-Pigeonpea Inter (Conservation 2 Degree and 20% Rainfall) cowpeaout.csv
- APSIM Output_08 Oct 2020/Maize-Cowpea-Pigeonpea Inter (Conservation 2 Degree and 20% Rainfall) cowpeaout.out
- APSIM Output_08 Oct 2020/Maize-Cowpea-Pigeonpea Inter (Conservation 2 Degree and 20% Rainfall) maizeout.csv
- APSIM Output_08 Oct 2020/Maize-Cowpea-Pigeonpea Inter (Conservation 2 Degree and 20% Rainfall) maizeout.out
- APSIM Output_08 Oct 2020/Maize-Cowpea-Pigeonpea Inter (Conservation 2 Degree and 20% Rainfall) pigeonpeaout.csv
- APSIM Output_08 Oct 2020/Maize-Cowpea-Pigeonpea Inter (Conservation 2 Degree and 20% Rainfall) pigeonpeaout.out
- APSIM Output_08 Oct 2020/Maize-Cowpea-Pigeonpea Inter (Conservation 2 Degree and 20% Rainfall).csv
- APSIM Output_08 Oct 2020/Maize-Cowpea-Pigeonpea Inter (Conservation 2 Degree and 20% Rainfall).out
- APSIM Output_08 Oct 2020/Maize-Cowpea-Pigeonpea Inter (Conservation 3 Degree and 0% Rainfall) cowpeaout.csv
- APSIM Output_08 Oct 2020/Maize-Cowpea-Pigeonpea Inter (Conservation 3 Degree and 0% Rainfall) cowpeaout.out
- APSIM Output_08 Oct 2020/Maize-Cowpea-Pigeonpea Inter (Conservation 3 Degree and 0% Rainfall) maizeout.csv
- APSIM Output_08 Oct 2020/Maize-Cowpea-Pigeonpea Inter (Conservation 3 Degree and 0% Rainfall) maizeout.out
- APSIM Output_08 Oct 2020/Maize-Cowpea-Pigeonpea Inter (Conservation 3 Degree and 0% Rainfall) pigeonpeaout.csv
- APSIM Output_08 Oct 2020/Maize-Cowpea-Pigeonpea Inter (Conservation 3 Degree and 0% Rainfall) pigeonpeaout.out
- APSIM Output_08 Oct 2020/Maize-Cowpea-Pigeonpea Inter (Conservation 3 Degree and 0% Rainfall).csv
- APSIM Output_08 Oct 2020/Maize-Cowpea-Pigeonpea Inter (Conservation 3 Degree and 0% Rainfall).out
- APSIM Output_08 Oct 2020/Maize-Cowpea-Pigeonpea Inter (Conservation 3 Degree and 10% Rainfall) cowpeaout.csv
- APSIM Output_08 Oct 2020/Maize-Cowpea-Pigeonpea Inter (Conservation 3 Degree and 10% Rainfall) cowpeaout.out
- APSIM Output_08 Oct 2020/Maize-Cowpea-Pigeonpea Inter (Conservation 3 Degree and 10% Rainfall) maizeout.csv
- APSIM Output_08 Oct 2020/Maize-Cowpea-Pigeonpea Inter (Conservation 3 Degree and 10% Rainfall) maizeout.out
- APSIM Output_08 Oct 2020/Maize-Cowpea-Pigeonpea Inter (Conservation 3 Degree and 10% Rainfall) pigeonpeaout.csv
- APSIM Output_08 Oct 2020/Maize-Cowpea-Pigeonpea Inter (Conservation 3 Degree and 10% Rainfall) pigeonpeaout.out
- APSIM Output_08 Oct 2020/Maize-Cowpea-Pigeonpea Inter (Conservation 3 Degree and 10% Rainfall).csv
- APSIM Output_08 Oct 2020/Maize-Cowpea-Pigeonpea Inter (Conservation 3 Degree and 10% Rainfall).out
- APSIM Output_08 Oct 2020/Maize-Cowpea-Pigeonpea Inter (Conservation 3 Degree and 20% Rainfall) cowpeaout.csv
- APSIM Output_08 Oct 2020/Maize-Cowpea-Pigeonpea Inter (Conservation 3 Degree and 20% Rainfall) cowpeaout.out
- APSIM Output_08 Oct 2020/Maize-Cowpea-Pigeonpea Inter (Conservation 3 Degree and 20% Rainfall) maizeout.csv
- APSIM Output_08 Oct 2020/Maize-Cowpea-Pigeonpea Inter (Conservation 3 Degree and 20% Rainfall) maizeout.out
- APSIM Output_08 Oct 2020/Maize-Cowpea-Pigeonpea Inter (Conservation 3 Degree and 20% Rainfall) pigeonpeaout.csv
- APSIM Output_08 Oct 2020/Maize-Cowpea-Pigeonpea Inter (Conservation 3 Degree and 20% Rainfall) pigeonpeaout.out
- APSIM Output_08 Oct 2020/Maize-Cowpea-Pigeonpea Inter (Conservation 3 Degree and 20% Rainfall).csv
- APSIM Output_08 Oct 2020/Maize-Cowpea-Pigeonpea Inter (Conservation 3 Degree and 20% Rainfall).out
- APSIM Output_08 Oct 2020/Maize-Cowpea-Pigeonpea Inter (Conservation 4 Degree and 0% Rainfall) cowpeaout.csv
- APSIM Output_08 Oct 2020/Maize-Cowpea-Pigeonpea Inter (Conservation 4 Degree and 0% Rainfall) cowpeaout.out
- APSIM Output_08 Oct 2020/Maize-Cowpea-Pigeonpea Inter (Conservation 4 Degree and 0% Rainfall) maizeout.csv
- APSIM Output_08 Oct 2020/Maize-Cowpea-Pigeonpea Inter (Conservation 4 Degree and 0% Rainfall) maizeout.out
- APSIM Output_08 Oct 2020/Maize-Cowpea-Pigeonpea Inter (Conservation 4 Degree and 0% Rainfall) pigeonpeaout.csv
- APSIM Output_08 Oct 2020/Maize-Cowpea-Pigeonpea Inter (Conservation 4 Degree and 0% Rainfall) pigeonpeaout.out
- APSIM Output_08 Oct 2020/Maize-Cowpea-Pigeonpea Inter (Conservation 4 Degree and 0% Rainfall).csv
- APSIM Output_08 Oct 2020/Maize-Cowpea-Pigeonpea Inter (Conservation 4 Degree and 0% Rainfall).out
- APSIM Output_08 Oct 2020/Maize-Cowpea-Pigeonpea Inter (Conservation 4 Degree and 10% Rainfall) cowpeaout.csv
- APSIM Output_08 Oct 2020/Maize-Cowpea-Pigeonpea Inter (Conservation 4 Degree and 10% Rainfall) cowpeaout.out
- APSIM Output_08 Oct 2020/Maize-Cowpea-Pigeonpea Inter (Conservation 4 Degree and 10% Rainfall) maizeout.csv
- APSIM Output_08 Oct 2020/Maize-Cowpea-Pigeonpea Inter (Conservation 4 Degree and 10% Rainfall) maizeout.out
- APSIM Output_08 Oct 2020/Maize-Cowpea-Pigeonpea Inter (Conservation 4 Degree and 10% Rainfall) pigeonpeaout.csv
- APSIM Output_08 Oct 2020/Maize-Cowpea-Pigeonpea Inter (Conservation 4 Degree and 10% Rainfall) pigeonpeaout.out
- APSIM Output_08 Oct 2020/Maize-Cowpea-Pigeonpea Inter (Conservation 4 Degree and 10% Rainfall).csv
- APSIM Output_08 Oct 2020/Maize-Cowpea-Pigeonpea Inter (Conservation 4 Degree and 10% Rainfall).out
- APSIM Output_08 Oct 2020/Maize-Cowpea-Pigeonpea Inter (Conservation 4 Degree and 20% Rainfall) cowpeaout.csv
- APSIM Output_08 Oct 2020/Maize-Cowpea-Pigeonpea Inter (Conservation 4 Degree and 20% Rainfall) cowpeaout.out
- APSIM Output_08 Oct 2020/Maize-Cowpea-Pigeonpea Inter (Conservation 4 Degree and 20% Rainfall) maizeout.csv
- APSIM Output_08 Oct 2020/Maize-Cowpea-Pigeonpea Inter (Conservation 4 Degree and 20% Rainfall) maizeout.out
- APSIM Output_08 Oct 2020/Maize-Cowpea-Pigeonpea Inter (Conservation 4 Degree and 20% Rainfall) pigeonpeaout.csv
- APSIM Output_08 Oct 2020/Maize-Cowpea-Pigeonpea Inter (Conservation 4 Degree and 20% Rainfall) pigeonpeaout.out
- APSIM Output_08 Oct 2020/Maize-Cowpea-Pigeonpea Inter (Conservation 4 Degree and 20% Rainfall).csv
- APSIM Output_08 Oct 2020/Maize-Cowpea-Pigeonpea Inter (Conservation 4 Degree and 20% Rainfall).out
- APSIM Output_08 Oct 2020/Maize-Cowpea-Pigeonpea Inter (Conservation) cowpeaout.csv
- APSIM Output_08 Oct 2020/Maize-Cowpea-Pigeonpea Inter (Conservation) cowpeaout.out
- APSIM Output_08 Oct 2020/Maize-Cowpea-Pigeonpea Inter (Conservation) maizeout.csv
- APSIM Output_08 Oct 2020/Maize-Cowpea-Pigeonpea Inter (Conservation) maizeout.out
- APSIM Output_08 Oct 2020/Maize-Cowpea-Pigeonpea Inter (Conservation) pigeonpeaout.csv
- APSIM Output_08 Oct 2020/Maize-Cowpea-Pigeonpea Inter (Conservation) pigeonpeaout.out
- APSIM Output_08 Oct 2020/Maize-Cowpea-Pigeonpea Inter (Conservation).csv
- APSIM Output_08 Oct 2020/Maize-Cowpea-Pigeonpea Inter (Conservation).out
- APSIM Output_08 Oct 2020/Maize-Cowpea-Pigeonpea Inter (Conventional 0 Degree and 0% Rainfall) cowpeaout.csv
- APSIM Output_08 Oct 2020/Maize-Cowpea-Pigeonpea Inter (Conventional 0 Degree and 0% Rainfall) cowpeaout.out
- APSIM Output_08 Oct 2020/Maize-Cowpea-Pigeonpea Inter (Conventional 0 Degree and 0% Rainfall) maizeout.csv
- APSIM Output_08 Oct 2020/Maize-Cowpea-Pigeonpea Inter (Conventional 0 Degree and 0% Rainfall) maizeout.out
- APSIM Output_08 Oct 2020/Maize-Cowpea-Pigeonpea Inter (Conventional 0 Degree and 0% Rainfall) pigeonpeaout.csv
- APSIM Output_08 Oct 2020/Maize-Cowpea-Pigeonpea Inter (Conventional 0 Degree and 0% Rainfall) pigeonpeaout.out
- APSIM Output_08 Oct 2020/Maize-Cowpea-Pigeonpea Inter (Conventional 0 Degree and 0% Rainfall).csv
- APSIM Output_08 Oct 2020/Maize-Cowpea-Pigeonpea Inter (Conventional 0 Degree and 0% Rainfall).out
- APSIM Output_08 Oct 2020/Maize-Cowpea-Pigeonpea Inter (Conventional 0 Degree and 10% Rainfall) cowpeaout.csv
- APSIM Output_08 Oct 2020/Maize-Cowpea-Pigeonpea Inter (Conventional 0 Degree and 10% Rainfall) cowpeaout.out
- APSIM Output_08 Oct 2020/Maize-Cowpea-Pigeonpea Inter (Conventional 0 Degree and 10% Rainfall) maizeout.csv
- APSIM Output_08 Oct 2020/Maize-Cowpea-Pigeonpea Inter (Conventional 0 Degree and 10% Rainfall) maizeout.out
- APSIM Output_08 Oct 2020/Maize-Cowpea-Pigeonpea Inter (Conventional 0 Degree and 10% Rainfall) pigeonpeaout.csv
- APSIM Output_08 Oct 2020/Maize-Cowpea-Pigeonpea Inter (Conventional 0 Degree and 10% Rainfall) pigeonpeaout.out
- APSIM Output_08 Oct 2020/Maize-Cowpea-Pigeonpea Inter (Conventional 0 Degree and 10% Rainfall).csv
- APSIM Output_08 Oct 2020/Maize-Cowpea-Pigeonpea Inter (Conventional 0 Degree and 10% Rainfall).out
- APSIM Output_08 Oct 2020/Maize-Cowpea-Pigeonpea Inter (Conventional 0 Degree and 20% Rainfall) cowpeaout.csv
- APSIM Output_08 Oct 2020/Maize-Cowpea-Pigeonpea Inter (Conventional 0 Degree and 20% Rainfall) cowpeaout.out
- APSIM Output_08 Oct 2020/Maize-Cowpea-Pigeonpea Inter (Conventional 0 Degree and 20% Rainfall) maizeout.csv
- APSIM Output_08 Oct 2020/Maize-Cowpea-Pigeonpea Inter (Conventional 0 Degree and 20% Rainfall) maizeout.out
- APSIM Output_08 Oct 2020/Maize-Cowpea-Pigeonpea Inter (Conventional 0 Degree and 20% Rainfall) pigeonpeaout.csv
- APSIM Output_08 Oct 2020/Maize-Cowpea-Pigeonpea Inter (Conventional 0 Degree and 20% Rainfall) pigeonpeaout.out
- APSIM Output_08 Oct 2020/Maize-Cowpea-Pigeonpea Inter (Conventional 0 Degree and 20% Rainfall).csv
- APSIM Output_08 Oct 2020/Maize-Cowpea-Pigeonpea Inter (Conventional 0 Degree and 20% Rainfall).out
- APSIM Output_08 Oct 2020/Maize-Cowpea-Pigeonpea Inter (Conventional 1 Degree and 0% Rainfall) cowpeaout.csv
- APSIM Output_08 Oct 2020/Maize-Cowpea-Pigeonpea Inter (Conventional 1 Degree and 0% Rainfall) cowpeaout.out
- APSIM Output_08 Oct 2020/Maize-Cowpea-Pigeonpea Inter (Conventional 1 Degree and 0% Rainfall) maizeout.csv
- APSIM Output_08 Oct 2020/Maize-Cowpea-Pigeonpea Inter (Conventional 1 Degree and 0% Rainfall) maizeout.out
[truncated: 101 more entries]
