# Supplementary material for: Simulations using APSIM suggest that Conservation Agriculture sustains protein yield under changing climate dynamics in Northern Mozambique
Source: BMC Plant Biol. 2025 Nov 13;25:1556. doi: 10.1186/s12870-025-07418-5 (PMC12613769; doi:10.1186/s12870-025-07418-5)
Supplement: Supplementary file 2 — Supplementary Material 2. [file 12870_2025_7418_MOESM2_ESM.zip › APSIM Output_08 Oct 2020/CA Maize CA_maize.csv]

ApsimVersion = 7.10 r4158
Title = CA Maize CA_maize
Date	esw	day	year	Maize_yield	Maize_stover	Maize_biomass	FloweringDAS	MaturityDAS	MaxLAI	Rain	sws(1)	sws(2)	sws(3)	sws(4)	sws(5)
(dd/mm/yyyy)	(mm)	(day)	(year)	(kg/ha)	(kg/ha)	(kg/ha)	(das)	(das)	(m2/m2)	(mm)	(mm/mm)	(mm/mm)	(mm/mm)	(mm/mm)	(mm/mm)
20/04/1997	182.952	110	1997	954.6	4961.4	5916.0	47	98	3.071	0.000	0.305	0.309	0.318	0.320	0.320
18/03/1998	178.751	77	1998	1517.3	5321.6	6838.9	46	94	3.236	0.000	0.302	0.306	0.316	0.317	0.319
19/04/1999	195.231	109	1999	1137.3	5153.1	6290.4	45	97	3.150	0.100	0.331	0.334	0.329	0.324	0.321
19/03/2000	199.646	79	2000	1580.7	5685.5	7266.2	46	96	3.435	2.300	0.336	0.339	0.332	0.328	0.325
02/04/2001	214.131	92	2001	1504.0	5570.7	7074.7	46	97	3.277	2.300	0.377	0.354	0.341	0.336	0.332
30/03/2002	197.987	89	2002	873.4	4652.8	5526.3	45	95	2.924	4.100	0.337	0.338	0.331	0.326	0.322
31/03/2003	204.829	90	2003	1139.2	5257.9	6397.2	45	94	3.403	5.800	0.347	0.344	0.335	0.330	0.328
19/03/2004	185.479	79	2004	1025.2	5056.9	6082.1	44	94	3.337	0.000	0.311	0.315	0.322	0.321	0.320
23/03/2005	184.720	82	2005	1619.1	5497.1	7116.2	45	94	3.474	0.400	0.324	0.325	0.323	0.315	0.313
09/04/2006	199.249	99	2006	1209.5	5366.7	6576.2	45	96	3.518	0.600	0.334	0.337	0.332	0.328	0.326
03/04/2007	171.873	93	2007	305.1	4369.3	4674.4	45	95	2.785	0.000	0.292	0.296	0.307	0.313	0.317
03/04/2008	164.294	94	2008	975.8	4990.2	5966.1	45	98	2.973	0.000	0.284	0.289	0.300	0.307	0.313
22/03/2009	205.630	81	2009	1420.1	5449.7	6869.8	44	95	3.368	17.800	0.362	0.348	0.336	0.330	0.326
24/03/2010	192.675	83	2010	1617.3	5706.4	7323.7	44	94	3.417	1.900	0.330	0.332	0.327	0.323	0.320
29/03/2011	197.173	88	2011	1091.4	4918.2	6009.6	42	93	3.126	0.200	0.343	0.341	0.331	0.322	0.319
18/03/2012	182.542	78	2012	1297.8	5572.2	6870.1	44	95	3.227	0.000	0.306	0.311	0.320	0.319	0.319
17/03/2013	192.336	76	2013	1325.0	5052.1	6377.1	42	92	3.335	0.000	0.326	0.329	0.328	0.324	0.321
30/03/2014	234.367	89	2014	1142.9	4944.2	6087.1	44	95	3.281	4.700	0.400	0.398	0.351	0.346	0.343
05/04/2015	167.808	95	2015	1536.4	5560.9	7097.3	45	96	3.332	0.000	0.289	0.294	0.304	0.309	0.314
