# Supplementary material for: Simulations using APSIM suggest that Conservation Agriculture sustains protein yield under changing climate dynamics in Northern Mozambique
Source: BMC Plant Biol. 2025 Nov 13;25:1556. doi: 10.1186/s12870-025-07418-5 (PMC12613769; doi:10.1186/s12870-025-07418-5)
Supplement: Supplementary file 2 — Supplementary Material 2. [file 12870_2025_7418_MOESM2_ESM.zip › APSIM Output_08 Oct 2020/CA Maize CA_maize.out]

ApsimVersion = 7.10 r4158
Title = CA Maize CA_maize
           Date            esw            day           year    Maize_yield   Maize_stover  Maize_biomass   FloweringDAS    MaturityDAS         MaxLAI           Rain         sws(1)         sws(2)         sws(3)         sws(4)         sws(5)
   (dd/mm/yyyy)           (mm)          (day)         (year)        (kg/ha)        (kg/ha)        (kg/ha)          (das)          (das)        (m2/m2)           (mm)        (mm/mm)        (mm/mm)        (mm/mm)        (mm/mm)        (mm/mm)
     20/04/1997        182.952            110           1997          954.6         4961.4         5916.0             47             98          3.071          0.000          0.305          0.309          0.318          0.320          0.320
     18/03/1998        178.751             77           1998         1517.3         5321.6         6838.9             46             94          3.236          0.000          0.302          0.306          0.316          0.317          0.319
     19/04/1999        195.231            109           1999         1137.3         5153.1         6290.4             45             97          3.150          0.100          0.331          0.334          0.329          0.324          0.321
     19/03/2000        199.646             79           2000         1580.7         5685.5         7266.2             46             96          3.435          2.300          0.336          0.339          0.332          0.328          0.325
     02/04/2001        214.131             92           2001         1504.0         5570.7         7074.7             46             97          3.277          2.300          0.377          0.354          0.341          0.336          0.332
     30/03/2002        197.987             89           2002          873.4         4652.8         5526.3             45             95          2.924          4.100          0.337          0.338          0.331          0.326          0.322
     31/03/2003        204.829             90           2003         1139.2         5257.9         6397.2             45             94          3.403          5.800          0.347          0.344          0.335          0.330          0.328
     19/03/2004        185.479             79           2004         1025.2         5056.9         6082.1             44             94          3.337          0.000          0.311          0.315          0.322          0.321          0.320
     23/03/2005        184.720             82           2005         1619.1         5497.1         7116.2             45             94          3.474          0.400          0.324          0.325          0.323          0.315          0.313
     09/04/2006        199.249             99           2006         1209.5         5366.7         6576.2             45             96          3.518          0.600          0.334          0.337          0.332          0.328          0.326
     03/04/2007        171.873             93           2007          305.1         4369.3         4674.4             45             95          2.785          0.000          0.292          0.296          0.307          0.313          0.317
     03/04/2008        164.294             94           2008          975.8         4990.2         5966.1             45             98          2.973          0.000          0.284          0.289          0.300          0.307          0.313
     22/03/2009        205.630             81           2009         1420.1         5449.7         6869.8             44             95          3.368         17.800          0.362          0.348          0.336          0.330          0.326
     24/03/2010        192.675             83           2010         1617.3         5706.4         7323.7             44             94          3.417          1.900          0.330          0.332          0.327          0.323          0.320
     29/03/2011        197.173             88           2011         1091.4         4918.2         6009.6             42             93          3.126          0.200          0.343          0.341          0.331          0.322          0.319
     18/03/2012        182.542             78           2012         1297.8         5572.2         6870.1             44             95          3.227          0.000          0.306          0.311          0.320          0.319          0.319
     17/03/2013        192.336             76           2013         1325.0         5052.1         6377.1             42             92          3.335          0.000          0.326          0.329          0.328          0.324          0.321
     30/03/2014        234.367             89           2014         1142.9         4944.2         6087.1             44             95          3.281          4.700          0.400          0.398          0.351          0.346          0.343
     05/04/2015        167.808             95           2015         1536.4         5560.9         7097.3             45             96          3.332          0.000          0.289          0.294          0.304          0.309          0.314
