# Supplementary material for: Simulations using APSIM suggest that Conservation Agriculture sustains protein yield under changing climate dynamics in Northern Mozambique
Source: BMC Plant Biol. 2025 Nov 13;25:1556. doi: 10.1186/s12870-025-07418-5 (PMC12613769; doi:10.1186/s12870-025-07418-5)
Supplement: Supplementary file 2 — Supplementary Material 2. [file 12870_2025_7418_MOESM2_ESM.zip › APSIM Output_08 Oct 2020/Calibration_Cowpea conv_cowpea outputfile_daily.csv]

ApsimVersion = 7.10 r4158
Title = Calibration_Cowpea conv_cowpea outputfile_daily
Date	year	Day	year	DaysAfterSowing	Biomass	Yield	biom_n()	eo	infiltration	oc(1)	oc(2)	oc(3)	oc(4)	oc(5)	runoff	sws(1)	sws(2)	sws(3)	sws(4)	sws(5)	drain	dlt_fom_c_atm(1)	dlt_fom_c_atm(2)	dlt_fom_c_atm(3)	dlt_fom_c_atm(4)	dlt_fom_c_atm(5)
(dd/mm/yyyy)	(year)	(day)	(year)	(day)	(kg/ha)	(kg/ha)	(kg/ha)	(mm)	(mm)	(%)	(%)	(%)	(%)	(%)	(mm)	(mm/mm)	(mm/mm)	(mm/mm)	(mm/mm)	(mm/mm)	(mm)	(kg/ha)	(kg/ha)	(kg/ha)	(kg/ha)	(kg/ha)
12/12/2012	2012	347	2012	0	0.0	0.0	160.0	6.485	6.700	1.340	1.100	0.670	0.340	0.200	0.000	0.191	0.167	0.163	0.160	0.159	0.000	0.2	0.0	0.0	0.0	0.0
13/12/2012	2012	348	2012	0	0.0	0.0	159.7	4.476	31.528	1.340	1.100	0.670	0.340	0.200	0.172	0.264	0.262	0.166	0.160	0.159	0.000	0.7	0.4	0.0	0.0	0.0
14/12/2012	2012	349	2012	0	0.0	0.0	159.4	5.675	0.000	1.340	1.100	0.670	0.340	0.200	0.000	0.239	0.254	0.168	0.160	0.159	0.000	0.5	0.4	0.0	0.0	0.0
15/12/2012	2012	350	2012	0	0.0	0.0	159.0	6.605	0.800	1.340	1.100	0.670	0.340	0.200	0.000	0.231	0.248	0.170	0.160	0.159	0.000	0.5	0.4	0.0	0.0	0.0
16/12/2012	2012	351	2012	0	0.0	0.0	158.7	6.793	0.400	1.339	1.100	0.670	0.340	0.200	0.000	0.225	0.243	0.172	0.160	0.159	0.000	0.4	0.3	0.0	0.0	0.0
17/12/2012	2012	352	2012	0	0.0	0.0	158.4	7.118	0.000	1.339	1.099	0.670	0.340	0.200	0.000	0.220	0.238	0.173	0.160	0.159	0.000	0.3	0.3	0.0	0.0	0.0
18/12/2012	2012	353	2012	0	0.0	0.0	158.1	6.168	0.600	1.339	1.099	0.670	0.340	0.200	0.000	0.216	0.234	0.175	0.160	0.159	0.000	0.3	0.2	0.0	0.0	0.0
19/12/2012	2012	354	2012	0	0.0	0.0	157.9	5.672	0.300	1.339	1.099	0.670	0.340	0.200	0.000	0.212	0.230	0.176	0.161	0.159	0.000	0.3	0.2	0.0	0.0	0.0
20/12/2012	2012	355	2012	0	0.0	0.0	157.5	3.387	23.132	1.339	1.099	0.670	0.340	0.200	0.068	0.288	0.283	0.181	0.161	0.159	0.000	0.5	0.2	0.0	0.0	0.0
21/12/2012	2012	356	2012	0	0.0	0.0	157.1	3.744	10.400	1.339	1.099	0.670	0.340	0.200	0.000	0.305	0.296	0.188	0.161	0.159	0.000	0.4	0.2	0.1	0.0	0.0
22/12/2012	2012	357	2012	0	0.0	0.0	156.7	5.326	0.600	1.339	1.099	0.670	0.340	0.200	0.000	0.287	0.282	0.193	0.161	0.159	0.000	0.3	0.2	0.1	0.0	0.0
23/12/2012	2012	358	2012	0	0.0	0.0	156.3	6.531	0.000	1.338	1.099	0.670	0.340	0.200	0.000	0.276	0.273	0.197	0.162	0.160	0.000	0.3	0.2	0.1	0.0	0.0
24/12/2012	2012	359	2012	0	0.0	0.0	155.9	6.918	0.000	1.338	1.099	0.670	0.340	0.200	0.000	0.267	0.266	0.200	0.162	0.160	0.000	0.3	0.2	0.1	0.0	0.0
25/12/2012	2012	360	2012	0	0.0	0.0	155.5	6.950	1.000	1.338	1.099	0.670	0.340	0.200	0.000	0.259	0.260	0.203	0.162	0.160	0.000	0.3	0.2	0.1	0.0	0.0
26/12/2012	2012	361	2012	0	0.0	0.0	155.0	8.086	0.000	1.338	1.099	0.670	0.340	0.200	0.000	0.253	0.255	0.205	0.163	0.160	0.000	0.3	0.2	0.1	0.0	0.0
27/12/2012	2012	362	2012	0	0.0	0.0	154.5	6.845	0.000	1.338	1.098	0.670	0.340	0.200	0.000	0.248	0.251	0.206	0.163	0.160	0.000	0.3	0.2	0.1	0.0	0.0
28/12/2012	2012	363	2012	0	0.0	0.0	154.1	6.494	3.200	1.338	1.098	0.670	0.340	0.200	0.000	0.243	0.247	0.208	0.164	0.160	0.000	0.2	0.1	0.1	0.0	0.0
29/12/2012	2012	364	2012	0	0.0	0.0	153.7	6.411	0.000	1.337	1.098	0.670	0.340	0.200	0.000	0.238	0.244	0.209	0.165	0.160	0.000	0.2	0.1	0.1	0.0	0.0
30/12/2012	2012	365	2012	0	0.0	0.0	153.3	5.943	0.000	1.337	1.098	0.670	0.340	0.200	0.000	0.234	0.241	0.210	0.165	0.160	0.000	0.2	0.1	0.1	0.0	0.0
31/12/2012	2012	366	2012	0	0.0	0.0	152.9	6.170	0.000	1.337	1.098	0.670	0.340	0.200	0.000	0.230	0.238	0.210	0.166	0.160	0.000	0.2	0.1	0.1	0.0	0.0
01/01/2013	2013	1	2013	0	0.0	0.0	152.5	6.355	4.700	1.337	1.098	0.670	0.340	0.200	0.000	0.232	0.236	0.211	0.166	0.160	0.000	0.1	0.1	0.1	0.0	0.0
02/01/2013	2013	2	2013	0	0.0	0.0	152.1	5.699	14.000	1.337	1.098	0.670	0.340	0.200	0.000	0.267	0.256	0.212	0.167	0.160	0.000	0.2	0.1	0.1	0.0	0.0
03/01/2013	2013	3	2013	0	0.0	0.0	151.6	6.571	7.800	1.337	1.098	0.670	0.340	0.200	0.000	0.268	0.262	0.215	0.167	0.160	0.000	0.2	0.1	0.1	0.0	0.0
04/01/2013	2013	4	2013	0	0.0	0.0	151.2	5.821	8.000	1.336	1.098	0.670	0.340	0.200	0.000	0.272	0.269	0.218	0.168	0.160	0.000	0.2	0.1	0.1	0.0	0.0
05/01/2013	2013	5	2013	0	0.0	0.0	150.7	4.908	1.200	1.336	1.097	0.670	0.340	0.200	0.000	0.254	0.261	0.220	0.169	0.161	0.000	0.2	0.1	0.1	0.0	0.0
06/01/2013	2013	6	2013	0	0.0	0.0	150.3	3.088	42.478	1.336	1.097	0.669	0.340	0.200	16.522	0.448	0.318	0.246	0.170	0.161	0.000	0.1	0.1	0.1	0.0	0.0
07/01/2013	2013	7	2013	0	0.0	0.0	150.0	2.415	18.099	1.336	1.097	0.669	0.340	0.200	13.301	0.455	0.333	0.282	0.175	0.161	0.000	0.1	0.1	0.1	0.0	0.0
08/01/2013	2013	8	2013	0	0.0	0.0	149.6	3.813	11.936	1.336	1.097	0.669	0.340	0.200	2.464	0.431	0.338	0.306	0.182	0.161	0.000	0.1	0.1	0.1	0.0	0.0
09/01/2013	2013	9	2013	0	0.0	0.0	149.2	4.462	5.591	1.336	1.097	0.669	0.340	0.200	0.009	0.339	0.348	0.318	0.198	0.161	0.000	0.1	0.1	0.1	0.0	0.0
10/01/2013	2013	10	2013	1	0.0	0.0	148.8	6.839	0.000	1.336	1.097	0.669	0.340	0.200	0.000	0.325	0.327	0.315	0.208	0.162	0.000	0.1	0.1	0.1	0.0	0.0
11/01/2013	2013	11	2013	2	0.0	0.0	148.4	5.480	5.900	1.335	1.097	0.669	0.340	0.200	0.000	0.321	0.322	0.311	0.218	0.163	0.000	0.1	0.1	0.1	0.1	0.0
12/01/2013	2013	12	2013	3	0.0	0.0	147.9	3.461	6.700	1.335	1.097	0.669	0.340	0.200	0.000	0.327	0.326	0.307	0.227	0.164	0.000	0.1	0.1	0.1	0.1	0.0
13/01/2013	2013	13	2013	4	0.0	0.0	147.5	6.273	0.300	1.335	1.097	0.669	0.340	0.200	0.000	0.312	0.312	0.300	0.234	0.165	0.000	0.1	0.1	0.1	0.1	0.0
14/01/2013	2013	14	2013	5	0.0	0.0	147.1	7.096	0.000	1.335	1.096	0.669	0.340	0.200	0.000	0.306	0.306	0.295	0.240	0.167	0.000	0.1	0.1	0.1	0.1	0.0
15/01/2013	2013	15	2013	6	0.0	0.0	146.6	5.776	0.500	1.335	1.096	0.669	0.340	0.200	0.000	0.300	0.300	0.290	0.244	0.169	0.000	0.1	0.1	0.1	0.1	0.0
16/01/2013	2013	16	2013	7	1.8	0.0	146.2	6.740	0.000	1.335	1.096	0.669	0.340	0.200	0.000	0.295	0.296	0.287	0.247	0.171	0.000	0.1	0.1	0.0	0.1	0.0
17/01/2013	2013	17	2013	8	2.3	0.0	145.7	6.627	0.000	1.334	1.096	0.669	0.340	0.200	0.000	0.291	0.291	0.284	0.250	0.173	0.000	0.1	0.1	0.0	0.0	0.0
18/01/2013	2013	18	2013	9	3.0	0.0	145.2	6.653	3.800	1.334	1.096	0.669	0.340	0.200	0.000	0.287	0.287	0.281	0.252	0.175	0.000	0.1	0.1	0.0	0.0	0.0
19/01/2013	2013	19	2013	10	3.4	0.0	144.7	3.072	4.800	1.334	1.096	0.669	0.340	0.200	0.000	0.291	0.290	0.280	0.253	0.177	0.000	0.1	0.1	0.0	0.0	0.0
20/01/2013	2013	20	2013	11	4.3	0.0	144.2	6.603	1.600	1.334	1.096	0.669	0.340	0.200	0.000	0.283	0.284	0.278	0.254	0.179	0.000	0.1	0.1	0.0	0.0	0.0
21/01/2013	2013	21	2013	12	5.3	0.0	143.8	6.435	0.000	1.334	1.096	0.669	0.340	0.200	0.000	0.279	0.280	0.276	0.255	0.182	0.000	0.1	0.0	0.0	0.0	0.0
22/01/2013	2013	22	2013	13	6.6	0.0	143.3	7.254	0.000	1.334	1.096	0.669	0.340	0.200	0.000	0.275	0.277	0.275	0.255	0.184	0.000	0.1	0.0	0.0	0.0	0.0
23/01/2013	2013	23	2013	14	8.2	0.0	142.8	7.065	0.200	1.333	1.095	0.669	0.340	0.200	0.000	0.272	0.275	0.273	0.255	0.187	0.000	0.1	0.0	0.0	0.0	0.0
24/01/2013	2013	24	2013	15	9.6	0.0	142.3	4.660	2.000	1.333	1.095	0.669	0.340	0.200	0.000	0.269	0.272	0.271	0.255	0.189	0.000	0.1	0.0	0.0	0.0	0.0
25/01/2013	2013	25	2013	16	10.3	0.0	141.9	2.223	32.682	1.333	1.095	0.669	0.340	0.200	8.818	0.450	0.320	0.277	0.255	0.191	0.000	0.0	0.0	0.0	0.0	0.0
26/01/2013	2013	26	2013	17	11.4	0.0	141.5	3.047	24.042	1.333	1.095	0.668	0.340	0.200	49.858	0.449	0.350	0.319	0.261	0.194	0.000	0.0	0.0	0.0	0.0	0.0
27/01/2013	2013	27	2013	18	14.1	0.0	141.1	7.123	0.400	1.333	1.095	0.668	0.340	0.200	0.000	0.337	0.340	0.326	0.279	0.199	0.000	0.1	0.0	0.0	0.0	0.0
28/01/2013	2013	28	2013	19	17.2	0.0	140.6	6.753	0.000	1.333	1.095	0.668	0.340	0.200	0.000	0.329	0.332	0.322	0.281	0.204	0.000	0.1	0.0	0.0	0.0	0.0
29/01/2013	2013	29	2013	20	21.1	0.0	140.2	6.893	1.600	1.332	1.095	0.668	0.340	0.200	0.000	0.325	0.326	0.318	0.282	0.209	0.000	0.1	0.0	0.0	0.0	0.0
30/01/2013	2013	30	2013	21	24.1	0.0	139.8	4.252	16.382	1.332	1.095	0.668	0.340	0.200	4.318	0.343	0.345	0.326	0.290	0.215	0.000	0.1	0.0	0.0	0.0	0.0
31/01/2013	2013	31	2013	22	26.3	0.0	139.4	2.694	13.772	1.332	1.095	0.668	0.340	0.200	4.028	0.350	0.350	0.332	0.305	0.225	0.000	0.1	0.0	0.0	0.0	0.0
01/02/2013	2013	32	2013	23	29.4	0.0	139.0	3.485	8.848	1.332	1.094	0.668	0.340	0.200	0.552	0.339	0.343	0.336	0.313	0.240	0.000	0.1	0.0	0.0	0.0	0.0
02/02/2013	2013	33	2013	24	33.7	0.0	138.6	4.450	2.200	1.332	1.094	0.668	0.340	0.200	0.000	0.326	0.329	0.332	0.314	0.251	0.000	0.1	0.0	0.0	0.0	0.0
03/02/2013	2013	34	2013	25	40.0	0.0	138.2	5.685	1.900	1.332	1.094	0.668	0.340	0.200	0.000	0.317	0.321	0.326	0.310	0.260	0.000	0.1	0.0	0.0	0.0	0.0
04/02/2013	2013	35	2013	26	48.6	0.0	137.8	6.715	0.100	1.331	1.094	0.668	0.340	0.200	0.000	0.312	0.317	0.323	0.306	0.266	0.000	0.1	0.0	0.0	0.0	0.0
05/02/2013	2013	36	2013	27	57.7	0.0	137.5	5.809	1.500	1.331	1.094	0.668	0.340	0.200	0.000	0.309	0.313	0.320	0.303	0.271	0.000	0.1	0.0	0.0	0.0	0.0
06/02/2013	2013	37	2013	28	66.0	0.0	137.1	4.445	1.300	1.331	1.094	0.668	0.340	0.200	0.000	0.307	0.311	0.317	0.301	0.276	0.000	0.1	0.0	0.0	0.0	0.0
07/02/2013	2013	38	2013	29	80.4	0.0	136.7	6.836	0.000	1.331	1.094	0.668	0.340	0.200	0.000	0.305	0.308	0.314	0.300	0.280	0.000	0.1	0.0	0.0	0.0	0.0
08/02/2013	2013	39	2013	30	95.2	0.0	136.3	5.819	0.100	1.331	1.094	0.668	0.340	0.200	0.000	0.302	0.306	0.311	0.299	0.283	0.000	0.1	0.0	0.0	0.0	0.0
09/02/2013	2013	40	2013	31	115.0	0.0	135.9	6.556	0.000	1.331	1.094	0.668	0.340	0.200	0.000	0.300	0.304	0.308	0.298	0.285	0.000	0.1	0.0	0.0	0.0	0.0
10/02/2013	2013	41	2013	32	137.4	0.0	135.5	6.281	0.000	1.331	1.094	0.668	0.340	0.200	0.000	0.298	0.301	0.306	0.297	0.288	0.000	0.1	0.0	0.0	0.0	0.0
11/02/2013	2013	42	2013	33	165.2	0.0	135.2	6.515	0.000	1.330	1.094	0.668	0.340	0.200	0.000	0.296	0.299	0.304	0.296	0.289	0.000	0.1	0.0	0.0	0.0	0.0
12/02/2013	2013	43	2013	34	198.2	0.0	134.8	6.465	0.300	1.330	1.093	0.668	0.340	0.200	0.000	0.294	0.297	0.301	0.296	0.291	0.000	0.1	0.0	0.0	0.0	0.0
13/02/2013	2013	44	2013	35	215.4	0.0	134.4	2.894	3.600	1.330	1.093	0.668	0.340	0.200	0.000	0.298	0.300	0.300	0.295	0.292	0.000	0.1	0.0	0.0	0.0	0.0
14/02/2013	2013	45	2013	36	261.4	0.0	134.0	7.086	2.900	1.330	1.093	0.668	0.340	0.200	0.000	0.291	0.295	0.299	0.295	0.293	0.000	0.1	0.0	0.0	0.0	0.0
15/02/2013	2013	46	2013	37	282.4	0.0	133.6	2.704	13.293	1.330	1.093	0.668	0.340	0.200	0.007	0.329	0.324	0.302	0.295	0.294	0.000	0.1	0.0	0.0	0.0	0.0
16/02/2013	2013	47	2013	38	307.0	0.0	133.3	2.921	19.153	1.330	1.093	0.668	0.340	0.200	3.947	0.394	0.339	0.322	0.298	0.295	0.000	0.1	0.0	0.0	0.0	0.0
17/02/2013	2013	48	2013	39	338.3	0.0	133.0	3.484	11.126	1.330	1.093	0.667	0.340	0.200	0.574	0.376	0.348	0.331	0.314	0.298	0.000	0.1	0.0	0.0	0.0	0.0
18/02/2013	2013	49	2013	40	370.4	0.0	132.7	3.244	11.639	1.329	1.093	0.667	0.340	0.200	0.661	0.364	0.351	0.337	0.325	0.313	0.000	0.1	0.0	0.0	0.0	0.0
19/02/2013	2013	50	2013	41	389.7	0.0	132.4	1.841	16.729	1.329	1.093	0.667	0.340	0.200	3.371	0.414	0.351	0.339	0.331	0.325	4.180	0.1	0.0	0.0	0.0	0.0
20/02/2013	2013	51	2013	42	445.8	0.0	132.0	5.176	0.300	1.329	1.093	0.667	0.340	0.200	0.000	0.337	0.340	0.336	0.331	0.327	6.682	0.1	0.0	0.0	0.0	0.0
21/02/2013	2013	52	2013	43	508.0	0.0	131.7	5.301	1.200	1.329	1.093	0.667	0.340	0.200	0.000	0.325	0.328	0.331	0.327	0.325	4.517	0.1	0.1	0.0	0.0	0.0
22/02/2013	2013	53	2013	44	550.9	0.0	131.4	3.376	20.570	1.329	1.093	0.667	0.340	0.200	3.630	0.405	0.345	0.334	0.329	0.325	4.815	0.1	0.1	0.0	0.0	0.0
23/02/2013	2013	54	2013	45	575.7	0.0	131.1	1.841	11.858	1.329	1.092	0.667	0.340	0.200	0.442	0.407	0.350	0.337	0.331	0.328	6.763	0.1	0.1	0.0	0.0	0.0
24/02/2013	2013	55	2013	46	605.3	8.5	130.9	2.144	16.856	1.329	1.092	0.667	0.340	0.200	2.544	0.458	0.351	0.339	0.333	0.329	8.491	0.1	0.1	0.0	0.0	0.0
25/02/2013	2013	56	2013	47	645.4	18.1	130.6	2.827	12.767	1.329	1.092	0.667	0.340	0.200	0.633	0.463	0.351	0.339	0.334	0.331	9.472	0.1	0.1	0.0	0.0	0.0
26/02/2013	2013	57	2013	48	696.4	29.2	130.3	3.529	0.000	1.329	1.092	0.667	0.340	0.200	0.000	0.350	0.350	0.339	0.334	0.331	9.542	0.1	0.1	0.0	0.0	0.0
27/02/2013	2013	58	2013	49	782.3	43.8	130.0	5.888	0.000	1.328	1.092	0.667	0.339	0.200	0.000	0.331	0.334	0.333	0.329	0.327	6.527	0.1	0.1	0.0	0.0	0.0
28/02/2013	2013	59	2013	50	876.1	61.3	129.7	6.138	0.000	1.328	1.092	0.667	0.339	0.200	0.000	0.322	0.325	0.329	0.325	0.323	2.551	0.1	0.1	0.0	0.0	0.0
01/03/2013	2013	60	2013	51	975.8	82.0	129.4	6.299	0.100	1.328	1.092	0.667	0.339	0.200	0.000	0.316	0.320	0.327	0.323	0.320	0.440	0.1	0.1	0.0	0.0	0.0
02/03/2013	2013	61	2013	52	1086.8	106.5	129.1	6.739	0.000	1.328	1.092	0.667	0.339	0.200	0.000	0.312	0.316	0.324	0.322	0.320	0.000	0.2	0.1	0.0	0.0	0.0
03/03/2013	2013	62	2013	53	1195.0	133.8	128.7	6.349	0.200	1.328	1.092	0.667	0.339	0.200	0.000	0.308	0.312	0.321	0.320	0.319	0.000	0.2	0.1	0.0	0.0	0.0
04/03/2013	2013	63	2013	54	1308.8	164.9	128.4	6.449	0.600	1.328	1.092	0.667	0.339	0.200	0.000	0.305	0.309	0.318	0.318	0.319	0.000	0.2	0.1	0.0	0.0	0.0
05/03/2013	2013	64	2013	55	1415.9	198.2	128.0	5.997	1.800	1.328	1.092	0.667	0.339	0.200	0.000	0.302	0.306	0.315	0.317	0.318	0.000	0.2	0.1	0.0	0.0	0.0
06/03/2013	2013	65	2013	56	1504.9	231.8	127.7	4.939	11.000	1.327	1.091	0.667	0.339	0.200	0.000	0.330	0.328	0.316	0.315	0.317	0.000	0.2	0.1	0.0	0.0	0.0
07/03/2013	2013	66	2013	57	1571.1	263.9	127.4	3.705	24.858	1.327	1.091	0.667	0.339	0.200	5.442	0.456	0.345	0.329	0.321	0.317	0.000	0.1	0.1	0.0	0.0	0.0
08/03/2013	2013	67	2013	58	1675.1	304.9	127.1	5.928	2.800	1.327	1.091	0.667	0.339	0.200	0.000	0.351	0.350	0.336	0.328	0.323	2.592	0.2	0.1	0.0	0.0	0.0
09/03/2013	2013	68	2013	59	1784.6	349.8	126.8	6.293	0.000	1.327	1.091	0.667	0.339	0.200	0.000	0.330	0.333	0.332	0.327	0.323	3.064	0.2	0.1	0.0	0.0	0.0
10/03/2013	2013	69	2013	60	1885.9	396.0	126.5	5.822	0.000	1.327	1.091	0.667	0.339	0.200	0.000	0.320	0.323	0.329	0.324	0.321	1.038	0.2	0.1	0.0	0.0	0.0
11/03/2013	2013	70	2013	61	1983.8	444.4	126.1	5.708	1.000	1.327	1.091	0.667	0.339	0.200	0.000	0.314	0.318	0.326	0.323	0.320	0.000	0.2	0.1	0.0	0.0	0.0
12/03/2013	2013	71	2013	62	2026.4	482.3	125.8	6.209	0.200	1.327	1.091	0.666	0.339	0.200	0.000	0.309	0.314	0.322	0.321	0.319	0.000	0.2	0.1	0.0	0.0	0.0
13/03/2013	2013	72	2013	63	2062.4	519.7	125.5	5.455	17.072	1.327	1.091	0.666	0.339	0.200	0.328	0.351	0.342	0.330	0.323	0.320	0.000	0.2	0.1	0.0	0.0	0.0
14/03/2013	2013	73	2013	64	2093.1	519.7	125.2	4.895	19.249	1.326	1.091	0.666	0.339	0.200	3.551	0.416	0.349	0.336	0.329	0.324	3.896	0.1	0.1	0.0	0.0	0.0
15/03/2013	2013	74	2013	65	2129.5	519.7	124.9	6.208	0.400	1.326	1.091	0.666	0.339	0.200	0.000	0.339	0.343	0.336	0.330	0.326	5.641	0.2	0.1	0.0	0.0	0.0
16/03/2013	2013	75	2013	0	0.0	0.0	124.6	6.256	1.300	1.326	1.091	0.666	0.339	0.200	0.000	0.327	0.330	0.331	0.327	0.324	3.685	0.2	0.1	0.0	0.0	0.0
17/03/2013	2013	76	2013	0	0.0	0.0	124.8	6.703	0.000	1.326	1.091	0.666	0.339	0.200	0.000	0.320	0.323	0.329	0.325	0.322	1.943	3.1	2.7	0.9	0.4	0.2
18/03/2013	2013	77	2013	0	0.0	0.0	124.9	6.668	9.957	1.326	1.090	0.666	0.339	0.200	0.343	0.325	0.328	0.331	0.325	0.322	2.024	2.8	2.5	0.8	0.4	0.2
19/03/2013	2013	78	2013	0	0.0	0.0	125.0	5.817	19.993	1.326	1.090	0.666	0.339	0.200	11.007	0.369	0.346	0.334	0.328	0.325	4.145	2.3	2.2	0.7	0.3	0.2
20/03/2013	2013	79	2013	0	0.0	0.0	125.1	2.488	15.004	1.326	1.090	0.666	0.339	0.200	6.196	0.389	0.350	0.338	0.332	0.328	6.815	1.9	1.9	0.6	0.3	0.1
21/03/2013	2013	80	2013	0	0.0	0.0	125.1	2.375	12.561	1.326	1.090	0.666	0.339	0.200	3.039	0.386	0.351	0.339	0.333	0.330	8.702	1.7	1.7	0.6	0.3	0.1
22/03/2013	2013	81	2013	0	0.0	0.0	125.1	4.936	2.200	1.326	1.090	0.666	0.339	0.200	0.000	0.332	0.335	0.336	0.332	0.329	8.033	1.9	1.6	0.5	0.2	0.1
23/03/2013	2013	82	2013	0	0.0	0.0	125.1	6.363	0.000	1.326	1.090	0.666	0.339	0.200	0.000	0.322	0.325	0.330	0.327	0.325	4.537	1.7	1.5	0.5	0.2	0.1
24/03/2013	2013	83	2013	0	0.0	0.0	125.0	6.302	0.000	1.326	1.090	0.666	0.339	0.200	0.000	0.317	0.321	0.328	0.324	0.322	2.033	1.6	1.4	0.4	0.2	0.1
25/03/2013	2013	84	2013	0	0.0	0.0	124.9	6.256	0.300	1.326	1.090	0.666	0.339	0.200	0.000	0.314	0.318	0.327	0.323	0.321	0.738	1.5	1.3	0.4	0.2	0.1
26/03/2013	2013	85	2013	0	0.0	0.0	124.8	6.032	0.400	1.326	1.090	0.666	0.339	0.200	0.000	0.311	0.316	0.326	0.323	0.320	0.242	1.4	1.2	0.4	0.2	0.1
27/03/2013	2013	86	2013	0	0.0	0.0	124.7	6.497	1.400	1.326	1.090	0.666	0.339	0.200	0.000	0.310	0.314	0.325	0.323	0.320	0.075	1.4	1.2	0.4	0.2	0.1
28/03/2013	2013	87	2013	0	0.0	0.0	124.6	6.282	0.500	1.326	1.090	0.666	0.339	0.200	0.000	0.308	0.313	0.324	0.323	0.320	0.022	1.3	1.1	0.4	0.2	0.1
29/03/2013	2013	88	2013	0	0.0	0.0	124.4	5.228	0.800	1.325	1.090	0.666	0.339	0.200	0.000	0.307	0.312	0.323	0.323	0.320	0.006	1.2	1.0	0.3	0.2	0.1
30/03/2013	2013	89	2013	0	0.0	0.0	124.3	5.561	1.000	1.325	1.090	0.666	0.339	0.200	0.000	0.306	0.311	0.322	0.323	0.320	0.002	1.1	1.0	0.3	0.1	0.1
31/03/2013	2013	90	2013	0	0.0	0.0	124.1	5.891	0.000	1.325	1.090	0.666	0.339	0.200	0.000	0.305	0.310	0.320	0.323	0.320	0.001	1.0	0.9	0.3	0.1	0.1
01/04/2013	2013	91	2013	0	0.0	0.0	124.0	1.742	25.728	1.325	1.090	0.666	0.339	0.200	13.072	0.440	0.341	0.330	0.324	0.321	0.853	0.6	0.8	0.3	0.1	0.1
02/04/2013	2013	92	2013	0	0.0	0.0	123.8	6.333	0.100	1.325	1.090	0.666	0.339	0.200	0.000	0.334	0.337	0.334	0.328	0.324	3.517	0.9	0.8	0.2	0.1	0.1
03/04/2013	2013	93	2013	0	0.0	0.0	123.6	6.290	1.100	1.325	1.089	0.666	0.339	0.200	0.000	0.325	0.328	0.330	0.326	0.323	2.806	0.9	0.7	0.2	0.1	0.1
04/04/2013	2013	94	2013	0	0.0	0.0	123.4	6.154	0.900	1.325	1.089	0.666	0.339	0.200	0.000	0.321	0.324	0.329	0.324	0.322	1.458	0.8	0.7	0.2	0.1	0.1
05/04/2013	2013	95	2013	0	0.0	0.0	123.2	5.370	9.011	1.325	1.089	0.666	0.339	0.200	0.189	0.325	0.328	0.330	0.325	0.322	1.701	0.8	0.7	0.2	0.1	0.0
06/04/2013	2013	96	2013	0	0.0	0.0	123.0	5.487	2.000	1.325	1.089	0.666	0.339	0.200	0.000	0.318	0.321	0.328	0.324	0.321	1.046	0.8	0.6	0.2	0.1	0.0
07/04/2013	2013	97	2013	0	0.0	0.0	122.8	5.996	0.000	1.325	1.089	0.665	0.339	0.200	0.000	0.314	0.318	0.327	0.323	0.320	0.438	0.7	0.6	0.2	0.1	0.0
08/04/2013	2013	98	2013	0	0.0	0.0	122.5	6.405	0.100	1.324	1.089	0.665	0.339	0.200	0.000	0.311	0.316	0.326	0.323	0.320	0.154	0.7	0.6	0.2	0.1	0.0
09/04/2013	2013	99	2013	0	0.0	0.0	122.3	3.331	19.571	1.324	1.089	0.665	0.339	0.200	5.529	0.368	0.343	0.332	0.326	0.322	1.963	0.6	0.6	0.2	0.1	0.0
10/04/2013	2013	100	2013	0	0.0	0.0	122.1	5.924	0.700	1.324	1.089	0.665	0.339	0.200	0.000	0.327	0.330	0.332	0.326	0.323	2.851	0.7	0.6	0.2	0.1	0.0
11/04/2013	2013	101	2013	0	0.0	0.0	121.8	5.992	7.340	1.324	1.089	0.665	0.339	0.200	0.060	0.325	0.328	0.331	0.326	0.323	2.951	0.6	0.5	0.2	0.1	0.0
12/04/2013	2013	102	2013	0	0.0	0.0	121.6	5.700	0.100	1.324	1.089	0.665	0.339	0.200	0.000	0.316	0.320	0.328	0.324	0.322	1.709	0.6	0.5	0.2	0.1	0.0
13/04/2013	2013	103	2013	0	0.0	0.0	121.3	4.760	9.166	1.324	1.089	0.665	0.339	0.200	0.134	0.327	0.330	0.330	0.325	0.322	1.451	0.6	0.5	0.2	0.1	0.0
14/04/2013	2013	104	2013	0	0.0	0.0	121.1	5.975	0.100	1.324	1.088	0.665	0.339	0.200	0.000	0.316	0.320	0.328	0.324	0.321	0.814	0.6	0.5	0.2	0.1	0.0
15/04/2013	2013	105	2013	0	0.0	0.0	120.8	6.339	0.000	1.324	1.088	0.665	0.339	0.200	0.000	0.312	0.317	0.327	0.323	0.320	0.316	0.5	0.4	0.1	0.1	0.0
16/04/2013	2013	106	2013	0	0.0	0.0	120.6	6.255	0.000	1.323	1.088	0.665	0.339	0.200	0.000	0.309	0.314	0.326	0.323	0.320	0.107	0.5	0.4	0.1	0.1	0.0
17/04/2013	2013	107	2013	0	0.0	0.0	120.3	5.815	0.000	1.323	1.088	0.665	0.339	0.200	0.000	0.308	0.313	0.324	0.323	0.320	0.034	0.5	0.4	0.1	0.1	0.0
18/04/2013	2013	108	2013	0	0.0	0.0	120.0	5.900	0.000	1.323	1.088	0.665	0.339	0.200	0.000	0.306	0.311	0.323	0.323	0.320	0.010	0.5	0.4	0.1	0.1	0.0
19/04/2013	2013	109	2013	0	0.0	0.0	119.8	6.293	0.000	1.323	1.088	0.665	0.339	0.200	0.000	0.305	0.310	0.322	0.323	0.320	0.003	0.5	0.4	0.1	0.1	0.0
20/04/2013	2013	110	2013	0	0.0	0.0	119.5	5.436	2.500	1.323	1.088	0.665	0.339	0.200	0.000	0.304	0.309	0.320	0.323	0.320	0.001	0.4	0.4	0.1	0.1	0.0
21/04/2013	2013	111	2013	0	0.0	0.0	119.2	6.061	0.000	1.323	1.088	0.665	0.339	0.200	0.000	0.303	0.308	0.319	0.323	0.320	0.000	0.4	0.3	0.1	0.1	0.0
22/04/2013	2013	112	2013	0	0.0	0.0	118.9	6.097	0.000	1.323	1.088	0.665	0.339	0.200	0.000	0.302	0.307	0.318	0.323	0.320	0.000	0.4	0.3	0.1	0.1	0.0
23/04/2013	2013	113	2013	0	0.0	0.0	118.6	5.926	0.000	1.322	1.088	0.665	0.339	0.200	0.000	0.302	0.306	0.317	0.323	0.320	0.000	0.4	0.3	0.1	0.0	0.0
24/04/2013	2013	114	2013	0	0.0	0.0	118.4	5.482	0.600	1.322	1.088	0.665	0.339	0.200	0.000	0.301	0.306	0.316	0.323	0.320	0.000	0.4	0.3	0.1	0.0	0.0
25/04/2013	2013	115	2013	0	0.0	0.0	118.1	5.635	0.000	1.322	1.087	0.665	0.339	0.200	0.000	0.300	0.305	0.315	0.323	0.320	0.000	0.4	0.3	0.1	0.0	0.0
26/04/2013	2013	116	2013	0	0.0	0.0	117.8	5.864	0.000	1.322	1.087	0.665	0.339	0.200	0.000	0.300	0.304	0.314	0.322	0.320	0.000	0.3	0.3	0.1	0.0	0.0
27/04/2013	2013	117	2013	0	0.0	0.0	117.5	5.976	0.000	1.322	1.087	0.665	0.339	0.200	0.000	0.299	0.304	0.314	0.322	0.320	0.000	0.3	0.3	0.1	0.0	0.0
28/04/2013	2013	118	2013	0	0.0	0.0	117.2	5.903	0.000	1.322	1.087	0.665	0.339	0.200	0.000	0.298	0.303	0.313	0.322	0.320	0.000	0.3	0.3	0.1	0.0	0.0
29/04/2013	2013	119	2013	0	0.0	0.0	116.9	4.563	0.000	1.322	1.087	0.664	0.339	0.200	0.000	0.298	0.302	0.313	0.321	0.320	0.000	0.3	0.2	0.1	0.0	0.0
30/04/2013	2013	120	2013	0	0.0	0.0	116.6	5.398	0.000	1.321	1.087	0.664	0.339	0.200	0.000	0.297	0.302	0.312	0.321	0.320	0.000	0.3	0.2	0.1	0.0	0.0
01/05/2013	2013	121	2013	0	0.0	0.0	116.4	5.634	6.300	1.321	1.087	0.664	0.339	0.200	0.000	0.304	0.307	0.312	0.321	0.320	0.000	0.3	0.2	0.1	0.0	0.0
02/05/2013	2013	122	2013	0	0.0	0.0	116.1	5.361	0.900	1.321	1.087	0.664	0.339	0.200	0.000	0.303	0.306	0.312	0.320	0.320	0.000	0.2	0.2	0.1	0.0	0.0
03/05/2013	2013	123	2013	0	0.0	0.0	115.8	5.630	9.671	1.321	1.087	0.664	0.339	0.200	0.029	0.319	0.319	0.314	0.320	0.320	0.000	0.2	0.2	0.1	0.0	0.0
04/05/2013	2013	124	2013	0	0.0	0.0	115.5	4.206	4.200	1.321	1.087	0.664	0.339	0.200	0.000	0.317	0.318	0.316	0.320	0.320	0.000	0.2	0.2	0.1	0.0	0.0
05/05/2013	2013	125	2013	0	0.0	0.0	115.3	5.349	0.000	1.321	1.087	0.664	0.339	0.200	0.000	0.313	0.315	0.316	0.321	0.320	0.000	0.2	0.2	0.1	0.0	0.0
06/05/2013	2013	126	2013	0	0.0	0.0	115.0	4.835	0.000	1.321	1.086	0.664	0.339	0.200	0.000	0.311	0.313	0.316	0.321	0.320	0.000	0.2	0.2	0.1	0.0	0.0
07/05/2013	2013	127	2013	0	0.0	0.0	114.7	5.421	0.000	1.321	1.086	0.664	0.339	0.200	0.000	0.308	0.311	0.316	0.321	0.320	0.000	0.2	0.2	0.1	0.0	0.0
08/05/2013	2013	128	2013	0	0.0	0.0	114.5	4.568	0.000	1.320	1.086	0.664	0.339	0.200	0.000	0.306	0.310	0.316	0.321	0.320	0.000	0.2	0.2	0.1	0.0	0.0
09/05/2013	2013	129	2013	0	0.0	0.0	114.2	5.641	0.000	1.320	1.086	0.664	0.339	0.200	0.000	0.305	0.308	0.315	0.321	0.320	0.000	0.2	0.2	0.1	0.0	0.0
10/05/2013	2013	130	2013	0	0.0	0.0	113.9	3.735	0.600	1.320	1.086	0.664	0.339	0.200	0.000	0.303	0.307	0.315	0.321	0.320	0.000	0.2	0.2	0.1	0.0	0.0
11/05/2013	2013	131	2013	0	0.0	0.0	113.6	5.362	1.400	1.320	1.086	0.664	0.339	0.200	0.000	0.302	0.306	0.314	0.321	0.320	0.000	0.2	0.1	0.0	0.0	0.0
12/05/2013	2013	132	2013	0	0.0	0.0	113.4	5.583	0.000	1.320	1.086	0.664	0.339	0.200	0.000	0.301	0.305	0.314	0.321	0.320	0.000	0.2	0.1	0.0	0.0	0.0
13/05/2013	2013	133	2013	0	0.0	0.0	113.1	4.518	0.000	1.320	1.086	0.664	0.339	0.200	0.000	0.300	0.304	0.313	0.321	0.320	0.000	0.2	0.1	0.0	0.0	0.0
14/05/2013	2013	134	2013	0	0.0	0.0	112.8	5.484	0.000	1.320	1.086	0.664	0.339	0.200	0.000	0.300	0.304	0.313	0.320	0.320	0.000	0.2	0.1	0.0	0.0	0.0
15/05/2013	2013	135	2013	0	0.0	0.0	112.5	4.217	0.200	1.319	1.086	0.664	0.339	0.200	0.000	0.299	0.303	0.312	0.320	0.320	0.000	0.1	0.1	0.0	0.0	0.0
