# Supplementary material for: Simulations using APSIM suggest that Conservation Agriculture sustains protein yield under changing climate dynamics in Northern Mozambique
Source: BMC Plant Biol. 2025 Nov 13;25:1556. doi: 10.1186/s12870-025-07418-5 (PMC12613769; doi:10.1186/s12870-025-07418-5)
Supplement: Supplementary file 2 — Supplementary Material 2. [file 12870_2025_7418_MOESM2_ESM.zip › APSIM Output_08 Oct 2020/Calibration_Cowpea conv_cowpea outputfile_daily.out]

ApsimVersion = 7.10 r4158
Title = Calibration_Cowpea conv_cowpea outputfile_daily
           Date           year            Day           year DaysAfterSowing        Biomass          Yield       biom_n()             eo   infiltration          oc(1)          oc(2)          oc(3)          oc(4)          oc(5)         runoff         sws(1)         sws(2)         sws(3)         sws(4)         sws(5)          drain dlt_fom_c_atm(1) dlt_fom_c_atm(2) dlt_fom_c_atm(3) dlt_fom_c_atm(4) dlt_fom_c_atm(5)
   (dd/mm/yyyy)         (year)          (day)         (year)           (day)        (kg/ha)        (kg/ha)        (kg/ha)           (mm)           (mm)            (%)            (%)            (%)            (%)            (%)           (mm)        (mm/mm)        (mm/mm)        (mm/mm)        (mm/mm)        (mm/mm)           (mm)          (kg/ha)          (kg/ha)          (kg/ha)          (kg/ha)          (kg/ha)
     12/12/2012           2012            347           2012               0            0.0            0.0          160.0          6.485          6.700          1.340          1.100          0.670          0.340          0.200          0.000          0.191          0.167          0.163          0.160          0.159          0.000              0.2              0.0              0.0              0.0              0.0
     13/12/2012           2012            348           2012               0            0.0            0.0          159.7          4.476         31.528          1.340          1.100          0.670          0.340          0.200          0.172          0.264          0.262          0.166          0.160          0.159          0.000              0.7              0.4              0.0              0.0              0.0
     14/12/2012           2012            349           2012               0            0.0            0.0          159.4          5.675          0.000          1.340          1.100          0.670          0.340          0.200          0.000          0.239          0.254          0.168          0.160          0.159          0.000              0.5              0.4              0.0              0.0              0.0
     15/12/2012           2012            350           2012               0            0.0            0.0          159.0          6.605          0.800          1.340          1.100          0.670          0.340          0.200          0.000          0.231          0.248          0.170          0.160          0.159          0.000              0.5              0.4              0.0              0.0              0.0
     16/12/2012           2012            351           2012               0            0.0            0.0          158.7          6.793          0.400          1.339          1.100          0.670          0.340          0.200          0.000          0.225          0.243          0.172          0.160          0.159          0.000              0.4              0.3              0.0              0.0              0.0
     17/12/2012           2012            352           2012               0            0.0            0.0          158.4          7.118          0.000          1.339          1.099          0.670          0.340          0.200          0.000          0.220          0.238          0.173          0.160          0.159          0.000              0.3              0.3              0.0              0.0              0.0
     18/12/2012           2012            353           2012               0            0.0            0.0          158.1          6.168          0.600          1.339          1.099          0.670          0.340          0.200          0.000          0.216          0.234          0.175          0.160          0.159          0.000              0.3              0.2              0.0              0.0              0.0
     19/12/2012           2012            354           2012               0            0.0            0.0          157.9          5.672          0.300          1.339          1.099          0.670          0.340          0.200          0.000          0.212          0.230          0.176          0.161          0.159          0.000              0.3              0.2              0.0              0.0              0.0
     20/12/2012           2012            355           2012               0            0.0            0.0          157.5          3.387         23.132          1.339          1.099          0.670          0.340          0.200          0.068          0.288          0.283          0.181          0.161          0.159          0.000              0.5              0.2              0.0              0.0              0.0
     21/12/2012           2012            356           2012               0            0.0            0.0          157.1          3.744         10.400          1.339          1.099          0.670          0.340          0.200          0.000          0.305          0.296          0.188          0.161          0.159          0.000              0.4              0.2              0.1              0.0              0.0
     22/12/2012           2012            357           2012               0            0.0            0.0          156.7          5.326          0.600          1.339          1.099          0.670          0.340          0.200          0.000          0.287          0.282          0.193          0.161          0.159          0.000              0.3              0.2              0.1              0.0              0.0
     23/12/2012           2012            358           2012               0            0.0            0.0          156.3          6.531          0.000          1.338          1.099          0.670          0.340          0.200          0.000          0.276          0.273          0.197          0.162          0.160          0.000              0.3              0.2              0.1              0.0              0.0
     24/12/2012           2012            359           2012               0            0.0            0.0          155.9          6.918          0.000          1.338          1.099          0.670          0.340          0.200          0.000          0.267          0.266          0.200          0.162          0.160          0.000              0.3              0.2              0.1              0.0              0.0
     25/12/2012           2012            360           2012               0            0.0            0.0          155.5          6.950          1.000          1.338          1.099          0.670          0.340          0.200          0.000          0.259          0.260          0.203          0.162          0.160          0.000              0.3              0.2              0.1              0.0              0.0
     26/12/2012           2012            361           2012               0            0.0            0.0          155.0          8.086          0.000          1.338          1.099          0.670          0.340          0.200          0.000          0.253          0.255          0.205          0.163          0.160          0.000              0.3              0.2              0.1              0.0              0.0
     27/12/2012           2012            362           2012               0            0.0            0.0          154.5          6.845          0.000          1.338          1.098          0.670          0.340          0.200          0.000          0.248          0.251          0.206          0.163          0.160          0.000              0.3              0.2              0.1              0.0              0.0
     28/12/2012           2012            363           2012               0            0.0            0.0          154.1          6.494          3.200          1.338          1.098          0.670          0.340          0.200          0.000          0.243          0.247          0.208          0.164          0.160          0.000              0.2              0.1              0.1              0.0              0.0
     29/12/2012           2012            364           2012               0            0.0            0.0          153.7          6.411          0.000          1.337          1.098          0.670          0.340          0.200          0.000          0.238          0.244          0.209          0.165          0.160          0.000              0.2              0.1              0.1              0.0              0.0
     30/12/2012           2012            365           2012               0            0.0            0.0          153.3          5.943          0.000          1.337          1.098          0.670          0.340          0.200          0.000          0.234          0.241          0.210          0.165          0.160          0.000              0.2              0.1              0.1              0.0              0.0
     31/12/2012           2012            366           2012               0            0.0            0.0          152.9          6.170          0.000          1.337          1.098          0.670          0.340          0.200          0.000          0.230          0.238          0.210          0.166          0.160          0.000              0.2              0.1              0.1              0.0              0.0
     01/01/2013           2013              1           2013               0            0.0            0.0          152.5          6.355          4.700          1.337          1.098          0.670          0.340          0.200          0.000          0.232          0.236          0.211          0.166          0.160          0.000              0.1              0.1              0.1              0.0              0.0
     02/01/2013           2013              2           2013               0            0.0            0.0          152.1          5.699         14.000          1.337          1.098          0.670          0.340          0.200          0.000          0.267          0.256          0.212          0.167          0.160          0.000              0.2              0.1              0.1              0.0              0.0
     03/01/2013           2013              3           2013               0            0.0            0.0          151.6          6.571          7.800          1.337          1.098          0.670          0.340          0.200          0.000          0.268          0.262          0.215          0.167          0.160          0.000              0.2              0.1              0.1              0.0              0.0
     04/01/2013           2013              4           2013               0            0.0            0.0          151.2          5.821          8.000          1.336          1.098          0.670          0.340          0.200          0.000          0.272          0.269          0.218          0.168          0.160          0.000              0.2              0.1              0.1              0.0              0.0
     05/01/2013           2013              5           2013               0            0.0            0.0          150.7          4.908          1.200          1.336          1.097          0.670          0.340          0.200          0.000          0.254          0.261          0.220          0.169          0.161          0.000              0.2              0.1              0.1              0.0              0.0
     06/01/2013           2013              6           2013               0            0.0            0.0          150.3          3.088         42.478          1.336          1.097          0.669          0.340          0.200         16.522          0.448          0.318          0.246          0.170          0.161          0.000              0.1              0.1              0.1              0.0              0.0
     07/01/2013           2013              7           2013               0            0.0            0.0          150.0          2.415         18.099          1.336          1.097          0.669          0.340          0.200         13.301          0.455          0.333          0.282          0.175          0.161          0.000              0.1              0.1              0.1              0.0              0.0
     08/01/2013           2013              8           2013               0            0.0            0.0          149.6          3.813         11.936          1.336          1.097          0.669          0.340          0.200          2.464          0.431          0.338          0.306          0.182          0.161          0.000              0.1              0.1              0.1              0.0              0.0
     09/01/2013           2013              9           2013               0            0.0            0.0          149.2          4.462          5.591          1.336          1.097          0.669          0.340          0.200          0.009          0.339          0.348          0.318          0.198          0.161          0.000              0.1              0.1              0.1              0.0              0.0
     10/01/2013           2013             10           2013               1            0.0            0.0          148.8          6.839          0.000          1.336          1.097          0.669          0.340          0.200          0.000          0.325          0.327          0.315          0.208          0.162          0.000              0.1              0.1              0.1              0.0              0.0
     11/01/2013           2013             11           2013               2            0.0            0.0          148.4          5.480          5.900          1.335          1.097          0.669          0.340          0.200          0.000          0.321          0.322          0.311          0.218          0.163          0.000              0.1              0.1              0.1              0.1              0.0
     12/01/2013           2013             12           2013               3            0.0            0.0          147.9          3.461          6.700          1.335          1.097          0.669          0.340          0.200          0.000          0.327          0.326          0.307          0.227          0.164          0.000              0.1              0.1              0.1              0.1              0.0
     13/01/2013           2013             13           2013               4            0.0            0.0          147.5          6.273          0.300          1.335          1.097          0.669          0.340          0.200          0.000          0.312          0.312          0.300          0.234          0.165          0.000              0.1              0.1              0.1              0.1              0.0
     14/01/2013           2013             14           2013               5            0.0            0.0          147.1          7.096          0.000          1.335          1.096          0.669          0.340          0.200          0.000          0.306          0.306          0.295          0.240          0.167          0.000              0.1              0.1              0.1              0.1              0.0
     15/01/2013           2013             15           2013               6            0.0            0.0          146.6          5.776          0.500          1.335          1.096          0.669          0.340          0.200          0.000          0.300          0.300          0.290          0.244          0.169          0.000              0.1              0.1              0.1              0.1              0.0
     16/01/2013           2013             16           2013               7            1.8            0.0          146.2          6.740          0.000          1.335          1.096          0.669          0.340          0.200          0.000          0.295          0.296          0.287          0.247          0.171          0.000              0.1              0.1              0.0              0.1              0.0
     17/01/2013           2013             17           2013               8            2.3            0.0          145.7          6.627          0.000          1.334          1.096          0.669          0.340          0.200          0.000          0.291          0.291          0.284          0.250          0.173          0.000              0.1              0.1              0.0              0.0              0.0
     18/01/2013           2013             18           2013               9            3.0            0.0          145.2          6.653          3.800          1.334          1.096          0.669          0.340          0.200          0.000          0.287          0.287          0.281          0.252          0.175          0.000              0.1              0.1              0.0              0.0              0.0
     19/01/2013           2013             19           2013              10            3.4            0.0          144.7          3.072          4.800          1.334          1.096          0.669          0.340          0.200          0.000          0.291          0.290          0.280          0.253          0.177          0.000              0.1              0.1              0.0              0.0              0.0
     20/01/2013           2013             20           2013              11            4.3            0.0          144.2          6.603          1.600          1.334          1.096          0.669          0.340          0.200          0.000          0.283          0.284          0.278          0.254          0.179          0.000              0.1              0.1              0.0              0.0              0.0
     21/01/2013           2013             21           2013              12            5.3            0.0          143.8          6.435          0.000          1.334          1.096          0.669          0.340          0.200          0.000          0.279          0.280          0.276          0.255          0.182          0.000              0.1              0.0              0.0              0.0              0.0
     22/01/2013           2013             22           2013              13            6.6            0.0          143.3          7.254          0.000          1.334          1.096          0.669          0.340          0.200          0.000          0.275          0.277          0.275          0.255          0.184          0.000              0.1              0.0              0.0              0.0              0.0
     23/01/2013           2013             23           2013              14            8.2            0.0          142.8          7.065          0.200          1.333          1.095          0.669          0.340          0.200          0.000          0.272          0.275          0.273          0.255          0.187          0.000              0.1              0.0              0.0              0.0              0.0
     24/01/2013           2013             24           2013              15            9.6            0.0          142.3          4.660          2.000          1.333          1.095          0.669          0.340          0.200          0.000          0.269          0.272          0.271          0.255          0.189          0.000              0.1              0.0              0.0              0.0              0.0
     25/01/2013           2013             25           2013              16           10.3            0.0          141.9          2.223         32.682          1.333          1.095          0.669          0.340          0.200          8.818          0.450          0.320          0.277          0.255          0.191          0.000              0.0              0.0              0.0              0.0              0.0
     26/01/2013           2013             26           2013              17           11.4            0.0          141.5          3.047         24.042          1.333          1.095          0.668          0.340          0.200         49.858          0.449          0.350          0.319          0.261          0.194          0.000              0.0              0.0              0.0              0.0              0.0
     27/01/2013           2013             27           2013              18           14.1            0.0          141.1          7.123          0.400          1.333          1.095          0.668          0.340          0.200          0.000          0.337          0.340          0.326          0.279          0.199          0.000              0.1              0.0              0.0              0.0              0.0
     28/01/2013           2013             28           2013              19           17.2            0.0          140.6          6.753          0.000          1.333          1.095          0.668          0.340          0.200          0.000          0.329          0.332          0.322          0.281          0.204          0.000              0.1              0.0              0.0              0.0              0.0
     29/01/2013           2013             29           2013              20           21.1            0.0          140.2          6.893          1.600          1.332          1.095          0.668          0.340          0.200          0.000          0.325          0.326          0.318          0.282          0.209          0.000              0.1              0.0              0.0              0.0              0.0
     30/01/2013           2013             30           2013              21           24.1            0.0          139.8          4.252         16.382          1.332          1.095          0.668          0.340          0.200          4.318          0.343          0.345          0.326          0.290          0.215          0.000              0.1              0.0              0.0              0.0              0.0
     31/01/2013           2013             31           2013              22           26.3            0.0          139.4          2.694         13.772          1.332          1.095          0.668          0.340          0.200          4.028          0.350          0.350          0.332          0.305          0.225          0.000              0.1              0.0              0.0              0.0              0.0
     01/02/2013           2013             32           2013              23           29.4            0.0          139.0          3.485          8.848          1.332          1.094          0.668          0.340          0.200          0.552          0.339          0.343          0.336          0.313          0.240          0.000              0.1              0.0              0.0              0.0              0.0
     02/02/2013           2013             33           2013              24           33.7            0.0          138.6          4.450          2.200          1.332          1.094          0.668          0.340          0.200          0.000          0.326          0.329          0.332          0.314          0.251          0.000              0.1              0.0              0.0              0.0              0.0
     03/02/2013           2013             34           2013              25           40.0            0.0          138.2          5.685          1.900          1.332          1.094          0.668          0.340          0.200          0.000          0.317          0.321          0.326          0.310          0.260          0.000              0.1              0.0              0.0              0.0              0.0
     04/02/2013           2013             35           2013              26           48.6            0.0          137.8          6.715          0.100          1.331          1.094          0.668          0.340          0.200          0.000          0.312          0.317          0.323          0.306          0.266          0.000              0.1              0.0              0.0              0.0              0.0
     05/02/2013           2013             36           2013              27           57.7            0.0          137.5          5.809          1.500          1.331          1.094          0.668          0.340          0.200          0.000          0.309          0.313          0.320          0.303          0.271          0.000              0.1              0.0              0.0              0.0              0.0
     06/02/2013           2013             37           2013              28           66.0            0.0          137.1          4.445          1.300          1.331          1.094          0.668          0.340          0.200          0.000          0.307          0.311          0.317          0.301          0.276          0.000              0.1              0.0              0.0              0.0              0.0
     07/02/2013           2013             38           2013              29           80.4            0.0          136.7          6.836          0.000          1.331          1.094          0.668          0.340          0.200          0.000          0.305          0.308          0.314          0.300          0.280          0.000              0.1              0.0              0.0              0.0              0.0
     08/02/2013           2013             39           2013              30           95.2            0.0          136.3          5.819          0.100          1.331          1.094          0.668          0.340          0.200          0.000          0.302          0.306          0.311          0.299          0.283          0.000              0.1              0.0              0.0              0.0              0.0
     09/02/2013           2013             40           2013              31          115.0            0.0          135.9          6.556          0.000          1.331          1.094          0.668          0.340          0.200          0.000          0.300          0.304          0.308          0.298          0.285          0.000              0.1              0.0              0.0              0.0              0.0
     10/02/2013           2013             41           2013              32          137.4            0.0          135.5          6.281          0.000          1.331          1.094          0.668          0.340          0.200          0.000          0.298          0.301          0.306          0.297          0.288          0.000              0.1              0.0              0.0              0.0              0.0
     11/02/2013           2013             42           2013              33          165.2            0.0          135.2          6.515          0.000          1.330          1.094          0.668          0.340          0.200          0.000          0.296          0.299          0.304          0.296          0.289          0.000              0.1              0.0              0.0              0.0              0.0
     12/02/2013           2013             43           2013              34          198.2            0.0          134.8          6.465          0.300          1.330          1.093          0.668          0.340          0.200          0.000          0.294          0.297          0.301          0.296          0.291          0.000              0.1              0.0              0.0              0.0              0.0
     13/02/2013           2013             44           2013              35          215.4            0.0          134.4          2.894          3.600          1.330          1.093          0.668          0.340          0.200          0.000          0.298          0.300          0.300          0.295          0.292          0.000              0.1              0.0              0.0              0.0              0.0
     14/02/2013           2013             45           2013              36          261.4            0.0          134.0          7.086          2.900          1.330          1.093          0.668          0.340          0.200          0.000          0.291          0.295          0.299          0.295          0.293          0.000              0.1              0.0              0.0              0.0              0.0
     15/02/2013           2013             46           2013              37          282.4            0.0          133.6          2.704         13.293          1.330          1.093          0.668          0.340          0.200          0.007          0.329          0.324          0.302          0.295          0.294          0.000              0.1              0.0              0.0              0.0              0.0
     16/02/2013           2013             47           2013              38          307.0            0.0          133.3          2.921         19.153          1.330          1.093          0.668          0.340          0.200          3.947          0.394          0.339          0.322          0.298          0.295          0.000              0.1              0.0              0.0              0.0              0.0
     17/02/2013           2013             48           2013              39          338.3            0.0          133.0          3.484         11.126          1.330          1.093          0.667          0.340          0.200          0.574          0.376          0.348          0.331          0.314          0.298          0.000              0.1              0.0              0.0              0.0              0.0
     18/02/2013           2013             49           2013              40          370.4            0.0          132.7          3.244         11.639          1.329          1.093          0.667          0.340          0.200          0.661          0.364          0.351          0.337          0.325          0.313          0.000              0.1              0.0              0.0              0.0              0.0
     19/02/2013           2013             50           2013              41          389.7            0.0          132.4          1.841         16.729          1.329          1.093          0.667          0.340          0.200          3.371          0.414          0.351          0.339          0.331          0.325          4.180              0.1              0.0              0.0              0.0              0.0
     20/02/2013           2013             51           2013              42          445.8            0.0          132.0          5.176          0.300          1.329          1.093          0.667          0.340          0.200          0.000          0.337          0.340          0.336          0.331          0.327          6.682              0.1              0.0              0.0              0.0              0.0
     21/02/2013           2013             52           2013              43          508.0            0.0          131.7          5.301          1.200          1.329          1.093          0.667          0.340          0.200          0.000          0.325          0.328          0.331          0.327          0.325          4.517              0.1              0.1              0.0              0.0              0.0
     22/02/2013           2013             53           2013              44          550.9            0.0          131.4          3.376         20.570          1.329          1.093          0.667          0.340          0.200          3.630          0.405          0.345          0.334          0.329          0.325          4.815              0.1              0.1              0.0              0.0              0.0
     23/02/2013           2013             54           2013              45          575.7            0.0          131.1          1.841         11.858          1.329          1.092          0.667          0.340          0.200          0.442          0.407          0.350          0.337          0.331          0.328          6.763              0.1              0.1              0.0              0.0              0.0
     24/02/2013           2013             55           2013              46          605.3            8.5          130.9          2.144         16.856          1.329          1.092          0.667          0.340          0.200          2.544          0.458          0.351          0.339          0.333          0.329          8.491              0.1              0.1              0.0              0.0              0.0
     25/02/2013           2013             56           2013              47          645.4           18.1          130.6          2.827         12.767          1.329          1.092          0.667          0.340          0.200          0.633          0.463          0.351          0.339          0.334          0.331          9.472              0.1              0.1              0.0              0.0              0.0
     26/02/2013           2013             57           2013              48          696.4           29.2          130.3          3.529          0.000          1.329          1.092          0.667          0.340          0.200          0.000          0.350          0.350          0.339          0.334          0.331          9.542              0.1              0.1              0.0              0.0              0.0
     27/02/2013           2013             58           2013              49          782.3           43.8          130.0          5.888          0.000          1.328          1.092          0.667          0.339          0.200          0.000          0.331          0.334          0.333          0.329          0.327          6.527              0.1              0.1              0.0              0.0              0.0
     28/02/2013           2013             59           2013              50          876.1           61.3          129.7          6.138          0.000          1.328          1.092          0.667          0.339          0.200          0.000          0.322          0.325          0.329          0.325          0.323          2.551              0.1              0.1              0.0              0.0              0.0
     01/03/2013           2013             60           2013              51          975.8           82.0          129.4          6.299          0.100          1.328          1.092          0.667          0.339          0.200          0.000          0.316          0.320          0.327          0.323          0.320          0.440              0.1              0.1              0.0              0.0              0.0
     02/03/2013           2013             61           2013              52         1086.8          106.5          129.1          6.739          0.000          1.328          1.092          0.667          0.339          0.200          0.000          0.312          0.316          0.324          0.322          0.320          0.000              0.2              0.1              0.0              0.0              0.0
     03/03/2013           2013             62           2013              53         1195.0          133.8          128.7          6.349          0.200          1.328          1.092          0.667          0.339          0.200          0.000          0.308          0.312          0.321          0.320          0.319          0.000              0.2              0.1              0.0              0.0              0.0
     04/03/2013           2013             63           2013              54         1308.8          164.9          128.4          6.449          0.600          1.328          1.092          0.667          0.339          0.200          0.000          0.305          0.309          0.318          0.318          0.319          0.000              0.2              0.1              0.0              0.0              0.0
     05/03/2013           2013             64           2013              55         1415.9          198.2          128.0          5.997          1.800          1.328          1.092          0.667          0.339          0.200          0.000          0.302          0.306          0.315          0.317          0.318          0.000              0.2              0.1              0.0              0.0              0.0
     06/03/2013           2013             65           2013              56         1504.9          231.8          127.7          4.939         11.000          1.327          1.091          0.667          0.339          0.200          0.000          0.330          0.328          0.316          0.315          0.317          0.000              0.2              0.1              0.0              0.0              0.0
     07/03/2013           2013             66           2013              57         1571.1          263.9          127.4          3.705         24.858          1.327          1.091          0.667          0.339          0.200          5.442          0.456          0.345          0.329          0.321          0.317          0.000              0.1              0.1              0.0              0.0              0.0
     08/03/2013           2013             67           2013              58         1675.1          304.9          127.1          5.928          2.800          1.327          1.091          0.667          0.339          0.200          0.000          0.351          0.350          0.336          0.328          0.323          2.592              0.2              0.1              0.0              0.0              0.0
     09/03/2013           2013             68           2013              59         1784.6          349.8          126.8          6.293          0.000          1.327          1.091          0.667          0.339          0.200          0.000          0.330          0.333          0.332          0.327          0.323          3.064              0.2              0.1              0.0              0.0              0.0
     10/03/2013           2013             69           2013              60         1885.9          396.0          126.5          5.822          0.000          1.327          1.091          0.667          0.339          0.200          0.000          0.320          0.323          0.329          0.324          0.321          1.038              0.2              0.1              0.0              0.0              0.0
     11/03/2013           2013             70           2013              61         1983.8          444.4          126.1          5.708          1.000          1.327          1.091          0.667          0.339          0.200          0.000          0.314          0.318          0.326          0.323          0.320          0.000              0.2              0.1              0.0              0.0              0.0
     12/03/2013           2013             71           2013              62         2026.4          482.3          125.8          6.209          0.200          1.327          1.091          0.666          0.339          0.200          0.000          0.309          0.314          0.322          0.321          0.319          0.000              0.2              0.1              0.0              0.0              0.0
     13/03/2013           2013             72           2013              63         2062.4          519.7          125.5          5.455         17.072          1.327          1.091          0.666          0.339          0.200          0.328          0.351          0.342          0.330          0.323          0.320          0.000              0.2              0.1              0.0              0.0              0.0
     14/03/2013           2013             73           2013              64         2093.1          519.7          125.2          4.895         19.249          1.326          1.091          0.666          0.339          0.200          3.551          0.416          0.349          0.336          0.329          0.324          3.896              0.1              0.1              0.0              0.0              0.0
     15/03/2013           2013             74           2013              65         2129.5          519.7          124.9          6.208          0.400          1.326          1.091          0.666          0.339          0.200          0.000          0.339          0.343          0.336          0.330          0.326          5.641              0.2              0.1              0.0              0.0              0.0
     16/03/2013           2013             75           2013               0            0.0            0.0          124.6          6.256          1.300          1.326          1.091          0.666          0.339          0.200          0.000          0.327          0.330          0.331          0.327          0.324          3.685              0.2              0.1              0.0              0.0              0.0
     17/03/2013           2013             76           2013               0            0.0            0.0          124.8          6.703          0.000          1.326          1.091          0.666          0.339          0.200          0.000          0.320          0.323          0.329          0.325          0.322          1.943              3.1              2.7              0.9              0.4              0.2
     18/03/2013           2013             77           2013               0            0.0            0.0          124.9          6.668          9.957          1.326          1.090          0.666          0.339          0.200          0.343          0.325          0.328          0.331          0.325          0.322          2.024              2.8              2.5              0.8              0.4              0.2
     19/03/2013           2013             78           2013               0            0.0            0.0          125.0          5.817         19.993          1.326          1.090          0.666          0.339          0.200         11.007          0.369          0.346          0.334          0.328          0.325          4.145              2.3              2.2              0.7              0.3              0.2
     20/03/2013           2013             79           2013               0            0.0            0.0          125.1          2.488         15.004          1.326          1.090          0.666          0.339          0.200          6.196          0.389          0.350          0.338          0.332          0.328          6.815              1.9              1.9              0.6              0.3              0.1
     21/03/2013           2013             80           2013               0            0.0            0.0          125.1          2.375         12.561          1.326          1.090          0.666          0.339          0.200          3.039          0.386          0.351          0.339          0.333          0.330          8.702              1.7              1.7              0.6              0.3              0.1
     22/03/2013           2013             81           2013               0            0.0            0.0          125.1          4.936          2.200          1.326          1.090          0.666          0.339          0.200          0.000          0.332          0.335          0.336          0.332          0.329          8.033              1.9              1.6              0.5              0.2              0.1
     23/03/2013           2013             82           2013               0            0.0            0.0          125.1          6.363          0.000          1.326          1.090          0.666          0.339          0.200          0.000          0.322          0.325          0.330          0.327          0.325          4.537              1.7              1.5              0.5              0.2              0.1
     24/03/2013           2013             83           2013               0            0.0            0.0          125.0          6.302          0.000          1.326          1.090          0.666          0.339          0.200          0.000          0.317          0.321          0.328          0.324          0.322          2.033              1.6              1.4              0.4              0.2              0.1
     25/03/2013           2013             84           2013               0            0.0            0.0          124.9          6.256          0.300          1.326          1.090          0.666          0.339          0.200          0.000          0.314          0.318          0.327          0.323          0.321          0.738              1.5              1.3              0.4              0.2              0.1
     26/03/2013           2013             85           2013               0            0.0            0.0          124.8          6.032          0.400          1.326          1.090          0.666          0.339          0.200          0.000          0.311          0.316          0.326          0.323          0.320          0.242              1.4              1.2              0.4              0.2              0.1
     27/03/2013           2013             86           2013               0            0.0            0.0          124.7          6.497          1.400          1.326          1.090          0.666          0.339          0.200          0.000          0.310          0.314          0.325          0.323          0.320          0.075              1.4              1.2              0.4              0.2              0.1
     28/03/2013           2013             87           2013               0            0.0            0.0          124.6          6.282          0.500          1.326          1.090          0.666          0.339          0.200          0.000          0.308          0.313          0.324          0.323          0.320          0.022              1.3              1.1              0.4              0.2              0.1
     29/03/2013           2013             88           2013               0            0.0            0.0          124.4          5.228          0.800          1.325          1.090          0.666          0.339          0.200          0.000          0.307          0.312          0.323          0.323          0.320          0.006              1.2              1.0              0.3              0.2              0.1
     30/03/2013           2013             89           2013               0            0.0            0.0          124.3          5.561          1.000          1.325          1.090          0.666          0.339          0.200          0.000          0.306          0.311          0.322          0.323          0.320          0.002              1.1              1.0              0.3              0.1              0.1
     31/03/2013           2013             90           2013               0            0.0            0.0          124.1          5.891          0.000          1.325          1.090          0.666          0.339          0.200          0.000          0.305          0.310          0.320          0.323          0.320          0.001              1.0              0.9              0.3              0.1              0.1
     01/04/2013           2013             91           2013               0            0.0            0.0          124.0          1.742         25.728          1.325          1.090          0.666          0.339          0.200         13.072          0.440          0.341          0.330          0.324          0.321          0.853              0.6              0.8              0.3              0.1              0.1
     02/04/2013           2013             92           2013               0            0.0            0.0          123.8          6.333          0.100          1.325          1.090          0.666          0.339          0.200          0.000          0.334          0.337          0.334          0.328          0.324          3.517              0.9              0.8              0.2              0.1              0.1
     03/04/2013           2013             93           2013               0            0.0            0.0          123.6          6.290          1.100          1.325          1.089          0.666          0.339          0.200          0.000          0.325          0.328          0.330          0.326          0.323          2.806              0.9              0.7              0.2              0.1              0.1
     04/04/2013           2013             94           2013               0            0.0            0.0          123.4          6.154          0.900          1.325          1.089          0.666          0.339          0.200          0.000          0.321          0.324          0.329          0.324          0.322          1.458              0.8              0.7              0.2              0.1              0.1
     05/04/2013           2013             95           2013               0            0.0            0.0          123.2          5.370          9.011          1.325          1.089          0.666          0.339          0.200          0.189          0.325          0.328          0.330          0.325          0.322          1.701              0.8              0.7              0.2              0.1              0.0
     06/04/2013           2013             96           2013               0            0.0            0.0          123.0          5.487          2.000          1.325          1.089          0.666          0.339          0.200          0.000          0.318          0.321          0.328          0.324          0.321          1.046              0.8              0.6              0.2              0.1              0.0
     07/04/2013           2013             97           2013               0            0.0            0.0          122.8          5.996          0.000          1.325          1.089          0.665          0.339          0.200          0.000          0.314          0.318          0.327          0.323          0.320          0.438              0.7              0.6              0.2              0.1              0.0
     08/04/2013           2013             98           2013               0            0.0            0.0          122.5          6.405          0.100          1.324          1.089          0.665          0.339          0.200          0.000          0.311          0.316          0.326          0.323          0.320          0.154              0.7              0.6              0.2              0.1              0.0
     09/04/2013           2013             99           2013               0            0.0            0.0          122.3          3.331         19.571          1.324          1.089          0.665          0.339          0.200          5.529          0.368          0.343          0.332          0.326          0.322          1.963              0.6              0.6              0.2              0.1              0.0
     10/04/2013           2013            100           2013               0            0.0            0.0          122.1          5.924          0.700          1.324          1.089          0.665          0.339          0.200          0.000          0.327          0.330          0.332          0.326          0.323          2.851              0.7              0.6              0.2              0.1              0.0
     11/04/2013           2013            101           2013               0            0.0            0.0          121.8          5.992          7.340          1.324          1.089          0.665          0.339          0.200          0.060          0.325          0.328          0.331          0.326          0.323          2.951              0.6              0.5              0.2              0.1              0.0
     12/04/2013           2013            102           2013               0            0.0            0.0          121.6          5.700          0.100          1.324          1.089          0.665          0.339          0.200          0.000          0.316          0.320          0.328          0.324          0.322          1.709              0.6              0.5              0.2              0.1              0.0
     13/04/2013           2013            103           2013               0            0.0            0.0          121.3          4.760          9.166          1.324          1.089          0.665          0.339          0.200          0.134          0.327          0.330          0.330          0.325          0.322          1.451              0.6              0.5              0.2              0.1              0.0
     14/04/2013           2013            104           2013               0            0.0            0.0          121.1          5.975          0.100          1.324          1.088          0.665          0.339          0.200          0.000          0.316          0.320          0.328          0.324          0.321          0.814              0.6              0.5              0.2              0.1              0.0
     15/04/2013           2013            105           2013               0            0.0            0.0          120.8          6.339          0.000          1.324          1.088          0.665          0.339          0.200          0.000          0.312          0.317          0.327          0.323          0.320          0.316              0.5              0.4              0.1              0.1              0.0
     16/04/2013           2013            106           2013               0            0.0            0.0          120.6          6.255          0.000          1.323          1.088          0.665          0.339          0.200          0.000          0.309          0.314          0.326          0.323          0.320          0.107              0.5              0.4              0.1              0.1              0.0
     17/04/2013           2013            107           2013               0            0.0            0.0          120.3          5.815          0.000          1.323          1.088          0.665          0.339          0.200          0.000          0.308          0.313          0.324          0.323          0.320          0.034              0.5              0.4              0.1              0.1              0.0
     18/04/2013           2013            108           2013               0            0.0            0.0          120.0          5.900          0.000          1.323          1.088          0.665          0.339          0.200          0.000          0.306          0.311          0.323          0.323          0.320          0.010              0.5              0.4              0.1              0.1              0.0
     19/04/2013           2013            109           2013               0            0.0            0.0          119.8          6.293          0.000          1.323          1.088          0.665          0.339          0.200          0.000          0.305          0.310          0.322          0.323          0.320          0.003              0.5              0.4              0.1              0.1              0.0
     20/04/2013           2013            110           2013               0            0.0            0.0          119.5          5.436          2.500          1.323          1.088          0.665          0.339          0.200          0.000          0.304          0.309          0.320          0.323          0.320          0.001              0.4              0.4              0.1              0.1              0.0
     21/04/2013           2013            111           2013               0            0.0            0.0          119.2          6.061          0.000          1.323          1.088          0.665          0.339          0.200          0.000          0.303          0.308          0.319          0.323          0.320          0.000              0.4              0.3              0.1              0.1              0.0
     22/04/2013           2013            112           2013               0            0.0            0.0          118.9          6.097          0.000          1.323          1.088          0.665          0.339          0.200          0.000          0.302          0.307          0.318          0.323          0.320          0.000              0.4              0.3              0.1              0.1              0.0
     23/04/2013           2013            113           2013               0            0.0            0.0          118.6          5.926          0.000          1.322          1.088          0.665          0.339          0.200          0.000          0.302          0.306          0.317          0.323          0.320          0.000              0.4              0.3              0.1              0.0              0.0
     24/04/2013           2013            114           2013               0            0.0            0.0          118.4          5.482          0.600          1.322          1.088          0.665          0.339          0.200          0.000          0.301          0.306          0.316          0.323          0.320          0.000              0.4              0.3              0.1              0.0              0.0
     25/04/2013           2013            115           2013               0            0.0            0.0          118.1          5.635          0.000          1.322          1.087          0.665          0.339          0.200          0.000          0.300          0.305          0.315          0.323          0.320          0.000              0.4              0.3              0.1              0.0              0.0
     26/04/2013           2013            116           2013               0            0.0            0.0          117.8          5.864          0.000          1.322          1.087          0.665          0.339          0.200          0.000          0.300          0.304          0.314          0.322          0.320          0.000              0.3              0.3              0.1              0.0              0.0
     27/04/2013           2013            117           2013               0            0.0            0.0          117.5          5.976          0.000          1.322          1.087          0.665          0.339          0.200          0.000          0.299          0.304          0.314          0.322          0.320          0.000              0.3              0.3              0.1              0.0              0.0
     28/04/2013           2013            118           2013               0            0.0            0.0          117.2          5.903          0.000          1.322          1.087          0.665          0.339          0.200          0.000          0.298          0.303          0.313          0.322          0.320          0.000              0.3              0.3              0.1              0.0              0.0
     29/04/2013           2013            119           2013               0            0.0            0.0          116.9          4.563          0.000          1.322          1.087          0.664          0.339          0.200          0.000          0.298          0.302          0.313          0.321          0.320          0.000              0.3              0.2              0.1              0.0              0.0
     30/04/2013           2013            120           2013               0            0.0            0.0          116.6          5.398          0.000          1.321          1.087          0.664          0.339          0.200          0.000          0.297          0.302          0.312          0.321          0.320          0.000              0.3              0.2              0.1              0.0              0.0
     01/05/2013           2013            121           2013               0            0.0            0.0          116.4          5.634          6.300          1.321          1.087          0.664          0.339          0.200          0.000          0.304          0.307          0.312          0.321          0.320          0.000              0.3              0.2              0.1              0.0              0.0
     02/05/2013           2013            122           2013               0            0.0            0.0          116.1          5.361          0.900          1.321          1.087          0.664          0.339          0.200          0.000          0.303          0.306          0.312          0.320          0.320          0.000              0.2              0.2              0.1              0.0              0.0
     03/05/2013           2013            123           2013               0            0.0            0.0          115.8          5.630          9.671          1.321          1.087          0.664          0.339          0.200          0.029          0.319          0.319          0.314          0.320          0.320          0.000              0.2              0.2              0.1              0.0              0.0
     04/05/2013           2013            124           2013               0            0.0            0.0          115.5          4.206          4.200          1.321          1.087          0.664          0.339          0.200          0.000          0.317          0.318          0.316          0.320          0.320          0.000              0.2              0.2              0.1              0.0              0.0
     05/05/2013           2013            125           2013               0            0.0            0.0          115.3          5.349          0.000          1.321          1.087          0.664          0.339          0.200          0.000          0.313          0.315          0.316          0.321          0.320          0.000              0.2              0.2              0.1              0.0              0.0
     06/05/2013           2013            126           2013               0            0.0            0.0          115.0          4.835          0.000          1.321          1.086          0.664          0.339          0.200          0.000          0.311          0.313          0.316          0.321          0.320          0.000              0.2              0.2              0.1              0.0              0.0
     07/05/2013           2013            127           2013               0            0.0            0.0          114.7          5.421          0.000          1.321          1.086          0.664          0.339          0.200          0.000          0.308          0.311          0.316          0.321          0.320          0.000              0.2              0.2              0.1              0.0              0.0
     08/05/2013           2013            128           2013               0            0.0            0.0          114.5          4.568          0.000          1.320          1.086          0.664          0.339          0.200          0.000          0.306          0.310          0.316          0.321          0.320          0.000              0.2              0.2              0.1              0.0              0.0
     09/05/2013           2013            129           2013               0            0.0            0.0          114.2          5.641          0.000          1.320          1.086          0.664          0.339          0.200          0.000          0.305          0.308          0.315          0.321          0.320          0.000              0.2              0.2              0.1              0.0              0.0
     10/05/2013           2013            130           2013               0            0.0            0.0          113.9          3.735          0.600          1.320          1.086          0.664          0.339          0.200          0.000          0.303          0.307          0.315          0.321          0.320          0.000              0.2              0.2              0.1              0.0              0.0
     11/05/2013           2013            131           2013               0            0.0            0.0          113.6          5.362          1.400          1.320          1.086          0.664          0.339          0.200          0.000          0.302          0.306          0.314          0.321          0.320          0.000              0.2              0.1              0.0              0.0              0.0
     12/05/2013           2013            132           2013               0            0.0            0.0          113.4          5.583          0.000          1.320          1.086          0.664          0.339          0.200          0.000          0.301          0.305          0.314          0.321          0.320          0.000              0.2              0.1              0.0              0.0              0.0
     13/05/2013           2013            133           2013               0            0.0            0.0          113.1          4.518          0.000          1.320          1.086          0.664          0.339          0.200          0.000          0.300          0.304          0.313          0.321          0.320          0.000              0.2              0.1              0.0              0.0              0.0
     14/05/2013           2013            134           2013               0            0.0            0.0          112.8          5.484          0.000          1.320          1.086          0.664          0.339          0.200          0.000          0.300          0.304          0.313          0.320          0.320          0.000              0.2              0.1              0.0              0.0              0.0
     15/05/2013           2013            135           2013               0            0.0            0.0          112.5          4.217          0.200          1.319          1.086          0.664          0.339          0.200          0.000          0.299          0.303          0.312          0.320          0.320          0.000              0.1              0.1              0.0              0.0              0.0
