# Supplementary material for: Simulations using APSIM suggest that Conservation Agriculture sustains protein yield under changing climate dynamics in Northern Mozambique
Source: BMC Plant Biol. 2025 Nov 13;25:1556. doi: 10.1186/s12870-025-07418-5 (PMC12613769; doi:10.1186/s12870-025-07418-5)
Supplement: Supplementary file 2 — Supplementary Material 2. [file 12870_2025_7418_MOESM2_ESM.zip › APSIM Output_08 Oct 2020/Calibration_Cowpea conv_cowpea.csv]

ApsimVersion = 7.10 r4158
Title = Calibration_Cowpea conv_cowpea
Date	year	Day	year	DaysAfterSowing	Biomass	Yield	biom_n()	eo	infiltration	oc(1)	oc(2)	oc(3)	oc(4)	oc(5)	runoff	sws(1)	sws(2)	sws(3)	sws(4)	sws(5)	drain	dlt_fom_c_atm(1)	dlt_fom_c_atm(2)	dlt_fom_c_atm(3)	dlt_fom_c_atm(4)	dlt_fom_c_atm(5)
(dd/mm/yyyy)	(year)	(day)	(year)	(day)	(kg/ha)	(kg/ha)	(kg/ha)	(mm)	(mm)	(%)	(%)	(%)	(%)	(%)	(mm)	(mm/mm)	(mm/mm)	(mm/mm)	(mm/mm)	(mm/mm)	(mm)	(kg/ha)	(kg/ha)	(kg/ha)	(kg/ha)	(kg/ha)
16/03/2013	2013	75	2013	66	2129.5	519.7	124.6	6.256	1.300	1.326	1.091	0.666	0.339	0.200	0.000	0.327	0.330	0.331	0.327	0.324	3.685	0.2	0.1	0.0	0.0	0.0
