# Supplementary material for: Simulations using APSIM suggest that Conservation Agriculture sustains protein yield under changing climate dynamics in Northern Mozambique
Source: BMC Plant Biol. 2025 Nov 13;25:1556. doi: 10.1186/s12870-025-07418-5 (PMC12613769; doi:10.1186/s12870-025-07418-5)
Supplement: Supplementary file 2 — Supplementary Material 2. [file 12870_2025_7418_MOESM2_ESM.zip › APSIM Output_08 Oct 2020/Calibration_Cowpea conv_cowpea.out]

ApsimVersion = 7.10 r4158
Title = Calibration_Cowpea conv_cowpea
           Date           year            Day           year DaysAfterSowing        Biomass          Yield       biom_n()             eo   infiltration          oc(1)          oc(2)          oc(3)          oc(4)          oc(5)         runoff         sws(1)         sws(2)         sws(3)         sws(4)         sws(5)          drain dlt_fom_c_atm(1) dlt_fom_c_atm(2) dlt_fom_c_atm(3) dlt_fom_c_atm(4) dlt_fom_c_atm(5)
   (dd/mm/yyyy)         (year)          (day)         (year)           (day)        (kg/ha)        (kg/ha)        (kg/ha)           (mm)           (mm)            (%)            (%)            (%)            (%)            (%)           (mm)        (mm/mm)        (mm/mm)        (mm/mm)        (mm/mm)        (mm/mm)           (mm)          (kg/ha)          (kg/ha)          (kg/ha)          (kg/ha)          (kg/ha)
     16/03/2013           2013             75           2013              66         2129.5          519.7          124.6          6.256          1.300          1.326          1.091          0.666          0.339          0.200          0.000          0.327          0.330          0.331          0.327          0.324          3.685              0.2              0.1              0.0              0.0              0.0
