# Supplementary material for: Simulations using APSIM suggest that Conservation Agriculture sustains protein yield under changing climate dynamics in Northern Mozambique
Source: BMC Plant Biol. 2025 Nov 13;25:1556. doi: 10.1186/s12870-025-07418-5 (PMC12613769; doi:10.1186/s12870-025-07418-5)
Supplement: Supplementary file 2 — Supplementary Material 2. [file 12870_2025_7418_MOESM2_ESM.zip › APSIM Output_08 Oct 2020/Calibration_Maize conv_maize outputfile_daily.csv]

ApsimVersion = 7.10 r4158
Title = Calibration_Maize conv_maize outputfile_daily
Date	esw	day	year	surfaceom_wt	no3()	nh4()	oc(1)	oc(2)	oc(3)	oc(4)	oc(5)	Maize_yield	Maize_stover	Maize_biomass	FloweringDAS	MaturityDAS	LAI	DeltaLAI
(dd/mm/yyyy)	(mm)	(day)	(year)	(kg/ha)	(kg/ha)	(kg/ha)	(%)	(%)	(%)	(%)	(%)	(kg/ha)	(kg/ha)	(kg/ha)	(das)	(das)	(m2/m2)	(m2/m2)
12/12/2012	2.427	347	2012	0.0	124.5	23.4	1.340	1.100	0.670	0.340	0.200	0.0	0.0	0.0	0	0	0.000	0.000
13/12/2012	29.670	348	2012	0.0	128.4	20.1	1.340	1.100	0.670	0.340	0.200	0.0	0.0	0.0	0	0	0.000	0.000
14/12/2012	26.444	349	2012	0.0	131.3	17.7	1.340	1.100	0.670	0.340	0.200	0.0	0.0	0.0	0	0	0.000	0.000
15/12/2012	24.998	350	2012	0.0	133.6	16.0	1.340	1.100	0.670	0.340	0.200	0.0	0.0	0.0	0	0	0.000	0.000
16/12/2012	23.887	351	2012	0.0	135.4	14.7	1.339	1.100	0.670	0.340	0.200	0.0	0.0	0.0	0	0	0.000	0.000
17/12/2012	22.950	352	2012	0.0	137.0	13.6	1.339	1.099	0.670	0.340	0.200	0.0	1.2	1.2	0	0	0.002	0.000
18/12/2012	22.120	353	2012	0.0	138.2	12.9	1.339	1.099	0.670	0.340	0.200	0.0	1.5	1.5	0	0	0.005	0.003
19/12/2012	21.368	354	2012	0.0	139.2	12.2	1.339	1.099	0.670	0.340	0.200	0.0	2.1	2.1	0	0	0.009	0.004
20/12/2012	41.140	355	2012	0.0	140.3	11.8	1.339	1.099	0.670	0.340	0.200	0.0	2.7	2.7	0	0	0.012	0.003
21/12/2012	47.829	356	2012	0.0	141.5	11.2	1.339	1.099	0.670	0.340	0.200	0.0	3.7	3.7	0	0	0.016	0.005
22/12/2012	44.903	357	2012	0.0	142.5	10.7	1.339	1.099	0.670	0.340	0.200	0.0	5.5	5.5	0	0	0.022	0.006
23/12/2012	43.121	358	2012	0.0	143.4	10.3	1.338	1.099	0.670	0.340	0.200	0.0	8.5	8.5	0	0	0.030	0.008
24/12/2012	41.825	359	2012	0.0	144.2	10.0	1.338	1.099	0.670	0.340	0.200	0.0	12.7	12.7	0	0	0.039	0.010
25/12/2012	40.705	360	2012	0.0	144.9	9.7	1.338	1.099	0.670	0.340	0.200	0.0	18.2	18.2	0	0	0.051	0.012
26/12/2012	39.652	361	2012	0.0	145.6	9.5	1.338	1.099	0.670	0.340	0.200	0.0	26.0	26.0	0	0	0.066	0.016
27/12/2012	38.737	362	2012	0.0	146.3	9.2	1.338	1.098	0.670	0.340	0.200	0.0	35.3	35.3	0	0	0.085	0.019
28/12/2012	37.900	363	2012	0.0	146.8	8.9	1.338	1.098	0.670	0.340	0.200	0.0	46.8	46.8	0	0	0.107	0.023
29/12/2012	37.078	364	2012	0.0	147.3	8.6	1.337	1.098	0.670	0.340	0.200	0.0	61.0	61.0	0	0	0.133	0.027
30/12/2012	36.218	365	2012	0.0	147.6	8.4	1.337	1.098	0.670	0.340	0.200	0.0	77.2	77.2	0	0	0.164	0.032
31/12/2012	35.372	366	2012	0.0	147.7	8.1	1.337	1.098	0.670	0.340	0.200	0.0	97.9	97.9	0	0	0.200	0.038
01/01/2013	35.191	1	2013	0.0	147.7	7.8	1.337	1.098	0.670	0.340	0.200	0.0	123.7	123.7	0	0	0.242	0.042
02/01/2013	44.215	2	2013	0.0	147.6	7.6	1.337	1.098	0.670	0.340	0.200	0.0	151.3	151.3	0	0	0.291	0.050
03/01/2013	46.924	3	2013	0.0	147.3	7.4	1.337	1.098	0.670	0.340	0.200	0.0	189.2	189.2	0	0	0.347	0.057
04/01/2013	50.323	4	2013	0.0	146.8	7.2	1.336	1.098	0.670	0.340	0.200	0.0	229.4	229.4	0	0	0.411	0.065
05/01/2013	47.754	5	2013	0.0	146.3	7.0	1.336	1.097	0.670	0.340	0.200	0.0	269.8	269.8	0	0	0.480	0.070
06/01/2013	92.744	6	2013	0.0	145.4	6.8	1.336	1.097	0.669	0.340	0.200	0.0	298.8	298.8	0	0	0.552	0.073
07/01/2013	112.794	7	2013	0.0	144.6	6.6	1.336	1.097	0.669	0.340	0.200	0.0	324.7	324.7	0	0	0.625	0.074
08/01/2013	123.316	8	2013	0.0	143.7	6.1	1.336	1.097	0.669	0.340	0.200	0.0	369.3	369.3	0	0	0.711	0.088
09/01/2013	125.926	9	2013	0.0	142.6	5.6	1.336	1.097	0.669	0.340	0.200	0.0	428.5	428.5	0	0	0.807	0.098
10/01/2013	122.188	10	2013	0.0	140.8	5.2	1.336	1.097	0.669	0.340	0.200	0.0	528.0	528.0	0	0	0.907	0.102
11/01/2013	124.554	11	2013	0.0	138.9	4.8	1.336	1.097	0.669	0.340	0.200	0.0	615.6	615.6	0	0	1.017	0.112
12/01/2013	129.096	12	2013	0.0	137.1	4.3	1.335	1.097	0.669	0.340	0.200	0.0	676.1	676.1	0	0	1.134	0.119
13/01/2013	125.732	13	2013	0.0	133.8	3.9	1.335	1.097	0.669	0.340	0.200	0.0	795.9	795.9	0	0	1.358	0.226
14/01/2013	121.219	14	2013	0.0	129.4	3.5	1.335	1.097	0.669	0.340	0.200	0.0	948.0	948.0	0	0	1.593	0.238
15/01/2013	117.954	15	2013	0.0	124.9	3.0	1.335	1.096	0.669	0.340	0.200	0.0	1085.6	1085.6	0	0	1.835	0.244
16/01/2013	114.309	16	2013	0.0	120.0	2.6	1.335	1.096	0.669	0.340	0.200	0.0	1256.3	1256.3	0	0	2.090	0.257
17/01/2013	110.755	17	2013	0.0	115.3	2.3	1.335	1.096	0.669	0.340	0.200	0.0	1438.9	1438.9	0	0	2.353	0.267
18/01/2013	110.382	18	2013	0.0	110.6	2.0	1.334	1.096	0.669	0.340	0.200	0.0	1636.8	1636.8	0	0	2.600	0.251
19/01/2013	113.351	19	2013	0.0	106.0	1.8	1.334	1.096	0.669	0.340	0.200	0.0	1733.1	1733.1	0	0	2.711	0.115
20/01/2013	110.840	20	2013	0.0	101.2	1.6	1.334	1.096	0.669	0.340	0.200	0.0	1944.0	1944.0	0	0	2.903	0.196
21/01/2013	106.445	21	2013	0.0	96.6	1.5	1.334	1.096	0.669	0.340	0.200	0.0	2154.5	2154.5	0	0	3.069	0.170
22/01/2013	101.034	22	2013	0.0	92.5	1.4	1.334	1.096	0.669	0.340	0.200	0.0	2394.9	2394.9	0	0	3.208	0.144
23/01/2013	95.683	23	2013	0.0	88.7	1.4	1.333	1.095	0.669	0.340	0.200	0.0	2630.4	2630.4	0	0	3.321	0.118
24/01/2013	94.830	24	2013	0.0	85.6	1.3	1.333	1.095	0.669	0.340	0.200	0.0	2791.8	2791.8	0	0	3.418	0.101
25/01/2013	134.848	25	2013	0.0	81.7	1.5	1.333	1.095	0.669	0.340	0.200	0.0	2871.0	2871.0	42	0	3.413	0.000
26/01/2013	178.898	26	2013	0.0	80.7	1.7	1.333	1.095	0.668	0.340	0.200	0.0	2979.7	2979.7	42	0	3.406	0.000
27/01/2013	174.125	27	2013	0.0	80.6	1.7	1.333	1.095	0.668	0.340	0.200	0.0	3229.4	3229.4	42	0	3.398	0.000
28/01/2013	169.446	28	2013	0.0	81.0	1.5	1.333	1.095	0.668	0.340	0.200	0.0	3464.6	3464.6	42	0	3.390	0.000
29/01/2013	167.671	29	2013	0.0	81.6	1.5	1.333	1.095	0.668	0.340	0.200	0.0	3711.1	3711.1	42	0	3.382	0.000
30/01/2013	185.455	30	2013	0.0	82.1	1.5	1.332	1.095	0.668	0.340	0.200	0.0	3864.1	3864.1	42	0	3.375	0.000
31/01/2013	201.382	31	2013	0.0	82.6	1.6	1.332	1.095	0.668	0.340	0.200	0.0	3962.9	3962.9	42	0	3.368	0.000
01/02/2013	209.135	32	2013	0.0	83.0	1.6	1.332	1.095	0.668	0.340	0.200	0.0	4090.2	4090.2	42	0	3.361	0.000
02/02/2013	207.797	33	2013	0.0	83.0	1.5	1.332	1.094	0.668	0.340	0.200	0.0	4252.4	4252.4	42	0	3.353	0.000
03/02/2013	202.318	34	2013	0.0	81.6	1.5	1.332	1.094	0.668	0.340	0.200	0.0	4457.1	4457.1	42	0	3.346	0.000
04/02/2013	195.984	35	2013	0.0	80.8	1.5	1.332	1.094	0.668	0.340	0.200	0.0	4695.8	4695.8	42	0	3.335	0.000
05/02/2013	194.149	36	2013	0.0	81.1	1.5	1.332	1.094	0.668	0.340	0.200	1.8	4903.1	4904.9	42	0	3.322	0.000
06/02/2013	193.415	37	2013	0.0	81.7	1.4	1.331	1.094	0.668	0.340	0.200	10.5	5054.9	5065.5	42	0	3.310	0.000
07/02/2013	189.891	38	2013	0.0	81.0	1.4	1.331	1.094	0.668	0.340	0.200	26.4	5054.9	5081.3	42	0	3.298	0.000
08/02/2013	187.089	39	2013	0.0	80.1	1.4	1.331	1.094	0.668	0.340	0.200	49.3	5054.9	5104.2	42	0	3.285	0.000
09/02/2013	183.963	40	2013	0.0	79.0	1.4	1.331	1.094	0.668	0.340	0.200	78.9	5054.9	5133.8	42	0	3.273	0.000
10/02/2013	180.310	41	2013	0.0	77.7	1.4	1.331	1.094	0.668	0.340	0.200	116.4	5054.9	5171.3	42	0	3.260	0.000
11/02/2013	176.747	42	2013	0.0	76.5	1.4	1.331	1.094	0.668	0.340	0.200	153.5	5054.9	5208.4	42	0	3.248	0.000
12/02/2013	173.983	43	2013	0.0	75.0	1.4	1.331	1.094	0.668	0.340	0.200	190.2	5054.9	5245.1	42	0	3.235	0.000
13/02/2013	175.855	44	2013	0.0	74.2	1.4	1.330	1.093	0.668	0.340	0.200	228.2	5054.9	5283.1	42	0	3.221	0.000
14/02/2013	175.113	45	2013	0.0	72.8	1.4	1.330	1.093	0.668	0.340	0.200	265.9	5054.9	5320.8	42	0	3.201	0.000
15/02/2013	187.110	46	2013	0.0	72.0	1.4	1.330	1.093	0.668	0.340	0.200	303.5	5054.9	5358.5	42	0	3.182	0.000
16/02/2013	203.656	47	2013	0.0	71.2	1.4	1.330	1.093	0.668	0.340	0.200	339.8	5054.9	5394.7	42	0	3.163	0.000
17/02/2013	211.377	48	2013	0.0	69.9	1.4	1.330	1.093	0.667	0.340	0.200	377.3	5054.9	5432.2	42	0	3.143	0.000
18/02/2013	215.752	49	2013	0.0	67.4	1.5	1.330	1.093	0.667	0.340	0.200	413.6	5054.9	5468.5	42	0	3.124	0.000
19/02/2013	222.929	50	2013	0.0	64.4	1.6	1.330	1.093	0.667	0.340	0.200	449.9	5054.9	5504.8	42	0	3.105	0.000
20/02/2013	211.738	51	2013	0.0	60.9	1.5	1.330	1.093	0.667	0.340	0.200	486.2	5054.9	5541.1	42	0	3.086	0.000
21/02/2013	203.370	52	2013	0.0	59.8	1.4	1.329	1.093	0.667	0.340	0.200	522.9	5054.9	5577.8	42	0	3.066	0.000
22/02/2013	213.162	53	2013	0.0	58.7	1.4	1.329	1.093	0.667	0.340	0.200	559.7	5054.9	5614.7	42	0	3.047	0.000
23/02/2013	215.882	54	2013	0.0	57.3	1.5	1.329	1.093	0.667	0.340	0.200	595.2	5054.9	5650.1	42	0	3.024	0.000
24/02/2013	221.761	55	2013	0.0	55.6	1.5	1.329	1.092	0.667	0.340	0.200	630.7	5054.9	5685.7	42	0	2.997	0.000
25/02/2013	223.319	56	2013	0.0	53.8	1.6	1.329	1.092	0.667	0.339	0.200	664.7	5054.9	5719.7	42	0	2.971	0.000
26/02/2013	212.043	57	2013	0.0	52.4	1.5	1.329	1.092	0.667	0.339	0.200	698.8	5054.9	5753.7	42	0	2.946	0.000
27/02/2013	201.395	58	2013	0.0	51.6	1.5	1.329	1.092	0.667	0.339	0.200	734.2	5054.9	5789.1	42	0	2.919	0.000
28/02/2013	195.400	59	2013	0.0	51.7	1.5	1.329	1.092	0.667	0.339	0.200	770.4	5054.9	5825.4	42	0	2.891	0.000
01/03/2013	191.445	60	2013	0.0	52.3	1.4	1.329	1.092	0.667	0.339	0.200	807.9	5054.9	5862.8	42	0	2.863	0.000
02/03/2013	187.757	61	2013	0.0	53.1	1.4	1.328	1.092	0.667	0.339	0.200	845.2	5054.9	5900.1	42	0	2.835	0.000
03/03/2013	184.507	62	2013	0.0	53.8	1.4	1.328	1.092	0.667	0.339	0.200	883.0	5054.9	5937.9	42	0	2.806	0.000
04/03/2013	181.424	63	2013	0.0	54.6	1.4	1.328	1.092	0.667	0.339	0.200	919.5	5054.9	5974.4	42	0	2.779	0.000
05/03/2013	179.555	64	2013	0.0	55.4	1.3	1.328	1.092	0.667	0.339	0.200	956.9	5054.9	6011.8	42	0	2.744	0.000
06/03/2013	187.896	65	2013	0.0	56.1	1.3	1.328	1.092	0.667	0.339	0.200	994.3	5054.9	6049.2	42	0	2.707	0.000
07/03/2013	206.470	66	2013	0.0	56.7	1.4	1.328	1.091	0.667	0.339	0.200	1032.1	5054.9	6087.1	42	0	2.669	0.000
08/03/2013	204.302	67	2013	0.0	57.0	1.3	1.328	1.091	0.667	0.339	0.200	1069.5	5054.9	6124.4	42	0	2.632	0.000
09/03/2013	197.975	68	2013	0.0	57.1	1.3	1.327	1.091	0.667	0.339	0.200	1107.1	5054.9	6162.0	42	0	2.594	0.000
10/03/2013	193.934	69	2013	0.0	57.7	1.3	1.327	1.091	0.667	0.339	0.200	1144.0	5054.9	6199.0	42	0	2.557	0.000
11/03/2013	191.471	70	2013	0.0	58.5	1.3	1.327	1.091	0.667	0.339	0.200	1181.1	5054.9	6236.0	42	0	2.520	0.000
12/03/2013	188.365	71	2013	0.0	59.2	1.3	1.327	1.091	0.667	0.339	0.200	1218.6	5054.9	6273.5	42	0	2.483	0.000
13/03/2013	201.363	72	2013	0.0	59.8	1.3	1.327	1.091	0.666	0.339	0.200	1255.2	5054.9	6310.2	42	0	2.446	0.000
14/03/2013	212.646	73	2013	0.0	59.5	1.3	1.327	1.091	0.666	0.339	0.200	1291.7	5054.9	6346.6	42	0	2.408	0.000
15/03/2013	204.048	74	2013	0.0	59.1	1.3	1.327	1.091	0.666	0.339	0.200	1328.1	5054.9	6383.1	42	0	2.363	0.000
16/03/2013	198.686	75	2013	0.0	59.0	1.3	1.326	1.091	0.666	0.339	0.200	1364.6	5054.9	6419.5	42	92	2.361	0.000
17/03/2013	193.713	76	2013	0.0	59.5	1.3	1.326	1.091	0.666	0.339	0.200	1364.6	5054.9	6419.5	42	92	2.361	0.000
18/03/2013	198.988	77	2013	5054.9	59.9	1.3	1.326	1.090	0.666	0.339	0.200	0.0	0.0	0.0	42	92	0.000	0.000
19/03/2013	219.296	78	2013	4862.2	55.2	0.0	1.328	1.091	0.667	0.340	0.200	0.0	0.0	0.0	0	0	0.000	0.000
20/03/2013	228.202	79	2013	4682.4	49.0	0.1	1.330	1.091	0.667	0.340	0.200	0.0	0.0	0.0	0	0	0.000	0.000
21/03/2013	229.434	80	2013	4657.3	43.9	0.1	1.331	1.091	0.667	0.340	0.200	0.0	0.0	0.0	0	0	0.000	0.000
22/03/2013	216.498	81	2013	4632.6	39.5	0.1	1.331	1.091	0.667	0.340	0.201	0.0	0.0	0.0	0	0	0.000	0.000
23/03/2013	204.868	82	2013	4580.8	35.9	0.2	1.331	1.091	0.667	0.340	0.201	0.0	0.0	0.0	0	0	0.000	0.000
24/03/2013	197.277	83	2013	4518.8	33.2	0.2	1.332	1.091	0.667	0.341	0.201	0.0	0.0	0.0	0	0	0.000	0.000
25/03/2013	193.742	84	2013	4463.6	31.2	0.2	1.332	1.091	0.667	0.341	0.201	0.0	0.0	0.0	0	0	0.000	0.000
26/03/2013	191.877	85	2013	4408.9	29.5	0.2	1.333	1.091	0.668	0.341	0.201	0.0	0.0	0.0	0	0	0.000	0.000
27/03/2013	190.691	86	2013	4352.9	27.9	0.2	1.333	1.091	0.668	0.341	0.201	0.0	0.0	0.0	0	0	0.000	0.000
28/03/2013	189.785	87	2013	4300.0	26.6	0.2	1.334	1.091	0.668	0.341	0.201	0.0	0.0	0.0	0	0	0.000	0.000
29/03/2013	189.013	88	2013	4263.1	25.5	0.1	1.334	1.091	0.668	0.341	0.201	0.0	0.0	0.0	0	0	0.000	0.000
30/03/2013	188.316	89	2013	4241.8	24.5	0.1	1.334	1.091	0.668	0.341	0.202	0.0	0.0	0.0	0	0	0.000	0.000
31/03/2013	187.673	90	2013	4241.8	23.6	0.1	1.334	1.091	0.668	0.341	0.202	0.0	0.0	0.0	0	0	0.000	0.000
01/04/2013	218.899	91	2013	4165.0	22.2	0.1	1.335	1.091	0.668	0.341	0.202	0.0	0.0	0.0	0	0	0.000	0.000
02/04/2013	209.045	92	2013	4136.7	20.9	0.2	1.335	1.091	0.668	0.342	0.202	0.0	0.0	0.0	0	0	0.000	0.000
03/04/2013	201.888	93	2013	4078.3	19.7	0.2	1.335	1.091	0.668	0.342	0.202	0.0	0.0	0.0	0	0	0.000	0.000
04/04/2013	196.600	94	2013	4016.9	18.8	0.2	1.336	1.091	0.668	0.342	0.202	0.0	0.0	0.0	0	0	0.000	0.000
05/04/2013	200.411	95	2013	3963.1	18.0	0.2	1.336	1.091	0.668	0.342	0.202	0.0	0.0	0.0	0	0	0.000	0.000
06/04/2013	197.515	96	2013	3902.4	17.4	0.3	1.337	1.091	0.668	0.342	0.202	0.0	0.0	0.0	0	0	0.000	0.000
07/04/2013	194.298	97	2013	3838.4	16.8	0.3	1.337	1.091	0.668	0.342	0.202	0.0	0.0	0.0	0	0	0.000	0.000
08/04/2013	191.445	98	2013	3772.3	16.4	0.3	1.338	1.091	0.668	0.342	0.202	0.0	0.0	0.0	0	0	0.000	0.000
09/04/2013	211.931	99	2013	3716.5	15.8	0.3	1.339	1.091	0.668	0.342	0.202	0.0	0.0	0.0	0	0	0.000	0.000
10/04/2013	204.878	100	2013	3675.5	15.3	0.3	1.339	1.091	0.668	0.342	0.202	0.0	0.0	0.0	0	0	0.000	0.000
11/04/2013	203.663	101	2013	3612.3	14.7	0.3	1.339	1.091	0.668	0.342	0.202	0.0	0.0	0.0	0	0	0.000	0.000
12/04/2013	198.012	102	2013	3542.4	14.2	0.3	1.340	1.091	0.668	0.342	0.202	0.0	0.0	0.0	0	0	0.000	0.000
13/04/2013	201.438	103	2013	3478.9	13.9	0.4	1.340	1.091	0.668	0.342	0.202	0.0	0.0	0.0	0	0	0.000	0.000
14/04/2013	196.741	104	2013	3406.1	13.6	0.4	1.341	1.091	0.668	0.342	0.202	0.0	0.0	0.0	0	0	0.000	0.000
15/04/2013	193.003	105	2013	3330.4	13.3	0.4	1.342	1.091	0.668	0.342	0.202	0.0	0.0	0.0	0	0	0.000	0.000
16/04/2013	191.180	106	2013	3257.2	13.2	0.4	1.342	1.091	0.668	0.342	0.202	0.0	0.0	0.0	0	0	0.000	0.000
17/04/2013	189.949	107	2013	3193.4	13.1	0.4	1.343	1.091	0.668	0.342	0.202	0.0	0.0	0.0	0	0	0.000	0.000
18/04/2013	188.979	108	2013	3162.0	13.2	0.3	1.343	1.091	0.668	0.342	0.202	0.0	0.0	0.0	0	0	0.000	0.000
19/04/2013	188.148	109	2013	3162.0	13.3	0.4	1.343	1.091	0.668	0.342	0.202	0.0	0.0	0.0	0	0	0.000	0.000
20/04/2013	187.528	110	2013	3162.0	13.4	0.4	1.343	1.091	0.668	0.342	0.202	0.0	0.0	0.0	0	0	0.000	0.000
21/04/2013	186.835	111	2013	3162.0	13.6	0.4	1.343	1.091	0.668	0.342	0.203	0.0	0.0	0.0	0	0	0.000	0.000
22/04/2013	186.191	112	2013	3162.0	13.8	0.5	1.343	1.091	0.668	0.342	0.203	0.0	0.0	0.0	0	0	0.000	0.000
23/04/2013	185.587	113	2013	3162.0	14.0	0.4	1.343	1.091	0.668	0.342	0.203	0.0	0.0	0.0	0	0	0.000	0.000
24/04/2013	185.017	114	2013	3162.0	14.2	0.4	1.343	1.091	0.668	0.342	0.203	0.0	0.0	0.0	0	0	0.000	0.000
25/04/2013	184.474	115	2013	3162.0	14.4	0.4	1.343	1.091	0.668	0.342	0.203	0.0	0.0	0.0	0	0	0.000	0.000
26/04/2013	183.956	116	2013	3162.0	14.6	0.4	1.343	1.091	0.668	0.342	0.203	0.0	0.0	0.0	0	0	0.000	0.000
27/04/2013	183.459	117	2013	3162.0	14.8	0.4	1.342	1.091	0.668	0.342	0.203	0.0	0.0	0.0	0	0	0.000	0.000
28/04/2013	182.981	118	2013	3162.0	15.0	0.4	1.342	1.091	0.668	0.342	0.203	0.0	0.0	0.0	0	0	0.000	0.000
29/04/2013	182.520	119	2013	3162.0	15.3	0.4	1.342	1.091	0.668	0.342	0.203	0.0	0.0	0.0	0	0	0.000	0.000
30/04/2013	182.074	120	2013	3162.0	15.5	0.4	1.342	1.091	0.668	0.342	0.203	0.0	0.0	0.0	0	0	0.000	0.000
01/05/2013	185.144	121	2013	2969.2	14.9	0.4	1.344	1.091	0.668	0.342	0.203	0.0	0.0	0.0	0	0	0.000	0.000
02/05/2013	183.860	122	2013	2798.4	14.3	0.4	1.346	1.091	0.668	0.342	0.203	0.0	0.0	0.0	0	0	0.000	0.000
03/05/2013	190.120	123	2013	2618.0	13.8	0.5	1.348	1.091	0.668	0.342	0.203	0.0	0.0	0.0	0	0	0.000	0.000
04/05/2013	191.667	124	2013	2536.0	13.9	0.5	1.349	1.091	0.668	0.342	0.203	0.0	0.0	0.0	0	0	0.000	0.000
05/05/2013	189.333	125	2013	2446.5	14.0	0.5	1.350	1.091	0.668	0.342	0.203	0.0	0.0	0.0	0	0	0.000	0.000
06/05/2013	188.474	126	2013	2364.5	14.2	0.5	1.350	1.091	0.668	0.342	0.203	0.0	0.0	0.0	0	0	0.000	0.000
07/05/2013	187.703	127	2013	2281.0	14.3	0.5	1.351	1.091	0.668	0.342	0.203	0.0	0.0	0.0	0	0	0.000	0.000
08/05/2013	186.998	128	2013	2215.4	14.5	0.5	1.352	1.091	0.668	0.342	0.203	0.0	0.0	0.0	0	0	0.000	0.000
09/05/2013	186.344	129	2013	2186.7	14.8	0.6	1.352	1.091	0.668	0.342	0.203	0.0	0.0	0.0	0	0	0.000	0.000
10/05/2013	185.731	130	2013	2176.7	15.2	0.6	1.352	1.091	0.668	0.342	0.203	0.0	0.0	0.0	0	0	0.000	0.000
11/05/2013	185.153	131	2013	2176.7	15.7	0.7	1.352	1.090	0.668	0.342	0.203	0.0	0.0	0.0	0	0	0.000	0.000
12/05/2013	184.604	132	2013	2176.7	16.1	0.7	1.351	1.090	0.668	0.342	0.203	0.0	0.0	0.0	0	0	0.000	0.000
13/05/2013	184.080	133	2013	2176.7	16.6	0.8	1.351	1.090	0.668	0.342	0.203	0.0	0.0	0.0	0	0	0.000	0.000
14/05/2013	183.578	134	2013	2176.7	17.0	0.8	1.351	1.090	0.668	0.342	0.203	0.0	0.0	0.0	0	0	0.000	0.000
15/05/2013	183.096	135	2013	2176.7	17.5	0.8	1.351	1.090	0.668	0.342	0.203	0.0	0.0	0.0	0	0	0.000	0.000
