# Supplementary material for: Simulations using APSIM suggest that Conservation Agriculture sustains protein yield under changing climate dynamics in Northern Mozambique
Source: BMC Plant Biol. 2025 Nov 13;25:1556. doi: 10.1186/s12870-025-07418-5 (PMC12613769; doi:10.1186/s12870-025-07418-5)
Supplement: Supplementary file 2 — Supplementary Material 2. [file 12870_2025_7418_MOESM2_ESM.zip › APSIM Output_08 Oct 2020/Calibration_Maize conv_maize outputfile_daily.out]

ApsimVersion = 7.10 r4158
Title = Calibration_Maize conv_maize outputfile_daily
           Date            esw            day           year   surfaceom_wt          no3()          nh4()          oc(1)          oc(2)          oc(3)          oc(4)          oc(5)    Maize_yield   Maize_stover  Maize_biomass   FloweringDAS    MaturityDAS            LAI       DeltaLAI
   (dd/mm/yyyy)           (mm)          (day)         (year)        (kg/ha)        (kg/ha)        (kg/ha)            (%)            (%)            (%)            (%)            (%)        (kg/ha)        (kg/ha)        (kg/ha)          (das)          (das)        (m2/m2)        (m2/m2)
     12/12/2012          2.427            347           2012            0.0          124.5           23.4          1.340          1.100          0.670          0.340          0.200            0.0            0.0            0.0              0              0          0.000          0.000
     13/12/2012         29.670            348           2012            0.0          128.4           20.1          1.340          1.100          0.670          0.340          0.200            0.0            0.0            0.0              0              0          0.000          0.000
     14/12/2012         26.444            349           2012            0.0          131.3           17.7          1.340          1.100          0.670          0.340          0.200            0.0            0.0            0.0              0              0          0.000          0.000
     15/12/2012         24.998            350           2012            0.0          133.6           16.0          1.340          1.100          0.670          0.340          0.200            0.0            0.0            0.0              0              0          0.000          0.000
     16/12/2012         23.887            351           2012            0.0          135.4           14.7          1.339          1.100          0.670          0.340          0.200            0.0            0.0            0.0              0              0          0.000          0.000
     17/12/2012         22.950            352           2012            0.0          137.0           13.6          1.339          1.099          0.670          0.340          0.200            0.0            1.2            1.2              0              0          0.002          0.000
     18/12/2012         22.120            353           2012            0.0          138.2           12.9          1.339          1.099          0.670          0.340          0.200            0.0            1.5            1.5              0              0          0.005          0.003
     19/12/2012         21.368            354           2012            0.0          139.2           12.2          1.339          1.099          0.670          0.340          0.200            0.0            2.1            2.1              0              0          0.009          0.004
     20/12/2012         41.140            355           2012            0.0          140.3           11.8          1.339          1.099          0.670          0.340          0.200            0.0            2.7            2.7              0              0          0.012          0.003
     21/12/2012         47.829            356           2012            0.0          141.5           11.2          1.339          1.099          0.670          0.340          0.200            0.0            3.7            3.7              0              0          0.016          0.005
     22/12/2012         44.903            357           2012            0.0          142.5           10.7          1.339          1.099          0.670          0.340          0.200            0.0            5.5            5.5              0              0          0.022          0.006
     23/12/2012         43.121            358           2012            0.0          143.4           10.3          1.338          1.099          0.670          0.340          0.200            0.0            8.5            8.5              0              0          0.030          0.008
     24/12/2012         41.825            359           2012            0.0          144.2           10.0          1.338          1.099          0.670          0.340          0.200            0.0           12.7           12.7              0              0          0.039          0.010
     25/12/2012         40.705            360           2012            0.0          144.9            9.7          1.338          1.099          0.670          0.340          0.200            0.0           18.2           18.2              0              0          0.051          0.012
     26/12/2012         39.652            361           2012            0.0          145.6            9.5          1.338          1.099          0.670          0.340          0.200            0.0           26.0           26.0              0              0          0.066          0.016
     27/12/2012         38.737            362           2012            0.0          146.3            9.2          1.338          1.098          0.670          0.340          0.200            0.0           35.3           35.3              0              0          0.085          0.019
     28/12/2012         37.900            363           2012            0.0          146.8            8.9          1.338          1.098          0.670          0.340          0.200            0.0           46.8           46.8              0              0          0.107          0.023
     29/12/2012         37.078            364           2012            0.0          147.3            8.6          1.337          1.098          0.670          0.340          0.200            0.0           61.0           61.0              0              0          0.133          0.027
     30/12/2012         36.218            365           2012            0.0          147.6            8.4          1.337          1.098          0.670          0.340          0.200            0.0           77.2           77.2              0              0          0.164          0.032
     31/12/2012         35.372            366           2012            0.0          147.7            8.1          1.337          1.098          0.670          0.340          0.200            0.0           97.9           97.9              0              0          0.200          0.038
     01/01/2013         35.191              1           2013            0.0          147.7            7.8          1.337          1.098          0.670          0.340          0.200            0.0          123.7          123.7              0              0          0.242          0.042
     02/01/2013         44.215              2           2013            0.0          147.6            7.6          1.337          1.098          0.670          0.340          0.200            0.0          151.3          151.3              0              0          0.291          0.050
     03/01/2013         46.924              3           2013            0.0          147.3            7.4          1.337          1.098          0.670          0.340          0.200            0.0          189.2          189.2              0              0          0.347          0.057
     04/01/2013         50.323              4           2013            0.0          146.8            7.2          1.336          1.098          0.670          0.340          0.200            0.0          229.4          229.4              0              0          0.411          0.065
     05/01/2013         47.754              5           2013            0.0          146.3            7.0          1.336          1.097          0.670          0.340          0.200            0.0          269.8          269.8              0              0          0.480          0.070
     06/01/2013         92.744              6           2013            0.0          145.4            6.8          1.336          1.097          0.669          0.340          0.200            0.0          298.8          298.8              0              0          0.552          0.073
     07/01/2013        112.794              7           2013            0.0          144.6            6.6          1.336          1.097          0.669          0.340          0.200            0.0          324.7          324.7              0              0          0.625          0.074
     08/01/2013        123.316              8           2013            0.0          143.7            6.1          1.336          1.097          0.669          0.340          0.200            0.0          369.3          369.3              0              0          0.711          0.088
     09/01/2013        125.926              9           2013            0.0          142.6            5.6          1.336          1.097          0.669          0.340          0.200            0.0          428.5          428.5              0              0          0.807          0.098
     10/01/2013        122.188             10           2013            0.0          140.8            5.2          1.336          1.097          0.669          0.340          0.200            0.0          528.0          528.0              0              0          0.907          0.102
     11/01/2013        124.554             11           2013            0.0          138.9            4.8          1.336          1.097          0.669          0.340          0.200            0.0          615.6          615.6              0              0          1.017          0.112
     12/01/2013        129.096             12           2013            0.0          137.1            4.3          1.335          1.097          0.669          0.340          0.200            0.0          676.1          676.1              0              0          1.134          0.119
     13/01/2013        125.732             13           2013            0.0          133.8            3.9          1.335          1.097          0.669          0.340          0.200            0.0          795.9          795.9              0              0          1.358          0.226
     14/01/2013        121.219             14           2013            0.0          129.4            3.5          1.335          1.097          0.669          0.340          0.200            0.0          948.0          948.0              0              0          1.593          0.238
     15/01/2013        117.954             15           2013            0.0          124.9            3.0          1.335          1.096          0.669          0.340          0.200            0.0         1085.6         1085.6              0              0          1.835          0.244
     16/01/2013        114.309             16           2013            0.0          120.0            2.6          1.335          1.096          0.669          0.340          0.200            0.0         1256.3         1256.3              0              0          2.090          0.257
     17/01/2013        110.755             17           2013            0.0          115.3            2.3          1.335          1.096          0.669          0.340          0.200            0.0         1438.9         1438.9              0              0          2.353          0.267
     18/01/2013        110.382             18           2013            0.0          110.6            2.0          1.334          1.096          0.669          0.340          0.200            0.0         1636.8         1636.8              0              0          2.600          0.251
     19/01/2013        113.351             19           2013            0.0          106.0            1.8          1.334          1.096          0.669          0.340          0.200            0.0         1733.1         1733.1              0              0          2.711          0.115
     20/01/2013        110.840             20           2013            0.0          101.2            1.6          1.334          1.096          0.669          0.340          0.200            0.0         1944.0         1944.0              0              0          2.903          0.196
     21/01/2013        106.445             21           2013            0.0           96.6            1.5          1.334          1.096          0.669          0.340          0.200            0.0         2154.5         2154.5              0              0          3.069          0.170
     22/01/2013        101.034             22           2013            0.0           92.5            1.4          1.334          1.096          0.669          0.340          0.200            0.0         2394.9         2394.9              0              0          3.208          0.144
     23/01/2013         95.683             23           2013            0.0           88.7            1.4          1.333          1.095          0.669          0.340          0.200            0.0         2630.4         2630.4              0              0          3.321          0.118
     24/01/2013         94.830             24           2013            0.0           85.6            1.3          1.333          1.095          0.669          0.340          0.200            0.0         2791.8         2791.8              0              0          3.418          0.101
     25/01/2013        134.848             25           2013            0.0           81.7            1.5          1.333          1.095          0.669          0.340          0.200            0.0         2871.0         2871.0             42              0          3.413          0.000
     26/01/2013        178.898             26           2013            0.0           80.7            1.7          1.333          1.095          0.668          0.340          0.200            0.0         2979.7         2979.7             42              0          3.406          0.000
     27/01/2013        174.125             27           2013            0.0           80.6            1.7          1.333          1.095          0.668          0.340          0.200            0.0         3229.4         3229.4             42              0          3.398          0.000
     28/01/2013        169.446             28           2013            0.0           81.0            1.5          1.333          1.095          0.668          0.340          0.200            0.0         3464.6         3464.6             42              0          3.390          0.000
     29/01/2013        167.671             29           2013            0.0           81.6            1.5          1.333          1.095          0.668          0.340          0.200            0.0         3711.1         3711.1             42              0          3.382          0.000
     30/01/2013        185.455             30           2013            0.0           82.1            1.5          1.332          1.095          0.668          0.340          0.200            0.0         3864.1         3864.1             42              0          3.375          0.000
     31/01/2013        201.382             31           2013            0.0           82.6            1.6          1.332          1.095          0.668          0.340          0.200            0.0         3962.9         3962.9             42              0          3.368          0.000
     01/02/2013        209.135             32           2013            0.0           83.0            1.6          1.332          1.095          0.668          0.340          0.200            0.0         4090.2         4090.2             42              0          3.361          0.000
     02/02/2013        207.797             33           2013            0.0           83.0            1.5          1.332          1.094          0.668          0.340          0.200            0.0         4252.4         4252.4             42              0          3.353          0.000
     03/02/2013        202.318             34           2013            0.0           81.6            1.5          1.332          1.094          0.668          0.340          0.200            0.0         4457.1         4457.1             42              0          3.346          0.000
     04/02/2013        195.984             35           2013            0.0           80.8            1.5          1.332          1.094          0.668          0.340          0.200            0.0         4695.8         4695.8             42              0          3.335          0.000
     05/02/2013        194.149             36           2013            0.0           81.1            1.5          1.332          1.094          0.668          0.340          0.200            1.8         4903.1         4904.9             42              0          3.322          0.000
     06/02/2013        193.415             37           2013            0.0           81.7            1.4          1.331          1.094          0.668          0.340          0.200           10.5         5054.9         5065.5             42              0          3.310          0.000
     07/02/2013        189.891             38           2013            0.0           81.0            1.4          1.331          1.094          0.668          0.340          0.200           26.4         5054.9         5081.3             42              0          3.298          0.000
     08/02/2013        187.089             39           2013            0.0           80.1            1.4          1.331          1.094          0.668          0.340          0.200           49.3         5054.9         5104.2             42              0          3.285          0.000
     09/02/2013        183.963             40           2013            0.0           79.0            1.4          1.331          1.094          0.668          0.340          0.200           78.9         5054.9         5133.8             42              0          3.273          0.000
     10/02/2013        180.310             41           2013            0.0           77.7            1.4          1.331          1.094          0.668          0.340          0.200          116.4         5054.9         5171.3             42              0          3.260          0.000
     11/02/2013        176.747             42           2013            0.0           76.5            1.4          1.331          1.094          0.668          0.340          0.200          153.5         5054.9         5208.4             42              0          3.248          0.000
     12/02/2013        173.983             43           2013            0.0           75.0            1.4          1.331          1.094          0.668          0.340          0.200          190.2         5054.9         5245.1             42              0          3.235          0.000
     13/02/2013        175.855             44           2013            0.0           74.2            1.4          1.330          1.093          0.668          0.340          0.200          228.2         5054.9         5283.1             42              0          3.221          0.000
     14/02/2013        175.113             45           2013            0.0           72.8            1.4          1.330          1.093          0.668          0.340          0.200          265.9         5054.9         5320.8             42              0          3.201          0.000
     15/02/2013        187.110             46           2013            0.0           72.0            1.4          1.330          1.093          0.668          0.340          0.200          303.5         5054.9         5358.5             42              0          3.182          0.000
     16/02/2013        203.656             47           2013            0.0           71.2            1.4          1.330          1.093          0.668          0.340          0.200          339.8         5054.9         5394.7             42              0          3.163          0.000
     17/02/2013        211.377             48           2013            0.0           69.9            1.4          1.330          1.093          0.667          0.340          0.200          377.3         5054.9         5432.2             42              0          3.143          0.000
     18/02/2013        215.752             49           2013            0.0           67.4            1.5          1.330          1.093          0.667          0.340          0.200          413.6         5054.9         5468.5             42              0          3.124          0.000
     19/02/2013        222.929             50           2013            0.0           64.4            1.6          1.330          1.093          0.667          0.340          0.200          449.9         5054.9         5504.8             42              0          3.105          0.000
     20/02/2013        211.738             51           2013            0.0           60.9            1.5          1.330          1.093          0.667          0.340          0.200          486.2         5054.9         5541.1             42              0          3.086          0.000
     21/02/2013        203.370             52           2013            0.0           59.8            1.4          1.329          1.093          0.667          0.340          0.200          522.9         5054.9         5577.8             42              0          3.066          0.000
     22/02/2013        213.162             53           2013            0.0           58.7            1.4          1.329          1.093          0.667          0.340          0.200          559.7         5054.9         5614.7             42              0          3.047          0.000
     23/02/2013        215.882             54           2013            0.0           57.3            1.5          1.329          1.093          0.667          0.340          0.200          595.2         5054.9         5650.1             42              0          3.024          0.000
     24/02/2013        221.761             55           2013            0.0           55.6            1.5          1.329          1.092          0.667          0.340          0.200          630.7         5054.9         5685.7             42              0          2.997          0.000
     25/02/2013        223.319             56           2013            0.0           53.8            1.6          1.329          1.092          0.667          0.339          0.200          664.7         5054.9         5719.7             42              0          2.971          0.000
     26/02/2013        212.043             57           2013            0.0           52.4            1.5          1.329          1.092          0.667          0.339          0.200          698.8         5054.9         5753.7             42              0          2.946          0.000
     27/02/2013        201.395             58           2013            0.0           51.6            1.5          1.329          1.092          0.667          0.339          0.200          734.2         5054.9         5789.1             42              0          2.919          0.000
     28/02/2013        195.400             59           2013            0.0           51.7            1.5          1.329          1.092          0.667          0.339          0.200          770.4         5054.9         5825.4             42              0          2.891          0.000
     01/03/2013        191.445             60           2013            0.0           52.3            1.4          1.329          1.092          0.667          0.339          0.200          807.9         5054.9         5862.8             42              0          2.863          0.000
     02/03/2013        187.757             61           2013            0.0           53.1            1.4          1.328          1.092          0.667          0.339          0.200          845.2         5054.9         5900.1             42              0          2.835          0.000
     03/03/2013        184.507             62           2013            0.0           53.8            1.4          1.328          1.092          0.667          0.339          0.200          883.0         5054.9         5937.9             42              0          2.806          0.000
     04/03/2013        181.424             63           2013            0.0           54.6            1.4          1.328          1.092          0.667          0.339          0.200          919.5         5054.9         5974.4             42              0          2.779          0.000
     05/03/2013        179.555             64           2013            0.0           55.4            1.3          1.328          1.092          0.667          0.339          0.200          956.9         5054.9         6011.8             42              0          2.744          0.000
     06/03/2013        187.896             65           2013            0.0           56.1            1.3          1.328          1.092          0.667          0.339          0.200          994.3         5054.9         6049.2             42              0          2.707          0.000
     07/03/2013        206.470             66           2013            0.0           56.7            1.4          1.328          1.091          0.667          0.339          0.200         1032.1         5054.9         6087.1             42              0          2.669          0.000
     08/03/2013        204.302             67           2013            0.0           57.0            1.3          1.328          1.091          0.667          0.339          0.200         1069.5         5054.9         6124.4             42              0          2.632          0.000
     09/03/2013        197.975             68           2013            0.0           57.1            1.3          1.327          1.091          0.667          0.339          0.200         1107.1         5054.9         6162.0             42              0          2.594          0.000
     10/03/2013        193.934             69           2013            0.0           57.7            1.3          1.327          1.091          0.667          0.339          0.200         1144.0         5054.9         6199.0             42              0          2.557          0.000
     11/03/2013        191.471             70           2013            0.0           58.5            1.3          1.327          1.091          0.667          0.339          0.200         1181.1         5054.9         6236.0             42              0          2.520          0.000
     12/03/2013        188.365             71           2013            0.0           59.2            1.3          1.327          1.091          0.667          0.339          0.200         1218.6         5054.9         6273.5             42              0          2.483          0.000
     13/03/2013        201.363             72           2013            0.0           59.8            1.3          1.327          1.091          0.666          0.339          0.200         1255.2         5054.9         6310.2             42              0          2.446          0.000
     14/03/2013        212.646             73           2013            0.0           59.5            1.3          1.327          1.091          0.666          0.339          0.200         1291.7         5054.9         6346.6             42              0          2.408          0.000
     15/03/2013        204.048             74           2013            0.0           59.1            1.3          1.327          1.091          0.666          0.339          0.200         1328.1         5054.9         6383.1             42              0          2.363          0.000
     16/03/2013        198.686             75           2013            0.0           59.0            1.3          1.326          1.091          0.666          0.339          0.200         1364.6         5054.9         6419.5             42             92          2.361          0.000
     17/03/2013        193.713             76           2013            0.0           59.5            1.3          1.326          1.091          0.666          0.339          0.200         1364.6         5054.9         6419.5             42             92          2.361          0.000
     18/03/2013        198.988             77           2013         5054.9           59.9            1.3          1.326          1.090          0.666          0.339          0.200            0.0            0.0            0.0             42             92          0.000          0.000
     19/03/2013        219.296             78           2013         4862.2           55.2            0.0          1.328          1.091          0.667          0.340          0.200            0.0            0.0            0.0              0              0          0.000          0.000
     20/03/2013        228.202             79           2013         4682.4           49.0            0.1          1.330          1.091          0.667          0.340          0.200            0.0            0.0            0.0              0              0          0.000          0.000
     21/03/2013        229.434             80           2013         4657.3           43.9            0.1          1.331          1.091          0.667          0.340          0.200            0.0            0.0            0.0              0              0          0.000          0.000
     22/03/2013        216.498             81           2013         4632.6           39.5            0.1          1.331          1.091          0.667          0.340          0.201            0.0            0.0            0.0              0              0          0.000          0.000
     23/03/2013        204.868             82           2013         4580.8           35.9            0.2          1.331          1.091          0.667          0.340          0.201            0.0            0.0            0.0              0              0          0.000          0.000
     24/03/2013        197.277             83           2013         4518.8           33.2            0.2          1.332          1.091          0.667          0.341          0.201            0.0            0.0            0.0              0              0          0.000          0.000
     25/03/2013        193.742             84           2013         4463.6           31.2            0.2          1.332          1.091          0.667          0.341          0.201            0.0            0.0            0.0              0              0          0.000          0.000
     26/03/2013        191.877             85           2013         4408.9           29.5            0.2          1.333          1.091          0.668          0.341          0.201            0.0            0.0            0.0              0              0          0.000          0.000
     27/03/2013        190.691             86           2013         4352.9           27.9            0.2          1.333          1.091          0.668          0.341          0.201            0.0            0.0            0.0              0              0          0.000          0.000
     28/03/2013        189.785             87           2013         4300.0           26.6            0.2          1.334          1.091          0.668          0.341          0.201            0.0            0.0            0.0              0              0          0.000          0.000
     29/03/2013        189.013             88           2013         4263.1           25.5            0.1          1.334          1.091          0.668          0.341          0.201            0.0            0.0            0.0              0              0          0.000          0.000
     30/03/2013        188.316             89           2013         4241.8           24.5            0.1          1.334          1.091          0.668          0.341          0.202            0.0            0.0            0.0              0              0          0.000          0.000
     31/03/2013        187.673             90           2013         4241.8           23.6            0.1          1.334          1.091          0.668          0.341          0.202            0.0            0.0            0.0              0              0          0.000          0.000
     01/04/2013        218.899             91           2013         4165.0           22.2            0.1          1.335          1.091          0.668          0.341          0.202            0.0            0.0            0.0              0              0          0.000          0.000
     02/04/2013        209.045             92           2013         4136.7           20.9            0.2          1.335          1.091          0.668          0.342          0.202            0.0            0.0            0.0              0              0          0.000          0.000
     03/04/2013        201.888             93           2013         4078.3           19.7            0.2          1.335          1.091          0.668          0.342          0.202            0.0            0.0            0.0              0              0          0.000          0.000
     04/04/2013        196.600             94           2013         4016.9           18.8            0.2          1.336          1.091          0.668          0.342          0.202            0.0            0.0            0.0              0              0          0.000          0.000
     05/04/2013        200.411             95           2013         3963.1           18.0            0.2          1.336          1.091          0.668          0.342          0.202            0.0            0.0            0.0              0              0          0.000          0.000
     06/04/2013        197.515             96           2013         3902.4           17.4            0.3          1.337          1.091          0.668          0.342          0.202            0.0            0.0            0.0              0              0          0.000          0.000
     07/04/2013        194.298             97           2013         3838.4           16.8            0.3          1.337          1.091          0.668          0.342          0.202            0.0            0.0            0.0              0              0          0.000          0.000
     08/04/2013        191.445             98           2013         3772.3           16.4            0.3          1.338          1.091          0.668          0.342          0.202            0.0            0.0            0.0              0              0          0.000          0.000
     09/04/2013        211.931             99           2013         3716.5           15.8            0.3          1.339          1.091          0.668          0.342          0.202            0.0            0.0            0.0              0              0          0.000          0.000
     10/04/2013        204.878            100           2013         3675.5           15.3            0.3          1.339          1.091          0.668          0.342          0.202            0.0            0.0            0.0              0              0          0.000          0.000
     11/04/2013        203.663            101           2013         3612.3           14.7            0.3          1.339          1.091          0.668          0.342          0.202            0.0            0.0            0.0              0              0          0.000          0.000
     12/04/2013        198.012            102           2013         3542.4           14.2            0.3          1.340          1.091          0.668          0.342          0.202            0.0            0.0            0.0              0              0          0.000          0.000
     13/04/2013        201.438            103           2013         3478.9           13.9            0.4          1.340          1.091          0.668          0.342          0.202            0.0            0.0            0.0              0              0          0.000          0.000
     14/04/2013        196.741            104           2013         3406.1           13.6            0.4          1.341          1.091          0.668          0.342          0.202            0.0            0.0            0.0              0              0          0.000          0.000
     15/04/2013        193.003            105           2013         3330.4           13.3            0.4          1.342          1.091          0.668          0.342          0.202            0.0            0.0            0.0              0              0          0.000          0.000
     16/04/2013        191.180            106           2013         3257.2           13.2            0.4          1.342          1.091          0.668          0.342          0.202            0.0            0.0            0.0              0              0          0.000          0.000
     17/04/2013        189.949            107           2013         3193.4           13.1            0.4          1.343          1.091          0.668          0.342          0.202            0.0            0.0            0.0              0              0          0.000          0.000
     18/04/2013        188.979            108           2013         3162.0           13.2            0.3          1.343          1.091          0.668          0.342          0.202            0.0            0.0            0.0              0              0          0.000          0.000
     19/04/2013        188.148            109           2013         3162.0           13.3            0.4          1.343          1.091          0.668          0.342          0.202            0.0            0.0            0.0              0              0          0.000          0.000
     20/04/2013        187.528            110           2013         3162.0           13.4            0.4          1.343          1.091          0.668          0.342          0.202            0.0            0.0            0.0              0              0          0.000          0.000
     21/04/2013        186.835            111           2013         3162.0           13.6            0.4          1.343          1.091          0.668          0.342          0.203            0.0            0.0            0.0              0              0          0.000          0.000
     22/04/2013        186.191            112           2013         3162.0           13.8            0.5          1.343          1.091          0.668          0.342          0.203            0.0            0.0            0.0              0              0          0.000          0.000
     23/04/2013        185.587            113           2013         3162.0           14.0            0.4          1.343          1.091          0.668          0.342          0.203            0.0            0.0            0.0              0              0          0.000          0.000
     24/04/2013        185.017            114           2013         3162.0           14.2            0.4          1.343          1.091          0.668          0.342          0.203            0.0            0.0            0.0              0              0          0.000          0.000
     25/04/2013        184.474            115           2013         3162.0           14.4            0.4          1.343          1.091          0.668          0.342          0.203            0.0            0.0            0.0              0              0          0.000          0.000
     26/04/2013        183.956            116           2013         3162.0           14.6            0.4          1.343          1.091          0.668          0.342          0.203            0.0            0.0            0.0              0              0          0.000          0.000
     27/04/2013        183.459            117           2013         3162.0           14.8            0.4          1.342          1.091          0.668          0.342          0.203            0.0            0.0            0.0              0              0          0.000          0.000
     28/04/2013        182.981            118           2013         3162.0           15.0            0.4          1.342          1.091          0.668          0.342          0.203            0.0            0.0            0.0              0              0          0.000          0.000
     29/04/2013        182.520            119           2013         3162.0           15.3            0.4          1.342          1.091          0.668          0.342          0.203            0.0            0.0            0.0              0              0          0.000          0.000
     30/04/2013        182.074            120           2013         3162.0           15.5            0.4          1.342          1.091          0.668          0.342          0.203            0.0            0.0            0.0              0              0          0.000          0.000
     01/05/2013        185.144            121           2013         2969.2           14.9            0.4          1.344          1.091          0.668          0.342          0.203            0.0            0.0            0.0              0              0          0.000          0.000
     02/05/2013        183.860            122           2013         2798.4           14.3            0.4          1.346          1.091          0.668          0.342          0.203            0.0            0.0            0.0              0              0          0.000          0.000
     03/05/2013        190.120            123           2013         2618.0           13.8            0.5          1.348          1.091          0.668          0.342          0.203            0.0            0.0            0.0              0              0          0.000          0.000
     04/05/2013        191.667            124           2013         2536.0           13.9            0.5          1.349          1.091          0.668          0.342          0.203            0.0            0.0            0.0              0              0          0.000          0.000
     05/05/2013        189.333            125           2013         2446.5           14.0            0.5          1.350          1.091          0.668          0.342          0.203            0.0            0.0            0.0              0              0          0.000          0.000
     06/05/2013        188.474            126           2013         2364.5           14.2            0.5          1.350          1.091          0.668          0.342          0.203            0.0            0.0            0.0              0              0          0.000          0.000
     07/05/2013        187.703            127           2013         2281.0           14.3            0.5          1.351          1.091          0.668          0.342          0.203            0.0            0.0            0.0              0              0          0.000          0.000
     08/05/2013        186.998            128           2013         2215.4           14.5            0.5          1.352          1.091          0.668          0.342          0.203            0.0            0.0            0.0              0              0          0.000          0.000
     09/05/2013        186.344            129           2013         2186.7           14.8            0.6          1.352          1.091          0.668          0.342          0.203            0.0            0.0            0.0              0              0          0.000          0.000
     10/05/2013        185.731            130           2013         2176.7           15.2            0.6          1.352          1.091          0.668          0.342          0.203            0.0            0.0            0.0              0              0          0.000          0.000
     11/05/2013        185.153            131           2013         2176.7           15.7            0.7          1.352          1.090          0.668          0.342          0.203            0.0            0.0            0.0              0              0          0.000          0.000
     12/05/2013        184.604            132           2013         2176.7           16.1            0.7          1.351          1.090          0.668          0.342          0.203            0.0            0.0            0.0              0              0          0.000          0.000
     13/05/2013        184.080            133           2013         2176.7           16.6            0.8          1.351          1.090          0.668          0.342          0.203            0.0            0.0            0.0              0              0          0.000          0.000
     14/05/2013        183.578            134           2013         2176.7           17.0            0.8          1.351          1.090          0.668          0.342          0.203            0.0            0.0            0.0              0              0          0.000          0.000
     15/05/2013        183.096            135           2013         2176.7           17.5            0.8          1.351          1.090          0.668          0.342          0.203            0.0            0.0            0.0              0              0          0.000          0.000
