# Supplementary material for: Simulations using APSIM suggest that Conservation Agriculture sustains protein yield under changing climate dynamics in Northern Mozambique
Source: BMC Plant Biol. 2025 Nov 13;25:1556. doi: 10.1186/s12870-025-07418-5 (PMC12613769; doi:10.1186/s12870-025-07418-5)
Supplement: Supplementary file 2 — Supplementary Material 2. [file 12870_2025_7418_MOESM2_ESM.zip › APSIM Output_08 Oct 2020/Calibration_Maize conv_maize.csv]

ApsimVersion = 7.10 r4158
Title = Calibration_Maize conv_maize
Date	esw	day	year	Maize_yield	Maize_stover	Maize_biomass	FloweringDAS	MaturityDAS	MaxLAI
(dd/mm/yyyy)	(mm)	(day)	(year)	(kg/ha)	(kg/ha)	(kg/ha)	(das)	(das)	(m2/m2)
18/03/2013	198.988	77	2013	1364.6	5054.9	6419.5	42	92	3.418
