# Supplementary material for: Simulations using APSIM suggest that Conservation Agriculture sustains protein yield under changing climate dynamics in Northern Mozambique
Source: BMC Plant Biol. 2025 Nov 13;25:1556. doi: 10.1186/s12870-025-07418-5 (PMC12613769; doi:10.1186/s12870-025-07418-5)
Supplement: Supplementary file 2 — Supplementary Material 2. [file 12870_2025_7418_MOESM2_ESM.zip › APSIM Output_08 Oct 2020/Calibration_Maize conv_maize.out]

ApsimVersion = 7.10 r4158
Title = Calibration_Maize conv_maize
           Date            esw            day           year    Maize_yield   Maize_stover  Maize_biomass   FloweringDAS    MaturityDAS         MaxLAI
   (dd/mm/yyyy)           (mm)          (day)         (year)        (kg/ha)        (kg/ha)        (kg/ha)          (das)          (das)        (m2/m2)
     18/03/2013        198.988             77           2013         1364.6         5054.9         6419.5             42             92          3.418
