# Supplementary material for: Simulations using APSIM suggest that Conservation Agriculture sustains protein yield under changing climate dynamics in Northern Mozambique
Source: BMC Plant Biol. 2025 Nov 13;25:1556. doi: 10.1186/s12870-025-07418-5 (PMC12613769; doi:10.1186/s12870-025-07418-5)
Supplement: Supplementary file 2 — Supplementary Material 2. [file 12870_2025_7418_MOESM2_ESM.zip › APSIM Output_08 Oct 2020/Conservation_Cowpea conv_cowpea.csv]

ApsimVersion = 7.10 r4158
Title = Conservation_Cowpea conv_cowpea
Date	year	Day	year	DaysAfterSowing	Biomass	Yield	biom_n()	eo	infiltration	oc(1)	oc(2)	oc(3)	oc(4)	oc(5)	runoff	sws(1)	sws(2)	sws(3)	sws(4)	sws(5)	drain	dlt_fom_c_atm(1)	dlt_fom_c_atm(2)	dlt_fom_c_atm(3)	dlt_fom_c_atm(4)	dlt_fom_c_atm(5)
(dd/mm/yyyy)	(year)	(day)	(year)	(day)	(kg/ha)	(kg/ha)	(kg/ha)	(mm)	(mm)	(%)	(%)	(%)	(%)	(%)	(mm)	(mm/mm)	(mm/mm)	(mm/mm)	(mm/mm)	(mm/mm)	(mm)	(kg/ha)	(kg/ha)	(kg/ha)	(kg/ha)	(kg/ha)
05/04/1997	1997	95	1997	68	2248.1	552.7	132.8	4.905	0.100	1.329	1.093	0.667	0.339	0.200	0.000	0.308	0.312	0.320	0.321	0.320	0.000	0.2	0.2	0.1	0.0	0.0
19/03/1998	1998	78	1998	65	2500.3	576.5	134.1	6.210	0.000	1.330	1.094	0.667	0.339	0.200	0.000	0.295	0.299	0.310	0.313	0.316	0.000	0.2	0.2	0.1	0.0	0.0
20/03/1999	1999	79	1999	69	2459.9	638.4	134.8	5.181	8.100	1.331	1.094	0.667	0.339	0.200	0.000	0.338	0.341	0.333	0.327	0.324	3.427	0.2	0.2	0.1	0.0	0.0
18/03/2000	2000	78	2000	67	2986.3	743.3	135.1	4.461	1.700	1.331	1.094	0.667	0.339	0.200	0.000	0.348	0.348	0.337	0.332	0.329	7.734	0.3	0.2	0.1	0.0	0.0
23/03/2001	2001	82	2001	69	2923.4	720.8	134.6	5.602	1.900	1.330	1.094	0.667	0.339	0.200	0.000	0.332	0.335	0.332	0.328	0.325	4.192	0.2	0.2	0.1	0.0	0.0
24/03/2002	2002	83	2002	68	2072.1	505.9	134.1	4.560	8.100	1.330	1.094	0.667	0.339	0.200	0.000	0.335	0.338	0.331	0.326	0.323	2.935	0.2	0.1	0.1	0.0	0.0
18/03/2003	2003	77	2003	67	2944.4	727.7	134.8	4.556	1.100	1.331	1.094	0.667	0.339	0.200	0.000	0.355	0.351	0.338	0.330	0.322	1.401	0.2	0.2	0.1	0.0	0.0
24/03/2004	2004	84	2004	68	1936.7	499.7	133.3	5.482	0.000	1.330	1.093	0.667	0.339	0.200	0.000	0.299	0.303	0.312	0.316	0.320	0.000	0.2	0.1	0.0	0.0	0.0
16/03/2005	2005	75	2005	66	2655.6	650.3	135.1	6.620	0.100	1.331	1.094	0.667	0.339	0.200	0.000	0.292	0.297	0.307	0.312	0.315	0.000	0.2	0.2	0.1	0.0	0.0
02/04/2006	2006	92	2006	68	1929.6	500.8	130.2	3.582	1.800	1.329	1.092	0.667	0.339	0.200	0.000	0.329	0.332	0.329	0.324	0.321	0.883	0.2	0.1	0.0	0.0	0.0
17/03/2007	2007	76	2007	67	1605.0	389.2	135.8	4.664	8.200	1.331	1.094	0.667	0.339	0.200	0.000	0.335	0.338	0.330	0.324	0.320	0.433	0.2	0.1	0.0	0.0	0.0
04/04/2008	2008	95	2008	71	3558.5	873.3	131.0	5.970	0.000	1.329	1.093	0.667	0.339	0.200	0.000	0.275	0.281	0.291	0.298	0.303	0.000	0.2	0.2	0.2	0.1	0.0
20/03/2009	2009	79	2009	68	3111.7	765.0	135.0	4.458	13.922	1.331	1.094	0.667	0.339	0.200	0.478	0.353	0.345	0.334	0.328	0.324	3.167	0.2	0.2	0.1	0.0	0.0
17/03/2010	2010	76	2010	67	2815.1	700.3	135.4	6.302	6.500	1.331	1.094	0.667	0.339	0.200	0.000	0.408	0.355	0.344	0.340	0.337	15.337	0.2	0.2	0.1	0.0	0.0
17/03/2011	2011	76	2011	67	2168.6	567.2	136.0	4.337	3.400	1.331	1.094	0.667	0.339	0.200	0.000	0.338	0.341	0.334	0.328	0.324	3.530	0.2	0.1	0.0	0.0	0.0
18/03/2012	2012	78	2012	69	3043.7	786.4	136.6	6.580	0.000	1.331	1.094	0.667	0.339	0.200	0.000	0.306	0.310	0.320	0.321	0.319	0.000	0.3	0.3	0.2	0.1	0.0
16/03/2013	2013	75	2013	66	2129.5	519.7	135.3	6.256	1.300	1.331	1.094	0.667	0.339	0.200	0.000	0.327	0.330	0.331	0.327	0.324	3.685	0.2	0.2	0.1	0.0	0.0
23/03/2014	2014	82	2014	68	2151.0	523.0	134.3	4.138	8.500	1.331	1.094	0.667	0.339	0.200	0.000	0.325	0.324	0.316	0.315	0.317	0.000	0.2	0.2	0.1	0.0	0.0
19/03/2015	2015	78	2015	69	2394.4	617.0	136.2	5.301	1.000	1.331	1.094	0.667	0.339	0.200	0.000	0.299	0.303	0.314	0.318	0.319	0.000	0.2	0.2	0.1	0.0	0.0
