# Supplementary material for: Simulations using APSIM suggest that Conservation Agriculture sustains protein yield under changing climate dynamics in Northern Mozambique
Source: BMC Plant Biol. 2025 Nov 13;25:1556. doi: 10.1186/s12870-025-07418-5 (PMC12613769; doi:10.1186/s12870-025-07418-5)
Supplement: Supplementary file 2 — Supplementary Material 2. [file 12870_2025_7418_MOESM2_ESM.zip › APSIM Output_08 Oct 2020/Conventiona_Cowpea conv_cowpea.out]

ApsimVersion = 7.10 r4158
Title = Conventiona_Cowpea conv_cowpea
           Date           year            Day           year DaysAfterSowing        Biomass          Yield       biom_n()             eo   infiltration          oc(1)          oc(2)          oc(3)          oc(4)          oc(5)         runoff         sws(1)         sws(2)         sws(3)         sws(4)         sws(5)          drain dlt_fom_c_atm(1) dlt_fom_c_atm(2) dlt_fom_c_atm(3) dlt_fom_c_atm(4) dlt_fom_c_atm(5)
   (dd/mm/yyyy)         (year)          (day)         (year)           (day)        (kg/ha)        (kg/ha)        (kg/ha)           (mm)           (mm)            (%)            (%)            (%)            (%)            (%)           (mm)        (mm/mm)        (mm/mm)        (mm/mm)        (mm/mm)        (mm/mm)           (mm)          (kg/ha)          (kg/ha)          (kg/ha)          (kg/ha)          (kg/ha)
     05/04/1997           1997             95           1997              68         2248.1          552.7          132.7          4.905          0.100          1.329          1.093          0.667          0.339          0.200          0.000          0.308          0.312          0.320          0.321          0.320          0.000              0.2              0.2              0.1              0.0              0.0
     19/03/1998           1998             78           1998              65         2500.3          576.5           73.1          6.210          0.000          1.292          1.067          0.654          0.336          0.199          0.000          0.295          0.299          0.310          0.313          0.316          0.000              0.2              0.2              0.1              0.0              0.0
     20/03/1999           1999             79           1999              69         2459.9          638.4           59.5          5.181          8.100          1.261          1.044          0.642          0.333          0.199          0.000          0.338          0.341          0.333          0.327          0.324          3.427              0.2              0.2              0.1              0.0              0.0
     18/03/2000           2000             78           2000              67         2986.3          743.3           56.1          4.461          1.700          1.236          1.025          0.631          0.331          0.198          0.000          0.348          0.348          0.337          0.332          0.329          7.734              0.2              0.2              0.1              0.0              0.0
     23/03/2001           2001             82           2001              69         2923.4          720.8           54.8          5.602          1.900          1.212          1.006          0.620          0.328          0.197          0.000          0.332          0.335          0.332          0.328          0.325          4.192              0.2              0.2              0.1              0.0              0.0
     24/03/2002           2002             83           2002              68         2072.1          505.9           52.5          4.560          8.100          1.188          0.988          0.610          0.325          0.197          0.000          0.335          0.338          0.331          0.326          0.323          2.935              0.2              0.1              0.0              0.0              0.0
     18/03/2003           2003             77           2003              67         2944.4          727.7           49.8          4.556          1.100          1.164          0.970          0.600          0.323          0.196          0.000          0.355          0.351          0.338          0.330          0.322          1.401              0.2              0.2              0.1              0.0              0.0
     24/03/2004           2004             84           2004              68         1936.7          499.7           48.1          5.482          0.000          1.141          0.952          0.590          0.320          0.196          0.000          0.299          0.303          0.312          0.316          0.320          0.000              0.2              0.1              0.0              0.0              0.0
     16/03/2005           2005             75           2005              66         2655.6          650.3           46.3          6.620          0.100          1.120          0.936          0.581          0.318          0.195          0.000          0.292          0.297          0.307          0.312          0.315          0.000              0.2              0.2              0.1              0.0              0.0
     02/04/2006           2006             92           2006              68         1929.6          500.8           45.0          3.582          1.800          1.098          0.919          0.572          0.316          0.194          0.000          0.329          0.332          0.329          0.324          0.321          0.883              0.2              0.1              0.0              0.0              0.0
     17/03/2007           2007             76           2007              67         1605.0          389.2           43.1          4.664          8.200          1.079          0.904          0.563          0.314          0.194          0.000          0.335          0.338          0.330          0.324          0.320          0.433              0.1              0.1              0.0              0.0              0.0
     04/04/2008           2008             95           2008              71         3558.5          873.3           41.1          5.970          0.000          1.058          0.888          0.554          0.311          0.193          0.000          0.275          0.281          0.291          0.298          0.303          0.000              0.2              0.2              0.1              0.1              0.0
     20/03/2009           2009             79           2009              68         3111.7          765.0           41.4          4.458         13.922          1.038          0.873          0.546          0.309          0.193          0.478          0.353          0.345          0.334          0.328          0.324          3.167              0.2              0.2              0.1              0.0              0.0
     17/03/2010           2010             76           2010              67         2815.1          700.3           39.5          6.302          6.500          1.018          0.858          0.538          0.307          0.192          0.000          0.408          0.355          0.344          0.340          0.337         15.337              0.2              0.2              0.1              0.0              0.0
     17/03/2011           2011             76           2011              67         2168.6          567.2           37.4          4.337          3.400          0.999          0.843          0.529          0.305          0.192          0.000          0.338          0.341          0.334          0.328          0.324          3.530              0.2              0.1              0.0              0.0              0.0
     18/03/2012           2012             78           2012              69         3043.7          786.4           35.6          6.580          0.000          0.980          0.829          0.521          0.303          0.192          0.000          0.306          0.310          0.320          0.321          0.319          0.000              0.3              0.3              0.2              0.1              0.0
     16/03/2013           2013             75           2013              66         2129.5          519.7           35.2          6.256          1.300          0.963          0.815          0.514          0.301          0.191          0.000          0.327          0.330          0.331          0.327          0.324          3.685              0.2              0.1              0.0              0.0              0.0
     23/03/2014           2014             82           2014              68         2151.0          523.0           32.9          4.138          8.500          0.946          0.803          0.507          0.299          0.191          0.000          0.325          0.324          0.316          0.315          0.317          0.000              0.2              0.1              0.0              0.0              0.0
     19/03/2015           2015             78           2015              69         2394.4          617.0           31.9          5.301          1.000          0.931          0.791          0.500          0.298          0.190          0.000          0.299          0.303          0.314          0.318          0.319          0.000              0.2              0.2              0.1              0.0              0.0
