# Supplementary material for: Simulations using APSIM suggest that Conservation Agriculture sustains protein yield under changing climate dynamics in Northern Mozambique
Source: BMC Plant Biol. 2025 Nov 13;25:1556. doi: 10.1186/s12870-025-07418-5 (PMC12613769; doi:10.1186/s12870-025-07418-5)
Supplement: Supplementary file 2 — Supplementary Material 2. [file 12870_2025_7418_MOESM2_ESM.zip › APSIM Output_08 Oct 2020/Conventional Maize conv_maize.csv]

ApsimVersion = 7.10 r4158
Title = Conventional Maize conv_maize
Date	esw	day	year	Maize_yield	Maize_stover	Maize_biomass	FloweringDAS	MaturityDAS	MaxLAI	Rain
(dd/mm/yyyy)	(mm)	(day)	(year)	(kg/ha)	(kg/ha)	(kg/ha)	(das)	(das)	(m2/m2)	(mm)
28/03/1997	202.548	87	1997	4696.1	4151.7	8847.8	39	75	2.485	20.900
22/02/1998	193.701	53	1998	5570.7	4686.9	10257.6	36	70	2.596	12.800
25/03/1999	205.965	84	1999	5403.0	4631.8	10034.8	36	72	2.583	0.300
23/02/2000	190.277	54	2000	5513.4	4871.8	10385.2	37	71	2.457	0.000
08/03/2001	223.613	67	2001	5161.9	4529.9	9691.8	36	72	2.554	19.400
07/03/2002	202.084	66	2002	4814.1	4236.1	9050.2	36	72	2.433	4.500
07/03/2003	166.863	66	2003	5398.3	4588.4	9986.7	36	70	2.618	0.000
24/02/2004	222.331	55	2004	4975.2	4248.3	9223.5	35	70	2.592	11.000
27/02/2005	213.777	58	2005	5542.9	4438.6	9981.5	36	70	2.477	14.100
15/03/2006	202.877	74	2006	5357.0	4381.6	9738.6	36	71	2.611	6.400
10/03/2007	205.275	69	2007	4128.5	3941.7	8070.2	36	71	2.568	6.000
09/03/2008	224.184	69	2008	4612.9	4386.3	8999.3	35	73	2.554	8.100
26/02/2009	199.915	57	2009	5675.3	4783.9	10459.1	35	71	2.611	0.100
28/02/2010	206.618	59	2010	5829.3	4035.9	9865.2	35	70	2.602	7.900
04/03/2011	202.925	63	2011	5343.5	4114.4	9457.9	33	68	2.540	5.700
21/02/2012	151.443	52	2012	4723.8	3737.0	8460.8	34	69	2.514	5.900
21/02/2013	204.607	52	2013	5311.8	3508.1	8819.9	34	68	2.505	1.200
05/03/2014	190.521	64	2014	5248.2	2640.7	7888.9	35	70	2.407	0.200
12/03/2015	206.873	71	2015	5094.7	2849.9	7944.6	36	72	2.421	1.500
