# Supplementary material for: Simulations using APSIM suggest that Conservation Agriculture sustains protein yield under changing climate dynamics in Northern Mozambique
Source: BMC Plant Biol. 2025 Nov 13;25:1556. doi: 10.1186/s12870-025-07418-5 (PMC12613769; doi:10.1186/s12870-025-07418-5)
Supplement: Supplementary file 2 — Supplementary Material 2. [file 12870_2025_7418_MOESM2_ESM.zip › APSIM Output_08 Oct 2020/Conventional Maize conv_maize.out]

ApsimVersion = 7.10 r4158
Title = Conventional Maize conv_maize
           Date            esw            day           year    Maize_yield   Maize_stover  Maize_biomass   FloweringDAS    MaturityDAS         MaxLAI           Rain
   (dd/mm/yyyy)           (mm)          (day)         (year)        (kg/ha)        (kg/ha)        (kg/ha)          (das)          (das)        (m2/m2)           (mm)
     28/03/1997        202.548             87           1997         4696.1         4151.7         8847.8             39             75          2.485         20.900
     22/02/1998        193.701             53           1998         5570.7         4686.9        10257.6             36             70          2.596         12.800
     25/03/1999        205.965             84           1999         5403.0         4631.8        10034.8             36             72          2.583          0.300
     23/02/2000        190.277             54           2000         5513.4         4871.8        10385.2             37             71          2.457          0.000
     08/03/2001        223.613             67           2001         5161.9         4529.9         9691.8             36             72          2.554         19.400
     07/03/2002        202.084             66           2002         4814.1         4236.1         9050.2             36             72          2.433          4.500
     07/03/2003        166.863             66           2003         5398.3         4588.4         9986.7             36             70          2.618          0.000
     24/02/2004        222.331             55           2004         4975.2         4248.3         9223.5             35             70          2.592         11.000
     27/02/2005        213.777             58           2005         5542.9         4438.6         9981.5             36             70          2.477         14.100
     15/03/2006        202.877             74           2006         5357.0         4381.6         9738.6             36             71          2.611          6.400
     10/03/2007        205.275             69           2007         4128.5         3941.7         8070.2             36             71          2.568          6.000
     09/03/2008        224.184             69           2008         4612.9         4386.3         8999.3             35             73          2.554          8.100
     26/02/2009        199.915             57           2009         5675.3         4783.9        10459.1             35             71          2.611          0.100
     28/02/2010        206.618             59           2010         5829.3         4035.9         9865.2             35             70          2.602          7.900
     04/03/2011        202.925             63           2011         5343.5         4114.4         9457.9             33             68          2.540          5.700
     21/02/2012        151.443             52           2012         4723.8         3737.0         8460.8             34             69          2.514          5.900
     21/02/2013        204.607             52           2013         5311.8         3508.1         8819.9             34             68          2.505          1.200
     05/03/2014        190.521             64           2014         5248.2         2640.7         7888.9             35             70          2.407          0.200
     12/03/2015        206.873             71           2015         5094.7         2849.9         7944.6             36             72          2.421          1.500
