# Supplementary material for: Simulations using APSIM suggest that Conservation Agriculture sustains protein yield under changing climate dynamics in Northern Mozambique
Source: BMC Plant Biol. 2025 Nov 13;25:1556. doi: 10.1186/s12870-025-07418-5 (PMC12613769; doi:10.1186/s12870-025-07418-5)
Supplement: Supplementary file 2 — Supplementary Material 2. [file 12870_2025_7418_MOESM2_ESM.zip › APSIM Output_08 Oct 2020/Maize-Cowpea Inter (Conservation 0 Degree T and 0% Rainfall) cowpeaout.csv]

ApsimVersion = 7.10 r4158
Title = Maize-Cowpea Inter (Conservation 0 Degree T and 0% Rainfall) cowpeaout
Date	year	Day	year	paddock.cowpea.daysaftersowing	paddock.maize.daysaftersowing	Biomass	Yield	biom_n()	eo	infiltration	runoff	esw	drain	surfaceom_wt	dlt_n_min()	no3()
(dd/mm/yyyy)	(year)	(day)	(year)	(day)	(days)	(kg/ha)	(kg/ha)	(kg/ha)	(mm)	(mm)	(mm)	(mm)	(mm)	(kg/ha)	(kg/ha)	(kg/ha)
30/03/1997	1997	89	1997	80	80	1355.3	539.8	173.3	4.535	0.000	0.000	172.070	5.792	68.4	0.8	17.7
30/03/1997	1997	89	1997	80	80	1355.3	539.8	173.3	4.535	0.000	0.000	172.070	5.792	68.4	0.8	17.7
25/03/1998	1998	84	1998	75	75	1748.4	698.2	112.4	5.508	0.000	0.000	146.609	0.000	0.3	0.7	38.5
25/03/1998	1998	84	1998	75	75	1748.4	698.2	112.4	5.508	0.000	0.000	146.609	0.000	0.3	0.7	38.5
29/03/1999	1999	88	1999	79	79	1717.4	686.5	98.8	4.862	0.000	0.000	178.961	11.184	1.4	0.5	81.9
29/03/1999	1999	88	1999	79	79	1717.4	686.5	98.8	4.862	0.000	0.000	178.961	11.184	1.4	0.5	81.9
27/03/2000	2000	87	2000	77	78	2242.2	896.7	93.9	4.773	1.300	0.000	169.935	6.316	0.5	0.5	18.5
27/03/2000	2000	87	2000	77	78	2242.2	896.7	93.9	4.773	1.300	0.000	169.935	6.316	0.5	0.5	18.5
30/03/2001	2001	89	2001	80	80	2012.1	803.6	95.0	3.962	2.900	0.000	178.923	6.084	0.4	0.5	22.3
30/03/2001	2001	89	2001	80	80	2012.1	803.6	95.0	3.962	2.900	0.000	178.923	6.084	0.4	0.5	22.3
29/03/2002	2002	88	2002	79	79	1252.7	500.1	98.3	4.679	2.500	0.000	167.137	2.442	0.5	0.5	12.4
29/03/2002	2002	88	2002	79	79	1252.7	500.1	98.3	4.679	2.500	0.000	167.137	2.442	0.5	0.5	12.4
27/03/2003	2003	86	2003	77	77	2230.1	890.3	89.2	2.393	22.407	7.793	189.117	7.923	0.1	0.4	17.5
27/03/2003	2003	86	2003	77	77	2230.1	890.3	89.2	2.393	22.407	7.793	189.117	7.923	0.1	0.4	17.5
27/03/2004	2004	87	2004	78	78	1330.3	530.9	98.0	5.115	0.000	0.000	139.581	0.000	3.0	0.5	18.2
27/03/2004	2004	87	2004	78	78	1330.3	530.9	98.0	5.115	0.000	0.000	139.581	0.000	3.0	0.5	18.2
26/03/2005	2005	85	2005	75	76	1902.1	760.5	90.6	4.932	4.200	0.000	148.613	0.000	0.2	0.6	16.2
26/03/2005	2005	85	2005	75	76	1902.1	760.5	90.6	4.932	4.200	0.000	148.613	0.000	0.2	0.6	16.2
28/03/2006	2006	87	2006	78	78	1541.4	616.2	86.3	5.125	0.000	0.000	172.527	8.793	0.8	0.4	32.5
28/03/2006	2006	87	2006	78	78	1541.4	616.2	86.3	5.125	0.000	0.000	172.527	8.793	0.8	0.4	32.5
27/03/2007	2007	86	2007	77	77	1183.9	472.4	83.1	4.502	0.000	0.000	155.079	0.000	0.1	0.4	4.2
27/03/2007	2007	86	2007	77	77	1183.9	472.4	83.1	4.502	0.000	0.000	155.079	0.000	0.1	0.4	4.2
30/03/2008	2008	90	2008	81	81	2036.2	810.5	83.4	6.068	0.000	0.000	144.380	0.000	0.2	0.5	3.0
30/03/2008	2008	90	2008	81	81	2036.2	810.5	83.4	6.068	0.000	0.000	144.380	0.000	0.2	0.5	3.0
29/03/2009	2009	88	2009	79	79	2448.7	977.7	97.2	3.899	20.654	1.146	172.938	1.303	0.9	0.5	3.4
29/03/2009	2009	88	2009	79	79	2448.7	977.7	97.2	3.899	20.654	1.146	172.938	1.303	0.9	0.5	3.4
28/03/2010	2010	87	2010	78	78	2000.1	798.5	94.7	5.213	0.700	0.000	151.575	0.000	0.9	0.5	3.6
28/03/2010	2010	87	2010	78	78	2000.1	798.5	94.7	5.213	0.700	0.000	151.575	0.000	0.9	0.5	3.6
27/03/2011	2011	86	2011	77	77	1555.8	619.9	81.5	6.098	0.500	0.000	146.590	0.000	1.6	0.5	4.9
27/03/2011	2011	86	2011	77	77	1555.8	619.9	81.5	6.098	0.500	0.000	146.590	0.000	1.6	0.5	4.9
28/03/2012	2012	88	2012	79	79	2172.4	867.8	78.1	4.270	3.100	0.000	160.962	0.000	0.4	0.4	3.2
28/03/2012	2012	88	2012	79	79	2172.4	867.8	78.1	4.270	3.100	0.000	160.962	0.000	0.4	0.4	3.2
26/03/2013	2013	85	2013	76	76	1517.2	604.8	83.4	5.795	0.400	0.000	157.214	0.007	1.6	0.5	5.5
26/03/2013	2013	85	2013	76	76	1517.2	604.8	83.4	5.795	0.400	0.000	157.214	0.007	1.6	0.5	5.5
28/03/2014	2014	87	2014	78	78	1478.3	591.0	80.1	3.305	23.165	11.035	225.320	23.675	0.2	0.3	2.0
28/03/2014	2014	87	2014	78	78	1478.3	591.0	80.1	3.305	23.165	11.035	225.320	23.675	0.2	0.3	2.0
29/03/2015	2015	88	2015	79	79	1601.9	638.8	82.6	6.095	0.000	0.000	156.108	0.000	0.8	0.4	3.0
29/03/2015	2015	88	2015	79	79	1601.9	638.8	82.6	6.095	0.000	0.000	156.108	0.000	0.8	0.4	3.0
