# Supplementary material for: Simulations using APSIM suggest that Conservation Agriculture sustains protein yield under changing climate dynamics in Northern Mozambique
Source: BMC Plant Biol. 2025 Nov 13;25:1556. doi: 10.1186/s12870-025-07418-5 (PMC12613769; doi:10.1186/s12870-025-07418-5)
Supplement: Supplementary file 2 — Supplementary Material 2. [file 12870_2025_7418_MOESM2_ESM.zip › APSIM Output_08 Oct 2020/Maize-Cowpea Inter (Conservation 0 Degree T and 0% Rainfall) cowpeaout.out]

ApsimVersion = 7.10 r4158
Title = Maize-Cowpea Inter (Conservation 0 Degree T and 0% Rainfall) cowpeaout
           Date           year            Day           year paddock.cowpea.daysaftersowing paddock.maize.daysaftersowing        Biomass          Yield       biom_n()             eo   infiltration         runoff            esw          drain   surfaceom_wt    dlt_n_min()          no3()
   (dd/mm/yyyy)         (year)          (day)         (year)                          (day)                        (days)        (kg/ha)        (kg/ha)        (kg/ha)           (mm)           (mm)           (mm)           (mm)           (mm)        (kg/ha)        (kg/ha)        (kg/ha)
     30/03/1997           1997             89           1997                             80                            80         1355.3          539.8          173.3          4.535          0.000          0.000        172.070          5.792           68.4            0.8           17.7
     30/03/1997           1997             89           1997                             80                            80         1355.3          539.8          173.3          4.535          0.000          0.000        172.070          5.792           68.4            0.8           17.7
     25/03/1998           1998             84           1998                             75                            75         1748.4          698.2          112.4          5.508          0.000          0.000        146.609          0.000            0.3            0.7           38.5
     25/03/1998           1998             84           1998                             75                            75         1748.4          698.2          112.4          5.508          0.000          0.000        146.609          0.000            0.3            0.7           38.5
     29/03/1999           1999             88           1999                             79                            79         1717.4          686.5           98.8          4.862          0.000          0.000        178.961         11.184            1.4            0.5           81.9
     29/03/1999           1999             88           1999                             79                            79         1717.4          686.5           98.8          4.862          0.000          0.000        178.961         11.184            1.4            0.5           81.9
     27/03/2000           2000             87           2000                             77                            78         2242.2          896.7           93.9          4.773          1.300          0.000        169.935          6.316            0.5            0.5           18.5
     27/03/2000           2000             87           2000                             77                            78         2242.2          896.7           93.9          4.773          1.300          0.000        169.935          6.316            0.5            0.5           18.5
     30/03/2001           2001             89           2001                             80                            80         2012.1          803.6           95.0          3.962          2.900          0.000        178.923          6.084            0.4            0.5           22.3
     30/03/2001           2001             89           2001                             80                            80         2012.1          803.6           95.0          3.962          2.900          0.000        178.923          6.084            0.4            0.5           22.3
     29/03/2002           2002             88           2002                             79                            79         1252.7          500.1           98.3          4.679          2.500          0.000        167.137          2.442            0.5            0.5           12.4
     29/03/2002           2002             88           2002                             79                            79         1252.7          500.1           98.3          4.679          2.500          0.000        167.137          2.442            0.5            0.5           12.4
     27/03/2003           2003             86           2003                             77                            77         2230.1          890.3           89.2          2.393         22.407          7.793        189.117          7.923            0.1            0.4           17.5
     27/03/2003           2003             86           2003                             77                            77         2230.1          890.3           89.2          2.393         22.407          7.793        189.117          7.923            0.1            0.4           17.5
     27/03/2004           2004             87           2004                             78                            78         1330.3          530.9           98.0          5.115          0.000          0.000        139.581          0.000            3.0            0.5           18.2
     27/03/2004           2004             87           2004                             78                            78         1330.3          530.9           98.0          5.115          0.000          0.000        139.581          0.000            3.0            0.5           18.2
     26/03/2005           2005             85           2005                             75                            76         1902.1          760.5           90.6          4.932          4.200          0.000        148.613          0.000            0.2            0.6           16.2
     26/03/2005           2005             85           2005                             75                            76         1902.1          760.5           90.6          4.932          4.200          0.000        148.613          0.000            0.2            0.6           16.2
     28/03/2006           2006             87           2006                             78                            78         1541.4          616.2           86.3          5.125          0.000          0.000        172.527          8.793            0.8            0.4           32.5
     28/03/2006           2006             87           2006                             78                            78         1541.4          616.2           86.3          5.125          0.000          0.000        172.527          8.793            0.8            0.4           32.5
     27/03/2007           2007             86           2007                             77                            77         1183.9          472.4           83.1          4.502          0.000          0.000        155.079          0.000            0.1            0.4            4.2
     27/03/2007           2007             86           2007                             77                            77         1183.9          472.4           83.1          4.502          0.000          0.000        155.079          0.000            0.1            0.4            4.2
     30/03/2008           2008             90           2008                             81                            81         2036.2          810.5           83.4          6.068          0.000          0.000        144.380          0.000            0.2            0.5            3.0
     30/03/2008           2008             90           2008                             81                            81         2036.2          810.5           83.4          6.068          0.000          0.000        144.380          0.000            0.2            0.5            3.0
     29/03/2009           2009             88           2009                             79                            79         2448.7          977.7           97.2          3.899         20.654          1.146        172.938          1.303            0.9            0.5            3.4
     29/03/2009           2009             88           2009                             79                            79         2448.7          977.7           97.2          3.899         20.654          1.146        172.938          1.303            0.9            0.5            3.4
     28/03/2010           2010             87           2010                             78                            78         2000.1          798.5           94.7          5.213          0.700          0.000        151.575          0.000            0.9            0.5            3.6
     28/03/2010           2010             87           2010                             78                            78         2000.1          798.5           94.7          5.213          0.700          0.000        151.575          0.000            0.9            0.5            3.6
     27/03/2011           2011             86           2011                             77                            77         1555.8          619.9           81.5          6.098          0.500          0.000        146.590          0.000            1.6            0.5            4.9
     27/03/2011           2011             86           2011                             77                            77         1555.8          619.9           81.5          6.098          0.500          0.000        146.590          0.000            1.6            0.5            4.9
     28/03/2012           2012             88           2012                             79                            79         2172.4          867.8           78.1          4.270          3.100          0.000        160.962          0.000            0.4            0.4            3.2
     28/03/2012           2012             88           2012                             79                            79         2172.4          867.8           78.1          4.270          3.100          0.000        160.962          0.000            0.4            0.4            3.2
     26/03/2013           2013             85           2013                             76                            76         1517.2          604.8           83.4          5.795          0.400          0.000        157.214          0.007            1.6            0.5            5.5
     26/03/2013           2013             85           2013                             76                            76         1517.2          604.8           83.4          5.795          0.400          0.000        157.214          0.007            1.6            0.5            5.5
     28/03/2014           2014             87           2014                             78                            78         1478.3          591.0           80.1          3.305         23.165         11.035        225.320         23.675            0.2            0.3            2.0
     28/03/2014           2014             87           2014                             78                            78         1478.3          591.0           80.1          3.305         23.165         11.035        225.320         23.675            0.2            0.3            2.0
     29/03/2015           2015             88           2015                             79                            79         1601.9          638.8           82.6          6.095          0.000          0.000        156.108          0.000            0.8            0.4            3.0
     29/03/2015           2015             88           2015                             79                            79         1601.9          638.8           82.6          6.095          0.000          0.000        156.108          0.000            0.8            0.4            3.0
