# Supplementary material for: Simulations using APSIM suggest that Conservation Agriculture sustains protein yield under changing climate dynamics in Northern Mozambique
Source: BMC Plant Biol. 2025 Nov 13;25:1556. doi: 10.1186/s12870-025-07418-5 (PMC12613769; doi:10.1186/s12870-025-07418-5)
Supplement: Supplementary file 2 — Supplementary Material 2. [file 12870_2025_7418_MOESM2_ESM.zip › APSIM Output_08 Oct 2020/Maize-Cowpea Inter (Conservation 0 Degree T and 0% Rainfall) maizeout.csv]

ApsimVersion = 7.10 r4158
Title = Maize-Cowpea Inter (Conservation 0 Degree T and 0% Rainfall) maizeout
Date	year	Day	year	paddock.cowpea.daysaftersowing	paddock.maize.daysaftersowing	Biomass	Yield	biom_n()	eo	infiltration	runoff	esw	drain	surfaceom_wt	dlt_n_min()	no3()
(dd/mm/yyyy)	(year)	(day)	(year)	(day)	(days)	(kg/ha)	(kg/ha)	(kg/ha)	(mm)	(mm)	(mm)	(mm)	(mm)	(kg/ha)	(kg/ha)	(kg/ha)
19/04/1997	1997	109	1997	0	100	3727.3	871.4	166.8	4.786	0.000	0.000	153.577	0.000	39.0	0.8	31.1
19/04/1997	1997	109	1997	0	100	3727.3	871.4	166.8	4.786	0.000	0.000	153.577	0.000	39.0	0.8	31.1
14/04/1998	1998	104	1998	0	95	3779.1	919.2	110.2	4.714	3.500	0.000	164.354	0.000	9.1	0.6	51.2
14/04/1998	1998	104	1998	0	95	3779.1	919.2	110.2	4.714	3.500	0.000	164.354	0.000	9.1	0.6	51.2
19/04/1999	1999	109	1999	0	100	3819.3	904.2	98.1	4.646	0.100	0.000	163.420	0.506	6.5	0.5	57.4
19/04/1999	1999	109	1999	0	100	3819.3	904.2	98.1	4.646	0.100	0.000	163.420	0.506	6.5	0.5	57.4
17/04/2000	2000	108	2000	0	99	4168.0	966.4	91.3	4.658	0.600	0.000	147.644	0.000	12.1	0.5	27.6
17/04/2000	2000	108	2000	0	99	4168.0	966.4	91.3	4.658	0.600	0.000	147.644	0.000	12.1	0.5	27.6
19/04/2001	2001	109	2001	0	100	4121.7	937.3	94.7	4.709	1.300	0.000	164.680	1.407	13.7	0.5	28.8
19/04/2001	2001	109	2001	0	100	4121.7	937.3	94.7	4.709	1.300	0.000	164.680	1.407	13.7	0.5	28.8
18/04/2002	2002	108	2002	0	99	3672.9	853.3	96.3	4.752	0.000	0.000	151.408	0.000	6.7	0.5	20.6
18/04/2002	2002	108	2002	0	99	3672.9	853.3	96.3	4.752	0.000	0.000	151.408	0.000	6.7	0.5	20.6
17/04/2003	2003	107	2003	0	98	4210.7	1002.5	89.3	6.396	0.000	0.000	141.954	0.000	17.1	0.5	22.9
17/04/2003	2003	107	2003	0	98	4210.7	1002.5	89.3	6.396	0.000	0.000	141.954	0.000	17.1	0.5	22.9
17/04/2004	2004	108	2004	0	99	3724.1	888.1	96.0	3.820	6.611	0.089	173.891	5.979	7.0	0.5	25.1
17/04/2004	2004	108	2004	0	99	3724.1	888.1	96.0	3.820	6.611	0.089	173.891	5.979	7.0	0.5	25.1
14/04/2005	2005	104	2005	0	95	3827.4	907.4	87.1	4.454	0.100	0.000	115.932	0.000	17.8	0.5	26.8
14/04/2005	2005	104	2005	0	95	3827.4	907.4	87.1	4.454	0.100	0.000	115.932	0.000	17.8	0.5	26.8
19/04/2006	2006	109	2006	0	100	3587.5	885.8	85.5	3.729	0.000	0.000	156.120	0.000	5.6	0.4	30.6
19/04/2006	2006	109	2006	0	100	3587.5	885.8	85.5	3.729	0.000	0.000	156.120	0.000	5.6	0.4	30.6
17/04/2007	2007	107	2007	0	98	3475.2	841.9	81.5	3.466	0.000	0.000	172.742	6.750	7.7	0.5	12.6
17/04/2007	2007	107	2007	0	98	3475.2	841.9	81.5	3.466	0.000	0.000	172.742	6.750	7.7	0.5	12.6
20/04/2008	2008	111	2008	0	102	4223.5	939.7	83.0	4.647	0.000	0.000	139.905	0.000	19.2	0.5	12.2
20/04/2008	2008	111	2008	0	102	4223.5	939.7	83.0	4.647	0.000	0.000	139.905	0.000	19.2	0.5	12.2
19/04/2009	2009	109	2009	0	100	4269.6	971.2	96.7	5.005	0.000	0.000	146.830	0.000	14.9	0.5	11.9
19/04/2009	2009	109	2009	0	100	4269.6	971.2	96.7	5.005	0.000	0.000	146.830	0.000	14.9	0.5	11.9
17/04/2010	2010	107	2010	0	98	3962.5	934.1	93.5	5.734	0.000	0.000	152.744	0.000	10.3	0.5	13.1
17/04/2010	2010	107	2010	0	98	3962.5	934.1	93.5	5.734	0.000	0.000	152.744	0.000	10.3	0.5	13.1
17/04/2011	2011	107	2011	0	98	3637.2	892.6	80.6	5.430	2.900	0.000	155.332	0.000	7.9	0.4	12.2
17/04/2011	2011	107	2011	0	98	3637.2	892.6	80.6	5.430	2.900	0.000	155.332	0.000	7.9	0.4	12.2
18/04/2012	2012	109	2012	0	100	3984.5	915.8	78.6	5.403	1.000	0.000	164.549	1.765	10.5	0.4	10.6
18/04/2012	2012	109	2012	0	100	3984.5	915.8	78.6	5.403	1.000	0.000	164.549	1.765	10.5	0.4	10.6
15/04/2013	2013	105	2013	0	96	3599.7	872.9	81.8	6.130	0.000	0.000	158.342	0.039	9.8	0.5	14.0
15/04/2013	2013	105	2013	0	96	3599.7	872.9	81.8	6.130	0.000	0.000	158.342	0.039	9.8	0.5	14.0
18/04/2014	2014	108	2014	0	99	3197.0	729.8	78.9	4.587	18.708	2.092	162.564	0.000	8.6	0.4	10.1
18/04/2014	2014	108	2014	0	99	3197.0	729.8	78.9	4.587	18.708	2.092	162.564	0.000	8.6	0.4	10.1
19/04/2015	2015	109	2015	0	100	3897.8	905.5	81.0	5.742	0.400	0.000	131.416	0.000	19.2	0.4	11.4
19/04/2015	2015	109	2015	0	100	3897.8	905.5	81.0	5.742	0.400	0.000	131.416	0.000	19.2	0.4	11.4
