# Supplementary material for: Simulations using APSIM suggest that Conservation Agriculture sustains protein yield under changing climate dynamics in Northern Mozambique
Source: BMC Plant Biol. 2025 Nov 13;25:1556. doi: 10.1186/s12870-025-07418-5 (PMC12613769; doi:10.1186/s12870-025-07418-5)
Supplement: Supplementary file 2 — Supplementary Material 2. [file 12870_2025_7418_MOESM2_ESM.zip › APSIM Output_08 Oct 2020/Maize-Cowpea Inter (Conservation 0 Degree T and 0% Rainfall) maizeout.out]

ApsimVersion = 7.10 r4158
Title = Maize-Cowpea Inter (Conservation 0 Degree T and 0% Rainfall) maizeout
           Date           year            Day           year paddock.cowpea.daysaftersowing paddock.maize.daysaftersowing        Biomass          Yield       biom_n()             eo   infiltration         runoff            esw          drain   surfaceom_wt    dlt_n_min()          no3()
   (dd/mm/yyyy)         (year)          (day)         (year)                          (day)                        (days)        (kg/ha)        (kg/ha)        (kg/ha)           (mm)           (mm)           (mm)           (mm)           (mm)        (kg/ha)        (kg/ha)        (kg/ha)
     19/04/1997           1997            109           1997                              0                           100         3727.3          871.4          166.8          4.786          0.000          0.000        153.577          0.000           39.0            0.8           31.1
     19/04/1997           1997            109           1997                              0                           100         3727.3          871.4          166.8          4.786          0.000          0.000        153.577          0.000           39.0            0.8           31.1
     14/04/1998           1998            104           1998                              0                            95         3779.1          919.2          110.2          4.714          3.500          0.000        164.354          0.000            9.1            0.6           51.2
     14/04/1998           1998            104           1998                              0                            95         3779.1          919.2          110.2          4.714          3.500          0.000        164.354          0.000            9.1            0.6           51.2
     19/04/1999           1999            109           1999                              0                           100         3819.3          904.2           98.1          4.646          0.100          0.000        163.420          0.506            6.5            0.5           57.4
     19/04/1999           1999            109           1999                              0                           100         3819.3          904.2           98.1          4.646          0.100          0.000        163.420          0.506            6.5            0.5           57.4
     17/04/2000           2000            108           2000                              0                            99         4168.0          966.4           91.3          4.658          0.600          0.000        147.644          0.000           12.1            0.5           27.6
     17/04/2000           2000            108           2000                              0                            99         4168.0          966.4           91.3          4.658          0.600          0.000        147.644          0.000           12.1            0.5           27.6
     19/04/2001           2001            109           2001                              0                           100         4121.7          937.3           94.7          4.709          1.300          0.000        164.680          1.407           13.7            0.5           28.8
     19/04/2001           2001            109           2001                              0                           100         4121.7          937.3           94.7          4.709          1.300          0.000        164.680          1.407           13.7            0.5           28.8
     18/04/2002           2002            108           2002                              0                            99         3672.9          853.3           96.3          4.752          0.000          0.000        151.408          0.000            6.7            0.5           20.6
     18/04/2002           2002            108           2002                              0                            99         3672.9          853.3           96.3          4.752          0.000          0.000        151.408          0.000            6.7            0.5           20.6
     17/04/2003           2003            107           2003                              0                            98         4210.7         1002.5           89.3          6.396          0.000          0.000        141.954          0.000           17.1            0.5           22.9
     17/04/2003           2003            107           2003                              0                            98         4210.7         1002.5           89.3          6.396          0.000          0.000        141.954          0.000           17.1            0.5           22.9
     17/04/2004           2004            108           2004                              0                            99         3724.1          888.1           96.0          3.820          6.611          0.089        173.891          5.979            7.0            0.5           25.1
     17/04/2004           2004            108           2004                              0                            99         3724.1          888.1           96.0          3.820          6.611          0.089        173.891          5.979            7.0            0.5           25.1
     14/04/2005           2005            104           2005                              0                            95         3827.4          907.4           87.1          4.454          0.100          0.000        115.932          0.000           17.8            0.5           26.8
     14/04/2005           2005            104           2005                              0                            95         3827.4          907.4           87.1          4.454          0.100          0.000        115.932          0.000           17.8            0.5           26.8
     19/04/2006           2006            109           2006                              0                           100         3587.5          885.8           85.5          3.729          0.000          0.000        156.120          0.000            5.6            0.4           30.6
     19/04/2006           2006            109           2006                              0                           100         3587.5          885.8           85.5          3.729          0.000          0.000        156.120          0.000            5.6            0.4           30.6
     17/04/2007           2007            107           2007                              0                            98         3475.2          841.9           81.5          3.466          0.000          0.000        172.742          6.750            7.7            0.5           12.6
     17/04/2007           2007            107           2007                              0                            98         3475.2          841.9           81.5          3.466          0.000          0.000        172.742          6.750            7.7            0.5           12.6
     20/04/2008           2008            111           2008                              0                           102         4223.5          939.7           83.0          4.647          0.000          0.000        139.905          0.000           19.2            0.5           12.2
     20/04/2008           2008            111           2008                              0                           102         4223.5          939.7           83.0          4.647          0.000          0.000        139.905          0.000           19.2            0.5           12.2
     19/04/2009           2009            109           2009                              0                           100         4269.6          971.2           96.7          5.005          0.000          0.000        146.830          0.000           14.9            0.5           11.9
     19/04/2009           2009            109           2009                              0                           100         4269.6          971.2           96.7          5.005          0.000          0.000        146.830          0.000           14.9            0.5           11.9
     17/04/2010           2010            107           2010                              0                            98         3962.5          934.1           93.5          5.734          0.000          0.000        152.744          0.000           10.3            0.5           13.1
     17/04/2010           2010            107           2010                              0                            98         3962.5          934.1           93.5          5.734          0.000          0.000        152.744          0.000           10.3            0.5           13.1
     17/04/2011           2011            107           2011                              0                            98         3637.2          892.6           80.6          5.430          2.900          0.000        155.332          0.000            7.9            0.4           12.2
     17/04/2011           2011            107           2011                              0                            98         3637.2          892.6           80.6          5.430          2.900          0.000        155.332          0.000            7.9            0.4           12.2
     18/04/2012           2012            109           2012                              0                           100         3984.5          915.8           78.6          5.403          1.000          0.000        164.549          1.765           10.5            0.4           10.6
     18/04/2012           2012            109           2012                              0                           100         3984.5          915.8           78.6          5.403          1.000          0.000        164.549          1.765           10.5            0.4           10.6
     15/04/2013           2013            105           2013                              0                            96         3599.7          872.9           81.8          6.130          0.000          0.000        158.342          0.039            9.8            0.5           14.0
     15/04/2013           2013            105           2013                              0                            96         3599.7          872.9           81.8          6.130          0.000          0.000        158.342          0.039            9.8            0.5           14.0
     18/04/2014           2014            108           2014                              0                            99         3197.0          729.8           78.9          4.587         18.708          2.092        162.564          0.000            8.6            0.4           10.1
     18/04/2014           2014            108           2014                              0                            99         3197.0          729.8           78.9          4.587         18.708          2.092        162.564          0.000            8.6            0.4           10.1
     19/04/2015           2015            109           2015                              0                           100         3897.8          905.5           81.0          5.742          0.400          0.000        131.416          0.000           19.2            0.4           11.4
     19/04/2015           2015            109           2015                              0                           100         3897.8          905.5           81.0          5.742          0.400          0.000        131.416          0.000           19.2            0.4           11.4
