# Supplementary material for: Simulations using APSIM suggest that Conservation Agriculture sustains protein yield under changing climate dynamics in Northern Mozambique
Source: BMC Plant Biol. 2025 Nov 13;25:1556. doi: 10.1186/s12870-025-07418-5 (PMC12613769; doi:10.1186/s12870-025-07418-5)
Supplement: Supplementary file 2 — Supplementary Material 2. [file 12870_2025_7418_MOESM2_ESM.zip › APSIM Output_08 Oct 2020/Maize-Cowpea Inter (Conservation 0 Degree T and 10% Rainfall) cowpeaout.csv]

ApsimVersion = 7.10 r4158
Title = Maize-Cowpea Inter (Conservation 0 Degree T and 10% Rainfall) cowpeaout
Date	year	Day	year	paddock.cowpea.daysaftersowing	paddock.maize.daysaftersowing	Biomass	Yield	biom_n()	eo	infiltration	runoff	esw	drain	surfaceom_wt	dlt_n_min()	no3()
(dd/mm/yyyy)	(year)	(day)	(year)	(day)	(days)	(kg/ha)	(kg/ha)	(kg/ha)	(mm)	(mm)	(mm)	(mm)	(mm)	(kg/ha)	(kg/ha)	(kg/ha)
30/03/1997	1997	89	1997	80	80	1444.9	575.5	173.7	4.537	0.000	0.000	170.372	4.712	64.0	0.8	26.6
30/03/1997	1997	89	1997	80	80	1444.9	575.5	173.7	4.537	0.000	0.000	170.372	4.712	64.0	0.8	26.6
25/03/1998	1998	84	1998	75	75	1748.4	698.2	112.2	5.508	0.000	0.000	143.090	0.000	0.3	0.7	52.8
25/03/1998	1998	84	1998	75	75	1748.4	698.2	112.2	5.508	0.000	0.000	143.090	0.000	0.3	0.7	52.8
29/03/1999	1999	88	1999	79	79	1717.4	686.5	98.1	4.862	0.000	0.000	178.008	10.478	1.3	0.5	102.5
29/03/1999	1999	88	1999	79	79	1717.4	686.5	98.1	4.862	0.000	0.000	178.008	10.478	1.3	0.5	102.5
27/03/2000	2000	87	2000	77	78	2242.2	896.7	93.3	4.773	1.170	0.000	169.025	5.535	0.5	0.5	28.7
27/03/2000	2000	87	2000	77	78	2242.2	896.7	93.3	4.773	1.170	0.000	169.025	5.535	0.5	0.5	28.7
30/03/2001	2001	89	2001	80	80	2012.1	803.6	94.3	3.962	2.610	0.000	177.223	5.460	0.5	0.5	33.6
30/03/2001	2001	89	2001	80	80	2012.1	803.6	94.3	3.962	2.610	0.000	177.223	5.460	0.5	0.5	33.6
29/03/2002	2002	88	2002	79	79	1252.7	500.0	97.2	4.679	2.250	0.000	166.412	1.982	0.5	0.5	22.2
29/03/2002	2002	88	2002	79	79	1252.7	500.0	97.2	4.679	2.250	0.000	166.412	1.982	0.5	0.5	22.2
27/03/2003	2003	86	2003	77	77	2230.0	890.3	88.0	2.393	21.077	6.103	186.686	6.690	0.1	0.4	28.5
27/03/2003	2003	86	2003	77	77	2230.0	890.3	88.0	2.393	21.077	6.103	186.686	6.690	0.1	0.4	28.5
27/03/2004	2004	87	2004	78	78	1330.3	530.9	100.5	5.115	0.000	0.000	139.201	0.000	3.9	0.5	25.0
27/03/2004	2004	87	2004	78	78	1330.3	530.9	100.5	5.115	0.000	0.000	139.201	0.000	3.9	0.5	25.0
26/03/2005	2005	85	2005	75	76	1902.1	760.5	90.1	4.932	3.780	0.000	144.430	0.000	0.2	0.6	28.2
26/03/2005	2005	85	2005	75	76	1902.1	760.5	90.1	4.932	3.780	0.000	144.430	0.000	0.2	0.6	28.2
28/03/2006	2006	87	2006	78	78	1541.4	616.2	87.4	5.125	0.000	0.000	171.220	7.876	1.1	0.4	42.9
28/03/2006	2006	87	2006	78	78	1541.4	616.2	87.4	5.125	0.000	0.000	171.220	7.876	1.1	0.4	42.9
27/03/2007	2007	86	2007	77	77	1183.9	472.4	83.8	4.502	0.000	0.000	154.870	0.000	0.1	0.5	6.3
27/03/2007	2007	86	2007	77	77	1183.9	472.4	83.8	4.502	0.000	0.000	154.870	0.000	0.1	0.5	6.3
30/03/2008	2008	90	2008	81	81	2036.2	810.5	82.1	6.068	0.000	0.000	142.964	0.000	0.3	0.5	3.0
30/03/2008	2008	90	2008	81	81	2036.2	810.5	82.1	6.068	0.000	0.000	142.964	0.000	0.3	0.5	3.0
29/03/2009	2009	88	2009	79	79	2448.7	977.7	96.8	3.899	18.950	0.670	171.493	0.798	0.9	0.5	4.3
29/03/2009	2009	88	2009	79	79	2448.7	977.7	96.8	3.899	18.950	0.670	171.493	0.798	0.9	0.5	4.3
28/03/2010	2010	87	2010	78	78	2000.1	798.5	93.3	5.213	0.630	0.000	150.311	0.000	0.9	0.5	5.4
28/03/2010	2010	87	2010	78	78	2000.1	798.5	93.3	5.213	0.630	0.000	150.311	0.000	0.9	0.5	5.4
27/03/2011	2011	86	2011	77	77	1555.8	619.9	79.5	6.098	0.450	0.000	146.010	0.000	1.4	0.5	8.1
27/03/2011	2011	86	2011	77	77	1555.8	619.9	79.5	6.098	0.450	0.000	146.010	0.000	1.4	0.5	8.1
28/03/2012	2012	88	2012	79	79	2172.4	867.8	75.8	4.270	2.790	0.000	156.628	0.000	0.4	0.4	3.3
28/03/2012	2012	88	2012	79	79	2172.4	867.8	75.8	4.270	2.790	0.000	156.628	0.000	0.4	0.4	3.3
26/03/2013	2013	85	2013	76	76	1517.2	604.8	81.7	5.795	0.360	0.000	156.364	0.000	1.3	0.4	8.1
26/03/2013	2013	85	2013	76	76	1517.2	604.8	81.7	5.795	0.360	0.000	156.364	0.000	1.3	0.4	8.1
28/03/2014	2014	87	2014	78	78	1478.3	590.9	78.3	3.305	21.925	8.855	220.469	23.581	0.2	0.3	2.1
28/03/2014	2014	87	2014	78	78	1478.3	590.9	78.3	3.305	21.925	8.855	220.469	23.581	0.2	0.3	2.1
29/03/2015	2015	88	2015	79	79	1601.9	638.8	81.7	6.095	0.000	0.000	153.840	0.000	0.8	0.4	3.0
29/03/2015	2015	88	2015	79	79	1601.9	638.8	81.7	6.095	0.000	0.000	153.840	0.000	0.8	0.4	3.0
