# Supplementary material for: Simulations using APSIM suggest that Conservation Agriculture sustains protein yield under changing climate dynamics in Northern Mozambique
Source: BMC Plant Biol. 2025 Nov 13;25:1556. doi: 10.1186/s12870-025-07418-5 (PMC12613769; doi:10.1186/s12870-025-07418-5)
Supplement: Supplementary file 2 — Supplementary Material 2. [file 12870_2025_7418_MOESM2_ESM.zip › APSIM Output_08 Oct 2020/Maize-Cowpea Inter (Conservation 0 Degree T and 10% Rainfall) cowpeaout.out]

ApsimVersion = 7.10 r4158
Title = Maize-Cowpea Inter (Conservation 0 Degree T and 10% Rainfall) cowpeaout
           Date           year            Day           year paddock.cowpea.daysaftersowing paddock.maize.daysaftersowing        Biomass          Yield       biom_n()             eo   infiltration         runoff            esw          drain   surfaceom_wt    dlt_n_min()          no3()
   (dd/mm/yyyy)         (year)          (day)         (year)                          (day)                        (days)        (kg/ha)        (kg/ha)        (kg/ha)           (mm)           (mm)           (mm)           (mm)           (mm)        (kg/ha)        (kg/ha)        (kg/ha)
     30/03/1997           1997             89           1997                             80                            80         1444.9          575.5          173.7          4.537          0.000          0.000        170.372          4.712           64.0            0.8           26.6
     30/03/1997           1997             89           1997                             80                            80         1444.9          575.5          173.7          4.537          0.000          0.000        170.372          4.712           64.0            0.8           26.6
     25/03/1998           1998             84           1998                             75                            75         1748.4          698.2          112.2          5.508          0.000          0.000        143.090          0.000            0.3            0.7           52.8
     25/03/1998           1998             84           1998                             75                            75         1748.4          698.2          112.2          5.508          0.000          0.000        143.090          0.000            0.3            0.7           52.8
     29/03/1999           1999             88           1999                             79                            79         1717.4          686.5           98.1          4.862          0.000          0.000        178.008         10.478            1.3            0.5          102.5
     29/03/1999           1999             88           1999                             79                            79         1717.4          686.5           98.1          4.862          0.000          0.000        178.008         10.478            1.3            0.5          102.5
     27/03/2000           2000             87           2000                             77                            78         2242.2          896.7           93.3          4.773          1.170          0.000        169.025          5.535            0.5            0.5           28.7
     27/03/2000           2000             87           2000                             77                            78         2242.2          896.7           93.3          4.773          1.170          0.000        169.025          5.535            0.5            0.5           28.7
     30/03/2001           2001             89           2001                             80                            80         2012.1          803.6           94.3          3.962          2.610          0.000        177.223          5.460            0.5            0.5           33.6
     30/03/2001           2001             89           2001                             80                            80         2012.1          803.6           94.3          3.962          2.610          0.000        177.223          5.460            0.5            0.5           33.6
     29/03/2002           2002             88           2002                             79                            79         1252.7          500.0           97.2          4.679          2.250          0.000        166.412          1.982            0.5            0.5           22.2
     29/03/2002           2002             88           2002                             79                            79         1252.7          500.0           97.2          4.679          2.250          0.000        166.412          1.982            0.5            0.5           22.2
     27/03/2003           2003             86           2003                             77                            77         2230.0          890.3           88.0          2.393         21.077          6.103        186.686          6.690            0.1            0.4           28.5
     27/03/2003           2003             86           2003                             77                            77         2230.0          890.3           88.0          2.393         21.077          6.103        186.686          6.690            0.1            0.4           28.5
     27/03/2004           2004             87           2004                             78                            78         1330.3          530.9          100.5          5.115          0.000          0.000        139.201          0.000            3.9            0.5           25.0
     27/03/2004           2004             87           2004                             78                            78         1330.3          530.9          100.5          5.115          0.000          0.000        139.201          0.000            3.9            0.5           25.0
     26/03/2005           2005             85           2005                             75                            76         1902.1          760.5           90.1          4.932          3.780          0.000        144.430          0.000            0.2            0.6           28.2
     26/03/2005           2005             85           2005                             75                            76         1902.1          760.5           90.1          4.932          3.780          0.000        144.430          0.000            0.2            0.6           28.2
     28/03/2006           2006             87           2006                             78                            78         1541.4          616.2           87.4          5.125          0.000          0.000        171.220          7.876            1.1            0.4           42.9
     28/03/2006           2006             87           2006                             78                            78         1541.4          616.2           87.4          5.125          0.000          0.000        171.220          7.876            1.1            0.4           42.9
     27/03/2007           2007             86           2007                             77                            77         1183.9          472.4           83.8          4.502          0.000          0.000        154.870          0.000            0.1            0.5            6.3
     27/03/2007           2007             86           2007                             77                            77         1183.9          472.4           83.8          4.502          0.000          0.000        154.870          0.000            0.1            0.5            6.3
     30/03/2008           2008             90           2008                             81                            81         2036.2          810.5           82.1          6.068          0.000          0.000        142.964          0.000            0.3            0.5            3.0
     30/03/2008           2008             90           2008                             81                            81         2036.2          810.5           82.1          6.068          0.000          0.000        142.964          0.000            0.3            0.5            3.0
     29/03/2009           2009             88           2009                             79                            79         2448.7          977.7           96.8          3.899         18.950          0.670        171.493          0.798            0.9            0.5            4.3
     29/03/2009           2009             88           2009                             79                            79         2448.7          977.7           96.8          3.899         18.950          0.670        171.493          0.798            0.9            0.5            4.3
     28/03/2010           2010             87           2010                             78                            78         2000.1          798.5           93.3          5.213          0.630          0.000        150.311          0.000            0.9            0.5            5.4
     28/03/2010           2010             87           2010                             78                            78         2000.1          798.5           93.3          5.213          0.630          0.000        150.311          0.000            0.9            0.5            5.4
     27/03/2011           2011             86           2011                             77                            77         1555.8          619.9           79.5          6.098          0.450          0.000        146.010          0.000            1.4            0.5            8.1
     27/03/2011           2011             86           2011                             77                            77         1555.8          619.9           79.5          6.098          0.450          0.000        146.010          0.000            1.4            0.5            8.1
     28/03/2012           2012             88           2012                             79                            79         2172.4          867.8           75.8          4.270          2.790          0.000        156.628          0.000            0.4            0.4            3.3
     28/03/2012           2012             88           2012                             79                            79         2172.4          867.8           75.8          4.270          2.790          0.000        156.628          0.000            0.4            0.4            3.3
     26/03/2013           2013             85           2013                             76                            76         1517.2          604.8           81.7          5.795          0.360          0.000        156.364          0.000            1.3            0.4            8.1
     26/03/2013           2013             85           2013                             76                            76         1517.2          604.8           81.7          5.795          0.360          0.000        156.364          0.000            1.3            0.4            8.1
     28/03/2014           2014             87           2014                             78                            78         1478.3          590.9           78.3          3.305         21.925          8.855        220.469         23.581            0.2            0.3            2.1
     28/03/2014           2014             87           2014                             78                            78         1478.3          590.9           78.3          3.305         21.925          8.855        220.469         23.581            0.2            0.3            2.1
     29/03/2015           2015             88           2015                             79                            79         1601.9          638.8           81.7          6.095          0.000          0.000        153.840          0.000            0.8            0.4            3.0
     29/03/2015           2015             88           2015                             79                            79         1601.9          638.8           81.7          6.095          0.000          0.000        153.840          0.000            0.8            0.4            3.0
