# Supplementary material for: Simulations using APSIM suggest that Conservation Agriculture sustains protein yield under changing climate dynamics in Northern Mozambique
Source: BMC Plant Biol. 2025 Nov 13;25:1556. doi: 10.1186/s12870-025-07418-5 (PMC12613769; doi:10.1186/s12870-025-07418-5)
Supplement: Supplementary file 2 — Supplementary Material 2. [file 12870_2025_7418_MOESM2_ESM.zip › APSIM Output_08 Oct 2020/Maize-Cowpea Inter (Conservation 0 Degree T and 10% Rainfall) maizeout.csv]

ApsimVersion = 7.10 r4158
Title = Maize-Cowpea Inter (Conservation 0 Degree T and 10% Rainfall) maizeout
Date	year	Day	year	paddock.cowpea.daysaftersowing	paddock.maize.daysaftersowing	Biomass	Yield	biom_n()	eo	infiltration	runoff	esw	drain	surfaceom_wt	dlt_n_min()	no3()
(dd/mm/yyyy)	(year)	(day)	(year)	(day)	(days)	(kg/ha)	(kg/ha)	(kg/ha)	(mm)	(mm)	(mm)	(mm)	(mm)	(kg/ha)	(kg/ha)	(kg/ha)
20/04/1997	1997	110	1997	0	101	3729.0	878.9	166.7	5.241	0.000	0.000	151.887	0.000	37.4	0.8	40.1
20/04/1997	1997	110	1997	0	101	3729.0	878.9	166.7	5.241	0.000	0.000	151.887	0.000	37.4	0.8	40.1
14/04/1998	1998	104	1998	0	95	3779.3	919.2	110.1	4.714	3.150	0.000	155.498	0.000	9.3	0.6	65.6
14/04/1998	1998	104	1998	0	95	3779.3	919.2	110.1	4.714	3.150	0.000	155.498	0.000	9.3	0.6	65.6
19/04/1999	1999	109	1999	0	100	3819.6	904.3	97.5	4.646	0.090	0.000	163.045	0.236	6.5	0.5	74.4
19/04/1999	1999	109	1999	0	100	3819.6	904.3	97.5	4.646	0.090	0.000	163.045	0.236	6.5	0.5	74.4
17/04/2000	2000	108	2000	0	99	4168.3	966.4	90.8	4.658	0.540	0.000	147.244	0.000	12.3	0.5	37.1
17/04/2000	2000	108	2000	0	99	4168.3	966.4	90.8	4.658	0.540	0.000	147.244	0.000	12.3	0.5	37.1
19/04/2001	2001	109	2001	0	100	4121.9	937.3	94.1	4.709	1.170	0.000	164.106	0.733	13.7	0.5	38.9
19/04/2001	2001	109	2001	0	100	4121.9	937.3	94.1	4.709	1.170	0.000	164.106	0.733	13.7	0.5	38.9
18/04/2002	2002	108	2002	0	99	3673.1	853.4	95.3	4.752	0.000	0.000	150.766	0.000	7.0	0.5	28.6
18/04/2002	2002	108	2002	0	99	3673.1	853.4	95.3	4.752	0.000	0.000	150.766	0.000	7.0	0.5	28.6
17/04/2003	2003	107	2003	0	98	4210.8	1002.5	88.2	6.396	0.000	0.000	141.721	0.000	17.4	0.5	31.5
17/04/2003	2003	107	2003	0	98	4210.8	1002.5	88.2	6.396	0.000	0.000	141.721	0.000	17.4	0.5	31.5
17/04/2004	2004	108	2004	0	99	3724.2	888.1	98.2	3.820	6.000	0.030	172.812	5.361	7.2	0.5	31.6
17/04/2004	2004	108	2004	0	99	3724.2	888.1	98.2	3.820	6.000	0.030	172.812	5.361	7.2	0.5	31.6
14/04/2005	2005	104	2005	0	95	3827.6	907.5	86.7	4.454	0.090	0.000	111.931	0.000	20.5	0.5	38.7
14/04/2005	2005	104	2005	0	95	3827.6	907.5	86.7	4.454	0.090	0.000	111.931	0.000	20.5	0.5	38.7
19/04/2006	2006	109	2006	0	100	3587.7	885.8	86.4	3.729	0.000	0.000	156.068	0.000	5.7	0.4	39.4
19/04/2006	2006	109	2006	0	100	3587.7	885.8	86.4	3.729	0.000	0.000	156.068	0.000	5.7	0.4	39.4
17/04/2007	2007	107	2007	0	98	3475.3	841.9	82.1	3.466	0.000	0.000	171.319	6.226	8.7	0.5	14.5
17/04/2007	2007	107	2007	0	98	3475.3	841.9	82.1	3.466	0.000	0.000	171.319	6.226	8.7	0.5	14.5
20/04/2008	2008	111	2008	0	102	4224.7	939.9	81.7	4.647	0.000	0.000	135.581	0.000	24.0	0.5	12.1
20/04/2008	2008	111	2008	0	102	4224.7	939.9	81.7	4.647	0.000	0.000	135.581	0.000	24.0	0.5	12.1
19/04/2009	2009	109	2009	0	100	4269.7	971.2	96.4	5.005	0.000	0.000	146.481	0.000	15.0	0.5	12.7
19/04/2009	2009	109	2009	0	100	4269.7	971.2	96.4	5.005	0.000	0.000	146.481	0.000	15.0	0.5	12.7
17/04/2010	2010	107	2010	0	98	3962.7	934.1	92.2	5.734	0.000	0.000	151.804	0.000	10.5	0.5	14.8
17/04/2010	2010	107	2010	0	98	3962.7	934.1	92.2	5.734	0.000	0.000	151.804	0.000	10.5	0.5	14.8
17/04/2011	2011	107	2011	0	98	3637.3	892.7	78.7	5.430	2.610	0.000	154.519	0.000	7.9	0.4	14.8
17/04/2011	2011	107	2011	0	98	3637.3	892.7	78.7	5.430	2.610	0.000	154.519	0.000	7.9	0.4	14.8
18/04/2012	2012	109	2012	0	100	3986.1	916.1	76.6	5.403	0.900	0.000	164.051	1.401	10.7	0.4	10.7
18/04/2012	2012	109	2012	0	100	3986.1	916.1	76.6	5.403	0.900	0.000	164.051	1.401	10.7	0.4	10.7
15/04/2013	2013	105	2013	0	96	3599.8	872.9	80.3	6.130	0.000	0.000	157.912	0.000	9.8	0.5	16.5
15/04/2013	2013	105	2013	0	96	3599.8	872.9	80.3	6.130	0.000	0.000	157.912	0.000	9.8	0.5	16.5
18/04/2014	2014	108	2014	0	99	3201.8	731.3	77.2	4.587	17.436	1.284	159.143	0.000	8.6	0.4	10.1
18/04/2014	2014	108	2014	0	99	3201.8	731.3	77.2	4.587	17.436	1.284	159.143	0.000	8.6	0.4	10.1
19/04/2015	2015	109	2015	0	100	3903.6	906.6	80.1	5.742	0.360	0.000	127.841	0.000	19.6	0.4	11.4
19/04/2015	2015	109	2015	0	100	3903.6	906.6	80.1	5.742	0.360	0.000	127.841	0.000	19.6	0.4	11.4
