# Supplementary material for: Simulations using APSIM suggest that Conservation Agriculture sustains protein yield under changing climate dynamics in Northern Mozambique
Source: BMC Plant Biol. 2025 Nov 13;25:1556. doi: 10.1186/s12870-025-07418-5 (PMC12613769; doi:10.1186/s12870-025-07418-5)
Supplement: Supplementary file 2 — Supplementary Material 2. [file 12870_2025_7418_MOESM2_ESM.zip › APSIM Output_08 Oct 2020/Maize-Cowpea Inter (Conservation 0 Degree T and 10% Rainfall) maizeout.out]

ApsimVersion = 7.10 r4158
Title = Maize-Cowpea Inter (Conservation 0 Degree T and 10% Rainfall) maizeout
           Date           year            Day           year paddock.cowpea.daysaftersowing paddock.maize.daysaftersowing        Biomass          Yield       biom_n()             eo   infiltration         runoff            esw          drain   surfaceom_wt    dlt_n_min()          no3()
   (dd/mm/yyyy)         (year)          (day)         (year)                          (day)                        (days)        (kg/ha)        (kg/ha)        (kg/ha)           (mm)           (mm)           (mm)           (mm)           (mm)        (kg/ha)        (kg/ha)        (kg/ha)
     20/04/1997           1997            110           1997                              0                           101         3729.0          878.9          166.7          5.241          0.000          0.000        151.887          0.000           37.4            0.8           40.1
     20/04/1997           1997            110           1997                              0                           101         3729.0          878.9          166.7          5.241          0.000          0.000        151.887          0.000           37.4            0.8           40.1
     14/04/1998           1998            104           1998                              0                            95         3779.3          919.2          110.1          4.714          3.150          0.000        155.498          0.000            9.3            0.6           65.6
     14/04/1998           1998            104           1998                              0                            95         3779.3          919.2          110.1          4.714          3.150          0.000        155.498          0.000            9.3            0.6           65.6
     19/04/1999           1999            109           1999                              0                           100         3819.6          904.3           97.5          4.646          0.090          0.000        163.045          0.236            6.5            0.5           74.4
     19/04/1999           1999            109           1999                              0                           100         3819.6          904.3           97.5          4.646          0.090          0.000        163.045          0.236            6.5            0.5           74.4
     17/04/2000           2000            108           2000                              0                            99         4168.3          966.4           90.8          4.658          0.540          0.000        147.244          0.000           12.3            0.5           37.1
     17/04/2000           2000            108           2000                              0                            99         4168.3          966.4           90.8          4.658          0.540          0.000        147.244          0.000           12.3            0.5           37.1
     19/04/2001           2001            109           2001                              0                           100         4121.9          937.3           94.1          4.709          1.170          0.000        164.106          0.733           13.7            0.5           38.9
     19/04/2001           2001            109           2001                              0                           100         4121.9          937.3           94.1          4.709          1.170          0.000        164.106          0.733           13.7            0.5           38.9
     18/04/2002           2002            108           2002                              0                            99         3673.1          853.4           95.3          4.752          0.000          0.000        150.766          0.000            7.0            0.5           28.6
     18/04/2002           2002            108           2002                              0                            99         3673.1          853.4           95.3          4.752          0.000          0.000        150.766          0.000            7.0            0.5           28.6
     17/04/2003           2003            107           2003                              0                            98         4210.8         1002.5           88.2          6.396          0.000          0.000        141.721          0.000           17.4            0.5           31.5
     17/04/2003           2003            107           2003                              0                            98         4210.8         1002.5           88.2          6.396          0.000          0.000        141.721          0.000           17.4            0.5           31.5
     17/04/2004           2004            108           2004                              0                            99         3724.2          888.1           98.2          3.820          6.000          0.030        172.812          5.361            7.2            0.5           31.6
     17/04/2004           2004            108           2004                              0                            99         3724.2          888.1           98.2          3.820          6.000          0.030        172.812          5.361            7.2            0.5           31.6
     14/04/2005           2005            104           2005                              0                            95         3827.6          907.5           86.7          4.454          0.090          0.000        111.931          0.000           20.5            0.5           38.7
     14/04/2005           2005            104           2005                              0                            95         3827.6          907.5           86.7          4.454          0.090          0.000        111.931          0.000           20.5            0.5           38.7
     19/04/2006           2006            109           2006                              0                           100         3587.7          885.8           86.4          3.729          0.000          0.000        156.068          0.000            5.7            0.4           39.4
     19/04/2006           2006            109           2006                              0                           100         3587.7          885.8           86.4          3.729          0.000          0.000        156.068          0.000            5.7            0.4           39.4
     17/04/2007           2007            107           2007                              0                            98         3475.3          841.9           82.1          3.466          0.000          0.000        171.319          6.226            8.7            0.5           14.5
     17/04/2007           2007            107           2007                              0                            98         3475.3          841.9           82.1          3.466          0.000          0.000        171.319          6.226            8.7            0.5           14.5
     20/04/2008           2008            111           2008                              0                           102         4224.7          939.9           81.7          4.647          0.000          0.000        135.581          0.000           24.0            0.5           12.1
     20/04/2008           2008            111           2008                              0                           102         4224.7          939.9           81.7          4.647          0.000          0.000        135.581          0.000           24.0            0.5           12.1
     19/04/2009           2009            109           2009                              0                           100         4269.7          971.2           96.4          5.005          0.000          0.000        146.481          0.000           15.0            0.5           12.7
     19/04/2009           2009            109           2009                              0                           100         4269.7          971.2           96.4          5.005          0.000          0.000        146.481          0.000           15.0            0.5           12.7
     17/04/2010           2010            107           2010                              0                            98         3962.7          934.1           92.2          5.734          0.000          0.000        151.804          0.000           10.5            0.5           14.8
     17/04/2010           2010            107           2010                              0                            98         3962.7          934.1           92.2          5.734          0.000          0.000        151.804          0.000           10.5            0.5           14.8
     17/04/2011           2011            107           2011                              0                            98         3637.3          892.7           78.7          5.430          2.610          0.000        154.519          0.000            7.9            0.4           14.8
     17/04/2011           2011            107           2011                              0                            98         3637.3          892.7           78.7          5.430          2.610          0.000        154.519          0.000            7.9            0.4           14.8
     18/04/2012           2012            109           2012                              0                           100         3986.1          916.1           76.6          5.403          0.900          0.000        164.051          1.401           10.7            0.4           10.7
     18/04/2012           2012            109           2012                              0                           100         3986.1          916.1           76.6          5.403          0.900          0.000        164.051          1.401           10.7            0.4           10.7
     15/04/2013           2013            105           2013                              0                            96         3599.8          872.9           80.3          6.130          0.000          0.000        157.912          0.000            9.8            0.5           16.5
     15/04/2013           2013            105           2013                              0                            96         3599.8          872.9           80.3          6.130          0.000          0.000        157.912          0.000            9.8            0.5           16.5
     18/04/2014           2014            108           2014                              0                            99         3201.8          731.3           77.2          4.587         17.436          1.284        159.143          0.000            8.6            0.4           10.1
     18/04/2014           2014            108           2014                              0                            99         3201.8          731.3           77.2          4.587         17.436          1.284        159.143          0.000            8.6            0.4           10.1
     19/04/2015           2015            109           2015                              0                           100         3903.6          906.6           80.1          5.742          0.360          0.000        127.841          0.000           19.6            0.4           11.4
     19/04/2015           2015            109           2015                              0                           100         3903.6          906.6           80.1          5.742          0.360          0.000        127.841          0.000           19.6            0.4           11.4
