# Supplementary material for: Simulations using APSIM suggest that Conservation Agriculture sustains protein yield under changing climate dynamics in Northern Mozambique
Source: BMC Plant Biol. 2025 Nov 13;25:1556. doi: 10.1186/s12870-025-07418-5 (PMC12613769; doi:10.1186/s12870-025-07418-5)
Supplement: Supplementary file 2 — Supplementary Material 2. [file 12870_2025_7418_MOESM2_ESM.zip › APSIM Output_08 Oct 2020/Maize-Cowpea Inter (Conservation 0 Degree T and 20% Rainfall) cowpeaout.csv]

ApsimVersion = 7.10 r4158
Title = Maize-Cowpea Inter (Conservation 0 Degree T and 20% Rainfall) cowpeaout
Date	year	Day	year	paddock.cowpea.daysaftersowing	paddock.maize.daysaftersowing	Biomass	Yield	biom_n()	eo	infiltration	runoff	esw	drain	surfaceom_wt	dlt_n_min()	no3()
(dd/mm/yyyy)	(year)	(day)	(year)	(day)	(days)	(kg/ha)	(kg/ha)	(kg/ha)	(mm)	(mm)	(mm)	(mm)	(mm)	(kg/ha)	(kg/ha)	(kg/ha)
30/03/1997	1997	89	1997	80	80	1657.3	660.0	174.1	4.538	0.000	0.000	169.031	3.449	68.2	0.9	36.5
30/03/1997	1997	89	1997	80	80	1657.3	660.0	174.1	4.538	0.000	0.000	169.031	3.449	68.2	0.9	36.5
25/03/1998	1998	84	1998	75	75	1748.4	698.2	114.7	5.508	0.000	0.000	139.391	0.000	0.5	0.7	69.3
25/03/1998	1998	84	1998	75	75	1748.4	698.2	114.7	5.508	0.000	0.000	139.391	0.000	0.5	0.7	69.3
29/03/1999	1999	88	1999	79	79	1717.3	686.5	99.8	4.862	0.000	0.000	176.144	9.682	1.7	0.5	127.3
29/03/1999	1999	88	1999	79	79	1717.3	686.5	99.8	4.862	0.000	0.000	176.144	9.682	1.7	0.5	127.3
27/03/2000	2000	87	2000	77	78	2242.1	896.7	93.0	4.773	1.040	0.000	168.141	4.768	0.4	0.5	45.7
27/03/2000	2000	87	2000	77	78	2242.1	896.7	93.0	4.773	1.040	0.000	168.141	4.768	0.4	0.5	45.7
30/03/2001	2001	89	2001	80	80	2012.1	803.6	95.1	3.962	2.320	0.000	175.328	4.759	0.6	0.5	49.7
30/03/2001	2001	89	2001	80	80	2012.1	803.6	95.1	3.962	2.320	0.000	175.328	4.759	0.6	0.5	49.7
29/03/2002	2002	88	2002	79	79	1252.6	500.0	97.6	4.679	2.000	0.000	165.671	1.511	0.7	0.5	36.9
29/03/2002	2002	88	2002	79	79	1252.6	500.0	97.6	4.679	2.000	0.000	165.671	1.511	0.7	0.5	36.9
27/03/2003	2003	86	2003	77	77	2230.0	890.3	87.7	2.393	19.606	4.554	180.561	0.000	0.2	0.4	43.8
27/03/2003	2003	86	2003	77	77	2230.0	890.3	87.7	2.393	19.606	4.554	180.561	0.000	0.2	0.4	43.8
27/03/2004	2004	87	2004	78	78	1330.3	530.9	101.9	5.115	0.000	0.000	138.791	0.000	5.5	0.5	35.2
27/03/2004	2004	87	2004	78	78	1330.3	530.9	101.9	5.115	0.000	0.000	138.791	0.000	5.5	0.5	35.2
26/03/2005	2005	85	2005	75	76	1902.0	760.4	89.8	4.932	3.360	0.000	139.134	0.000	0.4	0.6	41.6
26/03/2005	2005	85	2005	75	76	1902.0	760.4	89.8	4.932	3.360	0.000	139.134	0.000	0.4	0.6	41.6
28/03/2006	2006	87	2006	78	78	1541.4	616.2	92.5	5.125	0.000	0.000	169.840	6.869	1.6	0.5	52.2
28/03/2006	2006	87	2006	78	78	1541.4	616.2	92.5	5.125	0.000	0.000	169.840	6.869	1.6	0.5	52.2
27/03/2007	2007	86	2007	77	77	1183.9	472.4	84.3	4.502	0.000	0.000	154.689	0.000	0.1	0.5	13.8
27/03/2007	2007	86	2007	77	77	1183.9	472.4	84.3	4.502	0.000	0.000	154.689	0.000	0.1	0.5	13.8
30/03/2008	2008	90	2008	81	81	2036.2	810.5	80.4	6.068	0.000	0.000	142.484	0.000	0.3	0.5	3.4
30/03/2008	2008	90	2008	81	81	2036.2	810.5	80.4	6.068	0.000	0.000	142.484	0.000	0.3	0.5	3.4
29/03/2009	2009	88	2009	79	79	2448.7	977.7	98.1	3.899	17.130	0.310	169.938	0.236	1.1	0.5	5.9
29/03/2009	2009	88	2009	79	79	2448.7	977.7	98.1	3.899	17.130	0.310	169.938	0.236	1.1	0.5	5.9
28/03/2010	2010	87	2010	78	78	2000.1	798.5	92.2	5.213	0.560	0.000	148.939	0.000	1.0	0.5	10.3
28/03/2010	2010	87	2010	78	78	2000.1	798.5	92.2	5.213	0.560	0.000	148.939	0.000	1.0	0.5	10.3
27/03/2011	2011	86	2011	77	77	1555.8	619.8	77.7	6.098	0.400	0.000	144.651	0.000	1.5	0.4	15.8
27/03/2011	2011	86	2011	77	77	1555.8	619.8	77.7	6.098	0.400	0.000	144.651	0.000	1.5	0.4	15.8
28/03/2012	2012	88	2012	79	79	2172.4	867.8	74.2	4.270	2.480	0.000	152.629	0.000	0.7	0.4	4.8
28/03/2012	2012	88	2012	79	79	2172.4	867.8	74.2	4.270	2.480	0.000	152.629	0.000	0.7	0.4	4.8
26/03/2013	2013	85	2013	76	76	1517.2	604.8	79.9	5.795	0.320	0.000	155.571	0.000	1.8	0.4	14.3
26/03/2013	2013	85	2013	76	76	1517.2	604.8	79.9	5.795	0.320	0.000	155.571	0.000	1.8	0.4	14.3
28/03/2014	2014	87	2014	78	78	1478.2	590.9	76.3	3.304	20.537	6.823	215.731	23.405	0.2	0.3	2.9
28/03/2014	2014	87	2014	78	78	1478.2	590.9	76.3	3.304	20.537	6.823	215.731	23.405	0.2	0.3	2.9
29/03/2015	2015	88	2015	79	79	1601.9	638.8	80.4	6.095	0.000	0.000	149.728	0.000	0.9	0.4	3.1
29/03/2015	2015	88	2015	79	79	1601.9	638.8	80.4	6.095	0.000	0.000	149.728	0.000	0.9	0.4	3.1
