# Supplementary material for: Simulations using APSIM suggest that Conservation Agriculture sustains protein yield under changing climate dynamics in Northern Mozambique
Source: BMC Plant Biol. 2025 Nov 13;25:1556. doi: 10.1186/s12870-025-07418-5 (PMC12613769; doi:10.1186/s12870-025-07418-5)
Supplement: Supplementary file 2 — Supplementary Material 2. [file 12870_2025_7418_MOESM2_ESM.zip › APSIM Output_08 Oct 2020/Maize-Cowpea Inter (Conservation 0 Degree T and 20% Rainfall) cowpeaout.out]

ApsimVersion = 7.10 r4158
Title = Maize-Cowpea Inter (Conservation 0 Degree T and 20% Rainfall) cowpeaout
           Date           year            Day           year paddock.cowpea.daysaftersowing paddock.maize.daysaftersowing        Biomass          Yield       biom_n()             eo   infiltration         runoff            esw          drain   surfaceom_wt    dlt_n_min()          no3()
   (dd/mm/yyyy)         (year)          (day)         (year)                          (day)                        (days)        (kg/ha)        (kg/ha)        (kg/ha)           (mm)           (mm)           (mm)           (mm)           (mm)        (kg/ha)        (kg/ha)        (kg/ha)
     30/03/1997           1997             89           1997                             80                            80         1657.3          660.0          174.1          4.538          0.000          0.000        169.031          3.449           68.2            0.9           36.5
     30/03/1997           1997             89           1997                             80                            80         1657.3          660.0          174.1          4.538          0.000          0.000        169.031          3.449           68.2            0.9           36.5
     25/03/1998           1998             84           1998                             75                            75         1748.4          698.2          114.7          5.508          0.000          0.000        139.391          0.000            0.5            0.7           69.3
     25/03/1998           1998             84           1998                             75                            75         1748.4          698.2          114.7          5.508          0.000          0.000        139.391          0.000            0.5            0.7           69.3
     29/03/1999           1999             88           1999                             79                            79         1717.3          686.5           99.8          4.862          0.000          0.000        176.144          9.682            1.7            0.5          127.3
     29/03/1999           1999             88           1999                             79                            79         1717.3          686.5           99.8          4.862          0.000          0.000        176.144          9.682            1.7            0.5          127.3
     27/03/2000           2000             87           2000                             77                            78         2242.1          896.7           93.0          4.773          1.040          0.000        168.141          4.768            0.4            0.5           45.7
     27/03/2000           2000             87           2000                             77                            78         2242.1          896.7           93.0          4.773          1.040          0.000        168.141          4.768            0.4            0.5           45.7
     30/03/2001           2001             89           2001                             80                            80         2012.1          803.6           95.1          3.962          2.320          0.000        175.328          4.759            0.6            0.5           49.7
     30/03/2001           2001             89           2001                             80                            80         2012.1          803.6           95.1          3.962          2.320          0.000        175.328          4.759            0.6            0.5           49.7
     29/03/2002           2002             88           2002                             79                            79         1252.6          500.0           97.6          4.679          2.000          0.000        165.671          1.511            0.7            0.5           36.9
     29/03/2002           2002             88           2002                             79                            79         1252.6          500.0           97.6          4.679          2.000          0.000        165.671          1.511            0.7            0.5           36.9
     27/03/2003           2003             86           2003                             77                            77         2230.0          890.3           87.7          2.393         19.606          4.554        180.561          0.000            0.2            0.4           43.8
     27/03/2003           2003             86           2003                             77                            77         2230.0          890.3           87.7          2.393         19.606          4.554        180.561          0.000            0.2            0.4           43.8
     27/03/2004           2004             87           2004                             78                            78         1330.3          530.9          101.9          5.115          0.000          0.000        138.791          0.000            5.5            0.5           35.2
     27/03/2004           2004             87           2004                             78                            78         1330.3          530.9          101.9          5.115          0.000          0.000        138.791          0.000            5.5            0.5           35.2
     26/03/2005           2005             85           2005                             75                            76         1902.0          760.4           89.8          4.932          3.360          0.000        139.134          0.000            0.4            0.6           41.6
     26/03/2005           2005             85           2005                             75                            76         1902.0          760.4           89.8          4.932          3.360          0.000        139.134          0.000            0.4            0.6           41.6
     28/03/2006           2006             87           2006                             78                            78         1541.4          616.2           92.5          5.125          0.000          0.000        169.840          6.869            1.6            0.5           52.2
     28/03/2006           2006             87           2006                             78                            78         1541.4          616.2           92.5          5.125          0.000          0.000        169.840          6.869            1.6            0.5           52.2
     27/03/2007           2007             86           2007                             77                            77         1183.9          472.4           84.3          4.502          0.000          0.000        154.689          0.000            0.1            0.5           13.8
     27/03/2007           2007             86           2007                             77                            77         1183.9          472.4           84.3          4.502          0.000          0.000        154.689          0.000            0.1            0.5           13.8
     30/03/2008           2008             90           2008                             81                            81         2036.2          810.5           80.4          6.068          0.000          0.000        142.484          0.000            0.3            0.5            3.4
     30/03/2008           2008             90           2008                             81                            81         2036.2          810.5           80.4          6.068          0.000          0.000        142.484          0.000            0.3            0.5            3.4
     29/03/2009           2009             88           2009                             79                            79         2448.7          977.7           98.1          3.899         17.130          0.310        169.938          0.236            1.1            0.5            5.9
     29/03/2009           2009             88           2009                             79                            79         2448.7          977.7           98.1          3.899         17.130          0.310        169.938          0.236            1.1            0.5            5.9
     28/03/2010           2010             87           2010                             78                            78         2000.1          798.5           92.2          5.213          0.560          0.000        148.939          0.000            1.0            0.5           10.3
     28/03/2010           2010             87           2010                             78                            78         2000.1          798.5           92.2          5.213          0.560          0.000        148.939          0.000            1.0            0.5           10.3
     27/03/2011           2011             86           2011                             77                            77         1555.8          619.8           77.7          6.098          0.400          0.000        144.651          0.000            1.5            0.4           15.8
     27/03/2011           2011             86           2011                             77                            77         1555.8          619.8           77.7          6.098          0.400          0.000        144.651          0.000            1.5            0.4           15.8
     28/03/2012           2012             88           2012                             79                            79         2172.4          867.8           74.2          4.270          2.480          0.000        152.629          0.000            0.7            0.4            4.8
     28/03/2012           2012             88           2012                             79                            79         2172.4          867.8           74.2          4.270          2.480          0.000        152.629          0.000            0.7            0.4            4.8
     26/03/2013           2013             85           2013                             76                            76         1517.2          604.8           79.9          5.795          0.320          0.000        155.571          0.000            1.8            0.4           14.3
     26/03/2013           2013             85           2013                             76                            76         1517.2          604.8           79.9          5.795          0.320          0.000        155.571          0.000            1.8            0.4           14.3
     28/03/2014           2014             87           2014                             78                            78         1478.2          590.9           76.3          3.304         20.537          6.823        215.731         23.405            0.2            0.3            2.9
     28/03/2014           2014             87           2014                             78                            78         1478.2          590.9           76.3          3.304         20.537          6.823        215.731         23.405            0.2            0.3            2.9
     29/03/2015           2015             88           2015                             79                            79         1601.9          638.8           80.4          6.095          0.000          0.000        149.728          0.000            0.9            0.4            3.1
     29/03/2015           2015             88           2015                             79                            79         1601.9          638.8           80.4          6.095          0.000          0.000        149.728          0.000            0.9            0.4            3.1
