# Supplementary material for: Simulations using APSIM suggest that Conservation Agriculture sustains protein yield under changing climate dynamics in Northern Mozambique
Source: BMC Plant Biol. 2025 Nov 13;25:1556. doi: 10.1186/s12870-025-07418-5 (PMC12613769; doi:10.1186/s12870-025-07418-5)
Supplement: Supplementary file 2 — Supplementary Material 2. [file 12870_2025_7418_MOESM2_ESM.zip › APSIM Output_08 Oct 2020/Maize-Cowpea Inter (Conservation 0 Degree T and 20% Rainfall) maizeout.csv]

ApsimVersion = 7.10 r4158
Title = Maize-Cowpea Inter (Conservation 0 Degree T and 20% Rainfall) maizeout
Date	year	Day	year	paddock.cowpea.daysaftersowing	paddock.maize.daysaftersowing	Biomass	Yield	biom_n()	eo	infiltration	runoff	esw	drain	surfaceom_wt	dlt_n_min()	no3()
(dd/mm/yyyy)	(year)	(day)	(year)	(day)	(days)	(kg/ha)	(kg/ha)	(kg/ha)	(mm)	(mm)	(mm)	(mm)	(mm)	(kg/ha)	(kg/ha)	(kg/ha)
22/04/1997	1997	112	1997	0	103	3652.5	886.1	166.6	4.559	0.480	0.000	156.551	0.000	36.2	0.8	51.4
22/04/1997	1997	112	1997	0	103	3652.5	886.1	166.6	4.559	0.480	0.000	156.551	0.000	36.2	0.8	51.4
14/04/1998	1998	104	1998	0	95	3779.5	919.3	112.3	4.714	2.800	0.000	145.782	0.000	10.2	0.6	82.3
14/04/1998	1998	104	1998	0	95	3779.5	919.3	112.3	4.714	2.800	0.000	145.782	0.000	10.2	0.6	82.3
19/04/1999	1999	109	1999	0	100	3820.0	904.3	99.0	4.646	0.080	0.000	162.580	0.000	6.6	0.5	97.3
19/04/1999	1999	109	1999	0	100	3820.0	904.3	99.0	4.646	0.080	0.000	162.580	0.000	6.6	0.5	97.3
17/04/2000	2000	108	2000	0	99	4168.7	966.4	90.5	4.658	0.480	0.000	146.730	0.000	12.3	0.5	53.5
17/04/2000	2000	108	2000	0	99	4168.7	966.4	90.5	4.658	0.480	0.000	146.730	0.000	12.3	0.5	53.5
19/04/2001	2001	109	2001	0	100	4122.1	937.4	94.7	4.709	1.040	0.000	163.431	0.080	14.9	0.5	53.7
19/04/2001	2001	109	2001	0	100	4122.1	937.4	94.7	4.709	1.040	0.000	163.431	0.080	14.9	0.5	53.7
18/04/2002	2002	108	2002	0	99	3673.3	853.4	95.7	4.752	0.000	0.000	150.160	0.000	7.3	0.5	41.1
18/04/2002	2002	108	2002	0	99	3673.3	853.4	95.7	4.752	0.000	0.000	150.160	0.000	7.3	0.5	41.1
17/04/2003	2003	107	2003	0	98	4211.0	1002.5	87.9	6.396	0.000	0.000	141.588	0.000	17.6	0.5	44.9
17/04/2003	2003	107	2003	0	98	4211.0	1002.5	87.9	6.396	0.000	0.000	141.588	0.000	17.6	0.5	44.9
17/04/2004	2004	108	2004	0	99	3724.3	888.2	99.5	3.820	5.358	0.002	171.621	4.658	7.7	0.5	41.0
17/04/2004	2004	108	2004	0	99	3724.3	888.2	99.5	3.820	5.358	0.002	171.621	4.658	7.7	0.5	41.0
14/04/2005	2005	104	2005	0	95	3827.9	907.5	86.5	4.454	0.080	0.000	106.770	0.000	22.2	0.5	52.0
14/04/2005	2005	104	2005	0	95	3827.9	907.5	86.5	4.454	0.080	0.000	106.770	0.000	22.2	0.5	52.0
19/04/2006	2006	109	2006	0	100	3587.8	885.8	91.1	3.729	0.000	0.000	155.975	0.000	5.8	0.5	48.8
19/04/2006	2006	109	2006	0	100	3587.8	885.8	91.1	3.729	0.000	0.000	155.975	0.000	5.8	0.5	48.8
17/04/2007	2007	107	2007	0	98	3475.5	842.0	82.6	3.466	0.000	0.000	170.250	5.532	8.8	0.5	20.7
17/04/2007	2007	107	2007	0	98	3475.5	842.0	82.6	3.466	0.000	0.000	170.250	5.532	8.8	0.5	20.7
20/04/2008	2008	111	2008	0	102	4224.8	939.9	80.1	4.647	0.000	0.000	131.125	0.000	24.3	0.5	12.5
20/04/2008	2008	111	2008	0	102	4224.8	939.9	80.1	4.647	0.000	0.000	131.125	0.000	24.3	0.5	12.5
19/04/2009	2009	109	2009	0	100	4269.7	971.3	97.6	5.005	0.000	0.000	146.035	0.000	15.2	0.5	14.4
19/04/2009	2009	109	2009	0	100	4269.7	971.3	97.6	5.005	0.000	0.000	146.035	0.000	15.2	0.5	14.4
17/04/2010	2010	107	2010	0	98	3962.9	934.1	91.1	5.734	0.000	0.000	150.705	0.000	10.6	0.5	19.5
17/04/2010	2010	107	2010	0	98	3962.9	934.1	91.1	5.734	0.000	0.000	150.705	0.000	10.6	0.5	19.5
17/04/2011	2011	107	2011	0	98	3637.4	892.7	77.0	5.430	2.320	0.000	153.824	0.000	7.9	0.4	21.3
17/04/2011	2011	107	2011	0	98	3637.4	892.7	77.0	5.430	2.320	0.000	153.824	0.000	7.9	0.4	21.3
18/04/2012	2012	109	2012	0	100	3986.2	916.1	75.0	5.403	0.800	0.000	163.523	1.017	10.9	0.4	12.1
18/04/2012	2012	109	2012	0	100	3986.2	916.1	75.0	5.403	0.800	0.000	163.523	1.017	10.9	0.4	12.1
15/04/2013	2013	105	2013	0	96	3599.9	872.9	78.6	6.130	0.000	0.000	157.318	0.000	10.1	0.5	22.7
15/04/2013	2013	105	2013	0	96	3599.9	872.9	78.6	6.130	0.000	0.000	157.318	0.000	10.1	0.5	22.7
18/04/2014	2014	108	2014	0	99	3202.8	731.6	75.3	4.587	15.860	0.780	156.685	0.000	11.2	0.4	10.6
18/04/2014	2014	108	2014	0	99	3202.8	731.6	75.3	4.587	15.860	0.780	156.685	0.000	11.2	0.4	10.6
19/04/2015	2015	109	2015	0	100	3907.6	907.4	78.9	5.742	0.320	0.000	122.508	0.000	20.0	0.4	11.5
19/04/2015	2015	109	2015	0	100	3907.6	907.4	78.9	5.742	0.320	0.000	122.508	0.000	20.0	0.4	11.5
