# Supplementary material for: Simulations using APSIM suggest that Conservation Agriculture sustains protein yield under changing climate dynamics in Northern Mozambique
Source: BMC Plant Biol. 2025 Nov 13;25:1556. doi: 10.1186/s12870-025-07418-5 (PMC12613769; doi:10.1186/s12870-025-07418-5)
Supplement: Supplementary file 2 — Supplementary Material 2. [file 12870_2025_7418_MOESM2_ESM.zip › APSIM Output_08 Oct 2020/Maize-Cowpea Inter (Conservation 0 Degree T and 20% Rainfall) maizeout.out]

ApsimVersion = 7.10 r4158
Title = Maize-Cowpea Inter (Conservation 0 Degree T and 20% Rainfall) maizeout
           Date           year            Day           year paddock.cowpea.daysaftersowing paddock.maize.daysaftersowing        Biomass          Yield       biom_n()             eo   infiltration         runoff            esw          drain   surfaceom_wt    dlt_n_min()          no3()
   (dd/mm/yyyy)         (year)          (day)         (year)                          (day)                        (days)        (kg/ha)        (kg/ha)        (kg/ha)           (mm)           (mm)           (mm)           (mm)           (mm)        (kg/ha)        (kg/ha)        (kg/ha)
     22/04/1997           1997            112           1997                              0                           103         3652.5          886.1          166.6          4.559          0.480          0.000        156.551          0.000           36.2            0.8           51.4
     22/04/1997           1997            112           1997                              0                           103         3652.5          886.1          166.6          4.559          0.480          0.000        156.551          0.000           36.2            0.8           51.4
     14/04/1998           1998            104           1998                              0                            95         3779.5          919.3          112.3          4.714          2.800          0.000        145.782          0.000           10.2            0.6           82.3
     14/04/1998           1998            104           1998                              0                            95         3779.5          919.3          112.3          4.714          2.800          0.000        145.782          0.000           10.2            0.6           82.3
     19/04/1999           1999            109           1999                              0                           100         3820.0          904.3           99.0          4.646          0.080          0.000        162.580          0.000            6.6            0.5           97.3
     19/04/1999           1999            109           1999                              0                           100         3820.0          904.3           99.0          4.646          0.080          0.000        162.580          0.000            6.6            0.5           97.3
     17/04/2000           2000            108           2000                              0                            99         4168.7          966.4           90.5          4.658          0.480          0.000        146.730          0.000           12.3            0.5           53.5
     17/04/2000           2000            108           2000                              0                            99         4168.7          966.4           90.5          4.658          0.480          0.000        146.730          0.000           12.3            0.5           53.5
     19/04/2001           2001            109           2001                              0                           100         4122.1          937.4           94.7          4.709          1.040          0.000        163.431          0.080           14.9            0.5           53.7
     19/04/2001           2001            109           2001                              0                           100         4122.1          937.4           94.7          4.709          1.040          0.000        163.431          0.080           14.9            0.5           53.7
     18/04/2002           2002            108           2002                              0                            99         3673.3          853.4           95.7          4.752          0.000          0.000        150.160          0.000            7.3            0.5           41.1
     18/04/2002           2002            108           2002                              0                            99         3673.3          853.4           95.7          4.752          0.000          0.000        150.160          0.000            7.3            0.5           41.1
     17/04/2003           2003            107           2003                              0                            98         4211.0         1002.5           87.9          6.396          0.000          0.000        141.588          0.000           17.6            0.5           44.9
     17/04/2003           2003            107           2003                              0                            98         4211.0         1002.5           87.9          6.396          0.000          0.000        141.588          0.000           17.6            0.5           44.9
     17/04/2004           2004            108           2004                              0                            99         3724.3          888.2           99.5          3.820          5.358          0.002        171.621          4.658            7.7            0.5           41.0
     17/04/2004           2004            108           2004                              0                            99         3724.3          888.2           99.5          3.820          5.358          0.002        171.621          4.658            7.7            0.5           41.0
     14/04/2005           2005            104           2005                              0                            95         3827.9          907.5           86.5          4.454          0.080          0.000        106.770          0.000           22.2            0.5           52.0
     14/04/2005           2005            104           2005                              0                            95         3827.9          907.5           86.5          4.454          0.080          0.000        106.770          0.000           22.2            0.5           52.0
     19/04/2006           2006            109           2006                              0                           100         3587.8          885.8           91.1          3.729          0.000          0.000        155.975          0.000            5.8            0.5           48.8
     19/04/2006           2006            109           2006                              0                           100         3587.8          885.8           91.1          3.729          0.000          0.000        155.975          0.000            5.8            0.5           48.8
     17/04/2007           2007            107           2007                              0                            98         3475.5          842.0           82.6          3.466          0.000          0.000        170.250          5.532            8.8            0.5           20.7
     17/04/2007           2007            107           2007                              0                            98         3475.5          842.0           82.6          3.466          0.000          0.000        170.250          5.532            8.8            0.5           20.7
     20/04/2008           2008            111           2008                              0                           102         4224.8          939.9           80.1          4.647          0.000          0.000        131.125          0.000           24.3            0.5           12.5
     20/04/2008           2008            111           2008                              0                           102         4224.8          939.9           80.1          4.647          0.000          0.000        131.125          0.000           24.3            0.5           12.5
     19/04/2009           2009            109           2009                              0                           100         4269.7          971.3           97.6          5.005          0.000          0.000        146.035          0.000           15.2            0.5           14.4
     19/04/2009           2009            109           2009                              0                           100         4269.7          971.3           97.6          5.005          0.000          0.000        146.035          0.000           15.2            0.5           14.4
     17/04/2010           2010            107           2010                              0                            98         3962.9          934.1           91.1          5.734          0.000          0.000        150.705          0.000           10.6            0.5           19.5
     17/04/2010           2010            107           2010                              0                            98         3962.9          934.1           91.1          5.734          0.000          0.000        150.705          0.000           10.6            0.5           19.5
     17/04/2011           2011            107           2011                              0                            98         3637.4          892.7           77.0          5.430          2.320          0.000        153.824          0.000            7.9            0.4           21.3
     17/04/2011           2011            107           2011                              0                            98         3637.4          892.7           77.0          5.430          2.320          0.000        153.824          0.000            7.9            0.4           21.3
     18/04/2012           2012            109           2012                              0                           100         3986.2          916.1           75.0          5.403          0.800          0.000        163.523          1.017           10.9            0.4           12.1
     18/04/2012           2012            109           2012                              0                           100         3986.2          916.1           75.0          5.403          0.800          0.000        163.523          1.017           10.9            0.4           12.1
     15/04/2013           2013            105           2013                              0                            96         3599.9          872.9           78.6          6.130          0.000          0.000        157.318          0.000           10.1            0.5           22.7
     15/04/2013           2013            105           2013                              0                            96         3599.9          872.9           78.6          6.130          0.000          0.000        157.318          0.000           10.1            0.5           22.7
     18/04/2014           2014            108           2014                              0                            99         3202.8          731.6           75.3          4.587         15.860          0.780        156.685          0.000           11.2            0.4           10.6
     18/04/2014           2014            108           2014                              0                            99         3202.8          731.6           75.3          4.587         15.860          0.780        156.685          0.000           11.2            0.4           10.6
     19/04/2015           2015            109           2015                              0                           100         3907.6          907.4           78.9          5.742          0.320          0.000        122.508          0.000           20.0            0.4           11.5
     19/04/2015           2015            109           2015                              0                           100         3907.6          907.4           78.9          5.742          0.320          0.000        122.508          0.000           20.0            0.4           11.5
