# Supplementary material for: Simulations using APSIM suggest that Conservation Agriculture sustains protein yield under changing climate dynamics in Northern Mozambique
Source: BMC Plant Biol. 2025 Nov 13;25:1556. doi: 10.1186/s12870-025-07418-5 (PMC12613769; doi:10.1186/s12870-025-07418-5)
Supplement: Supplementary file 2 — Supplementary Material 2. [file 12870_2025_7418_MOESM2_ESM.zip › APSIM Output_08 Oct 2020/Maize-Cowpea Inter (Conservation 1 Degree T and 0% Rainfall) cowpeaout.csv]

ApsimVersion = 7.10 r4158
Title = Maize-Cowpea Inter (Conservation 1 Degree T and 0% Rainfall) cowpeaout
Date	year	Day	year	paddock.cowpea.daysaftersowing	paddock.maize.daysaftersowing	Biomass	Yield	biom_n()	eo	infiltration	runoff	esw	drain	surfaceom_wt	dlt_n_min()	no3()
(dd/mm/yyyy)	(year)	(day)	(year)	(day)	(days)	(kg/ha)	(kg/ha)	(kg/ha)	(mm)	(mm)	(mm)	(mm)	(mm)	(kg/ha)	(kg/ha)	(kg/ha)
26/03/1997	1997	85	1997	76	76	1156.6	461.5	172.9	4.988	0.000	0.000	156.606	0.000	82.8	0.9	24.9
26/03/1997	1997	85	1997	76	76	1156.6	461.5	172.9	4.988	0.000	0.000	156.606	0.000	82.8	0.9	24.9
21/03/1998	1998	80	1998	71	71	1429.3	571.0	103.7	4.832	0.900	0.000	142.253	0.000	0.3	0.7	53.9
21/03/1998	1998	80	1998	71	71	1429.3	571.0	103.7	4.832	0.900	0.000	142.253	0.000	0.3	0.7	53.9
24/03/1999	1999	83	1999	74	74	1384.0	552.8	90.0	4.980	8.746	0.054	181.583	9.434	1.7	0.5	119.1
24/03/1999	1999	83	1999	74	74	1384.0	552.8	90.0	4.980	8.746	0.054	181.583	9.434	1.7	0.5	119.1
22/03/2000	2000	82	2000	73	73	1894.4	756.9	85.7	3.661	2.700	0.000	181.457	10.320	0.6	0.5	30.6
22/03/2000	2000	82	2000	73	73	1894.4	756.9	85.7	3.661	2.700	0.000	181.457	10.320	0.6	0.5	30.6
25/03/2001	2001	84	2001	75	75	1598.3	637.6	87.0	5.918	0.000	0.000	162.460	1.100	0.5	0.5	36.6
25/03/2001	2001	84	2001	75	75	1598.3	637.6	87.0	5.918	0.000	0.000	162.460	1.100	0.5	0.5	36.6
24/03/2002	2002	83	2002	74	74	976.6	389.7	89.8	4.458	8.099	0.001	168.290	2.287	0.7	0.5	21.9
24/03/2002	2002	83	2002	74	74	976.6	389.7	89.8	4.458	8.099	0.001	168.290	2.287	0.7	0.5	21.9
23/03/2003	2003	82	2003	73	73	1806.8	721.0	79.7	5.554	0.000	0.000	165.590	1.553	0.2	0.5	31.4
23/03/2003	2003	82	2003	73	73	1806.8	721.0	79.7	5.554	0.000	0.000	165.590	1.553	0.2	0.5	31.4
22/03/2004	2004	82	2004	73	73	1026.6	410.0	87.5	5.208	0.000	0.000	148.068	0.000	2.6	0.5	29.7
22/03/2004	2004	82	2004	73	73	1026.6	410.0	87.5	5.208	0.000	0.000	148.068	0.000	2.6	0.5	29.7
22/03/2005	2005	81	2005	71	72	1550.7	620.1	80.6	6.003	2.000	0.000	155.657	0.000	0.3	0.5	26.7
22/03/2005	2005	81	2005	71	72	1550.7	620.1	80.6	6.003	2.000	0.000	155.657	0.000	0.3	0.5	26.7
24/03/2006	2006	83	2006	73	74	1213.2	485.0	76.3	3.121	23.589	13.911	195.954	10.125	0.9	0.4	50.8
24/03/2006	2006	83	2006	73	74	1213.2	485.0	76.3	3.121	23.589	13.911	195.954	10.125	0.9	0.4	50.8
23/03/2007	2007	82	2007	73	73	858.3	342.7	73.8	5.646	0.000	0.000	161.745	1.601	0.1	0.5	6.1
23/03/2007	2007	82	2007	73	73	858.3	342.7	73.8	5.646	0.000	0.000	161.745	1.601	0.1	0.5	6.1
26/03/2008	2008	86	2008	77	77	1617.2	645.0	74.4	6.149	0.000	0.000	158.478	0.000	0.2	0.5	3.5
26/03/2008	2008	86	2008	77	77	1617.2	645.0	74.4	6.149	0.000	0.000	158.478	0.000	0.2	0.5	3.5
24/03/2009	2009	83	2009	74	74	2027.2	807.8	86.2	5.627	1.800	0.000	165.141	2.325	0.9	0.5	6.2
24/03/2009	2009	83	2009	74	74	2027.2	807.8	86.2	5.627	1.800	0.000	165.141	2.325	0.9	0.5	6.2
23/03/2010	2010	82	2010	73	73	1621.5	647.6	80.7	5.347	1.800	0.000	162.797	1.465	0.7	0.5	5.6
23/03/2010	2010	82	2010	73	73	1621.5	647.6	80.7	5.347	1.800	0.000	162.797	1.465	0.7	0.5	5.6
23/03/2011	2011	82	2011	73	73	1364.6	544.2	70.0	6.281	0.000	0.000	154.089	0.000	1.0	0.4	8.1
23/03/2011	2011	82	2011	73	73	1364.6	544.2	70.0	6.281	0.000	0.000	154.089	0.000	1.0	0.4	8.1
24/03/2012	2012	84	2012	75	75	1758.2	702.3	66.9	2.691	8.200	0.000	147.733	0.000	0.4	0.4	3.5
24/03/2012	2012	84	2012	75	75	1758.2	702.3	66.9	2.691	8.200	0.000	147.733	0.000	0.4	0.4	3.5
21/03/2013	2013	80	2013	71	71	1300.5	519.1	73.7	2.322	14.034	1.566	190.014	10.813	2.1	0.4	7.6
21/03/2013	2013	80	2013	71	71	1300.5	519.1	73.7	2.322	14.034	1.566	190.014	10.813	2.1	0.4	7.6
24/03/2014	2014	83	2014	74	74	1133.3	451.9	69.2	2.009	28.626	21.674	183.140	0.000	0.2	0.4	2.9
24/03/2014	2014	83	2014	74	74	1133.3	451.9	69.2	2.009	28.626	21.674	183.140	0.000	0.2	0.4	2.9
25/03/2015	2015	84	2015	75	75	1322.7	528.1	71.1	4.731	5.900	0.000	166.903	1.179	0.9	0.4	2.8
25/03/2015	2015	84	2015	75	75	1322.7	528.1	71.1	4.731	5.900	0.000	166.903	1.179	0.9	0.4	2.8
