# Supplementary material for: Simulations using APSIM suggest that Conservation Agriculture sustains protein yield under changing climate dynamics in Northern Mozambique
Source: BMC Plant Biol. 2025 Nov 13;25:1556. doi: 10.1186/s12870-025-07418-5 (PMC12613769; doi:10.1186/s12870-025-07418-5)
Supplement: Supplementary file 2 — Supplementary Material 2. [file 12870_2025_7418_MOESM2_ESM.zip › APSIM Output_08 Oct 2020/Maize-Cowpea Inter (Conservation 1 Degree T and 0% Rainfall) cowpeaout.out]

ApsimVersion = 7.10 r4158
Title = Maize-Cowpea Inter (Conservation 1 Degree T and 0% Rainfall) cowpeaout
           Date           year            Day           year paddock.cowpea.daysaftersowing paddock.maize.daysaftersowing        Biomass          Yield       biom_n()             eo   infiltration         runoff            esw          drain   surfaceom_wt    dlt_n_min()          no3()
   (dd/mm/yyyy)         (year)          (day)         (year)                          (day)                        (days)        (kg/ha)        (kg/ha)        (kg/ha)           (mm)           (mm)           (mm)           (mm)           (mm)        (kg/ha)        (kg/ha)        (kg/ha)
     26/03/1997           1997             85           1997                             76                            76         1156.6          461.5          172.9          4.988          0.000          0.000        156.606          0.000           82.8            0.9           24.9
     26/03/1997           1997             85           1997                             76                            76         1156.6          461.5          172.9          4.988          0.000          0.000        156.606          0.000           82.8            0.9           24.9
     21/03/1998           1998             80           1998                             71                            71         1429.3          571.0          103.7          4.832          0.900          0.000        142.253          0.000            0.3            0.7           53.9
     21/03/1998           1998             80           1998                             71                            71         1429.3          571.0          103.7          4.832          0.900          0.000        142.253          0.000            0.3            0.7           53.9
     24/03/1999           1999             83           1999                             74                            74         1384.0          552.8           90.0          4.980          8.746          0.054        181.583          9.434            1.7            0.5          119.1
     24/03/1999           1999             83           1999                             74                            74         1384.0          552.8           90.0          4.980          8.746          0.054        181.583          9.434            1.7            0.5          119.1
     22/03/2000           2000             82           2000                             73                            73         1894.4          756.9           85.7          3.661          2.700          0.000        181.457         10.320            0.6            0.5           30.6
     22/03/2000           2000             82           2000                             73                            73         1894.4          756.9           85.7          3.661          2.700          0.000        181.457         10.320            0.6            0.5           30.6
     25/03/2001           2001             84           2001                             75                            75         1598.3          637.6           87.0          5.918          0.000          0.000        162.460          1.100            0.5            0.5           36.6
     25/03/2001           2001             84           2001                             75                            75         1598.3          637.6           87.0          5.918          0.000          0.000        162.460          1.100            0.5            0.5           36.6
     24/03/2002           2002             83           2002                             74                            74          976.6          389.7           89.8          4.458          8.099          0.001        168.290          2.287            0.7            0.5           21.9
     24/03/2002           2002             83           2002                             74                            74          976.6          389.7           89.8          4.458          8.099          0.001        168.290          2.287            0.7            0.5           21.9
     23/03/2003           2003             82           2003                             73                            73         1806.8          721.0           79.7          5.554          0.000          0.000        165.590          1.553            0.2            0.5           31.4
     23/03/2003           2003             82           2003                             73                            73         1806.8          721.0           79.7          5.554          0.000          0.000        165.590          1.553            0.2            0.5           31.4
     22/03/2004           2004             82           2004                             73                            73         1026.6          410.0           87.5          5.208          0.000          0.000        148.068          0.000            2.6            0.5           29.7
     22/03/2004           2004             82           2004                             73                            73         1026.6          410.0           87.5          5.208          0.000          0.000        148.068          0.000            2.6            0.5           29.7
     22/03/2005           2005             81           2005                             71                            72         1550.7          620.1           80.6          6.003          2.000          0.000        155.657          0.000            0.3            0.5           26.7
     22/03/2005           2005             81           2005                             71                            72         1550.7          620.1           80.6          6.003          2.000          0.000        155.657          0.000            0.3            0.5           26.7
     24/03/2006           2006             83           2006                             73                            74         1213.2          485.0           76.3          3.121         23.589         13.911        195.954         10.125            0.9            0.4           50.8
     24/03/2006           2006             83           2006                             73                            74         1213.2          485.0           76.3          3.121         23.589         13.911        195.954         10.125            0.9            0.4           50.8
     23/03/2007           2007             82           2007                             73                            73          858.3          342.7           73.8          5.646          0.000          0.000        161.745          1.601            0.1            0.5            6.1
     23/03/2007           2007             82           2007                             73                            73          858.3          342.7           73.8          5.646          0.000          0.000        161.745          1.601            0.1            0.5            6.1
     26/03/2008           2008             86           2008                             77                            77         1617.2          645.0           74.4          6.149          0.000          0.000        158.478          0.000            0.2            0.5            3.5
     26/03/2008           2008             86           2008                             77                            77         1617.2          645.0           74.4          6.149          0.000          0.000        158.478          0.000            0.2            0.5            3.5
     24/03/2009           2009             83           2009                             74                            74         2027.2          807.8           86.2          5.627          1.800          0.000        165.141          2.325            0.9            0.5            6.2
     24/03/2009           2009             83           2009                             74                            74         2027.2          807.8           86.2          5.627          1.800          0.000        165.141          2.325            0.9            0.5            6.2
     23/03/2010           2010             82           2010                             73                            73         1621.5          647.6           80.7          5.347          1.800          0.000        162.797          1.465            0.7            0.5            5.6
     23/03/2010           2010             82           2010                             73                            73         1621.5          647.6           80.7          5.347          1.800          0.000        162.797          1.465            0.7            0.5            5.6
     23/03/2011           2011             82           2011                             73                            73         1364.6          544.2           70.0          6.281          0.000          0.000        154.089          0.000            1.0            0.4            8.1
     23/03/2011           2011             82           2011                             73                            73         1364.6          544.2           70.0          6.281          0.000          0.000        154.089          0.000            1.0            0.4            8.1
     24/03/2012           2012             84           2012                             75                            75         1758.2          702.3           66.9          2.691          8.200          0.000        147.733          0.000            0.4            0.4            3.5
     24/03/2012           2012             84           2012                             75                            75         1758.2          702.3           66.9          2.691          8.200          0.000        147.733          0.000            0.4            0.4            3.5
     21/03/2013           2013             80           2013                             71                            71         1300.5          519.1           73.7          2.322         14.034          1.566        190.014         10.813            2.1            0.4            7.6
     21/03/2013           2013             80           2013                             71                            71         1300.5          519.1           73.7          2.322         14.034          1.566        190.014         10.813            2.1            0.4            7.6
     24/03/2014           2014             83           2014                             74                            74         1133.3          451.9           69.2          2.009         28.626         21.674        183.140          0.000            0.2            0.4            2.9
     24/03/2014           2014             83           2014                             74                            74         1133.3          451.9           69.2          2.009         28.626         21.674        183.140          0.000            0.2            0.4            2.9
     25/03/2015           2015             84           2015                             75                            75         1322.7          528.1           71.1          4.731          5.900          0.000        166.903          1.179            0.9            0.4            2.8
     25/03/2015           2015             84           2015                             75                            75         1322.7          528.1           71.1          4.731          5.900          0.000        166.903          1.179            0.9            0.4            2.8
