# Supplementary material for: Simulations using APSIM suggest that Conservation Agriculture sustains protein yield under changing climate dynamics in Northern Mozambique
Source: BMC Plant Biol. 2025 Nov 13;25:1556. doi: 10.1186/s12870-025-07418-5 (PMC12613769; doi:10.1186/s12870-025-07418-5)
Supplement: Supplementary file 2 — Supplementary Material 2. [file 12870_2025_7418_MOESM2_ESM.zip › APSIM Output_08 Oct 2020/Maize-Cowpea Inter (Conservation 1 Degree T and 0% Rainfall) maizeout.csv]

ApsimVersion = 7.10 r4158
Title = Maize-Cowpea Inter (Conservation 1 Degree T and 0% Rainfall) maizeout
Date	year	Day	year	paddock.cowpea.daysaftersowing	paddock.maize.daysaftersowing	Biomass	Yield	biom_n()	eo	infiltration	runoff	esw	drain	surfaceom_wt	dlt_n_min()	no3()
(dd/mm/yyyy)	(year)	(day)	(year)	(day)	(days)	(kg/ha)	(kg/ha)	(kg/ha)	(mm)	(mm)	(mm)	(mm)	(mm)	(kg/ha)	(kg/ha)	(kg/ha)
14/04/1997	1997	104	1997	0	95	3483.0	860.4	166.1	5.389	0.000	0.000	163.652	2.219	42.4	0.8	37.2
14/04/1997	1997	104	1997	0	95	3483.0	860.4	166.1	5.389	0.000	0.000	163.652	2.219	42.4	0.8	37.2
10/04/1998	1998	100	1998	0	91	3578.0	922.5	101.4	4.587	0.600	0.000	155.398	0.000	7.9	0.7	66.9
10/04/1998	1998	100	1998	0	91	3578.0	922.5	101.4	4.587	0.600	0.000	155.398	0.000	7.9	0.7	66.9
14/04/1999	1999	104	1999	0	95	3641.9	912.1	89.3	3.842	6.610	0.090	172.348	4.110	5.2	0.5	73.8
14/04/1999	1999	104	1999	0	95	3641.9	912.1	89.3	3.842	6.610	0.090	172.348	4.110	5.2	0.5	73.8
12/04/2000	2000	103	2000	0	94	4010.8	982.2	86.0	4.424	0.000	0.000	155.047	0.000	7.6	0.5	33.2
12/04/2000	2000	103	2000	0	94	4010.8	982.2	86.0	4.424	0.000	0.000	155.047	0.000	7.6	0.5	33.2
15/04/2001	2001	105	2001	0	96	4092.4	998.8	86.3	4.528	0.100	0.000	146.749	0.000	10.4	0.5	41.2
15/04/2001	2001	105	2001	0	96	4092.4	998.8	86.3	4.528	0.100	0.000	146.749	0.000	10.4	0.5	41.2
14/04/2002	2002	104	2002	0	95	3395.0	848.3	87.7	3.787	3.000	0.000	158.714	0.000	4.0	0.5	27.7
14/04/2002	2002	104	2002	0	95	3395.0	848.3	87.7	3.787	3.000	0.000	158.714	0.000	4.0	0.5	27.7
12/04/2003	2003	102	2003	0	93	4047.5	987.1	79.8	4.986	0.000	0.000	149.897	0.000	9.4	0.5	31.2
12/04/2003	2003	102	2003	0	93	4047.5	987.1	79.8	4.986	0.000	0.000	149.897	0.000	9.4	0.5	31.2
12/04/2004	2004	103	2004	0	94	3551.4	870.7	85.4	3.334	1.600	0.000	168.341	3.718	9.1	0.5	35.4
12/04/2004	2004	103	2004	0	94	3551.4	870.7	85.4	3.334	1.600	0.000	168.341	3.718	9.1	0.5	35.4
10/04/2005	2005	100	2005	0	91	3674.5	905.2	77.6	5.971	0.000	0.000	121.630	0.000	10.8	0.5	37.2
10/04/2005	2005	100	2005	0	91	3674.5	905.2	77.6	5.971	0.000	0.000	121.630	0.000	10.8	0.5	37.2
13/04/2006	2006	103	2006	0	94	3584.8	889.8	73.9	3.207	14.053	4.747	178.596	6.702	4.9	0.4	39.8
13/04/2006	2006	103	2006	0	94	3584.8	889.8	73.9	3.207	14.053	4.747	178.596	6.702	4.9	0.4	39.8
13/04/2007	2007	103	2007	0	94	3337.2	873.2	72.1	3.958	0.000	0.000	163.354	2.163	7.0	0.4	14.3
13/04/2007	2007	103	2007	0	94	3337.2	873.2	72.1	3.958	0.000	0.000	163.354	2.163	7.0	0.4	14.3
15/04/2008	2008	106	2008	0	97	4041.9	942.9	73.7	5.819	0.000	0.000	132.332	0.000	20.6	0.4	12.2
15/04/2008	2008	106	2008	0	97	4041.9	942.9	73.7	5.819	0.000	0.000	132.332	0.000	20.6	0.4	12.2
13/04/2009	2009	103	2009	0	94	3876.2	959.6	85.7	5.860	0.000	0.000	157.334	0.000	10.1	0.5	13.2
13/04/2009	2009	103	2009	0	94	3876.2	959.6	85.7	5.860	0.000	0.000	157.334	0.000	10.1	0.5	13.2
12/04/2010	2010	102	2010	0	93	3686.5	889.1	79.6	5.842	0.000	0.000	156.356	0.032	9.6	0.5	14.4
12/04/2010	2010	102	2010	0	93	3686.5	889.1	79.6	5.842	0.000	0.000	156.356	0.032	9.6	0.5	14.4
12/04/2011	2011	102	2011	0	93	3407.5	858.9	69.5	6.232	0.000	0.000	169.366	7.411	7.6	0.4	13.9
12/04/2011	2011	102	2011	0	93	3407.5	858.9	69.5	6.232	0.000	0.000	169.366	7.411	7.6	0.4	13.9
13/04/2012	2012	104	2012	0	95	3887.9	914.1	67.3	4.905	0.100	0.000	176.823	4.945	9.0	0.4	10.5
13/04/2012	2012	104	2012	0	95	3887.9	914.1	67.3	4.905	0.100	0.000	176.823	4.945	9.0	0.4	10.5
10/04/2013	2013	100	2013	0	91	3333.3	792.7	72.3	5.828	0.700	0.000	167.015	2.642	10.0	0.4	15.3
10/04/2013	2013	100	2013	0	91	3333.3	792.7	72.3	5.828	0.700	0.000	167.015	2.642	10.0	0.4	15.3
13/04/2014	2014	103	2014	0	94	3033.0	742.9	68.2	6.039	0.000	0.000	155.660	0.000	5.9	0.4	9.1
13/04/2014	2014	103	2014	0	94	3033.0	742.9	68.2	6.039	0.000	0.000	155.660	0.000	5.9	0.4	9.1
14/04/2015	2015	104	2015	0	95	3736.6	895.3	69.6	5.367	5.600	0.000	143.117	0.000	18.7	0.4	10.5
14/04/2015	2015	104	2015	0	95	3736.6	895.3	69.6	5.367	5.600	0.000	143.117	0.000	18.7	0.4	10.5
