# Supplementary material for: Simulations using APSIM suggest that Conservation Agriculture sustains protein yield under changing climate dynamics in Northern Mozambique
Source: BMC Plant Biol. 2025 Nov 13;25:1556. doi: 10.1186/s12870-025-07418-5 (PMC12613769; doi:10.1186/s12870-025-07418-5)
Supplement: Supplementary file 2 — Supplementary Material 2. [file 12870_2025_7418_MOESM2_ESM.zip › APSIM Output_08 Oct 2020/Maize-Cowpea Inter (Conservation 1 Degree T and 0% Rainfall) maizeout.out]

ApsimVersion = 7.10 r4158
Title = Maize-Cowpea Inter (Conservation 1 Degree T and 0% Rainfall) maizeout
           Date           year            Day           year paddock.cowpea.daysaftersowing paddock.maize.daysaftersowing        Biomass          Yield       biom_n()             eo   infiltration         runoff            esw          drain   surfaceom_wt    dlt_n_min()          no3()
   (dd/mm/yyyy)         (year)          (day)         (year)                          (day)                        (days)        (kg/ha)        (kg/ha)        (kg/ha)           (mm)           (mm)           (mm)           (mm)           (mm)        (kg/ha)        (kg/ha)        (kg/ha)
     14/04/1997           1997            104           1997                              0                            95         3483.0          860.4          166.1          5.389          0.000          0.000        163.652          2.219           42.4            0.8           37.2
     14/04/1997           1997            104           1997                              0                            95         3483.0          860.4          166.1          5.389          0.000          0.000        163.652          2.219           42.4            0.8           37.2
     10/04/1998           1998            100           1998                              0                            91         3578.0          922.5          101.4          4.587          0.600          0.000        155.398          0.000            7.9            0.7           66.9
     10/04/1998           1998            100           1998                              0                            91         3578.0          922.5          101.4          4.587          0.600          0.000        155.398          0.000            7.9            0.7           66.9
     14/04/1999           1999            104           1999                              0                            95         3641.9          912.1           89.3          3.842          6.610          0.090        172.348          4.110            5.2            0.5           73.8
     14/04/1999           1999            104           1999                              0                            95         3641.9          912.1           89.3          3.842          6.610          0.090        172.348          4.110            5.2            0.5           73.8
     12/04/2000           2000            103           2000                              0                            94         4010.8          982.2           86.0          4.424          0.000          0.000        155.047          0.000            7.6            0.5           33.2
     12/04/2000           2000            103           2000                              0                            94         4010.8          982.2           86.0          4.424          0.000          0.000        155.047          0.000            7.6            0.5           33.2
     15/04/2001           2001            105           2001                              0                            96         4092.4          998.8           86.3          4.528          0.100          0.000        146.749          0.000           10.4            0.5           41.2
     15/04/2001           2001            105           2001                              0                            96         4092.4          998.8           86.3          4.528          0.100          0.000        146.749          0.000           10.4            0.5           41.2
     14/04/2002           2002            104           2002                              0                            95         3395.0          848.3           87.7          3.787          3.000          0.000        158.714          0.000            4.0            0.5           27.7
     14/04/2002           2002            104           2002                              0                            95         3395.0          848.3           87.7          3.787          3.000          0.000        158.714          0.000            4.0            0.5           27.7
     12/04/2003           2003            102           2003                              0                            93         4047.5          987.1           79.8          4.986          0.000          0.000        149.897          0.000            9.4            0.5           31.2
     12/04/2003           2003            102           2003                              0                            93         4047.5          987.1           79.8          4.986          0.000          0.000        149.897          0.000            9.4            0.5           31.2
     12/04/2004           2004            103           2004                              0                            94         3551.4          870.7           85.4          3.334          1.600          0.000        168.341          3.718            9.1            0.5           35.4
     12/04/2004           2004            103           2004                              0                            94         3551.4          870.7           85.4          3.334          1.600          0.000        168.341          3.718            9.1            0.5           35.4
     10/04/2005           2005            100           2005                              0                            91         3674.5          905.2           77.6          5.971          0.000          0.000        121.630          0.000           10.8            0.5           37.2
     10/04/2005           2005            100           2005                              0                            91         3674.5          905.2           77.6          5.971          0.000          0.000        121.630          0.000           10.8            0.5           37.2
     13/04/2006           2006            103           2006                              0                            94         3584.8          889.8           73.9          3.207         14.053          4.747        178.596          6.702            4.9            0.4           39.8
     13/04/2006           2006            103           2006                              0                            94         3584.8          889.8           73.9          3.207         14.053          4.747        178.596          6.702            4.9            0.4           39.8
     13/04/2007           2007            103           2007                              0                            94         3337.2          873.2           72.1          3.958          0.000          0.000        163.354          2.163            7.0            0.4           14.3
     13/04/2007           2007            103           2007                              0                            94         3337.2          873.2           72.1          3.958          0.000          0.000        163.354          2.163            7.0            0.4           14.3
     15/04/2008           2008            106           2008                              0                            97         4041.9          942.9           73.7          5.819          0.000          0.000        132.332          0.000           20.6            0.4           12.2
     15/04/2008           2008            106           2008                              0                            97         4041.9          942.9           73.7          5.819          0.000          0.000        132.332          0.000           20.6            0.4           12.2
     13/04/2009           2009            103           2009                              0                            94         3876.2          959.6           85.7          5.860          0.000          0.000        157.334          0.000           10.1            0.5           13.2
     13/04/2009           2009            103           2009                              0                            94         3876.2          959.6           85.7          5.860          0.000          0.000        157.334          0.000           10.1            0.5           13.2
     12/04/2010           2010            102           2010                              0                            93         3686.5          889.1           79.6          5.842          0.000          0.000        156.356          0.032            9.6            0.5           14.4
     12/04/2010           2010            102           2010                              0                            93         3686.5          889.1           79.6          5.842          0.000          0.000        156.356          0.032            9.6            0.5           14.4
     12/04/2011           2011            102           2011                              0                            93         3407.5          858.9           69.5          6.232          0.000          0.000        169.366          7.411            7.6            0.4           13.9
     12/04/2011           2011            102           2011                              0                            93         3407.5          858.9           69.5          6.232          0.000          0.000        169.366          7.411            7.6            0.4           13.9
     13/04/2012           2012            104           2012                              0                            95         3887.9          914.1           67.3          4.905          0.100          0.000        176.823          4.945            9.0            0.4           10.5
     13/04/2012           2012            104           2012                              0                            95         3887.9          914.1           67.3          4.905          0.100          0.000        176.823          4.945            9.0            0.4           10.5
     10/04/2013           2013            100           2013                              0                            91         3333.3          792.7           72.3          5.828          0.700          0.000        167.015          2.642           10.0            0.4           15.3
     10/04/2013           2013            100           2013                              0                            91         3333.3          792.7           72.3          5.828          0.700          0.000        167.015          2.642           10.0            0.4           15.3
     13/04/2014           2014            103           2014                              0                            94         3033.0          742.9           68.2          6.039          0.000          0.000        155.660          0.000            5.9            0.4            9.1
     13/04/2014           2014            103           2014                              0                            94         3033.0          742.9           68.2          6.039          0.000          0.000        155.660          0.000            5.9            0.4            9.1
     14/04/2015           2015            104           2015                              0                            95         3736.6          895.3           69.6          5.367          5.600          0.000        143.117          0.000           18.7            0.4           10.5
     14/04/2015           2015            104           2015                              0                            95         3736.6          895.3           69.6          5.367          5.600          0.000        143.117          0.000           18.7            0.4           10.5
