# Supplementary material for: Simulations using APSIM suggest that Conservation Agriculture sustains protein yield under changing climate dynamics in Northern Mozambique
Source: BMC Plant Biol. 2025 Nov 13;25:1556. doi: 10.1186/s12870-025-07418-5 (PMC12613769; doi:10.1186/s12870-025-07418-5)
Supplement: Supplementary file 2 — Supplementary Material 2. [file 12870_2025_7418_MOESM2_ESM.zip › APSIM Output_08 Oct 2020/Maize-Cowpea Inter (Conservation 1 Degree T and 10% Rainfall) cowpeaout.csv]

ApsimVersion = 7.10 r4158
Title = Maize-Cowpea Inter (Conservation 1 Degree T and 10% Rainfall) cowpeaout
Date	year	Day	year	paddock.cowpea.daysaftersowing	paddock.maize.daysaftersowing	Biomass	Yield	biom_n()	eo	infiltration	runoff	esw	drain	surfaceom_wt	dlt_n_min()	no3()
(dd/mm/yyyy)	(year)	(day)	(year)	(day)	(days)	(kg/ha)	(kg/ha)	(kg/ha)	(mm)	(mm)	(mm)	(mm)	(mm)	(kg/ha)	(kg/ha)	(kg/ha)
26/03/1997	1997	85	1997	76	76	1201.7	479.5	173.3	4.987	0.000	0.000	155.157	0.000	78.9	0.9	32.9
26/03/1997	1997	85	1997	76	76	1201.7	479.5	173.3	4.987	0.000	0.000	155.157	0.000	78.9	0.9	32.9
21/03/1998	1998	80	1998	71	71	1429.3	571.0	104.3	4.832	0.810	0.000	140.332	0.000	0.3	0.7	70.6
21/03/1998	1998	80	1998	71	71	1429.3	571.0	104.3	4.832	0.810	0.000	140.332	0.000	0.3	0.7	70.6
24/03/1999	1999	83	1999	74	74	1383.9	552.8	89.7	4.980	7.911	0.009	179.800	8.711	1.6	0.5	144.9
24/03/1999	1999	83	1999	74	74	1383.9	552.8	89.7	4.980	7.911	0.009	179.800	8.711	1.6	0.5	144.9
22/03/2000	2000	82	2000	73	73	1894.4	756.9	85.0	3.661	2.430	0.000	179.179	9.519	0.5	0.5	45.6
22/03/2000	2000	82	2000	73	73	1894.4	756.9	85.0	3.661	2.430	0.000	179.179	9.519	0.5	0.5	45.6
25/03/2001	2001	84	2001	75	75	1598.3	637.6	86.6	5.918	0.000	0.000	162.036	0.799	0.6	0.5	50.7
25/03/2001	2001	84	2001	75	75	1598.3	637.6	86.6	5.918	0.000	0.000	162.036	0.799	0.6	0.5	50.7
24/03/2002	2002	83	2002	74	74	976.5	389.7	89.3	4.458	7.290	0.000	167.346	1.827	0.7	0.5	33.8
24/03/2002	2002	83	2002	74	74	976.5	389.7	89.3	4.458	7.290	0.000	167.346	1.827	0.7	0.5	33.8
23/03/2003	2003	82	2003	73	73	1806.8	721.0	79.4	5.554	0.000	0.000	160.301	0.000	0.2	0.5	44.0
23/03/2003	2003	82	2003	73	73	1806.8	721.0	79.4	5.554	0.000	0.000	160.301	0.000	0.2	0.5	44.0
22/03/2004	2004	82	2004	73	73	1026.6	409.9	91.4	5.208	0.000	0.000	147.704	0.000	3.5	0.5	38.3
22/03/2004	2004	82	2004	73	73	1026.6	409.9	91.4	5.208	0.000	0.000	147.704	0.000	3.5	0.5	38.3
22/03/2005	2005	81	2005	71	72	1550.7	620.1	80.6	6.003	1.800	0.000	152.400	0.000	0.3	0.5	40.9
22/03/2005	2005	81	2005	71	72	1550.7	620.1	80.6	6.003	1.800	0.000	152.400	0.000	0.3	0.5	40.9
24/03/2006	2006	83	2006	73	74	1213.2	485.0	77.8	3.121	22.425	11.325	193.408	9.864	1.3	0.4	65.6
24/03/2006	2006	83	2006	73	74	1213.2	485.0	77.8	3.121	22.425	11.325	193.408	9.864	1.3	0.4	65.6
23/03/2007	2007	82	2007	73	73	858.2	342.6	74.8	5.646	0.000	0.000	161.682	1.468	0.1	0.5	10.0
23/03/2007	2007	82	2007	73	73	858.2	342.6	74.8	5.646	0.000	0.000	161.682	1.468	0.1	0.5	10.0
26/03/2008	2008	86	2008	77	77	1617.2	645.0	73.2	6.149	0.000	0.000	157.911	0.000	0.3	0.4	4.6
26/03/2008	2008	86	2008	77	77	1617.2	645.0	73.2	6.149	0.000	0.000	157.911	0.000	0.3	0.4	4.6
24/03/2009	2009	83	2009	74	74	2027.2	807.8	84.6	5.627	1.620	0.000	164.636	1.914	0.9	0.5	12.2
24/03/2009	2009	83	2009	74	74	2027.2	807.8	84.6	5.627	1.620	0.000	164.636	1.914	0.9	0.5	12.2
23/03/2010	2010	82	2010	73	73	1621.5	647.6	79.0	5.347	1.620	0.000	162.080	0.985	0.7	0.4	11.3
23/03/2010	2010	82	2010	73	73	1621.5	647.6	79.0	5.347	1.620	0.000	162.080	0.985	0.7	0.4	11.3
23/03/2011	2011	82	2011	73	73	1364.6	544.2	68.6	6.281	0.000	0.000	153.870	0.000	1.1	0.4	14.4
23/03/2011	2011	82	2011	73	73	1364.6	544.2	68.6	6.281	0.000	0.000	153.870	0.000	1.1	0.4	14.4
24/03/2012	2012	84	2012	75	75	1758.2	702.3	65.5	2.691	7.380	0.000	145.771	0.000	0.4	0.4	5.8
24/03/2012	2012	84	2012	75	75	1758.2	702.3	65.5	2.691	7.380	0.000	145.771	0.000	0.4	0.4	5.8
21/03/2013	2013	80	2013	71	71	1300.5	519.1	71.5	2.322	12.967	1.073	186.645	10.668	1.8	0.4	13.2
21/03/2013	2013	80	2013	71	71	1300.5	519.1	71.5	2.322	12.967	1.073	186.645	10.668	1.8	0.4	13.2
24/03/2014	2014	83	2014	74	74	1133.3	451.9	67.4	2.009	28.479	16.791	181.345	0.000	0.2	0.3	4.1
24/03/2014	2014	83	2014	74	74	1133.3	451.9	67.4	2.009	28.479	16.791	181.345	0.000	0.2	0.3	4.1
25/03/2015	2015	84	2015	75	75	1322.7	528.1	69.5	4.731	5.310	0.000	164.601	0.000	0.8	0.4	3.3
25/03/2015	2015	84	2015	75	75	1322.7	528.1	69.5	4.731	5.310	0.000	164.601	0.000	0.8	0.4	3.3
