# Supplementary material for: Simulations using APSIM suggest that Conservation Agriculture sustains protein yield under changing climate dynamics in Northern Mozambique
Source: BMC Plant Biol. 2025 Nov 13;25:1556. doi: 10.1186/s12870-025-07418-5 (PMC12613769; doi:10.1186/s12870-025-07418-5)
Supplement: Supplementary file 2 — Supplementary Material 2. [file 12870_2025_7418_MOESM2_ESM.zip › APSIM Output_08 Oct 2020/Maize-Cowpea Inter (Conservation 1 Degree T and 10% Rainfall) cowpeaout.out]

ApsimVersion = 7.10 r4158
Title = Maize-Cowpea Inter (Conservation 1 Degree T and 10% Rainfall) cowpeaout
           Date           year            Day           year paddock.cowpea.daysaftersowing paddock.maize.daysaftersowing        Biomass          Yield       biom_n()             eo   infiltration         runoff            esw          drain   surfaceom_wt    dlt_n_min()          no3()
   (dd/mm/yyyy)         (year)          (day)         (year)                          (day)                        (days)        (kg/ha)        (kg/ha)        (kg/ha)           (mm)           (mm)           (mm)           (mm)           (mm)        (kg/ha)        (kg/ha)        (kg/ha)
     26/03/1997           1997             85           1997                             76                            76         1201.7          479.5          173.3          4.987          0.000          0.000        155.157          0.000           78.9            0.9           32.9
     26/03/1997           1997             85           1997                             76                            76         1201.7          479.5          173.3          4.987          0.000          0.000        155.157          0.000           78.9            0.9           32.9
     21/03/1998           1998             80           1998                             71                            71         1429.3          571.0          104.3          4.832          0.810          0.000        140.332          0.000            0.3            0.7           70.6
     21/03/1998           1998             80           1998                             71                            71         1429.3          571.0          104.3          4.832          0.810          0.000        140.332          0.000            0.3            0.7           70.6
     24/03/1999           1999             83           1999                             74                            74         1383.9          552.8           89.7          4.980          7.911          0.009        179.800          8.711            1.6            0.5          144.9
     24/03/1999           1999             83           1999                             74                            74         1383.9          552.8           89.7          4.980          7.911          0.009        179.800          8.711            1.6            0.5          144.9
     22/03/2000           2000             82           2000                             73                            73         1894.4          756.9           85.0          3.661          2.430          0.000        179.179          9.519            0.5            0.5           45.6
     22/03/2000           2000             82           2000                             73                            73         1894.4          756.9           85.0          3.661          2.430          0.000        179.179          9.519            0.5            0.5           45.6
     25/03/2001           2001             84           2001                             75                            75         1598.3          637.6           86.6          5.918          0.000          0.000        162.036          0.799            0.6            0.5           50.7
     25/03/2001           2001             84           2001                             75                            75         1598.3          637.6           86.6          5.918          0.000          0.000        162.036          0.799            0.6            0.5           50.7
     24/03/2002           2002             83           2002                             74                            74          976.5          389.7           89.3          4.458          7.290          0.000        167.346          1.827            0.7            0.5           33.8
     24/03/2002           2002             83           2002                             74                            74          976.5          389.7           89.3          4.458          7.290          0.000        167.346          1.827            0.7            0.5           33.8
     23/03/2003           2003             82           2003                             73                            73         1806.8          721.0           79.4          5.554          0.000          0.000        160.301          0.000            0.2            0.5           44.0
     23/03/2003           2003             82           2003                             73                            73         1806.8          721.0           79.4          5.554          0.000          0.000        160.301          0.000            0.2            0.5           44.0
     22/03/2004           2004             82           2004                             73                            73         1026.6          409.9           91.4          5.208          0.000          0.000        147.704          0.000            3.5            0.5           38.3
     22/03/2004           2004             82           2004                             73                            73         1026.6          409.9           91.4          5.208          0.000          0.000        147.704          0.000            3.5            0.5           38.3
     22/03/2005           2005             81           2005                             71                            72         1550.7          620.1           80.6          6.003          1.800          0.000        152.400          0.000            0.3            0.5           40.9
     22/03/2005           2005             81           2005                             71                            72         1550.7          620.1           80.6          6.003          1.800          0.000        152.400          0.000            0.3            0.5           40.9
     24/03/2006           2006             83           2006                             73                            74         1213.2          485.0           77.8          3.121         22.425         11.325        193.408          9.864            1.3            0.4           65.6
     24/03/2006           2006             83           2006                             73                            74         1213.2          485.0           77.8          3.121         22.425         11.325        193.408          9.864            1.3            0.4           65.6
     23/03/2007           2007             82           2007                             73                            73          858.2          342.6           74.8          5.646          0.000          0.000        161.682          1.468            0.1            0.5           10.0
     23/03/2007           2007             82           2007                             73                            73          858.2          342.6           74.8          5.646          0.000          0.000        161.682          1.468            0.1            0.5           10.0
     26/03/2008           2008             86           2008                             77                            77         1617.2          645.0           73.2          6.149          0.000          0.000        157.911          0.000            0.3            0.4            4.6
     26/03/2008           2008             86           2008                             77                            77         1617.2          645.0           73.2          6.149          0.000          0.000        157.911          0.000            0.3            0.4            4.6
     24/03/2009           2009             83           2009                             74                            74         2027.2          807.8           84.6          5.627          1.620          0.000        164.636          1.914            0.9            0.5           12.2
     24/03/2009           2009             83           2009                             74                            74         2027.2          807.8           84.6          5.627          1.620          0.000        164.636          1.914            0.9            0.5           12.2
     23/03/2010           2010             82           2010                             73                            73         1621.5          647.6           79.0          5.347          1.620          0.000        162.080          0.985            0.7            0.4           11.3
     23/03/2010           2010             82           2010                             73                            73         1621.5          647.6           79.0          5.347          1.620          0.000        162.080          0.985            0.7            0.4           11.3
     23/03/2011           2011             82           2011                             73                            73         1364.6          544.2           68.6          6.281          0.000          0.000        153.870          0.000            1.1            0.4           14.4
     23/03/2011           2011             82           2011                             73                            73         1364.6          544.2           68.6          6.281          0.000          0.000        153.870          0.000            1.1            0.4           14.4
     24/03/2012           2012             84           2012                             75                            75         1758.2          702.3           65.5          2.691          7.380          0.000        145.771          0.000            0.4            0.4            5.8
     24/03/2012           2012             84           2012                             75                            75         1758.2          702.3           65.5          2.691          7.380          0.000        145.771          0.000            0.4            0.4            5.8
     21/03/2013           2013             80           2013                             71                            71         1300.5          519.1           71.5          2.322         12.967          1.073        186.645         10.668            1.8            0.4           13.2
     21/03/2013           2013             80           2013                             71                            71         1300.5          519.1           71.5          2.322         12.967          1.073        186.645         10.668            1.8            0.4           13.2
     24/03/2014           2014             83           2014                             74                            74         1133.3          451.9           67.4          2.009         28.479         16.791        181.345          0.000            0.2            0.3            4.1
     24/03/2014           2014             83           2014                             74                            74         1133.3          451.9           67.4          2.009         28.479         16.791        181.345          0.000            0.2            0.3            4.1
     25/03/2015           2015             84           2015                             75                            75         1322.7          528.1           69.5          4.731          5.310          0.000        164.601          0.000            0.8            0.4            3.3
     25/03/2015           2015             84           2015                             75                            75         1322.7          528.1           69.5          4.731          5.310          0.000        164.601          0.000            0.8            0.4            3.3
