# Supplementary material for: Simulations using APSIM suggest that Conservation Agriculture sustains protein yield under changing climate dynamics in Northern Mozambique
Source: BMC Plant Biol. 2025 Nov 13;25:1556. doi: 10.1186/s12870-025-07418-5 (PMC12613769; doi:10.1186/s12870-025-07418-5)
Supplement: Supplementary file 2 — Supplementary Material 2. [file 12870_2025_7418_MOESM2_ESM.zip › APSIM Output_08 Oct 2020/Maize-Cowpea Inter (Conservation 1 Degree T and 10% Rainfall) maizeout.csv]

ApsimVersion = 7.10 r4158
Title = Maize-Cowpea Inter (Conservation 1 Degree T and 10% Rainfall) maizeout
Date	year	Day	year	paddock.cowpea.daysaftersowing	paddock.maize.daysaftersowing	Biomass	Yield	biom_n()	eo	infiltration	runoff	esw	drain	surfaceom_wt	dlt_n_min()	no3()
(dd/mm/yyyy)	(year)	(day)	(year)	(day)	(days)	(kg/ha)	(kg/ha)	(kg/ha)	(mm)	(mm)	(mm)	(mm)	(mm)	(kg/ha)	(kg/ha)	(kg/ha)
15/04/1997	1997	105	1997	0	96	3533.8	862.6	165.9	6.171	0.000	0.000	159.130	0.518	39.3	0.8	45.6
15/04/1997	1997	105	1997	0	96	3533.8	862.6	165.9	6.171	0.000	0.000	159.130	0.518	39.3	0.8	45.6
10/04/1998	1998	100	1998	0	91	3578.3	922.5	102.0	4.587	0.540	0.000	148.241	0.000	8.1	0.7	83.6
10/04/1998	1998	100	1998	0	91	3578.3	922.5	102.0	4.587	0.540	0.000	148.241	0.000	8.1	0.7	83.6
14/04/1999	1999	104	1999	0	95	3642.3	912.2	89.0	3.842	6.000	0.030	171.235	3.527	5.2	0.5	94.8
14/04/1999	1999	104	1999	0	95	3642.3	912.2	89.0	3.842	6.000	0.030	171.235	3.527	5.2	0.5	94.8
12/04/2000	2000	103	2000	0	94	4011.2	982.3	85.4	4.424	0.000	0.000	154.630	0.000	7.6	0.5	45.6
12/04/2000	2000	103	2000	0	94	4011.2	982.3	85.4	4.424	0.000	0.000	154.630	0.000	7.6	0.5	45.6
15/04/2001	2001	105	2001	0	96	4092.5	998.8	85.9	4.528	0.090	0.000	146.254	0.000	10.4	0.5	53.9
15/04/2001	2001	105	2001	0	96	4092.5	998.8	85.9	4.528	0.090	0.000	146.254	0.000	10.4	0.5	53.9
14/04/2002	2002	104	2002	0	95	3395.2	848.4	87.2	3.787	2.700	0.000	157.826	0.000	4.0	0.5	37.3
14/04/2002	2002	104	2002	0	95	3395.2	848.4	87.2	3.787	2.700	0.000	157.826	0.000	4.0	0.5	37.3
12/04/2003	2003	102	2003	0	93	4047.6	987.1	79.6	4.986	0.000	0.000	149.694	0.000	9.5	0.5	41.9
12/04/2003	2003	102	2003	0	93	4047.6	987.1	79.6	4.986	0.000	0.000	149.694	0.000	9.5	0.5	41.9
12/04/2004	2004	103	2004	0	94	3551.5	870.7	88.9	3.334	1.440	0.000	167.565	3.116	9.4	0.5	44.0
12/04/2004	2004	103	2004	0	94	3551.5	870.7	88.9	3.334	1.440	0.000	167.565	3.116	9.4	0.5	44.0
10/04/2005	2005	100	2005	0	91	3674.8	905.2	77.5	5.971	0.000	0.000	117.764	0.000	14.7	0.5	51.5
10/04/2005	2005	100	2005	0	91	3674.8	905.2	77.5	5.971	0.000	0.000	117.764	0.000	14.7	0.5	51.5
13/04/2006	2006	103	2006	0	94	3585.0	889.8	75.3	3.207	13.212	3.708	177.371	6.044	4.9	0.4	51.9
13/04/2006	2006	103	2006	0	94	3585.0	889.8	75.3	3.207	13.212	3.708	177.371	6.044	4.9	0.4	51.9
13/04/2007	2007	103	2007	0	94	3337.3	873.2	73.0	3.958	0.000	0.000	163.043	1.855	8.0	0.4	17.7
13/04/2007	2007	103	2007	0	94	3337.3	873.2	73.0	3.958	0.000	0.000	163.043	1.855	8.0	0.4	17.7
15/04/2008	2008	106	2008	0	97	4042.1	942.9	72.5	5.819	0.000	0.000	129.738	0.000	25.9	0.4	13.2
15/04/2008	2008	106	2008	0	97	4042.1	942.9	72.5	5.819	0.000	0.000	129.738	0.000	25.9	0.4	13.2
13/04/2009	2009	103	2009	0	94	3876.4	959.6	84.2	5.860	0.000	0.000	157.006	0.000	10.2	0.5	17.8
13/04/2009	2009	103	2009	0	94	3876.4	959.6	84.2	5.860	0.000	0.000	157.006	0.000	10.2	0.5	17.8
12/04/2010	2010	102	2010	0	93	3686.6	889.1	78.0	5.842	0.000	0.000	156.123	0.000	9.8	0.5	19.6
12/04/2010	2010	102	2010	0	93	3686.6	889.1	78.0	5.842	0.000	0.000	156.123	0.000	9.8	0.5	19.6
12/04/2011	2011	102	2011	0	93	3407.6	858.9	68.1	6.232	0.000	0.000	168.129	6.583	7.7	0.4	19.0
12/04/2011	2011	102	2011	0	93	3407.6	858.9	68.1	6.232	0.000	0.000	168.129	6.583	7.7	0.4	19.0
13/04/2012	2012	104	2012	0	95	3888.4	914.2	66.0	4.905	0.090	0.000	175.768	4.577	9.1	0.4	12.6
13/04/2012	2012	104	2012	0	95	3888.4	914.2	66.0	4.905	0.090	0.000	175.768	4.577	9.1	0.4	12.6
10/04/2013	2013	100	2013	0	91	3333.4	792.7	70.3	5.828	0.630	0.000	166.272	2.138	10.2	0.4	20.5
10/04/2013	2013	100	2013	0	91	3333.4	792.7	70.3	5.828	0.630	0.000	166.272	2.138	10.2	0.4	20.5
13/04/2014	2014	103	2014	0	94	3034.4	743.3	66.5	6.039	0.000	0.000	152.776	0.000	5.9	0.4	9.9
13/04/2014	2014	103	2014	0	94	3034.4	743.3	66.5	6.039	0.000	0.000	152.776	0.000	5.9	0.4	9.9
14/04/2015	2015	104	2015	0	95	3739.3	895.9	68.1	5.367	5.040	0.000	139.176	0.000	19.0	0.4	11.0
14/04/2015	2015	104	2015	0	95	3739.3	895.9	68.1	5.367	5.040	0.000	139.176	0.000	19.0	0.4	11.0
