# Supplementary material for: Simulations using APSIM suggest that Conservation Agriculture sustains protein yield under changing climate dynamics in Northern Mozambique
Source: BMC Plant Biol. 2025 Nov 13;25:1556. doi: 10.1186/s12870-025-07418-5 (PMC12613769; doi:10.1186/s12870-025-07418-5)
Supplement: Supplementary file 2 — Supplementary Material 2. [file 12870_2025_7418_MOESM2_ESM.zip › APSIM Output_08 Oct 2020/Maize-Cowpea Inter (Conservation 1 Degree T and 10% Rainfall) maizeout.out]

ApsimVersion = 7.10 r4158
Title = Maize-Cowpea Inter (Conservation 1 Degree T and 10% Rainfall) maizeout
           Date           year            Day           year paddock.cowpea.daysaftersowing paddock.maize.daysaftersowing        Biomass          Yield       biom_n()             eo   infiltration         runoff            esw          drain   surfaceom_wt    dlt_n_min()          no3()
   (dd/mm/yyyy)         (year)          (day)         (year)                          (day)                        (days)        (kg/ha)        (kg/ha)        (kg/ha)           (mm)           (mm)           (mm)           (mm)           (mm)        (kg/ha)        (kg/ha)        (kg/ha)
     15/04/1997           1997            105           1997                              0                            96         3533.8          862.6          165.9          6.171          0.000          0.000        159.130          0.518           39.3            0.8           45.6
     15/04/1997           1997            105           1997                              0                            96         3533.8          862.6          165.9          6.171          0.000          0.000        159.130          0.518           39.3            0.8           45.6
     10/04/1998           1998            100           1998                              0                            91         3578.3          922.5          102.0          4.587          0.540          0.000        148.241          0.000            8.1            0.7           83.6
     10/04/1998           1998            100           1998                              0                            91         3578.3          922.5          102.0          4.587          0.540          0.000        148.241          0.000            8.1            0.7           83.6
     14/04/1999           1999            104           1999                              0                            95         3642.3          912.2           89.0          3.842          6.000          0.030        171.235          3.527            5.2            0.5           94.8
     14/04/1999           1999            104           1999                              0                            95         3642.3          912.2           89.0          3.842          6.000          0.030        171.235          3.527            5.2            0.5           94.8
     12/04/2000           2000            103           2000                              0                            94         4011.2          982.3           85.4          4.424          0.000          0.000        154.630          0.000            7.6            0.5           45.6
     12/04/2000           2000            103           2000                              0                            94         4011.2          982.3           85.4          4.424          0.000          0.000        154.630          0.000            7.6            0.5           45.6
     15/04/2001           2001            105           2001                              0                            96         4092.5          998.8           85.9          4.528          0.090          0.000        146.254          0.000           10.4            0.5           53.9
     15/04/2001           2001            105           2001                              0                            96         4092.5          998.8           85.9          4.528          0.090          0.000        146.254          0.000           10.4            0.5           53.9
     14/04/2002           2002            104           2002                              0                            95         3395.2          848.4           87.2          3.787          2.700          0.000        157.826          0.000            4.0            0.5           37.3
     14/04/2002           2002            104           2002                              0                            95         3395.2          848.4           87.2          3.787          2.700          0.000        157.826          0.000            4.0            0.5           37.3
     12/04/2003           2003            102           2003                              0                            93         4047.6          987.1           79.6          4.986          0.000          0.000        149.694          0.000            9.5            0.5           41.9
     12/04/2003           2003            102           2003                              0                            93         4047.6          987.1           79.6          4.986          0.000          0.000        149.694          0.000            9.5            0.5           41.9
     12/04/2004           2004            103           2004                              0                            94         3551.5          870.7           88.9          3.334          1.440          0.000        167.565          3.116            9.4            0.5           44.0
     12/04/2004           2004            103           2004                              0                            94         3551.5          870.7           88.9          3.334          1.440          0.000        167.565          3.116            9.4            0.5           44.0
     10/04/2005           2005            100           2005                              0                            91         3674.8          905.2           77.5          5.971          0.000          0.000        117.764          0.000           14.7            0.5           51.5
     10/04/2005           2005            100           2005                              0                            91         3674.8          905.2           77.5          5.971          0.000          0.000        117.764          0.000           14.7            0.5           51.5
     13/04/2006           2006            103           2006                              0                            94         3585.0          889.8           75.3          3.207         13.212          3.708        177.371          6.044            4.9            0.4           51.9
     13/04/2006           2006            103           2006                              0                            94         3585.0          889.8           75.3          3.207         13.212          3.708        177.371          6.044            4.9            0.4           51.9
     13/04/2007           2007            103           2007                              0                            94         3337.3          873.2           73.0          3.958          0.000          0.000        163.043          1.855            8.0            0.4           17.7
     13/04/2007           2007            103           2007                              0                            94         3337.3          873.2           73.0          3.958          0.000          0.000        163.043          1.855            8.0            0.4           17.7
     15/04/2008           2008            106           2008                              0                            97         4042.1          942.9           72.5          5.819          0.000          0.000        129.738          0.000           25.9            0.4           13.2
     15/04/2008           2008            106           2008                              0                            97         4042.1          942.9           72.5          5.819          0.000          0.000        129.738          0.000           25.9            0.4           13.2
     13/04/2009           2009            103           2009                              0                            94         3876.4          959.6           84.2          5.860          0.000          0.000        157.006          0.000           10.2            0.5           17.8
     13/04/2009           2009            103           2009                              0                            94         3876.4          959.6           84.2          5.860          0.000          0.000        157.006          0.000           10.2            0.5           17.8
     12/04/2010           2010            102           2010                              0                            93         3686.6          889.1           78.0          5.842          0.000          0.000        156.123          0.000            9.8            0.5           19.6
     12/04/2010           2010            102           2010                              0                            93         3686.6          889.1           78.0          5.842          0.000          0.000        156.123          0.000            9.8            0.5           19.6
     12/04/2011           2011            102           2011                              0                            93         3407.6          858.9           68.1          6.232          0.000          0.000        168.129          6.583            7.7            0.4           19.0
     12/04/2011           2011            102           2011                              0                            93         3407.6          858.9           68.1          6.232          0.000          0.000        168.129          6.583            7.7            0.4           19.0
     13/04/2012           2012            104           2012                              0                            95         3888.4          914.2           66.0          4.905          0.090          0.000        175.768          4.577            9.1            0.4           12.6
     13/04/2012           2012            104           2012                              0                            95         3888.4          914.2           66.0          4.905          0.090          0.000        175.768          4.577            9.1            0.4           12.6
     10/04/2013           2013            100           2013                              0                            91         3333.4          792.7           70.3          5.828          0.630          0.000        166.272          2.138           10.2            0.4           20.5
     10/04/2013           2013            100           2013                              0                            91         3333.4          792.7           70.3          5.828          0.630          0.000        166.272          2.138           10.2            0.4           20.5
     13/04/2014           2014            103           2014                              0                            94         3034.4          743.3           66.5          6.039          0.000          0.000        152.776          0.000            5.9            0.4            9.9
     13/04/2014           2014            103           2014                              0                            94         3034.4          743.3           66.5          6.039          0.000          0.000        152.776          0.000            5.9            0.4            9.9
     14/04/2015           2015            104           2015                              0                            95         3739.3          895.9           68.1          5.367          5.040          0.000        139.176          0.000           19.0            0.4           11.0
     14/04/2015           2015            104           2015                              0                            95         3739.3          895.9           68.1          5.367          5.040          0.000        139.176          0.000           19.0            0.4           11.0
