# Supplementary material for: Simulations using APSIM suggest that Conservation Agriculture sustains protein yield under changing climate dynamics in Northern Mozambique
Source: BMC Plant Biol. 2025 Nov 13;25:1556. doi: 10.1186/s12870-025-07418-5 (PMC12613769; doi:10.1186/s12870-025-07418-5)
Supplement: Supplementary file 2 — Supplementary Material 2. [file 12870_2025_7418_MOESM2_ESM.zip › APSIM Output_08 Oct 2020/Maize-Cowpea Inter (Conservation 1 Degree T and 20% Rainfall) cowpeaout.csv]

ApsimVersion = 7.10 r4158
Title = Maize-Cowpea Inter (Conservation 1 Degree T and 20% Rainfall) cowpeaout
Date	year	Day	year	paddock.cowpea.daysaftersowing	paddock.maize.daysaftersowing	Biomass	Yield	biom_n()	eo	infiltration	runoff	esw	drain	surfaceom_wt	dlt_n_min()	no3()
(dd/mm/yyyy)	(year)	(day)	(year)	(day)	(days)	(kg/ha)	(kg/ha)	(kg/ha)	(mm)	(mm)	(mm)	(mm)	(mm)	(kg/ha)	(kg/ha)	(kg/ha)
26/03/1997	1997	85	1997	76	76	1473.6	587.7	173.8	4.994	0.000	0.000	153.667	0.000	84.5	0.9	43.7
26/03/1997	1997	85	1997	76	76	1473.6	587.7	173.8	4.994	0.000	0.000	153.667	0.000	84.5	0.9	43.7
21/03/1998	1998	80	1998	71	71	1429.3	570.9	106.1	4.832	0.720	0.000	138.264	0.000	0.6	0.7	89.4
21/03/1998	1998	80	1998	71	71	1429.3	570.9	106.1	4.832	0.720	0.000	138.264	0.000	0.6	0.7	89.4
24/03/1999	1999	83	1999	74	74	1383.8	552.8	90.9	4.980	7.040	0.000	177.879	7.870	1.8	0.5	174.9
24/03/1999	1999	83	1999	74	74	1383.8	552.8	90.9	4.980	7.040	0.000	177.879	7.870	1.8	0.5	174.9
22/03/2000	2000	82	2000	73	73	1894.4	756.9	85.0	3.661	2.160	0.000	177.351	8.726	0.5	0.5	68.3
22/03/2000	2000	82	2000	73	73	1894.4	756.9	85.0	3.661	2.160	0.000	177.351	8.726	0.5	0.5	68.3
25/03/2001	2001	84	2001	75	75	1598.3	637.6	87.2	5.918	0.000	0.000	161.602	0.477	0.7	0.5	71.3
25/03/2001	2001	84	2001	75	75	1598.3	637.6	87.2	5.918	0.000	0.000	161.602	0.477	0.7	0.5	71.3
24/03/2002	2002	83	2002	74	74	976.5	389.7	89.4	4.458	6.480	0.000	166.377	1.344	0.9	0.5	52.2
24/03/2002	2002	83	2002	74	74	976.5	389.7	89.4	4.458	6.480	0.000	166.377	1.344	0.9	0.5	52.2
23/03/2003	2003	82	2003	73	73	1806.8	721.0	79.3	5.554	0.000	0.000	150.185	0.000	0.2	0.5	60.8
23/03/2003	2003	82	2003	73	73	1806.8	721.0	79.3	5.554	0.000	0.000	150.185	0.000	0.2	0.5	60.8
22/03/2004	2004	82	2004	73	73	1026.6	409.9	93.0	5.208	0.000	0.000	147.392	0.000	5.0	0.5	50.6
22/03/2004	2004	82	2004	73	73	1026.6	409.9	93.0	5.208	0.000	0.000	147.392	0.000	5.0	0.5	50.6
22/03/2005	2005	81	2005	71	72	1550.7	620.1	80.4	6.003	1.600	0.000	148.179	0.000	0.4	0.5	56.9
22/03/2005	2005	81	2005	71	72	1550.7	620.1	80.4	6.003	1.600	0.000	148.179	0.000	0.4	0.5	56.9
24/03/2006	2006	83	2006	73	74	1213.2	485.0	81.9	3.121	21.113	8.887	190.561	9.583	1.8	0.4	80.6
24/03/2006	2006	83	2006	73	74	1213.2	485.0	81.9	3.121	21.113	8.887	190.561	9.583	1.8	0.4	80.6
23/03/2007	2007	82	2007	73	73	858.2	342.6	74.9	5.646	0.000	0.000	160.847	1.278	0.1	0.5	21.6
23/03/2007	2007	82	2007	73	73	858.2	342.6	74.9	5.646	0.000	0.000	160.847	1.278	0.1	0.5	21.6
26/03/2008	2008	86	2008	77	77	1617.2	645.0	72.2	6.149	0.000	0.000	156.703	0.000	0.4	0.4	7.5
26/03/2008	2008	86	2008	77	77	1617.2	645.0	72.2	6.149	0.000	0.000	156.703	0.000	0.4	0.4	7.5
24/03/2009	2009	83	2009	74	74	2027.2	807.8	83.6	5.627	1.440	0.000	164.160	1.472	1.1	0.5	23.1
24/03/2009	2009	83	2009	74	74	2027.2	807.8	83.6	5.627	1.440	0.000	164.160	1.472	1.1	0.5	23.1
23/03/2010	2010	82	2010	73	73	1621.5	647.6	77.6	5.347	1.440	0.000	160.870	0.534	0.9	0.4	21.3
23/03/2010	2010	82	2010	73	73	1621.5	647.6	77.6	5.347	1.440	0.000	160.870	0.534	0.9	0.4	21.3
23/03/2011	2011	82	2011	73	73	1364.6	544.1	67.6	6.281	0.000	0.000	153.625	0.000	1.3	0.4	23.8
23/03/2011	2011	82	2011	73	73	1364.6	544.1	67.6	6.281	0.000	0.000	153.625	0.000	1.3	0.4	23.8
24/03/2012	2012	84	2012	75	75	1758.2	702.3	64.8	2.691	6.560	0.000	144.212	0.000	0.8	0.4	9.8
24/03/2012	2012	84	2012	75	75	1758.2	702.3	64.8	2.691	6.560	0.000	144.212	0.000	0.8	0.4	9.8
21/03/2013	2013	80	2013	71	71	1300.5	519.1	69.2	2.322	11.819	0.661	183.242	10.049	2.3	0.4	22.1
21/03/2013	2013	80	2013	71	71	1300.5	519.1	69.2	2.322	11.819	0.661	183.242	10.049	2.3	0.4	22.1
24/03/2014	2014	83	2014	74	74	1133.3	451.9	65.8	2.009	27.876	12.364	179.047	0.000	0.2	0.3	7.3
24/03/2014	2014	83	2014	74	74	1133.3	451.9	65.8	2.009	27.876	12.364	179.047	0.000	0.2	0.3	7.3
25/03/2015	2015	84	2015	75	75	1322.7	528.1	68.0	4.731	4.720	0.000	160.730	0.000	0.9	0.4	5.4
25/03/2015	2015	84	2015	75	75	1322.7	528.1	68.0	4.731	4.720	0.000	160.730	0.000	0.9	0.4	5.4
