# Supplementary material for: Simulations using APSIM suggest that Conservation Agriculture sustains protein yield under changing climate dynamics in Northern Mozambique
Source: BMC Plant Biol. 2025 Nov 13;25:1556. doi: 10.1186/s12870-025-07418-5 (PMC12613769; doi:10.1186/s12870-025-07418-5)
Supplement: Supplementary file 2 — Supplementary Material 2. [file 12870_2025_7418_MOESM2_ESM.zip › APSIM Output_08 Oct 2020/Maize-Cowpea Inter (Conservation 1 Degree T and 20% Rainfall) cowpeaout.out]

ApsimVersion = 7.10 r4158
Title = Maize-Cowpea Inter (Conservation 1 Degree T and 20% Rainfall) cowpeaout
           Date           year            Day           year paddock.cowpea.daysaftersowing paddock.maize.daysaftersowing        Biomass          Yield       biom_n()             eo   infiltration         runoff            esw          drain   surfaceom_wt    dlt_n_min()          no3()
   (dd/mm/yyyy)         (year)          (day)         (year)                          (day)                        (days)        (kg/ha)        (kg/ha)        (kg/ha)           (mm)           (mm)           (mm)           (mm)           (mm)        (kg/ha)        (kg/ha)        (kg/ha)
     26/03/1997           1997             85           1997                             76                            76         1473.6          587.7          173.8          4.994          0.000          0.000        153.667          0.000           84.5            0.9           43.7
     26/03/1997           1997             85           1997                             76                            76         1473.6          587.7          173.8          4.994          0.000          0.000        153.667          0.000           84.5            0.9           43.7
     21/03/1998           1998             80           1998                             71                            71         1429.3          570.9          106.1          4.832          0.720          0.000        138.264          0.000            0.6            0.7           89.4
     21/03/1998           1998             80           1998                             71                            71         1429.3          570.9          106.1          4.832          0.720          0.000        138.264          0.000            0.6            0.7           89.4
     24/03/1999           1999             83           1999                             74                            74         1383.8          552.8           90.9          4.980          7.040          0.000        177.879          7.870            1.8            0.5          174.9
     24/03/1999           1999             83           1999                             74                            74         1383.8          552.8           90.9          4.980          7.040          0.000        177.879          7.870            1.8            0.5          174.9
     22/03/2000           2000             82           2000                             73                            73         1894.4          756.9           85.0          3.661          2.160          0.000        177.351          8.726            0.5            0.5           68.3
     22/03/2000           2000             82           2000                             73                            73         1894.4          756.9           85.0          3.661          2.160          0.000        177.351          8.726            0.5            0.5           68.3
     25/03/2001           2001             84           2001                             75                            75         1598.3          637.6           87.2          5.918          0.000          0.000        161.602          0.477            0.7            0.5           71.3
     25/03/2001           2001             84           2001                             75                            75         1598.3          637.6           87.2          5.918          0.000          0.000        161.602          0.477            0.7            0.5           71.3
     24/03/2002           2002             83           2002                             74                            74          976.5          389.7           89.4          4.458          6.480          0.000        166.377          1.344            0.9            0.5           52.2
     24/03/2002           2002             83           2002                             74                            74          976.5          389.7           89.4          4.458          6.480          0.000        166.377          1.344            0.9            0.5           52.2
     23/03/2003           2003             82           2003                             73                            73         1806.8          721.0           79.3          5.554          0.000          0.000        150.185          0.000            0.2            0.5           60.8
     23/03/2003           2003             82           2003                             73                            73         1806.8          721.0           79.3          5.554          0.000          0.000        150.185          0.000            0.2            0.5           60.8
     22/03/2004           2004             82           2004                             73                            73         1026.6          409.9           93.0          5.208          0.000          0.000        147.392          0.000            5.0            0.5           50.6
     22/03/2004           2004             82           2004                             73                            73         1026.6          409.9           93.0          5.208          0.000          0.000        147.392          0.000            5.0            0.5           50.6
     22/03/2005           2005             81           2005                             71                            72         1550.7          620.1           80.4          6.003          1.600          0.000        148.179          0.000            0.4            0.5           56.9
     22/03/2005           2005             81           2005                             71                            72         1550.7          620.1           80.4          6.003          1.600          0.000        148.179          0.000            0.4            0.5           56.9
     24/03/2006           2006             83           2006                             73                            74         1213.2          485.0           81.9          3.121         21.113          8.887        190.561          9.583            1.8            0.4           80.6
     24/03/2006           2006             83           2006                             73                            74         1213.2          485.0           81.9          3.121         21.113          8.887        190.561          9.583            1.8            0.4           80.6
     23/03/2007           2007             82           2007                             73                            73          858.2          342.6           74.9          5.646          0.000          0.000        160.847          1.278            0.1            0.5           21.6
     23/03/2007           2007             82           2007                             73                            73          858.2          342.6           74.9          5.646          0.000          0.000        160.847          1.278            0.1            0.5           21.6
     26/03/2008           2008             86           2008                             77                            77         1617.2          645.0           72.2          6.149          0.000          0.000        156.703          0.000            0.4            0.4            7.5
     26/03/2008           2008             86           2008                             77                            77         1617.2          645.0           72.2          6.149          0.000          0.000        156.703          0.000            0.4            0.4            7.5
     24/03/2009           2009             83           2009                             74                            74         2027.2          807.8           83.6          5.627          1.440          0.000        164.160          1.472            1.1            0.5           23.1
     24/03/2009           2009             83           2009                             74                            74         2027.2          807.8           83.6          5.627          1.440          0.000        164.160          1.472            1.1            0.5           23.1
     23/03/2010           2010             82           2010                             73                            73         1621.5          647.6           77.6          5.347          1.440          0.000        160.870          0.534            0.9            0.4           21.3
     23/03/2010           2010             82           2010                             73                            73         1621.5          647.6           77.6          5.347          1.440          0.000        160.870          0.534            0.9            0.4           21.3
     23/03/2011           2011             82           2011                             73                            73         1364.6          544.1           67.6          6.281          0.000          0.000        153.625          0.000            1.3            0.4           23.8
     23/03/2011           2011             82           2011                             73                            73         1364.6          544.1           67.6          6.281          0.000          0.000        153.625          0.000            1.3            0.4           23.8
     24/03/2012           2012             84           2012                             75                            75         1758.2          702.3           64.8          2.691          6.560          0.000        144.212          0.000            0.8            0.4            9.8
     24/03/2012           2012             84           2012                             75                            75         1758.2          702.3           64.8          2.691          6.560          0.000        144.212          0.000            0.8            0.4            9.8
     21/03/2013           2013             80           2013                             71                            71         1300.5          519.1           69.2          2.322         11.819          0.661        183.242         10.049            2.3            0.4           22.1
     21/03/2013           2013             80           2013                             71                            71         1300.5          519.1           69.2          2.322         11.819          0.661        183.242         10.049            2.3            0.4           22.1
     24/03/2014           2014             83           2014                             74                            74         1133.3          451.9           65.8          2.009         27.876         12.364        179.047          0.000            0.2            0.3            7.3
     24/03/2014           2014             83           2014                             74                            74         1133.3          451.9           65.8          2.009         27.876         12.364        179.047          0.000            0.2            0.3            7.3
     25/03/2015           2015             84           2015                             75                            75         1322.7          528.1           68.0          4.731          4.720          0.000        160.730          0.000            0.9            0.4            5.4
     25/03/2015           2015             84           2015                             75                            75         1322.7          528.1           68.0          4.731          4.720          0.000        160.730          0.000            0.9            0.4            5.4
