# Supplementary material for: Simulations using APSIM suggest that Conservation Agriculture sustains protein yield under changing climate dynamics in Northern Mozambique
Source: BMC Plant Biol. 2025 Nov 13;25:1556. doi: 10.1186/s12870-025-07418-5 (PMC12613769; doi:10.1186/s12870-025-07418-5)
Supplement: Supplementary file 2 — Supplementary Material 2. [file 12870_2025_7418_MOESM2_ESM.zip › APSIM Output_08 Oct 2020/Maize-Cowpea Inter (Conservation 1 Degree T and 20% Rainfall) maizeout.csv]

ApsimVersion = 7.10 r4158
Title = Maize-Cowpea Inter (Conservation 1 Degree T and 20% Rainfall) maizeout
Date	year	Day	year	paddock.cowpea.daysaftersowing	paddock.maize.daysaftersowing	Biomass	Yield	biom_n()	eo	infiltration	runoff	esw	drain	surfaceom_wt	dlt_n_min()	no3()
(dd/mm/yyyy)	(year)	(day)	(year)	(day)	(days)	(kg/ha)	(kg/ha)	(kg/ha)	(mm)	(mm)	(mm)	(mm)	(mm)	(kg/ha)	(kg/ha)	(kg/ha)
18/04/1997	1997	108	1997	0	99	3479.0	879.6	165.4	5.047	0.000	0.000	154.288	0.000	39.8	0.8	58.8
18/04/1997	1997	108	1997	0	99	3479.0	879.6	165.4	5.047	0.000	0.000	154.288	0.000	39.8	0.8	58.8
10/04/1998	1998	100	1998	0	91	3578.6	922.6	103.6	4.587	0.480	0.000	140.010	0.000	8.9	0.7	102.6
10/04/1998	1998	100	1998	0	91	3578.6	922.6	103.6	4.587	0.480	0.000	140.010	0.000	8.9	0.7	102.6
14/04/1999	1999	104	1999	0	95	3642.7	912.2	90.1	3.842	5.358	0.002	170.029	2.891	5.3	0.5	122.3
14/04/1999	1999	104	1999	0	95	3642.7	912.2	90.1	3.842	5.358	0.002	170.029	2.891	5.3	0.5	122.3
12/04/2000	2000	103	2000	0	94	4011.7	982.3	85.4	4.424	0.000	0.000	154.056	0.000	7.6	0.5	65.3
12/04/2000	2000	103	2000	0	94	4011.7	982.3	85.4	4.424	0.000	0.000	154.056	0.000	7.6	0.5	65.3
15/04/2001	2001	105	2001	0	96	4092.8	998.8	86.5	4.528	0.080	0.000	145.942	0.000	11.4	0.5	72.7
15/04/2001	2001	105	2001	0	96	4092.8	998.8	86.5	4.528	0.080	0.000	145.942	0.000	11.4	0.5	72.7
14/04/2002	2002	104	2002	0	95	3395.6	848.4	87.3	3.787	2.400	0.000	157.046	0.000	4.2	0.5	53.1
14/04/2002	2002	104	2002	0	95	3395.6	848.4	87.3	3.787	2.400	0.000	157.046	0.000	4.2	0.5	53.1
12/04/2003	2003	102	2003	0	93	4047.9	987.1	79.5	4.986	0.000	0.000	149.546	0.000	9.6	0.5	57.9
12/04/2003	2003	102	2003	0	93	4047.9	987.1	79.5	4.986	0.000	0.000	149.546	0.000	9.6	0.5	57.9
12/04/2004	2004	103	2004	0	94	3551.6	870.7	90.5	3.334	1.280	0.000	166.820	2.530	10.0	0.5	55.9
12/04/2004	2004	103	2004	0	94	3551.6	870.7	90.5	3.334	1.280	0.000	166.820	2.530	10.0	0.5	55.9
10/04/2005	2005	100	2005	0	91	3675.1	905.2	77.3	5.971	0.000	0.000	112.721	0.000	16.1	0.5	67.4
10/04/2005	2005	100	2005	0	91	3675.1	905.2	77.3	5.971	0.000	0.000	112.721	0.000	16.1	0.5	67.4
13/04/2006	2006	103	2006	0	94	3585.2	889.8	79.0	3.207	12.283	2.757	176.055	5.353	5.0	0.4	66.1
13/04/2006	2006	103	2006	0	94	3585.2	889.8	79.0	3.207	12.283	2.757	176.055	5.353	5.0	0.4	66.1
13/04/2007	2007	103	2007	0	94	3337.6	873.2	73.2	3.958	0.000	0.000	162.730	1.542	8.1	0.4	27.9
13/04/2007	2007	103	2007	0	94	3337.6	873.2	73.2	3.958	0.000	0.000	162.730	1.542	8.1	0.4	27.9
15/04/2008	2008	106	2008	0	97	4042.2	942.9	71.6	5.819	0.000	0.000	126.978	0.000	26.4	0.4	16.0
15/04/2008	2008	106	2008	0	97	4042.2	942.9	71.6	5.819	0.000	0.000	126.978	0.000	26.4	0.4	16.0
13/04/2009	2009	103	2009	0	94	3876.5	959.7	83.2	5.860	0.000	0.000	156.437	0.000	10.4	0.5	27.0
13/04/2009	2009	103	2009	0	94	3876.5	959.7	83.2	5.860	0.000	0.000	156.437	0.000	10.4	0.5	27.0
12/04/2010	2010	102	2010	0	93	3686.8	889.1	76.8	5.842	0.000	0.000	155.840	0.000	10.1	0.5	29.2
12/04/2010	2010	102	2010	0	93	3686.8	889.1	76.8	5.842	0.000	0.000	155.840	0.000	10.1	0.5	29.2
12/04/2011	2011	102	2011	0	93	3407.7	859.0	67.2	6.232	0.000	0.000	167.110	5.775	7.9	0.4	27.0
12/04/2011	2011	102	2011	0	93	3407.7	859.0	67.2	6.232	0.000	0.000	167.110	5.775	7.9	0.4	27.0
13/04/2012	2012	104	2012	0	95	3888.5	914.2	65.4	4.905	0.080	0.000	174.534	4.132	9.3	0.4	16.5
13/04/2012	2012	104	2012	0	95	3888.5	914.2	65.4	4.905	0.080	0.000	174.534	4.132	9.3	0.4	16.5
10/04/2013	2013	100	2013	0	91	3333.5	792.7	68.2	5.828	0.560	0.000	165.135	1.131	10.6	0.4	29.0
10/04/2013	2013	100	2013	0	91	3333.5	792.7	68.2	5.828	0.560	0.000	165.135	1.131	10.6	0.4	29.0
13/04/2014	2014	103	2014	0	94	3034.5	743.3	65.0	6.039	0.000	0.000	151.441	0.000	7.8	0.4	11.9
13/04/2014	2014	103	2014	0	94	3034.5	743.3	65.0	6.039	0.000	0.000	151.441	0.000	7.8	0.4	11.9
14/04/2015	2015	104	2015	0	95	3740.4	896.1	66.7	5.367	4.480	0.000	133.113	0.000	19.3	0.4	12.9
14/04/2015	2015	104	2015	0	95	3740.4	896.1	66.7	5.367	4.480	0.000	133.113	0.000	19.3	0.4	12.9
