# Supplementary material for: Simulations using APSIM suggest that Conservation Agriculture sustains protein yield under changing climate dynamics in Northern Mozambique
Source: BMC Plant Biol. 2025 Nov 13;25:1556. doi: 10.1186/s12870-025-07418-5 (PMC12613769; doi:10.1186/s12870-025-07418-5)
Supplement: Supplementary file 2 — Supplementary Material 2. [file 12870_2025_7418_MOESM2_ESM.zip › APSIM Output_08 Oct 2020/Maize-Cowpea Inter (Conservation 1 Degree T and 20% Rainfall) maizeout.out]

ApsimVersion = 7.10 r4158
Title = Maize-Cowpea Inter (Conservation 1 Degree T and 20% Rainfall) maizeout
           Date           year            Day           year paddock.cowpea.daysaftersowing paddock.maize.daysaftersowing        Biomass          Yield       biom_n()             eo   infiltration         runoff            esw          drain   surfaceom_wt    dlt_n_min()          no3()
   (dd/mm/yyyy)         (year)          (day)         (year)                          (day)                        (days)        (kg/ha)        (kg/ha)        (kg/ha)           (mm)           (mm)           (mm)           (mm)           (mm)        (kg/ha)        (kg/ha)        (kg/ha)
     18/04/1997           1997            108           1997                              0                            99         3479.0          879.6          165.4          5.047          0.000          0.000        154.288          0.000           39.8            0.8           58.8
     18/04/1997           1997            108           1997                              0                            99         3479.0          879.6          165.4          5.047          0.000          0.000        154.288          0.000           39.8            0.8           58.8
     10/04/1998           1998            100           1998                              0                            91         3578.6          922.6          103.6          4.587          0.480          0.000        140.010          0.000            8.9            0.7          102.6
     10/04/1998           1998            100           1998                              0                            91         3578.6          922.6          103.6          4.587          0.480          0.000        140.010          0.000            8.9            0.7          102.6
     14/04/1999           1999            104           1999                              0                            95         3642.7          912.2           90.1          3.842          5.358          0.002        170.029          2.891            5.3            0.5          122.3
     14/04/1999           1999            104           1999                              0                            95         3642.7          912.2           90.1          3.842          5.358          0.002        170.029          2.891            5.3            0.5          122.3
     12/04/2000           2000            103           2000                              0                            94         4011.7          982.3           85.4          4.424          0.000          0.000        154.056          0.000            7.6            0.5           65.3
     12/04/2000           2000            103           2000                              0                            94         4011.7          982.3           85.4          4.424          0.000          0.000        154.056          0.000            7.6            0.5           65.3
     15/04/2001           2001            105           2001                              0                            96         4092.8          998.8           86.5          4.528          0.080          0.000        145.942          0.000           11.4            0.5           72.7
     15/04/2001           2001            105           2001                              0                            96         4092.8          998.8           86.5          4.528          0.080          0.000        145.942          0.000           11.4            0.5           72.7
     14/04/2002           2002            104           2002                              0                            95         3395.6          848.4           87.3          3.787          2.400          0.000        157.046          0.000            4.2            0.5           53.1
     14/04/2002           2002            104           2002                              0                            95         3395.6          848.4           87.3          3.787          2.400          0.000        157.046          0.000            4.2            0.5           53.1
     12/04/2003           2003            102           2003                              0                            93         4047.9          987.1           79.5          4.986          0.000          0.000        149.546          0.000            9.6            0.5           57.9
     12/04/2003           2003            102           2003                              0                            93         4047.9          987.1           79.5          4.986          0.000          0.000        149.546          0.000            9.6            0.5           57.9
     12/04/2004           2004            103           2004                              0                            94         3551.6          870.7           90.5          3.334          1.280          0.000        166.820          2.530           10.0            0.5           55.9
     12/04/2004           2004            103           2004                              0                            94         3551.6          870.7           90.5          3.334          1.280          0.000        166.820          2.530           10.0            0.5           55.9
     10/04/2005           2005            100           2005                              0                            91         3675.1          905.2           77.3          5.971          0.000          0.000        112.721          0.000           16.1            0.5           67.4
     10/04/2005           2005            100           2005                              0                            91         3675.1          905.2           77.3          5.971          0.000          0.000        112.721          0.000           16.1            0.5           67.4
     13/04/2006           2006            103           2006                              0                            94         3585.2          889.8           79.0          3.207         12.283          2.757        176.055          5.353            5.0            0.4           66.1
     13/04/2006           2006            103           2006                              0                            94         3585.2          889.8           79.0          3.207         12.283          2.757        176.055          5.353            5.0            0.4           66.1
     13/04/2007           2007            103           2007                              0                            94         3337.6          873.2           73.2          3.958          0.000          0.000        162.730          1.542            8.1            0.4           27.9
     13/04/2007           2007            103           2007                              0                            94         3337.6          873.2           73.2          3.958          0.000          0.000        162.730          1.542            8.1            0.4           27.9
     15/04/2008           2008            106           2008                              0                            97         4042.2          942.9           71.6          5.819          0.000          0.000        126.978          0.000           26.4            0.4           16.0
     15/04/2008           2008            106           2008                              0                            97         4042.2          942.9           71.6          5.819          0.000          0.000        126.978          0.000           26.4            0.4           16.0
     13/04/2009           2009            103           2009                              0                            94         3876.5          959.7           83.2          5.860          0.000          0.000        156.437          0.000           10.4            0.5           27.0
     13/04/2009           2009            103           2009                              0                            94         3876.5          959.7           83.2          5.860          0.000          0.000        156.437          0.000           10.4            0.5           27.0
     12/04/2010           2010            102           2010                              0                            93         3686.8          889.1           76.8          5.842          0.000          0.000        155.840          0.000           10.1            0.5           29.2
     12/04/2010           2010            102           2010                              0                            93         3686.8          889.1           76.8          5.842          0.000          0.000        155.840          0.000           10.1            0.5           29.2
     12/04/2011           2011            102           2011                              0                            93         3407.7          859.0           67.2          6.232          0.000          0.000        167.110          5.775            7.9            0.4           27.0
     12/04/2011           2011            102           2011                              0                            93         3407.7          859.0           67.2          6.232          0.000          0.000        167.110          5.775            7.9            0.4           27.0
     13/04/2012           2012            104           2012                              0                            95         3888.5          914.2           65.4          4.905          0.080          0.000        174.534          4.132            9.3            0.4           16.5
     13/04/2012           2012            104           2012                              0                            95         3888.5          914.2           65.4          4.905          0.080          0.000        174.534          4.132            9.3            0.4           16.5
     10/04/2013           2013            100           2013                              0                            91         3333.5          792.7           68.2          5.828          0.560          0.000        165.135          1.131           10.6            0.4           29.0
     10/04/2013           2013            100           2013                              0                            91         3333.5          792.7           68.2          5.828          0.560          0.000        165.135          1.131           10.6            0.4           29.0
     13/04/2014           2014            103           2014                              0                            94         3034.5          743.3           65.0          6.039          0.000          0.000        151.441          0.000            7.8            0.4           11.9
     13/04/2014           2014            103           2014                              0                            94         3034.5          743.3           65.0          6.039          0.000          0.000        151.441          0.000            7.8            0.4           11.9
     14/04/2015           2015            104           2015                              0                            95         3740.4          896.1           66.7          5.367          4.480          0.000        133.113          0.000           19.3            0.4           12.9
     14/04/2015           2015            104           2015                              0                            95         3740.4          896.1           66.7          5.367          4.480          0.000        133.113          0.000           19.3            0.4           12.9
