# Supplementary material for: Simulations using APSIM suggest that Conservation Agriculture sustains protein yield under changing climate dynamics in Northern Mozambique
Source: BMC Plant Biol. 2025 Nov 13;25:1556. doi: 10.1186/s12870-025-07418-5 (PMC12613769; doi:10.1186/s12870-025-07418-5)
Supplement: Supplementary file 2 — Supplementary Material 2. [file 12870_2025_7418_MOESM2_ESM.zip › APSIM Output_08 Oct 2020/Maize-Cowpea Inter (Conservation 2 Degree and 0% Rainfall) cowpeaout.csv]

ApsimVersion = 7.10 r4158
Title = Maize-Cowpea Inter (Conservation 2 Degree and 0% Rainfall) cowpeaout
Date	year	Day	year	paddock.cowpea.daysaftersowing	paddock.maize.daysaftersowing	Biomass	Yield	biom_n()	eo	infiltration	runoff	esw	drain	surfaceom_wt	dlt_n_min()	no3()
(dd/mm/yyyy)	(year)	(day)	(year)	(day)	(days)	(kg/ha)	(kg/ha)	(kg/ha)	(mm)	(mm)	(mm)	(mm)	(mm)	(kg/ha)	(kg/ha)	(kg/ha)
22/03/1997	1997	81	1997	72	72	857.3	342.3	172.7	5.289	4.700	0.000	161.856	0.074	104.3	1.0	32.6
22/03/1997	1997	81	1997	72	72	857.3	342.3	172.7	5.289	4.700	0.000	161.856	0.074	104.3	1.0	32.6
18/03/1998	1998	77	1998	68	68	1198.8	479.1	95.6	5.878	0.000	0.000	146.972	0.000	0.3	0.7	67.9
18/03/1998	1998	77	1998	68	68	1198.8	479.1	95.6	5.878	0.000	0.000	146.972	0.000	0.3	0.7	67.9
21/03/1999	1999	80	1999	71	71	1247.6	498.4	82.5	2.985	14.956	2.144	177.275	5.457	1.7	0.5	148.5
21/03/1999	1999	80	1999	71	71	1247.6	498.4	82.5	2.985	14.956	2.144	177.275	5.457	1.7	0.5	148.5
19/03/2000	2000	79	2000	70	70	1745.0	697.4	79.0	4.318	2.300	0.000	169.026	5.168	0.7	0.5	42.0
19/03/2000	2000	79	2000	70	70	1745.0	697.4	79.0	4.318	2.300	0.000	169.026	5.168	0.7	0.5	42.0
21/03/2001	2001	80	2001	71	71	1375.1	548.8	79.8	4.492	5.400	0.000	170.584	2.763	0.6	0.5	51.8
21/03/2001	2001	80	2001	71	71	1375.1	548.8	79.8	4.492	5.400	0.000	170.584	2.763	0.6	0.5	51.8
20/03/2002	2002	79	2002	70	70	812.1	324.6	83.2	2.596	20.973	11.627	185.180	6.875	1.0	0.5	29.9
20/03/2002	2002	79	2002	70	70	812.1	324.6	83.2	2.596	20.973	11.627	185.180	6.875	1.0	0.5	29.9
19/03/2003	2003	78	2003	69	69	1515.1	604.3	72.4	4.794	0.000	0.000	165.504	0.712	0.2	0.5	43.2
19/03/2003	2003	78	2003	69	69	1515.1	604.3	72.4	4.794	0.000	0.000	165.504	0.712	0.2	0.5	43.2
19/03/2004	2004	79	2004	69	70	904.3	361.6	78.4	5.541	0.000	0.000	153.617	0.000	2.0	0.5	38.6
19/03/2004	2004	79	2004	69	70	904.3	361.6	78.4	5.541	0.000	0.000	153.617	0.000	2.0	0.5	38.6
18/03/2005	2005	77	2005	68	68	1409.9	563.4	71.9	5.129	8.800	0.000	144.018	0.000	0.3	0.5	34.0
18/03/2005	2005	77	2005	68	68	1409.9	563.4	71.9	5.129	8.800	0.000	144.018	0.000	0.3	0.5	34.0
20/03/2006	2006	79	2006	69	70	1099.6	439.7	68.6	3.627	13.858	0.942	172.817	2.912	0.9	0.4	69.1
20/03/2006	2006	79	2006	69	70	1099.6	439.7	68.6	3.627	13.858	0.942	172.817	2.912	0.9	0.4	69.1
20/03/2007	2007	79	2007	69	70	701.7	280.6	67.2	5.856	0.400	0.000	182.098	10.847	0.1	0.5	8.6
20/03/2007	2007	79	2007	69	70	701.7	280.6	67.2	5.856	0.400	0.000	182.098	10.847	0.1	0.5	8.6
22/03/2008	2008	82	2008	73	73	1482.0	590.6	65.2	4.979	4.900	0.000	168.957	3.946	0.2	0.4	3.8
22/03/2008	2008	82	2008	73	73	1482.0	590.6	65.2	4.979	4.900	0.000	168.957	3.946	0.2	0.4	3.8
20/03/2009	2009	79	2009	70	70	1767.3	704.4	75.4	4.441	13.778	0.622	172.693	3.147	0.8	0.4	15.0
20/03/2009	2009	79	2009	70	70	1767.3	704.4	75.4	4.441	13.778	0.622	172.693	3.147	0.8	0.4	15.0
19/03/2010	2010	78	2010	69	69	1536.9	613.6	71.8	3.351	14.354	1.446	195.822	12.994	0.8	0.4	6.2
19/03/2010	2010	78	2010	69	69	1536.9	613.6	71.8	3.351	14.354	1.446	195.822	12.994	0.8	0.4	6.2
19/03/2011	2011	78	2011	69	69	1073.8	428.2	63.2	3.509	3.600	0.000	168.229	2.951	1.1	0.4	12.9
19/03/2011	2011	78	2011	69	69	1073.8	428.2	63.2	3.509	3.600	0.000	168.229	2.951	1.1	0.4	12.9
20/03/2012	2012	80	2012	71	71	1549.3	619.1	60.0	6.387	0.000	0.000	147.735	0.000	0.4	0.4	4.9
20/03/2012	2012	80	2012	71	71	1549.3	619.1	60.0	6.387	0.000	0.000	147.735	0.000	0.4	0.4	4.9
18/03/2013	2013	77	2013	68	68	969.1	387.2	64.5	6.627	10.276	0.024	165.504	0.631	1.6	0.4	16.7
18/03/2013	2013	77	2013	68	68	969.1	387.2	64.5	6.627	10.276	0.024	165.504	0.631	1.6	0.4	16.7
20/03/2014	2014	79	2014	70	70	972.9	388.2	60.2	6.402	6.100	0.000	156.135	0.000	0.2	0.4	3.9
20/03/2014	2014	79	2014	70	70	972.9	388.2	60.2	6.402	6.100	0.000	156.135	0.000	0.2	0.4	3.9
21/03/2015	2015	80	2015	71	71	1187.0	473.9	61.9	5.835	0.000	0.000	143.990	0.000	0.9	0.4	3.0
21/03/2015	2015	80	2015	71	71	1187.0	473.9	61.9	5.835	0.000	0.000	143.990	0.000	0.9	0.4	3.0
