# Supplementary material for: Simulations using APSIM suggest that Conservation Agriculture sustains protein yield under changing climate dynamics in Northern Mozambique
Source: BMC Plant Biol. 2025 Nov 13;25:1556. doi: 10.1186/s12870-025-07418-5 (PMC12613769; doi:10.1186/s12870-025-07418-5)
Supplement: Supplementary file 2 — Supplementary Material 2. [file 12870_2025_7418_MOESM2_ESM.zip › APSIM Output_08 Oct 2020/Maize-Cowpea Inter (Conservation 2 Degree and 0% Rainfall) cowpeaout.out]

ApsimVersion = 7.10 r4158
Title = Maize-Cowpea Inter (Conservation 2 Degree and 0% Rainfall) cowpeaout
           Date           year            Day           year paddock.cowpea.daysaftersowing paddock.maize.daysaftersowing        Biomass          Yield       biom_n()             eo   infiltration         runoff            esw          drain   surfaceom_wt    dlt_n_min()          no3()
   (dd/mm/yyyy)         (year)          (day)         (year)                          (day)                        (days)        (kg/ha)        (kg/ha)        (kg/ha)           (mm)           (mm)           (mm)           (mm)           (mm)        (kg/ha)        (kg/ha)        (kg/ha)
     22/03/1997           1997             81           1997                             72                            72          857.3          342.3          172.7          5.289          4.700          0.000        161.856          0.074          104.3            1.0           32.6
     22/03/1997           1997             81           1997                             72                            72          857.3          342.3          172.7          5.289          4.700          0.000        161.856          0.074          104.3            1.0           32.6
     18/03/1998           1998             77           1998                             68                            68         1198.8          479.1           95.6          5.878          0.000          0.000        146.972          0.000            0.3            0.7           67.9
     18/03/1998           1998             77           1998                             68                            68         1198.8          479.1           95.6          5.878          0.000          0.000        146.972          0.000            0.3            0.7           67.9
     21/03/1999           1999             80           1999                             71                            71         1247.6          498.4           82.5          2.985         14.956          2.144        177.275          5.457            1.7            0.5          148.5
     21/03/1999           1999             80           1999                             71                            71         1247.6          498.4           82.5          2.985         14.956          2.144        177.275          5.457            1.7            0.5          148.5
     19/03/2000           2000             79           2000                             70                            70         1745.0          697.4           79.0          4.318          2.300          0.000        169.026          5.168            0.7            0.5           42.0
     19/03/2000           2000             79           2000                             70                            70         1745.0          697.4           79.0          4.318          2.300          0.000        169.026          5.168            0.7            0.5           42.0
     21/03/2001           2001             80           2001                             71                            71         1375.1          548.8           79.8          4.492          5.400          0.000        170.584          2.763            0.6            0.5           51.8
     21/03/2001           2001             80           2001                             71                            71         1375.1          548.8           79.8          4.492          5.400          0.000        170.584          2.763            0.6            0.5           51.8
     20/03/2002           2002             79           2002                             70                            70          812.1          324.6           83.2          2.596         20.973         11.627        185.180          6.875            1.0            0.5           29.9
     20/03/2002           2002             79           2002                             70                            70          812.1          324.6           83.2          2.596         20.973         11.627        185.180          6.875            1.0            0.5           29.9
     19/03/2003           2003             78           2003                             69                            69         1515.1          604.3           72.4          4.794          0.000          0.000        165.504          0.712            0.2            0.5           43.2
     19/03/2003           2003             78           2003                             69                            69         1515.1          604.3           72.4          4.794          0.000          0.000        165.504          0.712            0.2            0.5           43.2
     19/03/2004           2004             79           2004                             69                            70          904.3          361.6           78.4          5.541          0.000          0.000        153.617          0.000            2.0            0.5           38.6
     19/03/2004           2004             79           2004                             69                            70          904.3          361.6           78.4          5.541          0.000          0.000        153.617          0.000            2.0            0.5           38.6
     18/03/2005           2005             77           2005                             68                            68         1409.9          563.4           71.9          5.129          8.800          0.000        144.018          0.000            0.3            0.5           34.0
     18/03/2005           2005             77           2005                             68                            68         1409.9          563.4           71.9          5.129          8.800          0.000        144.018          0.000            0.3            0.5           34.0
     20/03/2006           2006             79           2006                             69                            70         1099.6          439.7           68.6          3.627         13.858          0.942        172.817          2.912            0.9            0.4           69.1
     20/03/2006           2006             79           2006                             69                            70         1099.6          439.7           68.6          3.627         13.858          0.942        172.817          2.912            0.9            0.4           69.1
     20/03/2007           2007             79           2007                             69                            70          701.7          280.6           67.2          5.856          0.400          0.000        182.098         10.847            0.1            0.5            8.6
     20/03/2007           2007             79           2007                             69                            70          701.7          280.6           67.2          5.856          0.400          0.000        182.098         10.847            0.1            0.5            8.6
     22/03/2008           2008             82           2008                             73                            73         1482.0          590.6           65.2          4.979          4.900          0.000        168.957          3.946            0.2            0.4            3.8
     22/03/2008           2008             82           2008                             73                            73         1482.0          590.6           65.2          4.979          4.900          0.000        168.957          3.946            0.2            0.4            3.8
     20/03/2009           2009             79           2009                             70                            70         1767.3          704.4           75.4          4.441         13.778          0.622        172.693          3.147            0.8            0.4           15.0
     20/03/2009           2009             79           2009                             70                            70         1767.3          704.4           75.4          4.441         13.778          0.622        172.693          3.147            0.8            0.4           15.0
     19/03/2010           2010             78           2010                             69                            69         1536.9          613.6           71.8          3.351         14.354          1.446        195.822         12.994            0.8            0.4            6.2
     19/03/2010           2010             78           2010                             69                            69         1536.9          613.6           71.8          3.351         14.354          1.446        195.822         12.994            0.8            0.4            6.2
     19/03/2011           2011             78           2011                             69                            69         1073.8          428.2           63.2          3.509          3.600          0.000        168.229          2.951            1.1            0.4           12.9
     19/03/2011           2011             78           2011                             69                            69         1073.8          428.2           63.2          3.509          3.600          0.000        168.229          2.951            1.1            0.4           12.9
     20/03/2012           2012             80           2012                             71                            71         1549.3          619.1           60.0          6.387          0.000          0.000        147.735          0.000            0.4            0.4            4.9
     20/03/2012           2012             80           2012                             71                            71         1549.3          619.1           60.0          6.387          0.000          0.000        147.735          0.000            0.4            0.4            4.9
     18/03/2013           2013             77           2013                             68                            68          969.1          387.2           64.5          6.627         10.276          0.024        165.504          0.631            1.6            0.4           16.7
     18/03/2013           2013             77           2013                             68                            68          969.1          387.2           64.5          6.627         10.276          0.024        165.504          0.631            1.6            0.4           16.7
     20/03/2014           2014             79           2014                             70                            70          972.9          388.2           60.2          6.402          6.100          0.000        156.135          0.000            0.2            0.4            3.9
     20/03/2014           2014             79           2014                             70                            70          972.9          388.2           60.2          6.402          6.100          0.000        156.135          0.000            0.2            0.4            3.9
     21/03/2015           2015             80           2015                             71                            71         1187.0          473.9           61.9          5.835          0.000          0.000        143.990          0.000            0.9            0.4            3.0
     21/03/2015           2015             80           2015                             71                            71         1187.0          473.9           61.9          5.835          0.000          0.000        143.990          0.000            0.9            0.4            3.0
