# Supplementary material for: Simulations using APSIM suggest that Conservation Agriculture sustains protein yield under changing climate dynamics in Northern Mozambique
Source: BMC Plant Biol. 2025 Nov 13;25:1556. doi: 10.1186/s12870-025-07418-5 (PMC12613769; doi:10.1186/s12870-025-07418-5)
Supplement: Supplementary file 2 — Supplementary Material 2. [file 12870_2025_7418_MOESM2_ESM.zip › APSIM Output_08 Oct 2020/Maize-Cowpea Inter (Conservation 2 Degree and 0% Rainfall) maizeout.csv]

ApsimVersion = 7.10 r4158
Title = Maize-Cowpea Inter (Conservation 2 Degree and 0% Rainfall) maizeout
Date	year	Day	year	paddock.cowpea.daysaftersowing	paddock.maize.daysaftersowing	Biomass	Yield	biom_n()	eo	infiltration	runoff	esw	drain	surfaceom_wt	dlt_n_min()	no3()
(dd/mm/yyyy)	(year)	(day)	(year)	(day)	(days)	(kg/ha)	(kg/ha)	(kg/ha)	(mm)	(mm)	(mm)	(mm)	(mm)	(kg/ha)	(kg/ha)	(kg/ha)
10/04/1997	1997	100	1997	0	91	3168.0	823.8	164.7	4.084	4.200	0.000	170.348	2.510	51.0	0.9	47.5
10/04/1997	1997	100	1997	0	91	3168.0	823.8	164.7	4.084	4.200	0.000	170.348	2.510	51.0	0.9	47.5
06/04/1998	1998	96	1998	0	87	3431.1	915.9	93.6	5.314	1.500	0.000	137.911	0.000	9.4	0.7	80.5
06/04/1998	1998	96	1998	0	87	3431.1	915.9	93.6	5.314	1.500	0.000	137.911	0.000	9.4	0.7	80.5
10/04/1999	1999	100	1999	0	91	3601.5	929.5	82.2	4.673	0.000	0.000	163.834	2.283	5.0	0.5	87.5
10/04/1999	1999	100	1999	0	91	3601.5	929.5	82.2	4.673	0.000	0.000	163.834	2.283	5.0	0.5	87.5
07/04/2000	2000	98	2000	0	89	3934.5	969.4	79.7	4.881	0.900	0.000	163.704	1.238	7.9	0.5	38.1
07/04/2000	2000	98	2000	0	89	3934.5	969.4	79.7	4.881	0.900	0.000	163.704	1.238	7.9	0.5	38.1
10/04/2001	2001	100	2001	0	91	4074.9	972.0	79.3	5.355	0.000	0.000	153.618	0.000	6.8	0.5	51.4
10/04/2001	2001	100	2001	0	91	4074.9	972.0	79.3	5.355	0.000	0.000	153.618	0.000	6.8	0.5	51.4
09/04/2002	2002	99	2002	0	90	3173.0	827.2	81.3	4.759	0.000	0.000	166.698	4.578	3.4	0.5	31.4
09/04/2002	2002	99	2002	0	90	3173.0	827.2	81.3	4.759	0.000	0.000	166.698	4.578	3.4	0.5	31.4
07/04/2003	2003	97	2003	0	88	3787.5	950.6	72.7	5.658	0.000	0.000	159.310	0.713	7.0	0.5	38.3
07/04/2003	2003	97	2003	0	88	3787.5	950.6	72.7	5.658	0.000	0.000	159.310	0.713	7.0	0.5	38.3
07/04/2004	2004	98	2004	0	89	3341.2	884.8	75.6	4.923	0.100	0.000	162.690	0.983	12.3	0.5	43.7
07/04/2004	2004	98	2004	0	89	3341.2	884.8	75.6	4.923	0.100	0.000	162.690	0.983	12.3	0.5	43.7
06/04/2005	2005	96	2005	0	87	3422.1	911.7	71.7	5.342	0.000	0.000	127.565	0.000	8.4	0.5	43.6
06/04/2005	2005	96	2005	0	87	3422.1	911.7	71.7	5.342	0.000	0.000	127.565	0.000	8.4	0.5	43.6
09/04/2006	2006	99	2006	0	90	3506.1	906.0	66.6	4.567	0.600	0.000	166.437	3.833	4.4	0.4	50.1
09/04/2006	2006	99	2006	0	90	3506.1	906.0	66.6	4.567	0.600	0.000	166.437	3.833	4.4	0.4	50.1
08/04/2007	2007	98	2007	0	89	2988.9	801.8	64.8	4.729	17.981	12.819	182.507	7.303	8.2	0.4	16.4
08/04/2007	2007	98	2007	0	89	2988.9	801.8	64.8	4.729	17.981	12.819	182.507	7.303	8.2	0.4	16.4
10/04/2008	2008	101	2008	0	92	3680.6	933.2	64.9	5.279	4.400	0.000	128.392	0.000	24.4	0.4	11.9
10/04/2008	2008	101	2008	0	92	3680.6	933.2	64.9	5.279	4.400	0.000	128.392	0.000	24.4	0.4	11.9
09/04/2009	2009	99	2009	0	90	3773.7	951.1	75.0	5.410	1.900	0.000	161.413	0.411	8.9	0.5	18.4
09/04/2009	2009	99	2009	0	90	3773.7	951.1	75.0	5.410	1.900	0.000	161.413	0.411	8.9	0.5	18.4
08/04/2010	2010	98	2010	0	89	3536.0	880.7	71.2	4.158	11.450	2.050	173.852	5.555	9.6	0.4	14.4
08/04/2010	2010	98	2010	0	89	3536.0	880.7	71.2	4.158	11.450	2.050	173.852	5.555	9.6	0.4	14.4
08/04/2011	2011	98	2011	0	89	3223.1	804.7	62.5	2.945	17.292	10.908	180.776	7.894	7.2	0.4	19.5
08/04/2011	2011	98	2011	0	89	3223.1	804.7	62.5	2.945	17.292	10.908	180.776	7.894	7.2	0.4	19.5
08/04/2012	2012	99	2012	0	90	3648.0	890.5	60.4	6.080	0.300	0.000	158.112	0.000	9.9	0.4	11.4
08/04/2012	2012	99	2012	0	90	3648.0	890.5	60.4	6.080	0.300	0.000	158.112	0.000	9.9	0.4	11.4
06/04/2013	2013	96	2013	0	87	3127.3	759.5	63.2	5.493	2.000	0.000	163.931	0.791	8.0	0.4	22.0
06/04/2013	2013	96	2013	0	87	3127.3	759.5	63.2	5.493	2.000	0.000	163.931	0.791	8.0	0.4	22.0
09/04/2014	2014	99	2014	0	90	2850.6	697.5	59.4	6.070	0.800	0.000	151.365	0.000	4.9	0.4	9.3
09/04/2014	2014	99	2014	0	90	2850.6	697.5	59.4	6.070	0.800	0.000	151.365	0.000	4.9	0.4	9.3
10/04/2015	2015	100	2015	0	91	3591.4	952.8	60.7	6.112	0.000	0.000	132.096	0.000	15.6	0.4	10.4
10/04/2015	2015	100	2015	0	91	3591.4	952.8	60.7	6.112	0.000	0.000	132.096	0.000	15.6	0.4	10.4
