# Supplementary material for: Simulations using APSIM suggest that Conservation Agriculture sustains protein yield under changing climate dynamics in Northern Mozambique
Source: BMC Plant Biol. 2025 Nov 13;25:1556. doi: 10.1186/s12870-025-07418-5 (PMC12613769; doi:10.1186/s12870-025-07418-5)
Supplement: Supplementary file 2 — Supplementary Material 2. [file 12870_2025_7418_MOESM2_ESM.zip › APSIM Output_08 Oct 2020/Maize-Cowpea Inter (Conservation 2 Degree and 0% Rainfall) maizeout.out]

ApsimVersion = 7.10 r4158
Title = Maize-Cowpea Inter (Conservation 2 Degree and 0% Rainfall) maizeout
           Date           year            Day           year paddock.cowpea.daysaftersowing paddock.maize.daysaftersowing        Biomass          Yield       biom_n()             eo   infiltration         runoff            esw          drain   surfaceom_wt    dlt_n_min()          no3()
   (dd/mm/yyyy)         (year)          (day)         (year)                          (day)                        (days)        (kg/ha)        (kg/ha)        (kg/ha)           (mm)           (mm)           (mm)           (mm)           (mm)        (kg/ha)        (kg/ha)        (kg/ha)
     10/04/1997           1997            100           1997                              0                            91         3168.0          823.8          164.7          4.084          4.200          0.000        170.348          2.510           51.0            0.9           47.5
     10/04/1997           1997            100           1997                              0                            91         3168.0          823.8          164.7          4.084          4.200          0.000        170.348          2.510           51.0            0.9           47.5
     06/04/1998           1998             96           1998                              0                            87         3431.1          915.9           93.6          5.314          1.500          0.000        137.911          0.000            9.4            0.7           80.5
     06/04/1998           1998             96           1998                              0                            87         3431.1          915.9           93.6          5.314          1.500          0.000        137.911          0.000            9.4            0.7           80.5
     10/04/1999           1999            100           1999                              0                            91         3601.5          929.5           82.2          4.673          0.000          0.000        163.834          2.283            5.0            0.5           87.5
     10/04/1999           1999            100           1999                              0                            91         3601.5          929.5           82.2          4.673          0.000          0.000        163.834          2.283            5.0            0.5           87.5
     07/04/2000           2000             98           2000                              0                            89         3934.5          969.4           79.7          4.881          0.900          0.000        163.704          1.238            7.9            0.5           38.1
     07/04/2000           2000             98           2000                              0                            89         3934.5          969.4           79.7          4.881          0.900          0.000        163.704          1.238            7.9            0.5           38.1
     10/04/2001           2001            100           2001                              0                            91         4074.9          972.0           79.3          5.355          0.000          0.000        153.618          0.000            6.8            0.5           51.4
     10/04/2001           2001            100           2001                              0                            91         4074.9          972.0           79.3          5.355          0.000          0.000        153.618          0.000            6.8            0.5           51.4
     09/04/2002           2002             99           2002                              0                            90         3173.0          827.2           81.3          4.759          0.000          0.000        166.698          4.578            3.4            0.5           31.4
     09/04/2002           2002             99           2002                              0                            90         3173.0          827.2           81.3          4.759          0.000          0.000        166.698          4.578            3.4            0.5           31.4
     07/04/2003           2003             97           2003                              0                            88         3787.5          950.6           72.7          5.658          0.000          0.000        159.310          0.713            7.0            0.5           38.3
     07/04/2003           2003             97           2003                              0                            88         3787.5          950.6           72.7          5.658          0.000          0.000        159.310          0.713            7.0            0.5           38.3
     07/04/2004           2004             98           2004                              0                            89         3341.2          884.8           75.6          4.923          0.100          0.000        162.690          0.983           12.3            0.5           43.7
     07/04/2004           2004             98           2004                              0                            89         3341.2          884.8           75.6          4.923          0.100          0.000        162.690          0.983           12.3            0.5           43.7
     06/04/2005           2005             96           2005                              0                            87         3422.1          911.7           71.7          5.342          0.000          0.000        127.565          0.000            8.4            0.5           43.6
     06/04/2005           2005             96           2005                              0                            87         3422.1          911.7           71.7          5.342          0.000          0.000        127.565          0.000            8.4            0.5           43.6
     09/04/2006           2006             99           2006                              0                            90         3506.1          906.0           66.6          4.567          0.600          0.000        166.437          3.833            4.4            0.4           50.1
     09/04/2006           2006             99           2006                              0                            90         3506.1          906.0           66.6          4.567          0.600          0.000        166.437          3.833            4.4            0.4           50.1
     08/04/2007           2007             98           2007                              0                            89         2988.9          801.8           64.8          4.729         17.981         12.819        182.507          7.303            8.2            0.4           16.4
     08/04/2007           2007             98           2007                              0                            89         2988.9          801.8           64.8          4.729         17.981         12.819        182.507          7.303            8.2            0.4           16.4
     10/04/2008           2008            101           2008                              0                            92         3680.6          933.2           64.9          5.279          4.400          0.000        128.392          0.000           24.4            0.4           11.9
     10/04/2008           2008            101           2008                              0                            92         3680.6          933.2           64.9          5.279          4.400          0.000        128.392          0.000           24.4            0.4           11.9
     09/04/2009           2009             99           2009                              0                            90         3773.7          951.1           75.0          5.410          1.900          0.000        161.413          0.411            8.9            0.5           18.4
     09/04/2009           2009             99           2009                              0                            90         3773.7          951.1           75.0          5.410          1.900          0.000        161.413          0.411            8.9            0.5           18.4
     08/04/2010           2010             98           2010                              0                            89         3536.0          880.7           71.2          4.158         11.450          2.050        173.852          5.555            9.6            0.4           14.4
     08/04/2010           2010             98           2010                              0                            89         3536.0          880.7           71.2          4.158         11.450          2.050        173.852          5.555            9.6            0.4           14.4
     08/04/2011           2011             98           2011                              0                            89         3223.1          804.7           62.5          2.945         17.292         10.908        180.776          7.894            7.2            0.4           19.5
     08/04/2011           2011             98           2011                              0                            89         3223.1          804.7           62.5          2.945         17.292         10.908        180.776          7.894            7.2            0.4           19.5
     08/04/2012           2012             99           2012                              0                            90         3648.0          890.5           60.4          6.080          0.300          0.000        158.112          0.000            9.9            0.4           11.4
     08/04/2012           2012             99           2012                              0                            90         3648.0          890.5           60.4          6.080          0.300          0.000        158.112          0.000            9.9            0.4           11.4
     06/04/2013           2013             96           2013                              0                            87         3127.3          759.5           63.2          5.493          2.000          0.000        163.931          0.791            8.0            0.4           22.0
     06/04/2013           2013             96           2013                              0                            87         3127.3          759.5           63.2          5.493          2.000          0.000        163.931          0.791            8.0            0.4           22.0
     09/04/2014           2014             99           2014                              0                            90         2850.6          697.5           59.4          6.070          0.800          0.000        151.365          0.000            4.9            0.4            9.3
     09/04/2014           2014             99           2014                              0                            90         2850.6          697.5           59.4          6.070          0.800          0.000        151.365          0.000            4.9            0.4            9.3
     10/04/2015           2015            100           2015                              0                            91         3591.4          952.8           60.7          6.112          0.000          0.000        132.096          0.000           15.6            0.4           10.4
     10/04/2015           2015            100           2015                              0                            91         3591.4          952.8           60.7          6.112          0.000          0.000        132.096          0.000           15.6            0.4           10.4
