# Supplementary material for: Simulations using APSIM suggest that Conservation Agriculture sustains protein yield under changing climate dynamics in Northern Mozambique
Source: BMC Plant Biol. 2025 Nov 13;25:1556. doi: 10.1186/s12870-025-07418-5 (PMC12613769; doi:10.1186/s12870-025-07418-5)
Supplement: Supplementary file 2 — Supplementary Material 2. [file 12870_2025_7418_MOESM2_ESM.zip › APSIM Output_08 Oct 2020/Maize-Cowpea Inter (Conservation 2 Degree and 10% Rainfall) cowpeaout.csv]

ApsimVersion = 7.10 r4158
Title = Maize-Cowpea Inter (Conservation 2 Degree and 10% Rainfall) cowpeaout
Date	year	Day	year	paddock.cowpea.daysaftersowing	paddock.maize.daysaftersowing	Biomass	Yield	biom_n()	eo	infiltration	runoff	esw	drain	surfaceom_wt	dlt_n_min()	no3()
(dd/mm/yyyy)	(year)	(day)	(year)	(day)	(days)	(kg/ha)	(kg/ha)	(kg/ha)	(mm)	(mm)	(mm)	(mm)	(mm)	(kg/ha)	(kg/ha)	(kg/ha)
22/03/1997	1997	81	1997	72	72	874.8	349.3	173.1	5.283	4.230	0.000	160.965	0.000	100.1	1.0	40.7
22/03/1997	1997	81	1997	72	72	874.8	349.3	173.1	5.283	4.230	0.000	160.965	0.000	100.1	1.0	40.7
18/03/1998	1998	77	1998	68	68	1198.8	479.1	96.5	5.878	0.000	0.000	145.539	0.000	0.3	0.7	86.7
18/03/1998	1998	77	1998	68	68	1198.8	479.1	96.5	5.878	0.000	0.000	145.539	0.000	0.3	0.7	86.7
21/03/1999	1999	80	1999	71	71	1247.5	498.3	82.2	2.985	13.865	1.525	175.869	4.693	1.5	0.5	179.4
21/03/1999	1999	80	1999	71	71	1247.5	498.3	82.2	2.985	13.865	1.525	175.869	4.693	1.5	0.5	179.4
19/03/2000	2000	79	2000	70	70	1744.9	697.4	78.6	4.318	2.070	0.000	168.073	4.503	0.6	0.5	60.7
19/03/2000	2000	79	2000	70	70	1744.9	697.4	78.6	4.318	2.070	0.000	168.073	4.503	0.6	0.5	60.7
21/03/2001	2001	80	2001	71	71	1375.1	548.8	79.4	4.492	4.860	0.000	168.713	1.305	0.6	0.5	68.1
21/03/2001	2001	80	2001	71	71	1375.1	548.8	79.4	4.492	4.860	0.000	168.713	1.305	0.6	0.5	68.1
20/03/2002	2002	79	2002	70	70	812.1	324.5	82.6	2.596	19.911	9.429	183.511	6.526	1.0	0.5	44.5
20/03/2002	2002	79	2002	70	70	812.1	324.5	82.6	2.596	19.911	9.429	183.511	6.526	1.0	0.5	44.5
19/03/2003	2003	78	2003	69	69	1515.1	604.3	72.1	4.794	0.000	0.000	158.735	0.000	0.2	0.5	56.9
19/03/2003	2003	78	2003	69	69	1515.1	604.3	72.1	4.794	0.000	0.000	158.735	0.000	0.2	0.5	56.9
19/03/2004	2004	79	2004	69	70	904.3	361.6	82.2	5.541	0.000	0.000	153.345	0.000	2.9	0.5	48.7
19/03/2004	2004	79	2004	69	70	904.3	361.6	82.2	5.541	0.000	0.000	153.345	0.000	2.9	0.5	48.7
18/03/2005	2005	77	2005	68	68	1409.9	563.4	71.8	5.129	7.920	0.000	142.496	0.000	0.2	0.5	49.7
18/03/2005	2005	77	2005	68	68	1409.9	563.4	71.8	5.129	7.920	0.000	142.496	0.000	0.2	0.5	49.7
20/03/2006	2006	79	2006	69	70	1099.6	439.7	69.7	3.627	12.747	0.573	171.746	2.406	1.3	0.4	87.2
20/03/2006	2006	79	2006	69	70	1099.6	439.7	69.7	3.627	12.747	0.573	171.746	2.406	1.3	0.4	87.2
20/03/2007	2007	79	2007	69	70	701.6	280.6	68.0	5.856	0.360	0.000	180.738	10.039	0.1	0.5	15.4
20/03/2007	2007	79	2007	69	70	701.6	280.6	68.0	5.856	0.360	0.000	180.738	10.039	0.1	0.5	15.4
22/03/2008	2008	82	2008	73	73	1481.9	590.6	64.4	4.979	4.410	0.000	167.943	3.165	0.3	0.4	6.4
22/03/2008	2008	82	2008	73	73	1481.9	590.6	64.4	4.979	4.410	0.000	167.943	3.165	0.3	0.4	6.4
20/03/2009	2009	79	2009	70	70	1767.3	704.4	73.4	4.441	12.628	0.332	171.540	2.609	0.8	0.4	25.8
20/03/2009	2009	79	2009	70	70	1767.3	704.4	73.4	4.441	12.628	0.332	171.540	2.609	0.8	0.4	25.8
19/03/2010	2010	78	2010	69	69	1536.8	613.6	70.7	3.351	13.245	0.975	192.615	12.692	1.0	0.4	14.4
19/03/2010	2010	78	2010	69	69	1536.8	613.6	70.7	3.351	13.245	0.975	192.615	12.692	1.0	0.4	14.4
19/03/2011	2011	78	2011	69	69	1073.8	428.2	62.2	3.509	3.240	0.000	167.420	2.344	1.3	0.4	19.5
19/03/2011	2011	78	2011	69	69	1073.8	428.2	62.2	3.509	3.240	0.000	167.420	2.344	1.3	0.4	19.5
20/03/2012	2012	80	2012	71	71	1549.3	619.1	59.0	6.387	0.000	0.000	146.638	0.000	0.4	0.4	8.3
20/03/2012	2012	80	2012	71	71	1549.3	619.1	59.0	6.387	0.000	0.000	146.638	0.000	0.4	0.4	8.3
18/03/2013	2013	77	2013	68	68	969.1	387.2	62.6	6.627	9.270	0.000	164.513	0.174	1.5	0.4	24.5
18/03/2013	2013	77	2013	68	68	969.1	387.2	62.6	6.627	9.270	0.000	164.513	0.174	1.5	0.4	24.5
20/03/2014	2014	79	2014	70	70	972.8	388.1	59.0	6.402	5.490	0.000	155.174	0.000	0.2	0.4	5.9
20/03/2014	2014	79	2014	70	70	972.8	388.1	59.0	6.402	5.490	0.000	155.174	0.000	0.2	0.4	5.9
21/03/2015	2015	80	2015	71	71	1187.0	473.9	60.4	5.835	0.000	0.000	143.474	0.000	0.8	0.4	4.8
21/03/2015	2015	80	2015	71	71	1187.0	473.9	60.4	5.835	0.000	0.000	143.474	0.000	0.8	0.4	4.8
