# Supplementary material for: Simulations using APSIM suggest that Conservation Agriculture sustains protein yield under changing climate dynamics in Northern Mozambique
Source: BMC Plant Biol. 2025 Nov 13;25:1556. doi: 10.1186/s12870-025-07418-5 (PMC12613769; doi:10.1186/s12870-025-07418-5)
Supplement: Supplementary file 2 — Supplementary Material 2. [file 12870_2025_7418_MOESM2_ESM.zip › APSIM Output_08 Oct 2020/Maize-Cowpea Inter (Conservation 2 Degree and 10% Rainfall) cowpeaout.out]

ApsimVersion = 7.10 r4158
Title = Maize-Cowpea Inter (Conservation 2 Degree and 10% Rainfall) cowpeaout
           Date           year            Day           year paddock.cowpea.daysaftersowing paddock.maize.daysaftersowing        Biomass          Yield       biom_n()             eo   infiltration         runoff            esw          drain   surfaceom_wt    dlt_n_min()          no3()
   (dd/mm/yyyy)         (year)          (day)         (year)                          (day)                        (days)        (kg/ha)        (kg/ha)        (kg/ha)           (mm)           (mm)           (mm)           (mm)           (mm)        (kg/ha)        (kg/ha)        (kg/ha)
     22/03/1997           1997             81           1997                             72                            72          874.8          349.3          173.1          5.283          4.230          0.000        160.965          0.000          100.1            1.0           40.7
     22/03/1997           1997             81           1997                             72                            72          874.8          349.3          173.1          5.283          4.230          0.000        160.965          0.000          100.1            1.0           40.7
     18/03/1998           1998             77           1998                             68                            68         1198.8          479.1           96.5          5.878          0.000          0.000        145.539          0.000            0.3            0.7           86.7
     18/03/1998           1998             77           1998                             68                            68         1198.8          479.1           96.5          5.878          0.000          0.000        145.539          0.000            0.3            0.7           86.7
     21/03/1999           1999             80           1999                             71                            71         1247.5          498.3           82.2          2.985         13.865          1.525        175.869          4.693            1.5            0.5          179.4
     21/03/1999           1999             80           1999                             71                            71         1247.5          498.3           82.2          2.985         13.865          1.525        175.869          4.693            1.5            0.5          179.4
     19/03/2000           2000             79           2000                             70                            70         1744.9          697.4           78.6          4.318          2.070          0.000        168.073          4.503            0.6            0.5           60.7
     19/03/2000           2000             79           2000                             70                            70         1744.9          697.4           78.6          4.318          2.070          0.000        168.073          4.503            0.6            0.5           60.7
     21/03/2001           2001             80           2001                             71                            71         1375.1          548.8           79.4          4.492          4.860          0.000        168.713          1.305            0.6            0.5           68.1
     21/03/2001           2001             80           2001                             71                            71         1375.1          548.8           79.4          4.492          4.860          0.000        168.713          1.305            0.6            0.5           68.1
     20/03/2002           2002             79           2002                             70                            70          812.1          324.5           82.6          2.596         19.911          9.429        183.511          6.526            1.0            0.5           44.5
     20/03/2002           2002             79           2002                             70                            70          812.1          324.5           82.6          2.596         19.911          9.429        183.511          6.526            1.0            0.5           44.5
     19/03/2003           2003             78           2003                             69                            69         1515.1          604.3           72.1          4.794          0.000          0.000        158.735          0.000            0.2            0.5           56.9
     19/03/2003           2003             78           2003                             69                            69         1515.1          604.3           72.1          4.794          0.000          0.000        158.735          0.000            0.2            0.5           56.9
     19/03/2004           2004             79           2004                             69                            70          904.3          361.6           82.2          5.541          0.000          0.000        153.345          0.000            2.9            0.5           48.7
     19/03/2004           2004             79           2004                             69                            70          904.3          361.6           82.2          5.541          0.000          0.000        153.345          0.000            2.9            0.5           48.7
     18/03/2005           2005             77           2005                             68                            68         1409.9          563.4           71.8          5.129          7.920          0.000        142.496          0.000            0.2            0.5           49.7
     18/03/2005           2005             77           2005                             68                            68         1409.9          563.4           71.8          5.129          7.920          0.000        142.496          0.000            0.2            0.5           49.7
     20/03/2006           2006             79           2006                             69                            70         1099.6          439.7           69.7          3.627         12.747          0.573        171.746          2.406            1.3            0.4           87.2
     20/03/2006           2006             79           2006                             69                            70         1099.6          439.7           69.7          3.627         12.747          0.573        171.746          2.406            1.3            0.4           87.2
     20/03/2007           2007             79           2007                             69                            70          701.6          280.6           68.0          5.856          0.360          0.000        180.738         10.039            0.1            0.5           15.4
     20/03/2007           2007             79           2007                             69                            70          701.6          280.6           68.0          5.856          0.360          0.000        180.738         10.039            0.1            0.5           15.4
     22/03/2008           2008             82           2008                             73                            73         1481.9          590.6           64.4          4.979          4.410          0.000        167.943          3.165            0.3            0.4            6.4
     22/03/2008           2008             82           2008                             73                            73         1481.9          590.6           64.4          4.979          4.410          0.000        167.943          3.165            0.3            0.4            6.4
     20/03/2009           2009             79           2009                             70                            70         1767.3          704.4           73.4          4.441         12.628          0.332        171.540          2.609            0.8            0.4           25.8
     20/03/2009           2009             79           2009                             70                            70         1767.3          704.4           73.4          4.441         12.628          0.332        171.540          2.609            0.8            0.4           25.8
     19/03/2010           2010             78           2010                             69                            69         1536.8          613.6           70.7          3.351         13.245          0.975        192.615         12.692            1.0            0.4           14.4
     19/03/2010           2010             78           2010                             69                            69         1536.8          613.6           70.7          3.351         13.245          0.975        192.615         12.692            1.0            0.4           14.4
     19/03/2011           2011             78           2011                             69                            69         1073.8          428.2           62.2          3.509          3.240          0.000        167.420          2.344            1.3            0.4           19.5
     19/03/2011           2011             78           2011                             69                            69         1073.8          428.2           62.2          3.509          3.240          0.000        167.420          2.344            1.3            0.4           19.5
     20/03/2012           2012             80           2012                             71                            71         1549.3          619.1           59.0          6.387          0.000          0.000        146.638          0.000            0.4            0.4            8.3
     20/03/2012           2012             80           2012                             71                            71         1549.3          619.1           59.0          6.387          0.000          0.000        146.638          0.000            0.4            0.4            8.3
     18/03/2013           2013             77           2013                             68                            68          969.1          387.2           62.6          6.627          9.270          0.000        164.513          0.174            1.5            0.4           24.5
     18/03/2013           2013             77           2013                             68                            68          969.1          387.2           62.6          6.627          9.270          0.000        164.513          0.174            1.5            0.4           24.5
     20/03/2014           2014             79           2014                             70                            70          972.8          388.1           59.0          6.402          5.490          0.000        155.174          0.000            0.2            0.4            5.9
     20/03/2014           2014             79           2014                             70                            70          972.8          388.1           59.0          6.402          5.490          0.000        155.174          0.000            0.2            0.4            5.9
     21/03/2015           2015             80           2015                             71                            71         1187.0          473.9           60.4          5.835          0.000          0.000        143.474          0.000            0.8            0.4            4.8
     21/03/2015           2015             80           2015                             71                            71         1187.0          473.9           60.4          5.835          0.000          0.000        143.474          0.000            0.8            0.4            4.8
