# Supplementary material for: Simulations using APSIM suggest that Conservation Agriculture sustains protein yield under changing climate dynamics in Northern Mozambique
Source: BMC Plant Biol. 2025 Nov 13;25:1556. doi: 10.1186/s12870-025-07418-5 (PMC12613769; doi:10.1186/s12870-025-07418-5)
Supplement: Supplementary file 2 — Supplementary Material 2. [file 12870_2025_7418_MOESM2_ESM.zip › APSIM Output_08 Oct 2020/Maize-Cowpea Inter (Conservation 2 Degree and 10% Rainfall) maizeout.csv]

ApsimVersion = 7.10 r4158
Title = Maize-Cowpea Inter (Conservation 2 Degree and 10% Rainfall) maizeout
Date	year	Day	year	paddock.cowpea.daysaftersowing	paddock.maize.daysaftersowing	Biomass	Yield	biom_n()	eo	infiltration	runoff	esw	drain	surfaceom_wt	dlt_n_min()	no3()
(dd/mm/yyyy)	(year)	(day)	(year)	(day)	(days)	(kg/ha)	(kg/ha)	(kg/ha)	(mm)	(mm)	(mm)	(mm)	(mm)	(kg/ha)	(kg/ha)	(kg/ha)
11/04/1997	1997	101	1997	0	92	3262.0	847.2	164.6	4.179	9.482	0.778	172.090	3.749	46.5	0.9	56.1
11/04/1997	1997	101	1997	0	92	3262.0	847.2	164.6	4.179	9.482	0.778	172.090	3.749	46.5	0.9	56.1
06/04/1998	1998	96	1998	0	87	3431.4	915.9	94.5	5.314	1.350	0.000	132.436	0.000	9.7	0.7	99.4
06/04/1998	1998	96	1998	0	87	3431.4	915.9	94.5	5.314	1.350	0.000	132.436	0.000	9.7	0.7	99.4
10/04/1999	1999	100	1999	0	91	3602.0	929.5	81.9	4.673	0.000	0.000	163.446	1.895	5.0	0.5	112.5
10/04/1999	1999	100	1999	0	91	3602.0	929.5	81.9	4.673	0.000	0.000	163.446	1.895	5.0	0.5	112.5
07/04/2000	2000	98	2000	0	89	3935.0	969.5	79.3	4.881	0.810	0.000	163.181	0.813	7.9	0.5	52.5
07/04/2000	2000	98	2000	0	89	3935.0	969.5	79.3	4.881	0.810	0.000	163.181	0.813	7.9	0.5	52.5
10/04/2001	2001	100	2001	0	91	4075.2	972.0	79.0	5.355	0.000	0.000	153.192	0.000	6.9	0.5	66.3
10/04/2001	2001	100	2001	0	91	4075.2	972.0	79.0	5.355	0.000	0.000	153.192	0.000	6.9	0.5	66.3
09/04/2002	2002	99	2002	0	90	3173.3	827.3	80.8	4.759	0.000	0.000	166.089	4.092	3.4	0.5	42.7
09/04/2002	2002	99	2002	0	90	3173.3	827.3	80.8	4.759	0.000	0.000	166.089	4.092	3.4	0.5	42.7
07/04/2003	2003	97	2003	0	88	3787.7	950.6	72.5	5.658	0.000	0.000	159.026	0.590	7.1	0.5	50.7
07/04/2003	2003	97	2003	0	88	3787.7	950.6	72.5	5.658	0.000	0.000	159.026	0.590	7.1	0.5	50.7
07/04/2004	2004	98	2004	0	89	3341.3	884.8	79.0	4.923	0.090	0.000	162.313	0.679	12.8	0.5	53.9
07/04/2004	2004	98	2004	0	89	3341.3	884.8	79.0	4.923	0.090	0.000	162.313	0.679	12.8	0.5	53.9
06/04/2005	2005	96	2005	0	87	3422.4	911.7	71.5	5.342	0.000	0.000	124.108	0.000	12.6	0.5	59.3
06/04/2005	2005	96	2005	0	87	3422.4	911.7	71.5	5.342	0.000	0.000	124.108	0.000	12.6	0.5	59.3
09/04/2006	2006	99	2006	0	90	3506.4	906.1	67.5	4.567	0.540	0.000	165.805	3.275	4.5	0.4	64.8
09/04/2006	2006	99	2006	0	90	3506.4	906.1	67.5	4.567	0.540	0.000	165.805	3.275	4.5	0.4	64.8
08/04/2007	2007	98	2007	0	89	2989.0	801.8	65.5	4.729	17.164	10.556	180.621	6.559	9.3	0.4	22.8
08/04/2007	2007	98	2007	0	89	2989.0	801.8	65.5	4.729	17.164	10.556	180.621	6.559	9.3	0.4	22.8
10/04/2008	2008	101	2008	0	92	3680.7	933.2	64.1	5.279	3.960	0.000	127.446	0.000	27.7	0.4	14.3
10/04/2008	2008	101	2008	0	92	3680.7	933.2	64.1	5.279	3.960	0.000	127.446	0.000	27.7	0.4	14.3
09/04/2009	2009	99	2009	0	90	3773.9	951.2	73.2	5.410	1.710	0.000	160.792	0.232	9.0	0.5	26.6
09/04/2009	2009	99	2009	0	90	3773.9	951.2	73.2	5.410	1.710	0.000	160.792	0.232	9.0	0.5	26.6
08/04/2010	2010	98	2010	0	89	3536.2	880.7	70.2	4.158	10.793	1.357	172.525	4.705	9.9	0.4	21.3
08/04/2010	2010	98	2010	0	89	3536.2	880.7	70.2	4.158	10.793	1.357	172.525	4.705	9.9	0.4	21.3
08/04/2011	2011	98	2011	0	89	3223.2	804.7	61.5	2.945	16.462	8.918	179.386	6.942	7.3	0.4	25.9
08/04/2011	2011	98	2011	0	89	3223.2	804.7	61.5	2.945	16.462	8.918	179.386	6.942	7.3	0.4	25.9
08/04/2012	2012	99	2012	0	90	3648.2	890.6	59.5	6.080	0.270	0.000	157.899	0.000	10.0	0.4	14.6
08/04/2012	2012	99	2012	0	90	3648.2	890.6	59.5	6.080	0.270	0.000	157.899	0.000	10.0	0.4	14.6
06/04/2013	2013	96	2013	0	87	3127.4	759.6	61.5	5.493	1.800	0.000	163.258	0.333	8.1	0.4	29.1
06/04/2013	2013	96	2013	0	87	3127.4	759.6	61.5	5.493	1.800	0.000	163.258	0.333	8.1	0.4	29.1
09/04/2014	2014	99	2014	0	90	2850.7	697.6	58.4	6.070	0.720	0.000	150.705	0.000	4.9	0.4	10.5
09/04/2014	2014	99	2014	0	90	2850.7	697.6	58.4	6.070	0.720	0.000	150.705	0.000	4.9	0.4	10.5
10/04/2015	2015	100	2015	0	91	3592.2	952.9	59.3	6.112	0.000	0.000	129.510	0.000	15.8	0.4	12.1
10/04/2015	2015	100	2015	0	91	3592.2	952.9	59.3	6.112	0.000	0.000	129.510	0.000	15.8	0.4	12.1
