# Supplementary material for: Simulations using APSIM suggest that Conservation Agriculture sustains protein yield under changing climate dynamics in Northern Mozambique
Source: BMC Plant Biol. 2025 Nov 13;25:1556. doi: 10.1186/s12870-025-07418-5 (PMC12613769; doi:10.1186/s12870-025-07418-5)
Supplement: Supplementary file 2 — Supplementary Material 2. [file 12870_2025_7418_MOESM2_ESM.zip › APSIM Output_08 Oct 2020/Maize-Cowpea Inter (Conservation 2 Degree and 10% Rainfall) maizeout.out]

ApsimVersion = 7.10 r4158
Title = Maize-Cowpea Inter (Conservation 2 Degree and 10% Rainfall) maizeout
           Date           year            Day           year paddock.cowpea.daysaftersowing paddock.maize.daysaftersowing        Biomass          Yield       biom_n()             eo   infiltration         runoff            esw          drain   surfaceom_wt    dlt_n_min()          no3()
   (dd/mm/yyyy)         (year)          (day)         (year)                          (day)                        (days)        (kg/ha)        (kg/ha)        (kg/ha)           (mm)           (mm)           (mm)           (mm)           (mm)        (kg/ha)        (kg/ha)        (kg/ha)
     11/04/1997           1997            101           1997                              0                            92         3262.0          847.2          164.6          4.179          9.482          0.778        172.090          3.749           46.5            0.9           56.1
     11/04/1997           1997            101           1997                              0                            92         3262.0          847.2          164.6          4.179          9.482          0.778        172.090          3.749           46.5            0.9           56.1
     06/04/1998           1998             96           1998                              0                            87         3431.4          915.9           94.5          5.314          1.350          0.000        132.436          0.000            9.7            0.7           99.4
     06/04/1998           1998             96           1998                              0                            87         3431.4          915.9           94.5          5.314          1.350          0.000        132.436          0.000            9.7            0.7           99.4
     10/04/1999           1999            100           1999                              0                            91         3602.0          929.5           81.9          4.673          0.000          0.000        163.446          1.895            5.0            0.5          112.5
     10/04/1999           1999            100           1999                              0                            91         3602.0          929.5           81.9          4.673          0.000          0.000        163.446          1.895            5.0            0.5          112.5
     07/04/2000           2000             98           2000                              0                            89         3935.0          969.5           79.3          4.881          0.810          0.000        163.181          0.813            7.9            0.5           52.5
     07/04/2000           2000             98           2000                              0                            89         3935.0          969.5           79.3          4.881          0.810          0.000        163.181          0.813            7.9            0.5           52.5
     10/04/2001           2001            100           2001                              0                            91         4075.2          972.0           79.0          5.355          0.000          0.000        153.192          0.000            6.9            0.5           66.3
     10/04/2001           2001            100           2001                              0                            91         4075.2          972.0           79.0          5.355          0.000          0.000        153.192          0.000            6.9            0.5           66.3
     09/04/2002           2002             99           2002                              0                            90         3173.3          827.3           80.8          4.759          0.000          0.000        166.089          4.092            3.4            0.5           42.7
     09/04/2002           2002             99           2002                              0                            90         3173.3          827.3           80.8          4.759          0.000          0.000        166.089          4.092            3.4            0.5           42.7
     07/04/2003           2003             97           2003                              0                            88         3787.7          950.6           72.5          5.658          0.000          0.000        159.026          0.590            7.1            0.5           50.7
     07/04/2003           2003             97           2003                              0                            88         3787.7          950.6           72.5          5.658          0.000          0.000        159.026          0.590            7.1            0.5           50.7
     07/04/2004           2004             98           2004                              0                            89         3341.3          884.8           79.0          4.923          0.090          0.000        162.313          0.679           12.8            0.5           53.9
     07/04/2004           2004             98           2004                              0                            89         3341.3          884.8           79.0          4.923          0.090          0.000        162.313          0.679           12.8            0.5           53.9
     06/04/2005           2005             96           2005                              0                            87         3422.4          911.7           71.5          5.342          0.000          0.000        124.108          0.000           12.6            0.5           59.3
     06/04/2005           2005             96           2005                              0                            87         3422.4          911.7           71.5          5.342          0.000          0.000        124.108          0.000           12.6            0.5           59.3
     09/04/2006           2006             99           2006                              0                            90         3506.4          906.1           67.5          4.567          0.540          0.000        165.805          3.275            4.5            0.4           64.8
     09/04/2006           2006             99           2006                              0                            90         3506.4          906.1           67.5          4.567          0.540          0.000        165.805          3.275            4.5            0.4           64.8
     08/04/2007           2007             98           2007                              0                            89         2989.0          801.8           65.5          4.729         17.164         10.556        180.621          6.559            9.3            0.4           22.8
     08/04/2007           2007             98           2007                              0                            89         2989.0          801.8           65.5          4.729         17.164         10.556        180.621          6.559            9.3            0.4           22.8
     10/04/2008           2008            101           2008                              0                            92         3680.7          933.2           64.1          5.279          3.960          0.000        127.446          0.000           27.7            0.4           14.3
     10/04/2008           2008            101           2008                              0                            92         3680.7          933.2           64.1          5.279          3.960          0.000        127.446          0.000           27.7            0.4           14.3
     09/04/2009           2009             99           2009                              0                            90         3773.9          951.2           73.2          5.410          1.710          0.000        160.792          0.232            9.0            0.5           26.6
     09/04/2009           2009             99           2009                              0                            90         3773.9          951.2           73.2          5.410          1.710          0.000        160.792          0.232            9.0            0.5           26.6
     08/04/2010           2010             98           2010                              0                            89         3536.2          880.7           70.2          4.158         10.793          1.357        172.525          4.705            9.9            0.4           21.3
     08/04/2010           2010             98           2010                              0                            89         3536.2          880.7           70.2          4.158         10.793          1.357        172.525          4.705            9.9            0.4           21.3
     08/04/2011           2011             98           2011                              0                            89         3223.2          804.7           61.5          2.945         16.462          8.918        179.386          6.942            7.3            0.4           25.9
     08/04/2011           2011             98           2011                              0                            89         3223.2          804.7           61.5          2.945         16.462          8.918        179.386          6.942            7.3            0.4           25.9
     08/04/2012           2012             99           2012                              0                            90         3648.2          890.6           59.5          6.080          0.270          0.000        157.899          0.000           10.0            0.4           14.6
     08/04/2012           2012             99           2012                              0                            90         3648.2          890.6           59.5          6.080          0.270          0.000        157.899          0.000           10.0            0.4           14.6
     06/04/2013           2013             96           2013                              0                            87         3127.4          759.6           61.5          5.493          1.800          0.000        163.258          0.333            8.1            0.4           29.1
     06/04/2013           2013             96           2013                              0                            87         3127.4          759.6           61.5          5.493          1.800          0.000        163.258          0.333            8.1            0.4           29.1
     09/04/2014           2014             99           2014                              0                            90         2850.7          697.6           58.4          6.070          0.720          0.000        150.705          0.000            4.9            0.4           10.5
     09/04/2014           2014             99           2014                              0                            90         2850.7          697.6           58.4          6.070          0.720          0.000        150.705          0.000            4.9            0.4           10.5
     10/04/2015           2015            100           2015                              0                            91         3592.2          952.9           59.3          6.112          0.000          0.000        129.510          0.000           15.8            0.4           12.1
     10/04/2015           2015            100           2015                              0                            91         3592.2          952.9           59.3          6.112          0.000          0.000        129.510          0.000           15.8            0.4           12.1
