# Supplementary material for: Simulations using APSIM suggest that Conservation Agriculture sustains protein yield under changing climate dynamics in Northern Mozambique
Source: BMC Plant Biol. 2025 Nov 13;25:1556. doi: 10.1186/s12870-025-07418-5 (PMC12613769; doi:10.1186/s12870-025-07418-5)
Supplement: Supplementary file 2 — Supplementary Material 2. [file 12870_2025_7418_MOESM2_ESM.zip › APSIM Output_08 Oct 2020/Maize-Cowpea Inter (Conservation 2 Degree T and 20% Rainfall) cowpeaout.csv]

ApsimVersion = 7.10 r4158
Title = Maize-Cowpea Inter (Conservation 2 Degree T and 20% Rainfall) cowpeaout
Date	year	Day	year	paddock.cowpea.daysaftersowing	paddock.maize.daysaftersowing	Biomass	Yield	biom_n()	eo	infiltration	runoff	esw	drain	surfaceom_wt	dlt_n_min()	no3()
(dd/mm/yyyy)	(year)	(day)	(year)	(day)	(days)	(kg/ha)	(kg/ha)	(kg/ha)	(mm)	(mm)	(mm)	(mm)	(mm)	(kg/ha)	(kg/ha)	(kg/ha)
22/03/1997	1997	81	1997	72	72	1076.8	429.4	173.6	5.290	3.760	0.000	160.137	0.000	103.0	1.0	52.4
22/03/1997	1997	81	1997	72	72	1076.8	429.4	173.6	5.290	3.760	0.000	160.137	0.000	103.0	1.0	52.4
18/03/1998	1998	77	1998	68	68	1198.7	479.1	98.1	5.878	0.000	0.000	143.930	0.000	0.5	0.7	108.7
18/03/1998	1998	77	1998	68	68	1198.7	479.1	98.1	5.878	0.000	0.000	143.930	0.000	0.5	0.7	108.7
21/03/1999	1999	80	1999	71	71	1247.4	498.3	83.7	2.985	12.686	0.994	173.166	1.134	1.7	0.6	213.6
21/03/1999	1999	80	1999	71	71	1247.4	498.3	83.7	2.985	12.686	0.994	173.166	1.134	1.7	0.6	213.6
19/03/2000	2000	79	2000	70	70	1744.9	697.3	78.4	4.318	1.840	0.000	167.349	3.907	0.6	0.5	89.5
19/03/2000	2000	79	2000	70	70	1744.9	697.3	78.4	4.318	1.840	0.000	167.349	3.907	0.6	0.5	89.5
21/03/2001	2001	80	2001	71	71	1375.0	548.8	80.1	4.492	4.320	0.000	166.322	0.000	0.8	0.5	91.7
21/03/2001	2001	80	2001	71	71	1375.0	548.8	80.1	4.492	4.320	0.000	166.322	0.000	0.8	0.5	91.7
20/03/2002	2002	79	2002	70	70	812.1	324.5	82.7	2.596	18.718	7.362	181.632	6.137	1.3	0.5	66.6
20/03/2002	2002	79	2002	70	70	812.1	324.5	82.7	2.596	18.718	7.362	181.632	6.137	1.3	0.5	66.6
19/03/2003	2003	78	2003	69	69	1515.0	604.3	72.1	4.794	0.000	0.000	150.118	0.000	0.2	0.5	75.3
19/03/2003	2003	78	2003	69	69	1515.0	604.3	72.1	4.794	0.000	0.000	150.118	0.000	0.2	0.5	75.3
19/03/2004	2004	79	2004	69	70	904.3	361.6	83.6	5.541	0.000	0.000	153.054	0.000	4.1	0.6	63.4
19/03/2004	2004	79	2004	69	70	904.3	361.6	83.6	5.541	0.000	0.000	153.054	0.000	4.1	0.6	63.4
18/03/2005	2005	77	2005	68	68	1409.9	563.4	71.7	5.129	7.040	0.000	140.071	0.000	0.4	0.5	67.9
18/03/2005	2005	77	2005	68	68	1409.9	563.4	71.7	5.129	7.040	0.000	140.071	0.000	0.4	0.5	67.9
20/03/2006	2006	79	2006	69	70	1099.6	439.7	72.5	3.627	11.554	0.286	170.583	1.862	1.9	0.5	107.5
20/03/2006	2006	79	2006	69	70	1099.6	439.7	72.5	3.627	11.554	0.286	170.583	1.862	1.9	0.5	107.5
20/03/2007	2007	79	2007	69	70	701.6	280.6	67.8	5.856	0.320	0.000	179.345	9.374	0.1	0.5	29.0
20/03/2007	2007	79	2007	69	70	701.6	280.6	67.8	5.856	0.320	0.000	179.345	9.374	0.1	0.5	29.0
22/03/2008	2008	82	2008	73	73	1481.9	590.6	63.9	4.979	3.920	0.000	166.797	2.209	0.4	0.4	11.4
22/03/2008	2008	82	2008	73	73	1481.9	590.6	63.9	4.979	3.920	0.000	166.797	2.209	0.4	0.4	11.4
20/03/2009	2009	79	2009	70	70	1767.2	704.4	71.4	4.441	11.390	0.130	170.324	2.046	1.0	0.4	38.6
20/03/2009	2009	79	2009	70	70	1767.2	704.4	71.4	4.441	11.390	0.130	170.324	2.046	1.0	0.4	38.6
19/03/2010	2010	78	2010	69	69	1536.8	613.6	69.9	3.351	12.056	0.584	187.160	12.376	1.3	0.4	25.5
19/03/2010	2010	78	2010	69	69	1536.8	613.6	69.9	3.351	12.056	0.584	187.160	12.376	1.3	0.4	25.5
19/03/2011	2011	78	2011	69	69	1073.8	428.2	61.6	3.509	2.880	0.000	166.530	1.631	1.5	0.4	29.3
19/03/2011	2011	78	2011	69	69	1073.8	428.2	61.6	3.509	2.880	0.000	166.530	1.631	1.5	0.4	29.3
20/03/2012	2012	80	2012	71	71	1549.3	619.1	58.7	6.387	0.000	0.000	146.030	0.000	0.7	0.4	14.4
20/03/2012	2012	80	2012	71	71	1549.3	619.1	58.7	6.387	0.000	0.000	146.030	0.000	0.7	0.4	14.4
18/03/2013	2013	77	2013	68	68	969.1	387.2	61.1	6.627	8.240	0.000	163.111	0.000	2.2	0.4	34.2
18/03/2013	2013	77	2013	68	68	969.1	387.2	61.1	6.627	8.240	0.000	163.111	0.000	2.2	0.4	34.2
20/03/2014	2014	79	2014	70	70	972.8	388.1	58.1	6.402	4.880	0.000	154.170	0.000	0.2	0.4	12.2
20/03/2014	2014	79	2014	70	70	972.8	388.1	58.1	6.402	4.880	0.000	154.170	0.000	0.2	0.4	12.2
21/03/2015	2015	80	2015	71	71	1187.0	473.9	59.4	5.835	0.000	0.000	142.717	0.000	1.0	0.4	8.3
21/03/2015	2015	80	2015	71	71	1187.0	473.9	59.4	5.835	0.000	0.000	142.717	0.000	1.0	0.4	8.3
