# Supplementary material for: Simulations using APSIM suggest that Conservation Agriculture sustains protein yield under changing climate dynamics in Northern Mozambique
Source: BMC Plant Biol. 2025 Nov 13;25:1556. doi: 10.1186/s12870-025-07418-5 (PMC12613769; doi:10.1186/s12870-025-07418-5)
Supplement: Supplementary file 2 — Supplementary Material 2. [file 12870_2025_7418_MOESM2_ESM.zip › APSIM Output_08 Oct 2020/Maize-Cowpea Inter (Conservation 2 Degree T and 20% Rainfall) cowpeaout.out]

ApsimVersion = 7.10 r4158
Title = Maize-Cowpea Inter (Conservation 2 Degree T and 20% Rainfall) cowpeaout
           Date           year            Day           year paddock.cowpea.daysaftersowing paddock.maize.daysaftersowing        Biomass          Yield       biom_n()             eo   infiltration         runoff            esw          drain   surfaceom_wt    dlt_n_min()          no3()
   (dd/mm/yyyy)         (year)          (day)         (year)                          (day)                        (days)        (kg/ha)        (kg/ha)        (kg/ha)           (mm)           (mm)           (mm)           (mm)           (mm)        (kg/ha)        (kg/ha)        (kg/ha)
     22/03/1997           1997             81           1997                             72                            72         1076.8          429.4          173.6          5.290          3.760          0.000        160.137          0.000          103.0            1.0           52.4
     22/03/1997           1997             81           1997                             72                            72         1076.8          429.4          173.6          5.290          3.760          0.000        160.137          0.000          103.0            1.0           52.4
     18/03/1998           1998             77           1998                             68                            68         1198.7          479.1           98.1          5.878          0.000          0.000        143.930          0.000            0.5            0.7          108.7
     18/03/1998           1998             77           1998                             68                            68         1198.7          479.1           98.1          5.878          0.000          0.000        143.930          0.000            0.5            0.7          108.7
     21/03/1999           1999             80           1999                             71                            71         1247.4          498.3           83.7          2.985         12.686          0.994        173.166          1.134            1.7            0.6          213.6
     21/03/1999           1999             80           1999                             71                            71         1247.4          498.3           83.7          2.985         12.686          0.994        173.166          1.134            1.7            0.6          213.6
     19/03/2000           2000             79           2000                             70                            70         1744.9          697.3           78.4          4.318          1.840          0.000        167.349          3.907            0.6            0.5           89.5
     19/03/2000           2000             79           2000                             70                            70         1744.9          697.3           78.4          4.318          1.840          0.000        167.349          3.907            0.6            0.5           89.5
     21/03/2001           2001             80           2001                             71                            71         1375.0          548.8           80.1          4.492          4.320          0.000        166.322          0.000            0.8            0.5           91.7
     21/03/2001           2001             80           2001                             71                            71         1375.0          548.8           80.1          4.492          4.320          0.000        166.322          0.000            0.8            0.5           91.7
     20/03/2002           2002             79           2002                             70                            70          812.1          324.5           82.7          2.596         18.718          7.362        181.632          6.137            1.3            0.5           66.6
     20/03/2002           2002             79           2002                             70                            70          812.1          324.5           82.7          2.596         18.718          7.362        181.632          6.137            1.3            0.5           66.6
     19/03/2003           2003             78           2003                             69                            69         1515.0          604.3           72.1          4.794          0.000          0.000        150.118          0.000            0.2            0.5           75.3
     19/03/2003           2003             78           2003                             69                            69         1515.0          604.3           72.1          4.794          0.000          0.000        150.118          0.000            0.2            0.5           75.3
     19/03/2004           2004             79           2004                             69                            70          904.3          361.6           83.6          5.541          0.000          0.000        153.054          0.000            4.1            0.6           63.4
     19/03/2004           2004             79           2004                             69                            70          904.3          361.6           83.6          5.541          0.000          0.000        153.054          0.000            4.1            0.6           63.4
     18/03/2005           2005             77           2005                             68                            68         1409.9          563.4           71.7          5.129          7.040          0.000        140.071          0.000            0.4            0.5           67.9
     18/03/2005           2005             77           2005                             68                            68         1409.9          563.4           71.7          5.129          7.040          0.000        140.071          0.000            0.4            0.5           67.9
     20/03/2006           2006             79           2006                             69                            70         1099.6          439.7           72.5          3.627         11.554          0.286        170.583          1.862            1.9            0.5          107.5
     20/03/2006           2006             79           2006                             69                            70         1099.6          439.7           72.5          3.627         11.554          0.286        170.583          1.862            1.9            0.5          107.5
     20/03/2007           2007             79           2007                             69                            70          701.6          280.6           67.8          5.856          0.320          0.000        179.345          9.374            0.1            0.5           29.0
     20/03/2007           2007             79           2007                             69                            70          701.6          280.6           67.8          5.856          0.320          0.000        179.345          9.374            0.1            0.5           29.0
     22/03/2008           2008             82           2008                             73                            73         1481.9          590.6           63.9          4.979          3.920          0.000        166.797          2.209            0.4            0.4           11.4
     22/03/2008           2008             82           2008                             73                            73         1481.9          590.6           63.9          4.979          3.920          0.000        166.797          2.209            0.4            0.4           11.4
     20/03/2009           2009             79           2009                             70                            70         1767.2          704.4           71.4          4.441         11.390          0.130        170.324          2.046            1.0            0.4           38.6
     20/03/2009           2009             79           2009                             70                            70         1767.2          704.4           71.4          4.441         11.390          0.130        170.324          2.046            1.0            0.4           38.6
     19/03/2010           2010             78           2010                             69                            69         1536.8          613.6           69.9          3.351         12.056          0.584        187.160         12.376            1.3            0.4           25.5
     19/03/2010           2010             78           2010                             69                            69         1536.8          613.6           69.9          3.351         12.056          0.584        187.160         12.376            1.3            0.4           25.5
     19/03/2011           2011             78           2011                             69                            69         1073.8          428.2           61.6          3.509          2.880          0.000        166.530          1.631            1.5            0.4           29.3
     19/03/2011           2011             78           2011                             69                            69         1073.8          428.2           61.6          3.509          2.880          0.000        166.530          1.631            1.5            0.4           29.3
     20/03/2012           2012             80           2012                             71                            71         1549.3          619.1           58.7          6.387          0.000          0.000        146.030          0.000            0.7            0.4           14.4
     20/03/2012           2012             80           2012                             71                            71         1549.3          619.1           58.7          6.387          0.000          0.000        146.030          0.000            0.7            0.4           14.4
     18/03/2013           2013             77           2013                             68                            68          969.1          387.2           61.1          6.627          8.240          0.000        163.111          0.000            2.2            0.4           34.2
     18/03/2013           2013             77           2013                             68                            68          969.1          387.2           61.1          6.627          8.240          0.000        163.111          0.000            2.2            0.4           34.2
     20/03/2014           2014             79           2014                             70                            70          972.8          388.1           58.1          6.402          4.880          0.000        154.170          0.000            0.2            0.4           12.2
     20/03/2014           2014             79           2014                             70                            70          972.8          388.1           58.1          6.402          4.880          0.000        154.170          0.000            0.2            0.4           12.2
     21/03/2015           2015             80           2015                             71                            71         1187.0          473.9           59.4          5.835          0.000          0.000        142.717          0.000            1.0            0.4            8.3
     21/03/2015           2015             80           2015                             71                            71         1187.0          473.9           59.4          5.835          0.000          0.000        142.717          0.000            1.0            0.4            8.3
