# Supplementary material for: Simulations using APSIM suggest that Conservation Agriculture sustains protein yield under changing climate dynamics in Northern Mozambique
Source: BMC Plant Biol. 2025 Nov 13;25:1556. doi: 10.1186/s12870-025-07418-5 (PMC12613769; doi:10.1186/s12870-025-07418-5)
Supplement: Supplementary file 2 — Supplementary Material 2. [file 12870_2025_7418_MOESM2_ESM.zip › APSIM Output_08 Oct 2020/Maize-Cowpea Inter (Conservation 2 Degree T and 20% Rainfall) maizeout.csv]

ApsimVersion = 7.10 r4158
Title = Maize-Cowpea Inter (Conservation 2 Degree T and 20% Rainfall) maizeout
Date	year	Day	year	paddock.cowpea.daysaftersowing	paddock.maize.daysaftersowing	Biomass	Yield	biom_n()	eo	infiltration	runoff	esw	drain	surfaceom_wt	dlt_n_min()	no3()
(dd/mm/yyyy)	(year)	(day)	(year)	(day)	(days)	(kg/ha)	(kg/ha)	(kg/ha)	(mm)	(mm)	(mm)	(mm)	(mm)	(kg/ha)	(kg/ha)	(kg/ha)
13/04/1997	1997	103	1997	0	94	3278.7	825.3	164.3	4.381	0.800	0.000	166.673	3.335	47.4	0.9	68.2
13/04/1997	1997	103	1997	0	94	3278.7	825.3	164.3	4.381	0.800	0.000	166.673	3.335	47.4	0.9	68.2
06/04/1998	1998	96	1998	0	87	3431.8	916.0	95.9	5.314	1.200	0.000	127.021	0.000	10.1	0.7	121.5
06/04/1998	1998	96	1998	0	87	3431.8	916.0	95.9	5.314	1.200	0.000	127.021	0.000	10.1	0.7	121.5
10/04/1999	1999	100	1999	0	91	3602.5	929.6	83.3	4.673	0.000	0.000	163.043	1.497	5.0	0.5	144.3
10/04/1999	1999	100	1999	0	91	3602.5	929.6	83.3	4.673	0.000	0.000	163.043	1.497	5.0	0.5	144.3
07/04/2000	2000	98	2000	0	89	3935.6	969.5	79.1	4.881	0.720	0.000	162.641	0.448	7.9	0.5	76.0
07/04/2000	2000	98	2000	0	89	3935.6	969.5	79.1	4.881	0.720	0.000	162.641	0.448	7.9	0.5	76.0
10/04/2001	2001	100	2001	0	91	4075.5	972.0	79.5	5.355	0.000	0.000	152.759	0.000	7.5	0.5	88.2
10/04/2001	2001	100	2001	0	91	4075.5	972.0	79.5	5.355	0.000	0.000	152.759	0.000	7.5	0.5	88.2
09/04/2002	2002	99	2002	0	90	3173.6	827.3	80.9	4.759	0.000	0.000	165.662	3.665	3.5	0.5	61.1
09/04/2002	2002	99	2002	0	90	3173.6	827.3	80.9	4.759	0.000	0.000	165.662	3.665	3.5	0.5	61.1
07/04/2003	2003	97	2003	0	88	3788.0	950.6	72.4	5.658	0.000	0.000	158.771	0.465	7.1	0.5	68.9
07/04/2003	2003	97	2003	0	88	3788.0	950.6	72.4	5.658	0.000	0.000	158.771	0.465	7.1	0.5	68.9
07/04/2004	2004	98	2004	0	89	3341.5	884.9	80.3	4.923	0.080	0.000	161.784	0.420	13.4	0.5	68.2
07/04/2004	2004	98	2004	0	89	3341.5	884.9	80.3	4.923	0.080	0.000	161.784	0.420	13.4	0.5	68.2
06/04/2005	2005	96	2005	0	87	3422.7	911.8	71.5	5.342	0.000	0.000	119.083	0.000	13.8	0.5	77.4
06/04/2005	2005	96	2005	0	87	3422.7	911.8	71.5	5.342	0.000	0.000	119.083	0.000	13.8	0.5	77.4
09/04/2006	2006	99	2006	0	90	3506.7	906.1	70.1	4.567	0.480	0.000	165.183	2.717	4.6	0.4	83.1
09/04/2006	2006	99	2006	0	90	3506.7	906.1	70.1	4.567	0.480	0.000	165.183	2.717	4.6	0.4	83.1
08/04/2007	2007	98	2007	0	89	2989.3	801.9	65.3	4.729	16.232	8.408	178.365	5.022	9.5	0.4	35.5
08/04/2007	2007	98	2007	0	89	2989.3	801.9	65.3	4.729	16.232	8.408	178.365	5.022	9.5	0.4	35.5
10/04/2008	2008	101	2008	0	92	3680.9	933.2	63.7	5.279	3.520	0.000	126.686	0.000	28.3	0.4	19.3
10/04/2008	2008	101	2008	0	92	3680.9	933.2	63.7	5.279	3.520	0.000	126.686	0.000	28.3	0.4	19.3
09/04/2009	2009	99	2009	0	90	3774.2	951.2	71.3	5.410	1.520	0.000	160.294	0.167	9.2	0.4	37.5
09/04/2009	2009	99	2009	0	90	3774.2	951.2	71.3	5.410	1.520	0.000	160.294	0.167	9.2	0.4	37.5
08/04/2010	2010	98	2010	0	89	3536.4	880.8	69.5	4.158	9.986	0.814	170.951	3.406	10.2	0.4	31.6
08/04/2010	2010	98	2010	0	89	3536.4	880.8	69.5	4.158	9.986	0.814	170.951	3.406	10.2	0.4	31.6
08/04/2011	2011	98	2011	0	89	3223.4	804.8	61.0	2.945	15.522	7.038	177.712	5.754	7.5	0.4	35.7
08/04/2011	2011	98	2011	0	89	3223.4	804.8	61.0	2.945	15.522	7.038	177.712	5.754	7.5	0.4	35.7
08/04/2012	2012	99	2012	0	90	3648.4	890.6	59.2	6.080	0.240	0.000	157.589	0.000	10.1	0.4	20.8
08/04/2012	2012	99	2012	0	90	3648.4	890.6	59.2	6.080	0.240	0.000	157.589	0.000	10.1	0.4	20.8
06/04/2013	2013	96	2013	0	87	3127.6	759.6	60.1	5.493	1.600	0.000	160.724	0.000	8.4	0.4	38.1
06/04/2013	2013	96	2013	0	87	3127.6	759.6	60.1	5.493	1.600	0.000	160.724	0.000	8.4	0.4	38.1
09/04/2014	2014	99	2014	0	90	2850.9	697.6	57.5	6.070	0.640	0.000	150.151	0.000	6.1	0.4	14.3
09/04/2014	2014	99	2014	0	90	2850.9	697.6	57.5	6.070	0.640	0.000	150.151	0.000	6.1	0.4	14.3
10/04/2015	2015	100	2015	0	91	3592.3	952.9	58.4	6.112	0.000	0.000	125.938	0.000	16.1	0.4	15.5
10/04/2015	2015	100	2015	0	91	3592.3	952.9	58.4	6.112	0.000	0.000	125.938	0.000	16.1	0.4	15.5
