# Supplementary material for: Simulations using APSIM suggest that Conservation Agriculture sustains protein yield under changing climate dynamics in Northern Mozambique
Source: BMC Plant Biol. 2025 Nov 13;25:1556. doi: 10.1186/s12870-025-07418-5 (PMC12613769; doi:10.1186/s12870-025-07418-5)
Supplement: Supplementary file 2 — Supplementary Material 2. [file 12870_2025_7418_MOESM2_ESM.zip › APSIM Output_08 Oct 2020/Maize-Cowpea Inter (Conservation 2 Degree T and 20% Rainfall) maizeout.out]

ApsimVersion = 7.10 r4158
Title = Maize-Cowpea Inter (Conservation 2 Degree T and 20% Rainfall) maizeout
           Date           year            Day           year paddock.cowpea.daysaftersowing paddock.maize.daysaftersowing        Biomass          Yield       biom_n()             eo   infiltration         runoff            esw          drain   surfaceom_wt    dlt_n_min()          no3()
   (dd/mm/yyyy)         (year)          (day)         (year)                          (day)                        (days)        (kg/ha)        (kg/ha)        (kg/ha)           (mm)           (mm)           (mm)           (mm)           (mm)        (kg/ha)        (kg/ha)        (kg/ha)
     13/04/1997           1997            103           1997                              0                            94         3278.7          825.3          164.3          4.381          0.800          0.000        166.673          3.335           47.4            0.9           68.2
     13/04/1997           1997            103           1997                              0                            94         3278.7          825.3          164.3          4.381          0.800          0.000        166.673          3.335           47.4            0.9           68.2
     06/04/1998           1998             96           1998                              0                            87         3431.8          916.0           95.9          5.314          1.200          0.000        127.021          0.000           10.1            0.7          121.5
     06/04/1998           1998             96           1998                              0                            87         3431.8          916.0           95.9          5.314          1.200          0.000        127.021          0.000           10.1            0.7          121.5
     10/04/1999           1999            100           1999                              0                            91         3602.5          929.6           83.3          4.673          0.000          0.000        163.043          1.497            5.0            0.5          144.3
     10/04/1999           1999            100           1999                              0                            91         3602.5          929.6           83.3          4.673          0.000          0.000        163.043          1.497            5.0            0.5          144.3
     07/04/2000           2000             98           2000                              0                            89         3935.6          969.5           79.1          4.881          0.720          0.000        162.641          0.448            7.9            0.5           76.0
     07/04/2000           2000             98           2000                              0                            89         3935.6          969.5           79.1          4.881          0.720          0.000        162.641          0.448            7.9            0.5           76.0
     10/04/2001           2001            100           2001                              0                            91         4075.5          972.0           79.5          5.355          0.000          0.000        152.759          0.000            7.5            0.5           88.2
     10/04/2001           2001            100           2001                              0                            91         4075.5          972.0           79.5          5.355          0.000          0.000        152.759          0.000            7.5            0.5           88.2
     09/04/2002           2002             99           2002                              0                            90         3173.6          827.3           80.9          4.759          0.000          0.000        165.662          3.665            3.5            0.5           61.1
     09/04/2002           2002             99           2002                              0                            90         3173.6          827.3           80.9          4.759          0.000          0.000        165.662          3.665            3.5            0.5           61.1
     07/04/2003           2003             97           2003                              0                            88         3788.0          950.6           72.4          5.658          0.000          0.000        158.771          0.465            7.1            0.5           68.9
     07/04/2003           2003             97           2003                              0                            88         3788.0          950.6           72.4          5.658          0.000          0.000        158.771          0.465            7.1            0.5           68.9
     07/04/2004           2004             98           2004                              0                            89         3341.5          884.9           80.3          4.923          0.080          0.000        161.784          0.420           13.4            0.5           68.2
     07/04/2004           2004             98           2004                              0                            89         3341.5          884.9           80.3          4.923          0.080          0.000        161.784          0.420           13.4            0.5           68.2
     06/04/2005           2005             96           2005                              0                            87         3422.7          911.8           71.5          5.342          0.000          0.000        119.083          0.000           13.8            0.5           77.4
     06/04/2005           2005             96           2005                              0                            87         3422.7          911.8           71.5          5.342          0.000          0.000        119.083          0.000           13.8            0.5           77.4
     09/04/2006           2006             99           2006                              0                            90         3506.7          906.1           70.1          4.567          0.480          0.000        165.183          2.717            4.6            0.4           83.1
     09/04/2006           2006             99           2006                              0                            90         3506.7          906.1           70.1          4.567          0.480          0.000        165.183          2.717            4.6            0.4           83.1
     08/04/2007           2007             98           2007                              0                            89         2989.3          801.9           65.3          4.729         16.232          8.408        178.365          5.022            9.5            0.4           35.5
     08/04/2007           2007             98           2007                              0                            89         2989.3          801.9           65.3          4.729         16.232          8.408        178.365          5.022            9.5            0.4           35.5
     10/04/2008           2008            101           2008                              0                            92         3680.9          933.2           63.7          5.279          3.520          0.000        126.686          0.000           28.3            0.4           19.3
     10/04/2008           2008            101           2008                              0                            92         3680.9          933.2           63.7          5.279          3.520          0.000        126.686          0.000           28.3            0.4           19.3
     09/04/2009           2009             99           2009                              0                            90         3774.2          951.2           71.3          5.410          1.520          0.000        160.294          0.167            9.2            0.4           37.5
     09/04/2009           2009             99           2009                              0                            90         3774.2          951.2           71.3          5.410          1.520          0.000        160.294          0.167            9.2            0.4           37.5
     08/04/2010           2010             98           2010                              0                            89         3536.4          880.8           69.5          4.158          9.986          0.814        170.951          3.406           10.2            0.4           31.6
     08/04/2010           2010             98           2010                              0                            89         3536.4          880.8           69.5          4.158          9.986          0.814        170.951          3.406           10.2            0.4           31.6
     08/04/2011           2011             98           2011                              0                            89         3223.4          804.8           61.0          2.945         15.522          7.038        177.712          5.754            7.5            0.4           35.7
     08/04/2011           2011             98           2011                              0                            89         3223.4          804.8           61.0          2.945         15.522          7.038        177.712          5.754            7.5            0.4           35.7
     08/04/2012           2012             99           2012                              0                            90         3648.4          890.6           59.2          6.080          0.240          0.000        157.589          0.000           10.1            0.4           20.8
     08/04/2012           2012             99           2012                              0                            90         3648.4          890.6           59.2          6.080          0.240          0.000        157.589          0.000           10.1            0.4           20.8
     06/04/2013           2013             96           2013                              0                            87         3127.6          759.6           60.1          5.493          1.600          0.000        160.724          0.000            8.4            0.4           38.1
     06/04/2013           2013             96           2013                              0                            87         3127.6          759.6           60.1          5.493          1.600          0.000        160.724          0.000            8.4            0.4           38.1
     09/04/2014           2014             99           2014                              0                            90         2850.9          697.6           57.5          6.070          0.640          0.000        150.151          0.000            6.1            0.4           14.3
     09/04/2014           2014             99           2014                              0                            90         2850.9          697.6           57.5          6.070          0.640          0.000        150.151          0.000            6.1            0.4           14.3
     10/04/2015           2015            100           2015                              0                            91         3592.3          952.9           58.4          6.112          0.000          0.000        125.938          0.000           16.1            0.4           15.5
     10/04/2015           2015            100           2015                              0                            91         3592.3          952.9           58.4          6.112          0.000          0.000        125.938          0.000           16.1            0.4           15.5
