# Supplementary material for: Simulations using APSIM suggest that Conservation Agriculture sustains protein yield under changing climate dynamics in Northern Mozambique
Source: BMC Plant Biol. 2025 Nov 13;25:1556. doi: 10.1186/s12870-025-07418-5 (PMC12613769; doi:10.1186/s12870-025-07418-5)
Supplement: Supplementary file 2 — Supplementary Material 2. [file 12870_2025_7418_MOESM2_ESM.zip › APSIM Output_08 Oct 2020/Maize-Cowpea Inter (Conservation 3 Degree and 0% Rainfall) cowpeaout.csv]

ApsimVersion = 7.10 r4158
Title = Maize-Cowpea Inter (Conservation 3 Degree and 0% Rainfall) cowpeaout
Date	year	Day	year	paddock.cowpea.daysaftersowing	paddock.maize.daysaftersowing	Biomass	Yield	biom_n()	eo	infiltration	runoff	esw	drain	surfaceom_wt	dlt_n_min()	no3()
(dd/mm/yyyy)	(year)	(day)	(year)	(day)	(days)	(kg/ha)	(kg/ha)	(kg/ha)	(mm)	(mm)	(mm)	(mm)	(mm)	(kg/ha)	(kg/ha)	(kg/ha)
19/03/1997	1997	78	1997	68	69	625.8	250.2	172.2	5.478	0.100	0.000	170.614	7.364	123.7	1.0	40.2
19/03/1997	1997	78	1997	68	69	625.8	250.2	172.2	5.478	0.100	0.000	170.614	7.364	123.7	1.0	40.2
14/03/1998	1998	73	1998	63	64	822.9	328.9	88.5	6.124	0.300	0.000	158.022	0.000	0.3	0.7	83.7
14/03/1998	1998	73	1998	63	64	822.9	328.9	88.5	6.124	0.300	0.000	158.022	0.000	0.3	0.7	83.7
17/03/1999	1999	76	1999	67	67	950.5	379.9	75.8	6.282	0.000	0.000	170.287	3.928	1.7	0.5	174.7
17/03/1999	1999	76	1999	67	67	950.5	379.9	75.8	6.282	0.000	0.000	170.287	3.928	1.7	0.5	174.7
15/03/2000	2000	75	2000	66	66	1295.7	516.8	73.7	5.911	0.100	0.000	164.999	4.600	0.7	0.5	61.2
15/03/2000	2000	75	2000	66	66	1295.7	516.8	73.7	5.911	0.100	0.000	164.999	4.600	0.7	0.5	61.2
18/03/2001	2001	77	2001	68	68	1083.8	432.4	74.7	5.024	2.300	0.000	158.846	0.000	0.7	0.5	65.6
18/03/2001	2001	77	2001	68	68	1083.8	432.4	74.7	5.024	2.300	0.000	158.846	0.000	0.7	0.5	65.6
17/03/2002	2002	76	2002	66	67	611.8	244.7	75.9	4.914	0.600	0.000	169.629	5.541	0.9	0.6	41.4
17/03/2002	2002	76	2002	66	67	611.8	244.7	75.9	4.914	0.600	0.000	169.629	5.541	0.9	0.6	41.4
16/03/2003	2003	75	2003	66	66	1211.9	483.5	66.8	4.822	19.002	5.698	157.764	0.000	0.2	0.5	53.7
16/03/2003	2003	75	2003	66	66	1211.9	483.5	66.8	4.822	19.002	5.698	157.764	0.000	0.2	0.5	53.7
15/03/2004	2004	75	2004	65	66	672.0	268.8	72.0	5.201	0.000	0.000	166.905	4.660	1.9	0.5	48.0
15/03/2004	2004	75	2004	65	66	672.0	268.8	72.0	5.201	0.000	0.000	166.905	4.660	1.9	0.5	48.0
15/03/2005	2005	74	2005	64	65	1012.5	404.7	65.9	6.413	0.000	0.000	144.149	0.000	0.3	0.5	45.7
15/03/2005	2005	74	2005	64	65	1012.5	404.7	65.9	6.413	0.000	0.000	144.149	0.000	0.3	0.5	45.7
16/03/2006	2006	75	2006	66	66	885.6	353.8	62.6	5.512	0.000	0.000	164.663	2.194	1.1	0.5	82.5
16/03/2006	2006	75	2006	66	66	885.6	353.8	62.6	5.512	0.000	0.000	164.663	2.194	1.1	0.5	82.5
16/03/2007	2007	75	2007	65	66	671.1	268.1	62.0	6.140	10.300	0.000	161.421	0.000	0.1	0.5	13.7
16/03/2007	2007	75	2007	65	66	671.1	268.1	62.0	6.140	10.300	0.000	161.421	0.000	0.1	0.5	13.7
18/03/2008	2008	78	2008	69	69	1177.2	469.0	57.8	3.782	16.950	1.450	168.209	0.000	0.2	0.4	6.6
18/03/2008	2008	78	2008	69	69	1177.2	469.0	57.8	3.782	16.950	1.450	168.209	0.000	0.2	0.4	6.6
17/03/2009	2009	76	2009	67	67	1359.1	542.1	65.5	6.297	2.500	0.000	163.646	1.035	0.8	0.4	25.3
17/03/2009	2009	76	2009	67	67	1359.1	542.1	65.5	6.297	2.500	0.000	163.646	1.035	0.8	0.4	25.3
16/03/2010	2010	75	2010	66	66	1160.5	463.6	65.2	1.184	20.648	8.452	202.399	13.524	0.9	0.4	13.9
16/03/2010	2010	75	2010	66	66	1160.5	463.6	65.2	1.184	20.648	8.452	202.399	13.524	0.9	0.4	13.9
16/03/2011	2011	75	2011	65	66	741.6	296.4	56.6	2.976	14.156	2.244	171.923	0.787	1.1	0.4	19.5
16/03/2011	2011	75	2011	65	66	741.6	296.4	56.6	2.976	14.156	2.244	171.923	0.787	1.1	0.4	19.5
17/03/2012	2012	77	2012	67	68	1237.9	494.8	53.6	6.617	0.000	0.000	154.401	0.000	0.3	0.4	7.8
17/03/2012	2012	77	2012	67	68	1237.9	494.8	53.6	6.617	0.000	0.000	154.401	0.000	0.3	0.4	7.8
15/03/2013	2013	74	2013	64	65	652.2	260.8	56.2	6.474	0.400	0.000	168.509	4.702	1.6	0.4	21.7
15/03/2013	2013	74	2013	64	65	652.2	260.8	56.2	6.474	0.400	0.000	168.509	4.702	1.6	0.4	21.7
17/03/2014	2014	76	2014	66	67	621.6	248.6	53.7	6.829	0.000	0.000	160.771	1.121	0.2	0.4	5.4
17/03/2014	2014	76	2014	66	67	621.6	248.6	53.7	6.829	0.000	0.000	160.771	1.121	0.2	0.4	5.4
18/03/2015	2015	77	2015	67	68	968.8	387.3	55.9	6.562	0.300	0.000	149.900	0.000	0.7	0.4	4.7
18/03/2015	2015	77	2015	67	68	968.8	387.3	55.9	6.562	0.300	0.000	149.900	0.000	0.7	0.4	4.7
