# Supplementary material for: Simulations using APSIM suggest that Conservation Agriculture sustains protein yield under changing climate dynamics in Northern Mozambique
Source: BMC Plant Biol. 2025 Nov 13;25:1556. doi: 10.1186/s12870-025-07418-5 (PMC12613769; doi:10.1186/s12870-025-07418-5)
Supplement: Supplementary file 2 — Supplementary Material 2. [file 12870_2025_7418_MOESM2_ESM.zip › APSIM Output_08 Oct 2020/Maize-Cowpea Inter (Conservation 3 Degree and 0% Rainfall) cowpeaout.out]

ApsimVersion = 7.10 r4158
Title = Maize-Cowpea Inter (Conservation 3 Degree and 0% Rainfall) cowpeaout
           Date           year            Day           year paddock.cowpea.daysaftersowing paddock.maize.daysaftersowing        Biomass          Yield       biom_n()             eo   infiltration         runoff            esw          drain   surfaceom_wt    dlt_n_min()          no3()
   (dd/mm/yyyy)         (year)          (day)         (year)                          (day)                        (days)        (kg/ha)        (kg/ha)        (kg/ha)           (mm)           (mm)           (mm)           (mm)           (mm)        (kg/ha)        (kg/ha)        (kg/ha)
     19/03/1997           1997             78           1997                             68                            69          625.8          250.2          172.2          5.478          0.100          0.000        170.614          7.364          123.7            1.0           40.2
     19/03/1997           1997             78           1997                             68                            69          625.8          250.2          172.2          5.478          0.100          0.000        170.614          7.364          123.7            1.0           40.2
     14/03/1998           1998             73           1998                             63                            64          822.9          328.9           88.5          6.124          0.300          0.000        158.022          0.000            0.3            0.7           83.7
     14/03/1998           1998             73           1998                             63                            64          822.9          328.9           88.5          6.124          0.300          0.000        158.022          0.000            0.3            0.7           83.7
     17/03/1999           1999             76           1999                             67                            67          950.5          379.9           75.8          6.282          0.000          0.000        170.287          3.928            1.7            0.5          174.7
     17/03/1999           1999             76           1999                             67                            67          950.5          379.9           75.8          6.282          0.000          0.000        170.287          3.928            1.7            0.5          174.7
     15/03/2000           2000             75           2000                             66                            66         1295.7          516.8           73.7          5.911          0.100          0.000        164.999          4.600            0.7            0.5           61.2
     15/03/2000           2000             75           2000                             66                            66         1295.7          516.8           73.7          5.911          0.100          0.000        164.999          4.600            0.7            0.5           61.2
     18/03/2001           2001             77           2001                             68                            68         1083.8          432.4           74.7          5.024          2.300          0.000        158.846          0.000            0.7            0.5           65.6
     18/03/2001           2001             77           2001                             68                            68         1083.8          432.4           74.7          5.024          2.300          0.000        158.846          0.000            0.7            0.5           65.6
     17/03/2002           2002             76           2002                             66                            67          611.8          244.7           75.9          4.914          0.600          0.000        169.629          5.541            0.9            0.6           41.4
     17/03/2002           2002             76           2002                             66                            67          611.8          244.7           75.9          4.914          0.600          0.000        169.629          5.541            0.9            0.6           41.4
     16/03/2003           2003             75           2003                             66                            66         1211.9          483.5           66.8          4.822         19.002          5.698        157.764          0.000            0.2            0.5           53.7
     16/03/2003           2003             75           2003                             66                            66         1211.9          483.5           66.8          4.822         19.002          5.698        157.764          0.000            0.2            0.5           53.7
     15/03/2004           2004             75           2004                             65                            66          672.0          268.8           72.0          5.201          0.000          0.000        166.905          4.660            1.9            0.5           48.0
     15/03/2004           2004             75           2004                             65                            66          672.0          268.8           72.0          5.201          0.000          0.000        166.905          4.660            1.9            0.5           48.0
     15/03/2005           2005             74           2005                             64                            65         1012.5          404.7           65.9          6.413          0.000          0.000        144.149          0.000            0.3            0.5           45.7
     15/03/2005           2005             74           2005                             64                            65         1012.5          404.7           65.9          6.413          0.000          0.000        144.149          0.000            0.3            0.5           45.7
     16/03/2006           2006             75           2006                             66                            66          885.6          353.8           62.6          5.512          0.000          0.000        164.663          2.194            1.1            0.5           82.5
     16/03/2006           2006             75           2006                             66                            66          885.6          353.8           62.6          5.512          0.000          0.000        164.663          2.194            1.1            0.5           82.5
     16/03/2007           2007             75           2007                             65                            66          671.1          268.1           62.0          6.140         10.300          0.000        161.421          0.000            0.1            0.5           13.7
     16/03/2007           2007             75           2007                             65                            66          671.1          268.1           62.0          6.140         10.300          0.000        161.421          0.000            0.1            0.5           13.7
     18/03/2008           2008             78           2008                             69                            69         1177.2          469.0           57.8          3.782         16.950          1.450        168.209          0.000            0.2            0.4            6.6
     18/03/2008           2008             78           2008                             69                            69         1177.2          469.0           57.8          3.782         16.950          1.450        168.209          0.000            0.2            0.4            6.6
     17/03/2009           2009             76           2009                             67                            67         1359.1          542.1           65.5          6.297          2.500          0.000        163.646          1.035            0.8            0.4           25.3
     17/03/2009           2009             76           2009                             67                            67         1359.1          542.1           65.5          6.297          2.500          0.000        163.646          1.035            0.8            0.4           25.3
     16/03/2010           2010             75           2010                             66                            66         1160.5          463.6           65.2          1.184         20.648          8.452        202.399         13.524            0.9            0.4           13.9
     16/03/2010           2010             75           2010                             66                            66         1160.5          463.6           65.2          1.184         20.648          8.452        202.399         13.524            0.9            0.4           13.9
     16/03/2011           2011             75           2011                             65                            66          741.6          296.4           56.6          2.976         14.156          2.244        171.923          0.787            1.1            0.4           19.5
     16/03/2011           2011             75           2011                             65                            66          741.6          296.4           56.6          2.976         14.156          2.244        171.923          0.787            1.1            0.4           19.5
     17/03/2012           2012             77           2012                             67                            68         1237.9          494.8           53.6          6.617          0.000          0.000        154.401          0.000            0.3            0.4            7.8
     17/03/2012           2012             77           2012                             67                            68         1237.9          494.8           53.6          6.617          0.000          0.000        154.401          0.000            0.3            0.4            7.8
     15/03/2013           2013             74           2013                             64                            65          652.2          260.8           56.2          6.474          0.400          0.000        168.509          4.702            1.6            0.4           21.7
     15/03/2013           2013             74           2013                             64                            65          652.2          260.8           56.2          6.474          0.400          0.000        168.509          4.702            1.6            0.4           21.7
     17/03/2014           2014             76           2014                             66                            67          621.6          248.6           53.7          6.829          0.000          0.000        160.771          1.121            0.2            0.4            5.4
     17/03/2014           2014             76           2014                             66                            67          621.6          248.6           53.7          6.829          0.000          0.000        160.771          1.121            0.2            0.4            5.4
     18/03/2015           2015             77           2015                             67                            68          968.8          387.3           55.9          6.562          0.300          0.000        149.900          0.000            0.7            0.4            4.7
     18/03/2015           2015             77           2015                             67                            68          968.8          387.3           55.9          6.562          0.300          0.000        149.900          0.000            0.7            0.4            4.7
