# Supplementary material for: Simulations using APSIM suggest that Conservation Agriculture sustains protein yield under changing climate dynamics in Northern Mozambique
Source: BMC Plant Biol. 2025 Nov 13;25:1556. doi: 10.1186/s12870-025-07418-5 (PMC12613769; doi:10.1186/s12870-025-07418-5)
Supplement: Supplementary file 2 — Supplementary Material 2. [file 12870_2025_7418_MOESM2_ESM.zip › APSIM Output_08 Oct 2020/Maize-Cowpea Inter (Conservation 3 Degree and 0% Rainfall) maizeout.csv]

ApsimVersion = 7.10 r4158
Title = Maize-Cowpea Inter (Conservation 3 Degree and 0% Rainfall) maizeout
Date	year	Day	year	paddock.cowpea.daysaftersowing	paddock.maize.daysaftersowing	Biomass	Yield	biom_n()	eo	infiltration	runoff	esw	drain	surfaceom_wt	dlt_n_min()	no3()
(dd/mm/yyyy)	(year)	(day)	(year)	(day)	(days)	(kg/ha)	(kg/ha)	(kg/ha)	(mm)	(mm)	(mm)	(mm)	(mm)	(kg/ha)	(kg/ha)	(kg/ha)
06/04/1997	1997	96	1997	0	87	2893.2	777.2	162.8	4.628	0.800	0.000	151.316	0.000	64.6	1.0	54.9
06/04/1997	1997	96	1997	0	87	2893.2	777.2	162.8	4.628	0.800	0.000	151.316	0.000	64.6	1.0	54.9
02/04/1998	1998	92	1998	0	83	3162.2	903.5	85.2	5.092	0.900	0.000	144.174	0.000	7.0	0.7	96.6
02/04/1998	1998	92	1998	0	83	3162.2	903.5	85.2	5.092	0.900	0.000	144.174	0.000	7.0	0.7	96.6
05/04/1999	1999	95	1999	0	86	3470.5	905.5	75.5	4.129	6.521	0.079	183.177	12.286	4.4	0.5	112.6
05/04/1999	1999	95	1999	0	86	3470.5	905.5	75.5	4.129	6.521	0.079	183.177	12.286	4.4	0.5	112.6
04/04/2000	2000	95	2000	0	86	3841.6	979.9	73.8	5.582	3.200	0.000	168.410	4.029	5.3	0.5	48.9
04/04/2000	2000	95	2000	0	86	3841.6	979.9	73.8	5.582	3.200	0.000	168.410	4.029	5.3	0.5	48.9
06/04/2001	2001	96	2001	0	87	3796.2	970.7	74.1	5.120	4.900	0.000	164.806	0.585	5.3	0.5	61.5
06/04/2001	2001	96	2001	0	87	3796.2	970.7	74.1	5.120	4.900	0.000	164.806	0.585	5.3	0.5	61.5
05/04/2002	2002	95	2002	0	86	3095.5	832.1	73.3	4.913	2.000	0.000	171.579	6.668	2.9	0.5	41.4
05/04/2002	2002	95	2002	0	86	3095.5	832.1	73.3	4.913	2.000	0.000	171.579	6.668	2.9	0.5	41.4
03/04/2003	2003	93	2003	0	84	3510.0	899.2	67.0	4.189	11.389	2.011	178.648	9.113	6.3	0.5	48.0
03/04/2003	2003	93	2003	0	84	3510.0	899.2	67.0	4.189	11.389	2.011	178.648	9.113	6.3	0.5	48.0
03/04/2004	2004	94	2004	0	85	3323.8	890.6	69.3	4.729	6.962	0.138	182.350	8.378	11.6	0.5	54.6
03/04/2004	2004	94	2004	0	85	3323.8	890.6	69.3	4.729	6.962	0.138	182.350	8.378	11.6	0.5	54.6
03/04/2005	2005	93	2005	0	84	3425.5	936.1	63.7	5.261	0.000	0.000	131.258	0.000	6.9	0.5	55.3
03/04/2005	2005	93	2005	0	84	3425.5	936.1	63.7	5.261	0.000	0.000	131.258	0.000	6.9	0.5	55.3
05/04/2006	2006	95	2006	0	86	3390.3	891.1	62.1	1.561	18.423	14.277	184.138	8.485	3.6	0.4	64.1
05/04/2006	2006	95	2006	0	86	3390.3	891.1	62.1	1.561	18.423	14.277	184.138	8.485	3.6	0.4	64.1
04/04/2007	2007	94	2007	0	85	2741.2	743.3	59.9	5.262	4.300	0.000	145.344	0.000	8.5	0.5	20.4
04/04/2007	2007	94	2007	0	85	2741.2	743.3	59.9	5.262	4.300	0.000	145.344	0.000	8.5	0.5	20.4
06/04/2008	2008	97	2008	0	88	3495.8	913.4	57.6	5.777	0.000	0.000	132.235	0.000	14.5	0.4	14.2
06/04/2008	2008	97	2008	0	88	3495.8	913.4	57.6	5.777	0.000	0.000	132.235	0.000	14.5	0.4	14.2
05/04/2009	2009	95	2009	0	86	3610.9	925.5	65.1	2.987	16.530	9.070	184.976	11.317	7.3	0.4	25.4
05/04/2009	2009	95	2009	0	86	3610.9	925.5	65.1	2.987	16.530	9.070	184.976	11.317	7.3	0.4	25.4
04/04/2010	2010	94	2010	0	85	3329.6	891.2	64.3	5.570	9.500	0.000	146.290	0.000	8.2	0.5	19.0
04/04/2010	2010	94	2010	0	85	3329.6	891.2	64.3	5.570	9.500	0.000	146.290	0.000	8.2	0.5	19.0
04/04/2011	2011	94	2011	0	85	3053.9	775.1	54.5	5.874	0.400	0.000	158.868	0.000	5.6	0.4	26.0
04/04/2011	2011	94	2011	0	85	3053.9	775.1	54.5	5.874	0.400	0.000	158.868	0.000	5.6	0.4	26.0
04/04/2012	2012	95	2012	0	86	3482.6	931.4	52.0	5.529	15.637	6.763	175.353	5.605	10.5	0.4	14.2
04/04/2012	2012	95	2012	0	86	3482.6	931.4	52.0	5.529	15.637	6.763	175.353	5.605	10.5	0.4	14.2
03/04/2013	2013	93	2013	0	84	2925.4	742.4	53.8	6.406	1.100	0.000	164.416	0.814	5.7	0.4	26.0
03/04/2013	2013	93	2013	0	84	2925.4	742.4	53.8	6.406	1.100	0.000	164.416	0.814	5.7	0.4	26.0
05/04/2014	2014	95	2014	0	86	2847.4	689.9	51.7	6.245	0.000	0.000	156.546	0.000	3.5	0.4	9.6
05/04/2014	2014	95	2014	0	86	2847.4	689.9	51.7	6.245	0.000	0.000	156.546	0.000	3.5	0.4	9.6
05/04/2015	2015	95	2015	0	86	3446.5	947.5	53.6	6.234	0.000	0.000	140.593	0.000	12.7	0.4	11.5
05/04/2015	2015	95	2015	0	86	3446.5	947.5	53.6	6.234	0.000	0.000	140.593	0.000	12.7	0.4	11.5
