# Supplementary material for: Simulations using APSIM suggest that Conservation Agriculture sustains protein yield under changing climate dynamics in Northern Mozambique
Source: BMC Plant Biol. 2025 Nov 13;25:1556. doi: 10.1186/s12870-025-07418-5 (PMC12613769; doi:10.1186/s12870-025-07418-5)
Supplement: Supplementary file 2 — Supplementary Material 2. [file 12870_2025_7418_MOESM2_ESM.zip › APSIM Output_08 Oct 2020/Maize-Cowpea Inter (Conservation 3 Degree and 0% Rainfall) maizeout.out]

ApsimVersion = 7.10 r4158
Title = Maize-Cowpea Inter (Conservation 3 Degree and 0% Rainfall) maizeout
           Date           year            Day           year paddock.cowpea.daysaftersowing paddock.maize.daysaftersowing        Biomass          Yield       biom_n()             eo   infiltration         runoff            esw          drain   surfaceom_wt    dlt_n_min()          no3()
   (dd/mm/yyyy)         (year)          (day)         (year)                          (day)                        (days)        (kg/ha)        (kg/ha)        (kg/ha)           (mm)           (mm)           (mm)           (mm)           (mm)        (kg/ha)        (kg/ha)        (kg/ha)
     06/04/1997           1997             96           1997                              0                            87         2893.2          777.2          162.8          4.628          0.800          0.000        151.316          0.000           64.6            1.0           54.9
     06/04/1997           1997             96           1997                              0                            87         2893.2          777.2          162.8          4.628          0.800          0.000        151.316          0.000           64.6            1.0           54.9
     02/04/1998           1998             92           1998                              0                            83         3162.2          903.5           85.2          5.092          0.900          0.000        144.174          0.000            7.0            0.7           96.6
     02/04/1998           1998             92           1998                              0                            83         3162.2          903.5           85.2          5.092          0.900          0.000        144.174          0.000            7.0            0.7           96.6
     05/04/1999           1999             95           1999                              0                            86         3470.5          905.5           75.5          4.129          6.521          0.079        183.177         12.286            4.4            0.5          112.6
     05/04/1999           1999             95           1999                              0                            86         3470.5          905.5           75.5          4.129          6.521          0.079        183.177         12.286            4.4            0.5          112.6
     04/04/2000           2000             95           2000                              0                            86         3841.6          979.9           73.8          5.582          3.200          0.000        168.410          4.029            5.3            0.5           48.9
     04/04/2000           2000             95           2000                              0                            86         3841.6          979.9           73.8          5.582          3.200          0.000        168.410          4.029            5.3            0.5           48.9
     06/04/2001           2001             96           2001                              0                            87         3796.2          970.7           74.1          5.120          4.900          0.000        164.806          0.585            5.3            0.5           61.5
     06/04/2001           2001             96           2001                              0                            87         3796.2          970.7           74.1          5.120          4.900          0.000        164.806          0.585            5.3            0.5           61.5
     05/04/2002           2002             95           2002                              0                            86         3095.5          832.1           73.3          4.913          2.000          0.000        171.579          6.668            2.9            0.5           41.4
     05/04/2002           2002             95           2002                              0                            86         3095.5          832.1           73.3          4.913          2.000          0.000        171.579          6.668            2.9            0.5           41.4
     03/04/2003           2003             93           2003                              0                            84         3510.0          899.2           67.0          4.189         11.389          2.011        178.648          9.113            6.3            0.5           48.0
     03/04/2003           2003             93           2003                              0                            84         3510.0          899.2           67.0          4.189         11.389          2.011        178.648          9.113            6.3            0.5           48.0
     03/04/2004           2004             94           2004                              0                            85         3323.8          890.6           69.3          4.729          6.962          0.138        182.350          8.378           11.6            0.5           54.6
     03/04/2004           2004             94           2004                              0                            85         3323.8          890.6           69.3          4.729          6.962          0.138        182.350          8.378           11.6            0.5           54.6
     03/04/2005           2005             93           2005                              0                            84         3425.5          936.1           63.7          5.261          0.000          0.000        131.258          0.000            6.9            0.5           55.3
     03/04/2005           2005             93           2005                              0                            84         3425.5          936.1           63.7          5.261          0.000          0.000        131.258          0.000            6.9            0.5           55.3
     05/04/2006           2006             95           2006                              0                            86         3390.3          891.1           62.1          1.561         18.423         14.277        184.138          8.485            3.6            0.4           64.1
     05/04/2006           2006             95           2006                              0                            86         3390.3          891.1           62.1          1.561         18.423         14.277        184.138          8.485            3.6            0.4           64.1
     04/04/2007           2007             94           2007                              0                            85         2741.2          743.3           59.9          5.262          4.300          0.000        145.344          0.000            8.5            0.5           20.4
     04/04/2007           2007             94           2007                              0                            85         2741.2          743.3           59.9          5.262          4.300          0.000        145.344          0.000            8.5            0.5           20.4
     06/04/2008           2008             97           2008                              0                            88         3495.8          913.4           57.6          5.777          0.000          0.000        132.235          0.000           14.5            0.4           14.2
     06/04/2008           2008             97           2008                              0                            88         3495.8          913.4           57.6          5.777          0.000          0.000        132.235          0.000           14.5            0.4           14.2
     05/04/2009           2009             95           2009                              0                            86         3610.9          925.5           65.1          2.987         16.530          9.070        184.976         11.317            7.3            0.4           25.4
     05/04/2009           2009             95           2009                              0                            86         3610.9          925.5           65.1          2.987         16.530          9.070        184.976         11.317            7.3            0.4           25.4
     04/04/2010           2010             94           2010                              0                            85         3329.6          891.2           64.3          5.570          9.500          0.000        146.290          0.000            8.2            0.5           19.0
     04/04/2010           2010             94           2010                              0                            85         3329.6          891.2           64.3          5.570          9.500          0.000        146.290          0.000            8.2            0.5           19.0
     04/04/2011           2011             94           2011                              0                            85         3053.9          775.1           54.5          5.874          0.400          0.000        158.868          0.000            5.6            0.4           26.0
     04/04/2011           2011             94           2011                              0                            85         3053.9          775.1           54.5          5.874          0.400          0.000        158.868          0.000            5.6            0.4           26.0
     04/04/2012           2012             95           2012                              0                            86         3482.6          931.4           52.0          5.529         15.637          6.763        175.353          5.605           10.5            0.4           14.2
     04/04/2012           2012             95           2012                              0                            86         3482.6          931.4           52.0          5.529         15.637          6.763        175.353          5.605           10.5            0.4           14.2
     03/04/2013           2013             93           2013                              0                            84         2925.4          742.4           53.8          6.406          1.100          0.000        164.416          0.814            5.7            0.4           26.0
     03/04/2013           2013             93           2013                              0                            84         2925.4          742.4           53.8          6.406          1.100          0.000        164.416          0.814            5.7            0.4           26.0
     05/04/2014           2014             95           2014                              0                            86         2847.4          689.9           51.7          6.245          0.000          0.000        156.546          0.000            3.5            0.4            9.6
     05/04/2014           2014             95           2014                              0                            86         2847.4          689.9           51.7          6.245          0.000          0.000        156.546          0.000            3.5            0.4            9.6
     05/04/2015           2015             95           2015                              0                            86         3446.5          947.5           53.6          6.234          0.000          0.000        140.593          0.000           12.7            0.4           11.5
     05/04/2015           2015             95           2015                              0                            86         3446.5          947.5           53.6          6.234          0.000          0.000        140.593          0.000           12.7            0.4           11.5
