# Supplementary material for: Simulations using APSIM suggest that Conservation Agriculture sustains protein yield under changing climate dynamics in Northern Mozambique
Source: BMC Plant Biol. 2025 Nov 13;25:1556. doi: 10.1186/s12870-025-07418-5 (PMC12613769; doi:10.1186/s12870-025-07418-5)
Supplement: Supplementary file 2 — Supplementary Material 2. [file 12870_2025_7418_MOESM2_ESM.zip › APSIM Output_08 Oct 2020/Maize-Cowpea Inter (Conservation 3 Degree and 10% Rainfall) cowpeaout.csv]

ApsimVersion = 7.10 r4158
Title = Maize-Cowpea Inter (Conservation 3 Degree and 10% Rainfall) cowpeaout
Date	year	Day	year	paddock.cowpea.daysaftersowing	paddock.maize.daysaftersowing	Biomass	Yield	biom_n()	eo	infiltration	runoff	esw	drain	surfaceom_wt	dlt_n_min()	no3()
(dd/mm/yyyy)	(year)	(day)	(year)	(day)	(days)	(kg/ha)	(kg/ha)	(kg/ha)	(mm)	(mm)	(mm)	(mm)	(mm)	(kg/ha)	(kg/ha)	(kg/ha)
19/03/1997	1997	78	1997	68	69	645.3	258.0	172.6	5.475	0.090	0.000	169.459	6.301	120.4	1.0	49.6
19/03/1997	1997	78	1997	68	69	645.3	258.0	172.6	5.475	0.090	0.000	169.459	6.301	120.4	1.0	49.6
14/03/1998	1998	73	1998	63	64	822.9	328.9	89.0	6.124	0.270	0.000	156.573	0.000	0.3	0.7	104.7
14/03/1998	1998	73	1998	63	64	822.9	328.9	89.0	6.124	0.270	0.000	156.573	0.000	0.3	0.7	104.7
17/03/1999	1999	76	1999	67	67	950.5	379.9	75.4	6.282	0.000	0.000	167.368	0.000	1.5	0.5	208.1
17/03/1999	1999	76	1999	67	67	950.5	379.9	75.4	6.282	0.000	0.000	167.368	0.000	1.5	0.5	208.1
15/03/2000	2000	75	2000	66	66	1295.6	516.8	73.1	5.911	0.090	0.000	164.838	4.379	0.6	0.5	84.1
15/03/2000	2000	75	2000	66	66	1295.6	516.8	73.1	5.911	0.090	0.000	164.838	4.379	0.6	0.5	84.1
18/03/2001	2001	77	2001	68	68	1083.8	432.3	74.3	5.024	2.070	0.000	157.166	0.000	0.7	0.5	84.8
18/03/2001	2001	77	2001	68	68	1083.8	432.3	74.3	5.024	2.070	0.000	157.166	0.000	0.7	0.5	84.8
17/03/2002	2002	76	2002	66	67	611.7	244.6	75.2	4.914	0.540	0.000	168.815	4.909	0.9	0.6	59.2
17/03/2002	2002	76	2002	66	67	611.7	244.6	75.2	4.914	0.540	0.000	168.815	4.909	0.9	0.6	59.2
16/03/2003	2003	75	2003	66	66	1211.9	483.4	66.6	4.822	18.425	3.805	151.229	0.000	0.2	0.5	68.2
16/03/2003	2003	75	2003	66	66	1211.9	483.4	66.6	4.822	18.425	3.805	151.229	0.000	0.2	0.5	68.2
15/03/2004	2004	75	2004	65	66	672.0	268.8	75.4	5.201	0.000	0.000	166.317	4.160	2.8	0.5	59.6
15/03/2004	2004	75	2004	65	66	672.0	268.8	75.4	5.201	0.000	0.000	166.317	4.160	2.8	0.5	59.6
15/03/2005	2005	74	2005	64	65	1012.5	404.7	65.9	6.413	0.000	0.000	143.437	0.000	0.3	0.5	62.3
15/03/2005	2005	74	2005	64	65	1012.5	404.7	65.9	6.413	0.000	0.000	143.437	0.000	0.3	0.5	62.3
16/03/2006	2006	75	2006	66	66	885.6	353.8	63.3	5.512	0.000	0.000	164.013	1.634	1.5	0.5	102.9
16/03/2006	2006	75	2006	66	66	885.6	353.8	63.3	5.512	0.000	0.000	164.013	1.634	1.5	0.5	102.9
16/03/2007	2007	75	2007	65	66	671.0	268.1	62.6	6.140	9.270	0.000	160.215	0.000	0.2	0.5	23.0
16/03/2007	2007	75	2007	65	66	671.0	268.1	62.6	6.140	9.270	0.000	160.215	0.000	0.2	0.5	23.0
18/03/2008	2008	78	2008	69	69	1177.2	469.0	57.3	3.782	15.749	0.811	166.004	0.000	0.3	0.4	11.3
18/03/2008	2008	78	2008	69	69	1177.2	469.0	57.3	3.782	15.749	0.811	166.004	0.000	0.3	0.4	11.3
17/03/2009	2009	76	2009	67	67	1359.0	542.1	63.7	6.297	2.250	0.000	163.172	0.670	0.9	0.4	36.4
17/03/2009	2009	76	2009	67	67	1359.0	542.1	63.7	6.297	2.250	0.000	163.172	0.670	0.9	0.4	36.4
16/03/2010	2010	75	2010	66	66	1160.5	463.6	64.6	1.184	19.484	6.706	200.058	12.045	1.1	0.4	24.5
16/03/2010	2010	75	2010	66	66	1160.5	463.6	64.6	1.184	19.484	6.706	200.058	12.045	1.1	0.4	24.5
16/03/2011	2011	75	2011	65	66	741.6	296.4	56.1	2.976	13.505	1.255	170.475	0.180	1.3	0.4	26.6
16/03/2011	2011	75	2011	65	66	741.6	296.4	56.1	2.976	13.505	1.255	170.475	0.180	1.3	0.4	26.6
17/03/2012	2012	77	2012	67	68	1237.9	494.8	52.9	6.617	0.000	0.000	153.563	0.000	0.3	0.4	13.4
17/03/2012	2012	77	2012	67	68	1237.9	494.8	52.9	6.617	0.000	0.000	153.563	0.000	0.3	0.4	13.4
15/03/2013	2013	74	2013	64	65	652.1	260.8	54.9	6.474	0.360	0.000	167.373	3.749	1.6	0.4	29.2
15/03/2013	2013	74	2013	64	65	652.1	260.8	54.9	6.474	0.360	0.000	167.373	3.749	1.6	0.4	29.2
17/03/2014	2014	76	2014	66	67	621.6	248.6	52.8	6.829	0.000	0.000	160.408	0.846	0.2	0.4	8.6
17/03/2014	2014	76	2014	66	67	621.6	248.6	52.8	6.829	0.000	0.000	160.408	0.846	0.2	0.4	8.6
18/03/2015	2015	77	2015	67	68	968.8	387.3	54.8	6.562	0.270	0.000	149.281	0.000	0.7	0.4	7.4
18/03/2015	2015	77	2015	67	68	968.8	387.3	54.8	6.562	0.270	0.000	149.281	0.000	0.7	0.4	7.4
