# Supplementary material for: Simulations using APSIM suggest that Conservation Agriculture sustains protein yield under changing climate dynamics in Northern Mozambique
Source: BMC Plant Biol. 2025 Nov 13;25:1556. doi: 10.1186/s12870-025-07418-5 (PMC12613769; doi:10.1186/s12870-025-07418-5)
Supplement: Supplementary file 2 — Supplementary Material 2. [file 12870_2025_7418_MOESM2_ESM.zip › APSIM Output_08 Oct 2020/Maize-Cowpea Inter (Conservation 3 Degree and 10% Rainfall) cowpeaout.out]

ApsimVersion = 7.10 r4158
Title = Maize-Cowpea Inter (Conservation 3 Degree and 10% Rainfall) cowpeaout
           Date           year            Day           year paddock.cowpea.daysaftersowing paddock.maize.daysaftersowing        Biomass          Yield       biom_n()             eo   infiltration         runoff            esw          drain   surfaceom_wt    dlt_n_min()          no3()
   (dd/mm/yyyy)         (year)          (day)         (year)                          (day)                        (days)        (kg/ha)        (kg/ha)        (kg/ha)           (mm)           (mm)           (mm)           (mm)           (mm)        (kg/ha)        (kg/ha)        (kg/ha)
     19/03/1997           1997             78           1997                             68                            69          645.3          258.0          172.6          5.475          0.090          0.000        169.459          6.301          120.4            1.0           49.6
     19/03/1997           1997             78           1997                             68                            69          645.3          258.0          172.6          5.475          0.090          0.000        169.459          6.301          120.4            1.0           49.6
     14/03/1998           1998             73           1998                             63                            64          822.9          328.9           89.0          6.124          0.270          0.000        156.573          0.000            0.3            0.7          104.7
     14/03/1998           1998             73           1998                             63                            64          822.9          328.9           89.0          6.124          0.270          0.000        156.573          0.000            0.3            0.7          104.7
     17/03/1999           1999             76           1999                             67                            67          950.5          379.9           75.4          6.282          0.000          0.000        167.368          0.000            1.5            0.5          208.1
     17/03/1999           1999             76           1999                             67                            67          950.5          379.9           75.4          6.282          0.000          0.000        167.368          0.000            1.5            0.5          208.1
     15/03/2000           2000             75           2000                             66                            66         1295.6          516.8           73.1          5.911          0.090          0.000        164.838          4.379            0.6            0.5           84.1
     15/03/2000           2000             75           2000                             66                            66         1295.6          516.8           73.1          5.911          0.090          0.000        164.838          4.379            0.6            0.5           84.1
     18/03/2001           2001             77           2001                             68                            68         1083.8          432.3           74.3          5.024          2.070          0.000        157.166          0.000            0.7            0.5           84.8
     18/03/2001           2001             77           2001                             68                            68         1083.8          432.3           74.3          5.024          2.070          0.000        157.166          0.000            0.7            0.5           84.8
     17/03/2002           2002             76           2002                             66                            67          611.7          244.6           75.2          4.914          0.540          0.000        168.815          4.909            0.9            0.6           59.2
     17/03/2002           2002             76           2002                             66                            67          611.7          244.6           75.2          4.914          0.540          0.000        168.815          4.909            0.9            0.6           59.2
     16/03/2003           2003             75           2003                             66                            66         1211.9          483.4           66.6          4.822         18.425          3.805        151.229          0.000            0.2            0.5           68.2
     16/03/2003           2003             75           2003                             66                            66         1211.9          483.4           66.6          4.822         18.425          3.805        151.229          0.000            0.2            0.5           68.2
     15/03/2004           2004             75           2004                             65                            66          672.0          268.8           75.4          5.201          0.000          0.000        166.317          4.160            2.8            0.5           59.6
     15/03/2004           2004             75           2004                             65                            66          672.0          268.8           75.4          5.201          0.000          0.000        166.317          4.160            2.8            0.5           59.6
     15/03/2005           2005             74           2005                             64                            65         1012.5          404.7           65.9          6.413          0.000          0.000        143.437          0.000            0.3            0.5           62.3
     15/03/2005           2005             74           2005                             64                            65         1012.5          404.7           65.9          6.413          0.000          0.000        143.437          0.000            0.3            0.5           62.3
     16/03/2006           2006             75           2006                             66                            66          885.6          353.8           63.3          5.512          0.000          0.000        164.013          1.634            1.5            0.5          102.9
     16/03/2006           2006             75           2006                             66                            66          885.6          353.8           63.3          5.512          0.000          0.000        164.013          1.634            1.5            0.5          102.9
     16/03/2007           2007             75           2007                             65                            66          671.0          268.1           62.6          6.140          9.270          0.000        160.215          0.000            0.2            0.5           23.0
     16/03/2007           2007             75           2007                             65                            66          671.0          268.1           62.6          6.140          9.270          0.000        160.215          0.000            0.2            0.5           23.0
     18/03/2008           2008             78           2008                             69                            69         1177.2          469.0           57.3          3.782         15.749          0.811        166.004          0.000            0.3            0.4           11.3
     18/03/2008           2008             78           2008                             69                            69         1177.2          469.0           57.3          3.782         15.749          0.811        166.004          0.000            0.3            0.4           11.3
     17/03/2009           2009             76           2009                             67                            67         1359.0          542.1           63.7          6.297          2.250          0.000        163.172          0.670            0.9            0.4           36.4
     17/03/2009           2009             76           2009                             67                            67         1359.0          542.1           63.7          6.297          2.250          0.000        163.172          0.670            0.9            0.4           36.4
     16/03/2010           2010             75           2010                             66                            66         1160.5          463.6           64.6          1.184         19.484          6.706        200.058         12.045            1.1            0.4           24.5
     16/03/2010           2010             75           2010                             66                            66         1160.5          463.6           64.6          1.184         19.484          6.706        200.058         12.045            1.1            0.4           24.5
     16/03/2011           2011             75           2011                             65                            66          741.6          296.4           56.1          2.976         13.505          1.255        170.475          0.180            1.3            0.4           26.6
     16/03/2011           2011             75           2011                             65                            66          741.6          296.4           56.1          2.976         13.505          1.255        170.475          0.180            1.3            0.4           26.6
     17/03/2012           2012             77           2012                             67                            68         1237.9          494.8           52.9          6.617          0.000          0.000        153.563          0.000            0.3            0.4           13.4
     17/03/2012           2012             77           2012                             67                            68         1237.9          494.8           52.9          6.617          0.000          0.000        153.563          0.000            0.3            0.4           13.4
     15/03/2013           2013             74           2013                             64                            65          652.1          260.8           54.9          6.474          0.360          0.000        167.373          3.749            1.6            0.4           29.2
     15/03/2013           2013             74           2013                             64                            65          652.1          260.8           54.9          6.474          0.360          0.000        167.373          3.749            1.6            0.4           29.2
     17/03/2014           2014             76           2014                             66                            67          621.6          248.6           52.8          6.829          0.000          0.000        160.408          0.846            0.2            0.4            8.6
     17/03/2014           2014             76           2014                             66                            67          621.6          248.6           52.8          6.829          0.000          0.000        160.408          0.846            0.2            0.4            8.6
     18/03/2015           2015             77           2015                             67                            68          968.8          387.3           54.8          6.562          0.270          0.000        149.281          0.000            0.7            0.4            7.4
     18/03/2015           2015             77           2015                             67                            68          968.8          387.3           54.8          6.562          0.270          0.000        149.281          0.000            0.7            0.4            7.4
