# Supplementary material for: Simulations using APSIM suggest that Conservation Agriculture sustains protein yield under changing climate dynamics in Northern Mozambique
Source: BMC Plant Biol. 2025 Nov 13;25:1556. doi: 10.1186/s12870-025-07418-5 (PMC12613769; doi:10.1186/s12870-025-07418-5)
Supplement: Supplementary file 2 — Supplementary Material 2. [file 12870_2025_7418_MOESM2_ESM.zip › APSIM Output_08 Oct 2020/Maize-Cowpea Inter (Conservation 3 Degree and 10% Rainfall) maizeout.csv]

ApsimVersion = 7.10 r4158
Title = Maize-Cowpea Inter (Conservation 3 Degree and 10% Rainfall) maizeout
Date	year	Day	year	paddock.cowpea.daysaftersowing	paddock.maize.daysaftersowing	Biomass	Yield	biom_n()	eo	infiltration	runoff	esw	drain	surfaceom_wt	dlt_n_min()	no3()
(dd/mm/yyyy)	(year)	(day)	(year)	(day)	(days)	(kg/ha)	(kg/ha)	(kg/ha)	(mm)	(mm)	(mm)	(mm)	(mm)	(kg/ha)	(kg/ha)	(kg/ha)
07/04/1997	1997	97	1997	0	88	2973.6	806.1	162.6	4.683	5.670	0.000	153.686	0.000	59.9	1.0	65.5
07/04/1997	1997	97	1997	0	88	2973.6	806.1	162.6	4.683	5.670	0.000	153.686	0.000	59.9	1.0	65.5
02/04/1998	1998	92	1998	0	83	3162.6	903.6	85.6	5.092	0.810	0.000	138.957	0.000	7.1	0.7	117.7
02/04/1998	1998	92	1998	0	83	3162.6	903.6	85.6	5.092	0.810	0.000	138.957	0.000	7.1	0.7	117.7
05/04/1999	1999	95	1999	0	86	3471.1	905.5	75.1	4.129	5.915	0.025	180.047	11.294	4.3	0.5	141.3
05/04/1999	1999	95	1999	0	86	3471.1	905.5	75.1	4.129	5.915	0.025	180.047	11.294	4.3	0.5	141.3
04/04/2000	2000	95	2000	0	86	3842.2	979.9	73.2	5.582	2.880	0.000	167.328	3.334	5.3	0.5	65.9
04/04/2000	2000	95	2000	0	86	3842.2	979.9	73.2	5.582	2.880	0.000	167.328	3.334	5.3	0.5	65.9
06/04/2001	2001	96	2001	0	87	3796.5	970.8	73.7	5.120	4.410	0.000	163.870	0.162	5.5	0.5	79.3
06/04/2001	2001	96	2001	0	87	3796.5	970.8	73.7	5.120	4.410	0.000	163.870	0.162	5.5	0.5	79.3
05/04/2002	2002	95	2002	0	86	3095.9	832.2	72.6	4.913	1.800	0.000	170.746	6.068	2.9	0.5	56.5
05/04/2002	2002	95	2002	0	86	3095.9	832.2	72.6	4.913	1.800	0.000	170.746	6.068	2.9	0.5	56.5
03/04/2003	2003	93	2003	0	84	3510.3	899.3	66.8	4.189	10.590	1.470	177.336	8.399	6.3	0.5	62.3
03/04/2003	2003	93	2003	0	84	3510.3	899.3	66.8	4.189	10.590	1.470	177.336	8.399	6.3	0.5	62.3
03/04/2004	2004	94	2004	0	85	3323.9	890.6	72.4	4.729	6.333	0.057	180.094	7.506	12.1	0.5	66.4
03/04/2004	2004	94	2004	0	85	3323.9	890.6	72.4	4.729	6.333	0.057	180.094	7.506	12.1	0.5	66.4
03/04/2005	2005	93	2005	0	84	3425.8	936.2	63.6	5.261	0.000	0.000	128.063	0.000	10.6	0.5	71.9
03/04/2005	2005	93	2005	0	84	3425.8	936.2	63.6	5.261	0.000	0.000	128.063	0.000	10.6	0.5	71.9
05/04/2006	2006	95	2006	0	86	3390.6	891.2	62.8	1.561	17.614	11.816	182.633	8.045	3.7	0.4	82.0
05/04/2006	2006	95	2006	0	86	3390.6	891.2	62.8	1.561	17.614	11.816	182.633	8.045	3.7	0.4	82.0
04/04/2007	2007	94	2007	0	85	2741.4	743.4	60.3	5.262	3.870	0.000	144.640	0.000	9.6	0.5	28.7
04/04/2007	2007	94	2007	0	85	2741.4	743.4	60.3	5.262	3.870	0.000	144.640	0.000	9.6	0.5	28.7
06/04/2008	2008	97	2008	0	88	3496.0	913.5	57.2	5.777	0.000	0.000	131.756	0.000	14.8	0.4	18.7
06/04/2008	2008	97	2008	0	88	3496.0	913.5	57.2	5.777	0.000	0.000	131.756	0.000	14.8	0.4	18.7
05/04/2009	2009	95	2009	0	86	3611.1	925.6	63.4	2.987	15.690	7.350	183.293	10.630	7.4	0.4	34.6
05/04/2009	2009	95	2009	0	86	3611.1	925.6	63.4	2.987	15.690	7.350	183.293	10.630	7.4	0.4	34.6
04/04/2010	2010	94	2010	0	85	3329.8	891.2	63.7	5.570	8.550	0.000	143.765	0.000	8.4	0.5	27.3
04/04/2010	2010	94	2010	0	85	3329.8	891.2	63.7	5.570	8.550	0.000	143.765	0.000	8.4	0.5	27.3
04/04/2011	2011	94	2011	0	85	3054.0	775.1	54.1	5.874	0.360	0.000	155.898	0.000	5.8	0.4	33.1
04/04/2011	2011	94	2011	0	85	3054.0	775.1	54.1	5.874	0.360	0.000	155.898	0.000	5.8	0.4	33.1
04/04/2012	2012	95	2012	0	86	3482.7	931.4	51.4	5.529	14.904	5.256	174.284	4.827	10.5	0.4	19.6
04/04/2012	2012	95	2012	0	86	3482.7	931.4	51.4	5.529	14.904	5.256	174.284	4.827	10.5	0.4	19.6
03/04/2013	2013	93	2013	0	84	2925.6	742.4	52.6	6.406	0.990	0.000	163.321	0.000	5.8	0.4	33.0
03/04/2013	2013	93	2013	0	84	2925.6	742.4	52.6	6.406	0.990	0.000	163.321	0.000	5.8	0.4	33.0
05/04/2014	2014	95	2014	0	86	2847.5	689.9	50.9	6.245	0.000	0.000	156.269	0.000	3.5	0.4	11.5
05/04/2014	2014	95	2014	0	86	2847.5	689.9	50.9	6.245	0.000	0.000	156.269	0.000	3.5	0.4	11.5
05/04/2015	2015	95	2015	0	86	3446.7	947.6	52.5	6.234	0.000	0.000	138.864	0.000	12.9	0.4	14.2
05/04/2015	2015	95	2015	0	86	3446.7	947.6	52.5	6.234	0.000	0.000	138.864	0.000	12.9	0.4	14.2
