# Supplementary material for: Simulations using APSIM suggest that Conservation Agriculture sustains protein yield under changing climate dynamics in Northern Mozambique
Source: BMC Plant Biol. 2025 Nov 13;25:1556. doi: 10.1186/s12870-025-07418-5 (PMC12613769; doi:10.1186/s12870-025-07418-5)
Supplement: Supplementary file 2 — Supplementary Material 2. [file 12870_2025_7418_MOESM2_ESM.zip › APSIM Output_08 Oct 2020/Maize-Cowpea Inter (Conservation 3 Degree and 10% Rainfall) maizeout.out]

ApsimVersion = 7.10 r4158
Title = Maize-Cowpea Inter (Conservation 3 Degree and 10% Rainfall) maizeout
           Date           year            Day           year paddock.cowpea.daysaftersowing paddock.maize.daysaftersowing        Biomass          Yield       biom_n()             eo   infiltration         runoff            esw          drain   surfaceom_wt    dlt_n_min()          no3()
   (dd/mm/yyyy)         (year)          (day)         (year)                          (day)                        (days)        (kg/ha)        (kg/ha)        (kg/ha)           (mm)           (mm)           (mm)           (mm)           (mm)        (kg/ha)        (kg/ha)        (kg/ha)
     07/04/1997           1997             97           1997                              0                            88         2973.6          806.1          162.6          4.683          5.670          0.000        153.686          0.000           59.9            1.0           65.5
     07/04/1997           1997             97           1997                              0                            88         2973.6          806.1          162.6          4.683          5.670          0.000        153.686          0.000           59.9            1.0           65.5
     02/04/1998           1998             92           1998                              0                            83         3162.6          903.6           85.6          5.092          0.810          0.000        138.957          0.000            7.1            0.7          117.7
     02/04/1998           1998             92           1998                              0                            83         3162.6          903.6           85.6          5.092          0.810          0.000        138.957          0.000            7.1            0.7          117.7
     05/04/1999           1999             95           1999                              0                            86         3471.1          905.5           75.1          4.129          5.915          0.025        180.047         11.294            4.3            0.5          141.3
     05/04/1999           1999             95           1999                              0                            86         3471.1          905.5           75.1          4.129          5.915          0.025        180.047         11.294            4.3            0.5          141.3
     04/04/2000           2000             95           2000                              0                            86         3842.2          979.9           73.2          5.582          2.880          0.000        167.328          3.334            5.3            0.5           65.9
     04/04/2000           2000             95           2000                              0                            86         3842.2          979.9           73.2          5.582          2.880          0.000        167.328          3.334            5.3            0.5           65.9
     06/04/2001           2001             96           2001                              0                            87         3796.5          970.8           73.7          5.120          4.410          0.000        163.870          0.162            5.5            0.5           79.3
     06/04/2001           2001             96           2001                              0                            87         3796.5          970.8           73.7          5.120          4.410          0.000        163.870          0.162            5.5            0.5           79.3
     05/04/2002           2002             95           2002                              0                            86         3095.9          832.2           72.6          4.913          1.800          0.000        170.746          6.068            2.9            0.5           56.5
     05/04/2002           2002             95           2002                              0                            86         3095.9          832.2           72.6          4.913          1.800          0.000        170.746          6.068            2.9            0.5           56.5
     03/04/2003           2003             93           2003                              0                            84         3510.3          899.3           66.8          4.189         10.590          1.470        177.336          8.399            6.3            0.5           62.3
     03/04/2003           2003             93           2003                              0                            84         3510.3          899.3           66.8          4.189         10.590          1.470        177.336          8.399            6.3            0.5           62.3
     03/04/2004           2004             94           2004                              0                            85         3323.9          890.6           72.4          4.729          6.333          0.057        180.094          7.506           12.1            0.5           66.4
     03/04/2004           2004             94           2004                              0                            85         3323.9          890.6           72.4          4.729          6.333          0.057        180.094          7.506           12.1            0.5           66.4
     03/04/2005           2005             93           2005                              0                            84         3425.8          936.2           63.6          5.261          0.000          0.000        128.063          0.000           10.6            0.5           71.9
     03/04/2005           2005             93           2005                              0                            84         3425.8          936.2           63.6          5.261          0.000          0.000        128.063          0.000           10.6            0.5           71.9
     05/04/2006           2006             95           2006                              0                            86         3390.6          891.2           62.8          1.561         17.614         11.816        182.633          8.045            3.7            0.4           82.0
     05/04/2006           2006             95           2006                              0                            86         3390.6          891.2           62.8          1.561         17.614         11.816        182.633          8.045            3.7            0.4           82.0
     04/04/2007           2007             94           2007                              0                            85         2741.4          743.4           60.3          5.262          3.870          0.000        144.640          0.000            9.6            0.5           28.7
     04/04/2007           2007             94           2007                              0                            85         2741.4          743.4           60.3          5.262          3.870          0.000        144.640          0.000            9.6            0.5           28.7
     06/04/2008           2008             97           2008                              0                            88         3496.0          913.5           57.2          5.777          0.000          0.000        131.756          0.000           14.8            0.4           18.7
     06/04/2008           2008             97           2008                              0                            88         3496.0          913.5           57.2          5.777          0.000          0.000        131.756          0.000           14.8            0.4           18.7
     05/04/2009           2009             95           2009                              0                            86         3611.1          925.6           63.4          2.987         15.690          7.350        183.293         10.630            7.4            0.4           34.6
     05/04/2009           2009             95           2009                              0                            86         3611.1          925.6           63.4          2.987         15.690          7.350        183.293         10.630            7.4            0.4           34.6
     04/04/2010           2010             94           2010                              0                            85         3329.8          891.2           63.7          5.570          8.550          0.000        143.765          0.000            8.4            0.5           27.3
     04/04/2010           2010             94           2010                              0                            85         3329.8          891.2           63.7          5.570          8.550          0.000        143.765          0.000            8.4            0.5           27.3
     04/04/2011           2011             94           2011                              0                            85         3054.0          775.1           54.1          5.874          0.360          0.000        155.898          0.000            5.8            0.4           33.1
     04/04/2011           2011             94           2011                              0                            85         3054.0          775.1           54.1          5.874          0.360          0.000        155.898          0.000            5.8            0.4           33.1
     04/04/2012           2012             95           2012                              0                            86         3482.7          931.4           51.4          5.529         14.904          5.256        174.284          4.827           10.5            0.4           19.6
     04/04/2012           2012             95           2012                              0                            86         3482.7          931.4           51.4          5.529         14.904          5.256        174.284          4.827           10.5            0.4           19.6
     03/04/2013           2013             93           2013                              0                            84         2925.6          742.4           52.6          6.406          0.990          0.000        163.321          0.000            5.8            0.4           33.0
     03/04/2013           2013             93           2013                              0                            84         2925.6          742.4           52.6          6.406          0.990          0.000        163.321          0.000            5.8            0.4           33.0
     05/04/2014           2014             95           2014                              0                            86         2847.5          689.9           50.9          6.245          0.000          0.000        156.269          0.000            3.5            0.4           11.5
     05/04/2014           2014             95           2014                              0                            86         2847.5          689.9           50.9          6.245          0.000          0.000        156.269          0.000            3.5            0.4           11.5
     05/04/2015           2015             95           2015                              0                            86         3446.7          947.6           52.5          6.234          0.000          0.000        138.864          0.000           12.9            0.4           14.2
     05/04/2015           2015             95           2015                              0                            86         3446.7          947.6           52.5          6.234          0.000          0.000        138.864          0.000           12.9            0.4           14.2
