# Supplementary material for: Simulations using APSIM suggest that Conservation Agriculture sustains protein yield under changing climate dynamics in Northern Mozambique
Source: BMC Plant Biol. 2025 Nov 13;25:1556. doi: 10.1186/s12870-025-07418-5 (PMC12613769; doi:10.1186/s12870-025-07418-5)
Supplement: Supplementary file 2 — Supplementary Material 2. [file 12870_2025_7418_MOESM2_ESM.zip › APSIM Output_08 Oct 2020/Maize-Cowpea Inter (Conservation 3 Degree T and 20% Rainfall) cowpeaout.csv]

ApsimVersion = 7.10 r4158
Title = Maize-Cowpea Inter (Conservation 3 Degree T and 20% Rainfall) cowpeaout
Date	year	Day	year	paddock.cowpea.daysaftersowing	paddock.maize.daysaftersowing	Biomass	Yield	biom_n()	eo	infiltration	runoff	esw	drain	surfaceom_wt	dlt_n_min()	no3()
(dd/mm/yyyy)	(year)	(day)	(year)	(day)	(days)	(kg/ha)	(kg/ha)	(kg/ha)	(mm)	(mm)	(mm)	(mm)	(mm)	(kg/ha)	(kg/ha)	(kg/ha)
19/03/1997	1997	78	1997	68	69	728.0	291.0	173.2	5.468	0.080	0.000	168.289	5.159	120.8	1.0	61.2
19/03/1997	1997	78	1997	68	69	728.0	291.0	173.2	5.468	0.080	0.000	168.289	5.159	120.8	1.0	61.2
14/03/1998	1998	73	1998	63	64	822.8	328.8	92.1	6.124	0.240	0.000	154.906	0.000	0.6	0.7	128.8
14/03/1998	1998	73	1998	63	64	822.8	328.8	92.1	6.124	0.240	0.000	154.906	0.000	0.6	0.7	128.8
17/03/1999	1999	76	1999	67	67	950.4	379.8	76.9	6.282	0.000	0.000	160.304	0.000	2.0	0.6	244.6
17/03/1999	1999	76	1999	67	67	950.4	379.8	76.9	6.282	0.000	0.000	160.304	0.000	2.0	0.6	244.6
15/03/2000	2000	75	2000	66	66	1295.6	516.8	72.6	5.911	0.080	0.000	164.625	4.084	0.5	0.5	118.9
15/03/2000	2000	75	2000	66	66	1295.6	516.8	72.6	5.911	0.080	0.000	164.625	4.084	0.5	0.5	118.9
18/03/2001	2001	77	2001	68	68	1083.7	432.3	74.7	5.024	1.840	0.000	155.417	0.000	0.8	0.5	113.1
18/03/2001	2001	77	2001	68	68	1083.7	432.3	74.7	5.024	1.840	0.000	155.417	0.000	0.8	0.5	113.1
17/03/2002	2002	76	2002	66	67	611.7	244.6	75.5	4.914	0.480	0.000	167.935	4.223	1.2	0.6	85.9
17/03/2002	2002	76	2002	66	67	611.7	244.6	75.5	4.914	0.480	0.000	167.935	4.223	1.2	0.6	85.9
16/03/2003	2003	75	2003	66	66	1211.8	483.4	66.6	4.822	17.945	1.815	144.116	0.000	0.2	0.5	88.9
16/03/2003	2003	75	2003	66	66	1211.8	483.4	66.6	4.822	17.945	1.815	144.116	0.000	0.2	0.5	88.9
15/03/2004	2004	75	2004	65	66	672.0	268.8	76.4	5.201	0.000	0.000	165.671	3.613	3.9	0.5	77.0
15/03/2004	2004	75	2004	65	66	672.0	268.8	76.4	5.201	0.000	0.000	165.671	3.613	3.9	0.5	77.0
15/03/2005	2005	74	2005	64	65	1012.4	404.7	65.7	6.413	0.000	0.000	141.891	0.000	0.4	0.5	81.9
15/03/2005	2005	74	2005	64	65	1012.4	404.7	65.7	6.413	0.000	0.000	141.891	0.000	0.4	0.5	81.9
16/03/2006	2006	75	2006	66	66	885.6	353.8	65.4	5.512	0.000	0.000	163.329	1.038	2.2	0.5	126.4
16/03/2006	2006	75	2006	66	66	885.6	353.8	65.4	5.512	0.000	0.000	163.329	1.038	2.2	0.5	126.4
16/03/2007	2007	75	2007	65	66	671.0	268.1	61.9	6.140	8.240	0.000	158.973	0.000	0.1	0.5	40.0
16/03/2007	2007	75	2007	65	66	671.0	268.1	61.9	6.140	8.240	0.000	158.973	0.000	0.1	0.5	40.0
18/03/2008	2008	78	2008	69	69	1177.1	469.0	57.1	3.782	14.384	0.336	163.156	0.000	0.4	0.4	20.6
18/03/2008	2008	78	2008	69	69	1177.1	469.0	57.1	3.782	14.384	0.336	163.156	0.000	0.4	0.4	20.6
17/03/2009	2009	76	2009	67	67	1359.0	542.1	63.0	6.297	2.000	0.000	162.670	0.267	1.2	0.4	50.1
17/03/2009	2009	76	2009	67	67	1359.0	542.1	63.0	6.297	2.000	0.000	162.670	0.267	1.2	0.4	50.1
16/03/2010	2010	75	2010	66	66	1160.5	463.6	64.0	1.184	18.190	5.090	194.404	11.583	1.4	0.4	38.5
16/03/2010	2010	75	2010	66	66	1160.5	463.6	64.0	1.184	18.190	5.090	194.404	11.583	1.4	0.4	38.5
16/03/2011	2011	75	2011	65	66	741.6	296.4	55.9	2.976	12.509	0.611	168.194	0.000	1.5	0.4	36.9
16/03/2011	2011	75	2011	65	66	741.6	296.4	55.9	2.976	12.509	0.611	168.194	0.000	1.5	0.4	36.9
17/03/2012	2012	77	2012	67	68	1237.9	494.8	52.7	6.617	0.000	0.000	153.022	0.000	0.5	0.4	21.7
17/03/2012	2012	77	2012	67	68	1237.9	494.8	52.7	6.617	0.000	0.000	153.022	0.000	0.5	0.4	21.7
15/03/2013	2013	74	2013	64	65	652.1	260.8	54.2	6.474	0.320	0.000	165.939	2.293	2.4	0.4	38.9
15/03/2013	2013	74	2013	64	65	652.1	260.8	54.2	6.474	0.320	0.000	165.939	2.293	2.4	0.4	38.9
17/03/2014	2014	76	2014	66	67	621.6	248.6	52.2	6.829	0.000	0.000	160.025	0.554	0.2	0.4	17.0
17/03/2014	2014	76	2014	66	67	621.6	248.6	52.2	6.829	0.000	0.000	160.025	0.554	0.2	0.4	17.0
18/03/2015	2015	77	2015	67	68	968.8	387.3	54.8	6.562	0.240	0.000	148.624	0.000	1.0	0.4	11.9
18/03/2015	2015	77	2015	67	68	968.8	387.3	54.8	6.562	0.240	0.000	148.624	0.000	1.0	0.4	11.9
