# Supplementary material for: Simulations using APSIM suggest that Conservation Agriculture sustains protein yield under changing climate dynamics in Northern Mozambique
Source: BMC Plant Biol. 2025 Nov 13;25:1556. doi: 10.1186/s12870-025-07418-5 (PMC12613769; doi:10.1186/s12870-025-07418-5)
Supplement: Supplementary file 2 — Supplementary Material 2. [file 12870_2025_7418_MOESM2_ESM.zip › APSIM Output_08 Oct 2020/Maize-Cowpea Inter (Conservation 3 Degree T and 20% Rainfall) cowpeaout.out]

ApsimVersion = 7.10 r4158
Title = Maize-Cowpea Inter (Conservation 3 Degree T and 20% Rainfall) cowpeaout
           Date           year            Day           year paddock.cowpea.daysaftersowing paddock.maize.daysaftersowing        Biomass          Yield       biom_n()             eo   infiltration         runoff            esw          drain   surfaceom_wt    dlt_n_min()          no3()
   (dd/mm/yyyy)         (year)          (day)         (year)                          (day)                        (days)        (kg/ha)        (kg/ha)        (kg/ha)           (mm)           (mm)           (mm)           (mm)           (mm)        (kg/ha)        (kg/ha)        (kg/ha)
     19/03/1997           1997             78           1997                             68                            69          728.0          291.0          173.2          5.468          0.080          0.000        168.289          5.159          120.8            1.0           61.2
     19/03/1997           1997             78           1997                             68                            69          728.0          291.0          173.2          5.468          0.080          0.000        168.289          5.159          120.8            1.0           61.2
     14/03/1998           1998             73           1998                             63                            64          822.8          328.8           92.1          6.124          0.240          0.000        154.906          0.000            0.6            0.7          128.8
     14/03/1998           1998             73           1998                             63                            64          822.8          328.8           92.1          6.124          0.240          0.000        154.906          0.000            0.6            0.7          128.8
     17/03/1999           1999             76           1999                             67                            67          950.4          379.8           76.9          6.282          0.000          0.000        160.304          0.000            2.0            0.6          244.6
     17/03/1999           1999             76           1999                             67                            67          950.4          379.8           76.9          6.282          0.000          0.000        160.304          0.000            2.0            0.6          244.6
     15/03/2000           2000             75           2000                             66                            66         1295.6          516.8           72.6          5.911          0.080          0.000        164.625          4.084            0.5            0.5          118.9
     15/03/2000           2000             75           2000                             66                            66         1295.6          516.8           72.6          5.911          0.080          0.000        164.625          4.084            0.5            0.5          118.9
     18/03/2001           2001             77           2001                             68                            68         1083.7          432.3           74.7          5.024          1.840          0.000        155.417          0.000            0.8            0.5          113.1
     18/03/2001           2001             77           2001                             68                            68         1083.7          432.3           74.7          5.024          1.840          0.000        155.417          0.000            0.8            0.5          113.1
     17/03/2002           2002             76           2002                             66                            67          611.7          244.6           75.5          4.914          0.480          0.000        167.935          4.223            1.2            0.6           85.9
     17/03/2002           2002             76           2002                             66                            67          611.7          244.6           75.5          4.914          0.480          0.000        167.935          4.223            1.2            0.6           85.9
     16/03/2003           2003             75           2003                             66                            66         1211.8          483.4           66.6          4.822         17.945          1.815        144.116          0.000            0.2            0.5           88.9
     16/03/2003           2003             75           2003                             66                            66         1211.8          483.4           66.6          4.822         17.945          1.815        144.116          0.000            0.2            0.5           88.9
     15/03/2004           2004             75           2004                             65                            66          672.0          268.8           76.4          5.201          0.000          0.000        165.671          3.613            3.9            0.5           77.0
     15/03/2004           2004             75           2004                             65                            66          672.0          268.8           76.4          5.201          0.000          0.000        165.671          3.613            3.9            0.5           77.0
     15/03/2005           2005             74           2005                             64                            65         1012.4          404.7           65.7          6.413          0.000          0.000        141.891          0.000            0.4            0.5           81.9
     15/03/2005           2005             74           2005                             64                            65         1012.4          404.7           65.7          6.413          0.000          0.000        141.891          0.000            0.4            0.5           81.9
     16/03/2006           2006             75           2006                             66                            66          885.6          353.8           65.4          5.512          0.000          0.000        163.329          1.038            2.2            0.5          126.4
     16/03/2006           2006             75           2006                             66                            66          885.6          353.8           65.4          5.512          0.000          0.000        163.329          1.038            2.2            0.5          126.4
     16/03/2007           2007             75           2007                             65                            66          671.0          268.1           61.9          6.140          8.240          0.000        158.973          0.000            0.1            0.5           40.0
     16/03/2007           2007             75           2007                             65                            66          671.0          268.1           61.9          6.140          8.240          0.000        158.973          0.000            0.1            0.5           40.0
     18/03/2008           2008             78           2008                             69                            69         1177.1          469.0           57.1          3.782         14.384          0.336        163.156          0.000            0.4            0.4           20.6
     18/03/2008           2008             78           2008                             69                            69         1177.1          469.0           57.1          3.782         14.384          0.336        163.156          0.000            0.4            0.4           20.6
     17/03/2009           2009             76           2009                             67                            67         1359.0          542.1           63.0          6.297          2.000          0.000        162.670          0.267            1.2            0.4           50.1
     17/03/2009           2009             76           2009                             67                            67         1359.0          542.1           63.0          6.297          2.000          0.000        162.670          0.267            1.2            0.4           50.1
     16/03/2010           2010             75           2010                             66                            66         1160.5          463.6           64.0          1.184         18.190          5.090        194.404         11.583            1.4            0.4           38.5
     16/03/2010           2010             75           2010                             66                            66         1160.5          463.6           64.0          1.184         18.190          5.090        194.404         11.583            1.4            0.4           38.5
     16/03/2011           2011             75           2011                             65                            66          741.6          296.4           55.9          2.976         12.509          0.611        168.194          0.000            1.5            0.4           36.9
     16/03/2011           2011             75           2011                             65                            66          741.6          296.4           55.9          2.976         12.509          0.611        168.194          0.000            1.5            0.4           36.9
     17/03/2012           2012             77           2012                             67                            68         1237.9          494.8           52.7          6.617          0.000          0.000        153.022          0.000            0.5            0.4           21.7
     17/03/2012           2012             77           2012                             67                            68         1237.9          494.8           52.7          6.617          0.000          0.000        153.022          0.000            0.5            0.4           21.7
     15/03/2013           2013             74           2013                             64                            65          652.1          260.8           54.2          6.474          0.320          0.000        165.939          2.293            2.4            0.4           38.9
     15/03/2013           2013             74           2013                             64                            65          652.1          260.8           54.2          6.474          0.320          0.000        165.939          2.293            2.4            0.4           38.9
     17/03/2014           2014             76           2014                             66                            67          621.6          248.6           52.2          6.829          0.000          0.000        160.025          0.554            0.2            0.4           17.0
     17/03/2014           2014             76           2014                             66                            67          621.6          248.6           52.2          6.829          0.000          0.000        160.025          0.554            0.2            0.4           17.0
     18/03/2015           2015             77           2015                             67                            68          968.8          387.3           54.8          6.562          0.240          0.000        148.624          0.000            1.0            0.4           11.9
     18/03/2015           2015             77           2015                             67                            68          968.8          387.3           54.8          6.562          0.240          0.000        148.624          0.000            1.0            0.4           11.9
