# Supplementary material for: Simulations using APSIM suggest that Conservation Agriculture sustains protein yield under changing climate dynamics in Northern Mozambique
Source: BMC Plant Biol. 2025 Nov 13;25:1556. doi: 10.1186/s12870-025-07418-5 (PMC12613769; doi:10.1186/s12870-025-07418-5)
Supplement: Supplementary file 2 — Supplementary Material 2. [file 12870_2025_7418_MOESM2_ESM.zip › APSIM Output_08 Oct 2020/Maize-Cowpea Inter (Conservation 3 Degree T and 20% Rainfall) maizeout.csv]

ApsimVersion = 7.10 r4158
Title = Maize-Cowpea Inter (Conservation 3 Degree T and 20% Rainfall) maizeout
Date	year	Day	year	paddock.cowpea.daysaftersowing	paddock.maize.daysaftersowing	Biomass	Yield	biom_n()	eo	infiltration	runoff	esw	drain	surfaceom_wt	dlt_n_min()	no3()
(dd/mm/yyyy)	(year)	(day)	(year)	(day)	(days)	(kg/ha)	(kg/ha)	(kg/ha)	(mm)	(mm)	(mm)	(mm)	(mm)	(kg/ha)	(kg/ha)	(kg/ha)
10/04/1997	1997	100	1997	0	91	3139.0	819.3	161.4	4.158	3.360	0.000	166.873	0.000	56.8	1.0	80.3
10/04/1997	1997	100	1997	0	91	3139.0	819.3	161.4	4.158	3.360	0.000	166.873	0.000	56.8	1.0	80.3
02/04/1998	1998	92	1998	0	83	3163.0	903.7	88.3	5.092	0.720	0.000	134.420	0.000	7.4	0.7	142.0
02/04/1998	1998	92	1998	0	83	3163.0	903.7	88.3	5.092	0.720	0.000	134.420	0.000	7.4	0.7	142.0
05/04/1999	1999	95	1999	0	86	3471.7	905.6	76.4	4.129	5.279	0.001	176.951	10.118	4.4	0.5	178.1
05/04/1999	1999	95	1999	0	86	3471.7	905.6	76.4	4.129	5.279	0.001	176.951	10.118	4.4	0.5	178.1
04/04/2000	2000	95	2000	0	86	3842.9	980.0	72.8	5.582	2.560	0.000	166.386	2.654	5.3	0.5	93.3
04/04/2000	2000	95	2000	0	86	3842.9	980.0	72.8	5.582	2.560	0.000	166.386	2.654	5.3	0.5	93.3
06/04/2001	2001	96	2001	0	87	3796.9	970.8	74.0	5.120	3.920	0.000	162.695	0.008	5.8	0.5	106.0
06/04/2001	2001	96	2001	0	87	3796.9	970.8	74.0	5.120	3.920	0.000	162.695	0.008	5.8	0.5	106.0
05/04/2002	2002	95	2002	0	86	3096.4	832.3	72.9	4.913	1.600	0.000	169.845	5.409	2.9	0.5	80.5
05/04/2002	2002	95	2002	0	86	3096.4	832.3	72.9	4.913	1.600	0.000	169.845	5.409	2.9	0.5	80.5
03/04/2003	2003	93	2003	0	84	3510.7	899.3	66.8	4.189	9.723	0.997	176.047	7.729	6.3	0.5	83.6
03/04/2003	2003	93	2003	0	84	3510.7	899.3	66.8	4.189	9.723	0.997	176.047	7.729	6.3	0.5	83.6
03/04/2004	2004	94	2004	0	85	3324.2	890.7	73.3	4.729	5.669	0.011	178.182	6.726	12.8	0.5	83.6
03/04/2004	2004	94	2004	0	85	3324.2	890.7	73.3	4.729	5.669	0.011	178.182	6.726	12.8	0.5	83.6
03/04/2005	2005	93	2005	0	84	3426.2	936.2	63.5	5.261	0.000	0.000	123.420	0.000	11.7	0.5	91.5
03/04/2005	2005	93	2005	0	84	3426.2	936.2	63.5	5.261	0.000	0.000	123.420	0.000	11.7	0.5	91.5
05/04/2006	2006	95	2006	0	86	3391.0	891.2	64.7	1.561	16.691	9.469	181.053	7.295	3.8	0.4	104.4
05/04/2006	2006	95	2006	0	86	3391.0	891.2	64.7	1.561	16.691	9.469	181.053	7.295	3.8	0.4	104.4
04/04/2007	2007	94	2007	0	85	2741.9	743.5	59.7	5.262	3.440	0.000	143.936	0.000	9.7	0.5	43.7
04/04/2007	2007	94	2007	0	85	2741.9	743.5	59.7	5.262	3.440	0.000	143.936	0.000	9.7	0.5	43.7
06/04/2008	2008	97	2008	0	88	3496.2	913.5	57.0	5.777	0.000	0.000	131.215	0.000	15.1	0.4	27.8
06/04/2008	2008	97	2008	0	88	3496.2	913.5	57.0	5.777	0.000	0.000	131.215	0.000	15.1	0.4	27.8
05/04/2009	2009	95	2009	0	86	3611.3	925.6	62.9	2.987	14.746	5.734	181.745	9.671	7.5	0.4	47.1
05/04/2009	2009	95	2009	0	86	3611.3	925.6	62.9	2.987	14.746	5.734	181.745	9.671	7.5	0.4	47.1
04/04/2010	2010	94	2010	0	85	3330.1	891.3	63.2	5.570	7.600	0.000	140.939	0.000	8.7	0.5	39.2
04/04/2010	2010	94	2010	0	85	3330.1	891.3	63.2	5.570	7.600	0.000	140.939	0.000	8.7	0.5	39.2
04/04/2011	2011	94	2011	0	85	3054.2	775.1	53.9	5.874	0.320	0.000	152.522	0.000	5.9	0.4	43.5
04/04/2011	2011	94	2011	0	85	3054.2	775.1	53.9	5.874	0.320	0.000	152.522	0.000	5.9	0.4	43.5
04/04/2012	2012	95	2012	0	86	3482.9	931.4	51.1	5.529	14.039	3.881	172.813	3.464	10.6	0.4	28.1
04/04/2012	2012	95	2012	0	86	3482.9	931.4	51.1	5.529	14.039	3.881	172.813	3.464	10.6	0.4	28.1
03/04/2013	2013	93	2013	0	84	2925.8	742.5	52.0	6.406	0.880	0.000	161.188	0.000	6.2	0.4	42.2
03/04/2013	2013	93	2013	0	84	2925.8	742.5	52.0	6.406	0.880	0.000	161.188	0.000	6.2	0.4	42.2
05/04/2014	2014	95	2014	0	86	2847.7	690.0	50.3	6.245	0.000	0.000	155.975	0.000	3.5	0.4	16.6
05/04/2014	2014	95	2014	0	86	2847.7	690.0	50.3	6.245	0.000	0.000	155.975	0.000	3.5	0.4	16.6
05/04/2015	2015	95	2015	0	86	3446.8	947.6	52.5	6.234	0.000	0.000	135.473	0.000	13.2	0.4	18.7
05/04/2015	2015	95	2015	0	86	3446.8	947.6	52.5	6.234	0.000	0.000	135.473	0.000	13.2	0.4	18.7
