# Supplementary material for: Simulations using APSIM suggest that Conservation Agriculture sustains protein yield under changing climate dynamics in Northern Mozambique
Source: BMC Plant Biol. 2025 Nov 13;25:1556. doi: 10.1186/s12870-025-07418-5 (PMC12613769; doi:10.1186/s12870-025-07418-5)
Supplement: Supplementary file 2 — Supplementary Material 2. [file 12870_2025_7418_MOESM2_ESM.zip › APSIM Output_08 Oct 2020/Maize-Cowpea Inter (Conservation 3 Degree T and 20% Rainfall) maizeout.out]

ApsimVersion = 7.10 r4158
Title = Maize-Cowpea Inter (Conservation 3 Degree T and 20% Rainfall) maizeout
           Date           year            Day           year paddock.cowpea.daysaftersowing paddock.maize.daysaftersowing        Biomass          Yield       biom_n()             eo   infiltration         runoff            esw          drain   surfaceom_wt    dlt_n_min()          no3()
   (dd/mm/yyyy)         (year)          (day)         (year)                          (day)                        (days)        (kg/ha)        (kg/ha)        (kg/ha)           (mm)           (mm)           (mm)           (mm)           (mm)        (kg/ha)        (kg/ha)        (kg/ha)
     10/04/1997           1997            100           1997                              0                            91         3139.0          819.3          161.4          4.158          3.360          0.000        166.873          0.000           56.8            1.0           80.3
     10/04/1997           1997            100           1997                              0                            91         3139.0          819.3          161.4          4.158          3.360          0.000        166.873          0.000           56.8            1.0           80.3
     02/04/1998           1998             92           1998                              0                            83         3163.0          903.7           88.3          5.092          0.720          0.000        134.420          0.000            7.4            0.7          142.0
     02/04/1998           1998             92           1998                              0                            83         3163.0          903.7           88.3          5.092          0.720          0.000        134.420          0.000            7.4            0.7          142.0
     05/04/1999           1999             95           1999                              0                            86         3471.7          905.6           76.4          4.129          5.279          0.001        176.951         10.118            4.4            0.5          178.1
     05/04/1999           1999             95           1999                              0                            86         3471.7          905.6           76.4          4.129          5.279          0.001        176.951         10.118            4.4            0.5          178.1
     04/04/2000           2000             95           2000                              0                            86         3842.9          980.0           72.8          5.582          2.560          0.000        166.386          2.654            5.3            0.5           93.3
     04/04/2000           2000             95           2000                              0                            86         3842.9          980.0           72.8          5.582          2.560          0.000        166.386          2.654            5.3            0.5           93.3
     06/04/2001           2001             96           2001                              0                            87         3796.9          970.8           74.0          5.120          3.920          0.000        162.695          0.008            5.8            0.5          106.0
     06/04/2001           2001             96           2001                              0                            87         3796.9          970.8           74.0          5.120          3.920          0.000        162.695          0.008            5.8            0.5          106.0
     05/04/2002           2002             95           2002                              0                            86         3096.4          832.3           72.9          4.913          1.600          0.000        169.845          5.409            2.9            0.5           80.5
     05/04/2002           2002             95           2002                              0                            86         3096.4          832.3           72.9          4.913          1.600          0.000        169.845          5.409            2.9            0.5           80.5
     03/04/2003           2003             93           2003                              0                            84         3510.7          899.3           66.8          4.189          9.723          0.997        176.047          7.729            6.3            0.5           83.6
     03/04/2003           2003             93           2003                              0                            84         3510.7          899.3           66.8          4.189          9.723          0.997        176.047          7.729            6.3            0.5           83.6
     03/04/2004           2004             94           2004                              0                            85         3324.2          890.7           73.3          4.729          5.669          0.011        178.182          6.726           12.8            0.5           83.6
     03/04/2004           2004             94           2004                              0                            85         3324.2          890.7           73.3          4.729          5.669          0.011        178.182          6.726           12.8            0.5           83.6
     03/04/2005           2005             93           2005                              0                            84         3426.2          936.2           63.5          5.261          0.000          0.000        123.420          0.000           11.7            0.5           91.5
     03/04/2005           2005             93           2005                              0                            84         3426.2          936.2           63.5          5.261          0.000          0.000        123.420          0.000           11.7            0.5           91.5
     05/04/2006           2006             95           2006                              0                            86         3391.0          891.2           64.7          1.561         16.691          9.469        181.053          7.295            3.8            0.4          104.4
     05/04/2006           2006             95           2006                              0                            86         3391.0          891.2           64.7          1.561         16.691          9.469        181.053          7.295            3.8            0.4          104.4
     04/04/2007           2007             94           2007                              0                            85         2741.9          743.5           59.7          5.262          3.440          0.000        143.936          0.000            9.7            0.5           43.7
     04/04/2007           2007             94           2007                              0                            85         2741.9          743.5           59.7          5.262          3.440          0.000        143.936          0.000            9.7            0.5           43.7
     06/04/2008           2008             97           2008                              0                            88         3496.2          913.5           57.0          5.777          0.000          0.000        131.215          0.000           15.1            0.4           27.8
     06/04/2008           2008             97           2008                              0                            88         3496.2          913.5           57.0          5.777          0.000          0.000        131.215          0.000           15.1            0.4           27.8
     05/04/2009           2009             95           2009                              0                            86         3611.3          925.6           62.9          2.987         14.746          5.734        181.745          9.671            7.5            0.4           47.1
     05/04/2009           2009             95           2009                              0                            86         3611.3          925.6           62.9          2.987         14.746          5.734        181.745          9.671            7.5            0.4           47.1
     04/04/2010           2010             94           2010                              0                            85         3330.1          891.3           63.2          5.570          7.600          0.000        140.939          0.000            8.7            0.5           39.2
     04/04/2010           2010             94           2010                              0                            85         3330.1          891.3           63.2          5.570          7.600          0.000        140.939          0.000            8.7            0.5           39.2
     04/04/2011           2011             94           2011                              0                            85         3054.2          775.1           53.9          5.874          0.320          0.000        152.522          0.000            5.9            0.4           43.5
     04/04/2011           2011             94           2011                              0                            85         3054.2          775.1           53.9          5.874          0.320          0.000        152.522          0.000            5.9            0.4           43.5
     04/04/2012           2012             95           2012                              0                            86         3482.9          931.4           51.1          5.529         14.039          3.881        172.813          3.464           10.6            0.4           28.1
     04/04/2012           2012             95           2012                              0                            86         3482.9          931.4           51.1          5.529         14.039          3.881        172.813          3.464           10.6            0.4           28.1
     03/04/2013           2013             93           2013                              0                            84         2925.8          742.5           52.0          6.406          0.880          0.000        161.188          0.000            6.2            0.4           42.2
     03/04/2013           2013             93           2013                              0                            84         2925.8          742.5           52.0          6.406          0.880          0.000        161.188          0.000            6.2            0.4           42.2
     05/04/2014           2014             95           2014                              0                            86         2847.7          690.0           50.3          6.245          0.000          0.000        155.975          0.000            3.5            0.4           16.6
     05/04/2014           2014             95           2014                              0                            86         2847.7          690.0           50.3          6.245          0.000          0.000        155.975          0.000            3.5            0.4           16.6
     05/04/2015           2015             95           2015                              0                            86         3446.8          947.6           52.5          6.234          0.000          0.000        135.473          0.000           13.2            0.4           18.7
     05/04/2015           2015             95           2015                              0                            86         3446.8          947.6           52.5          6.234          0.000          0.000        135.473          0.000           13.2            0.4           18.7
