# Supplementary material for: Simulations using APSIM suggest that Conservation Agriculture sustains protein yield under changing climate dynamics in Northern Mozambique
Source: BMC Plant Biol. 2025 Nov 13;25:1556. doi: 10.1186/s12870-025-07418-5 (PMC12613769; doi:10.1186/s12870-025-07418-5)
Supplement: Supplementary file 2 — Supplementary Material 2. [file 12870_2025_7418_MOESM2_ESM.zip › APSIM Output_08 Oct 2020/Maize-Cowpea Inter (Conservation 4 Degree and 0% Rainfall) cowpeaout.csv]

ApsimVersion = 7.10 r4158
Title = Maize-Cowpea Inter (Conservation 4 Degree and 0% Rainfall) cowpeaout
Date	year	Day	year	paddock.cowpea.daysaftersowing	paddock.maize.daysaftersowing	Biomass	Yield	biom_n()	eo	infiltration	runoff	esw	drain	surfaceom_wt	dlt_n_min()	no3()
(dd/mm/yyyy)	(year)	(day)	(year)	(day)	(days)	(kg/ha)	(kg/ha)	(kg/ha)	(mm)	(mm)	(mm)	(mm)	(mm)	(kg/ha)	(kg/ha)	(kg/ha)
16/03/1997	1997	75	1997	65	66	315.2	126.1	172.3	4.173	20.571	11.729	179.840	1.137	152.3	0.9	49.4
16/03/1997	1997	75	1997	65	66	315.2	126.1	172.3	4.173	20.571	11.729	179.840	1.137	152.3	0.9	49.4
10/03/1998	1998	69	1998	59	60	395.0	158.0	86.1	5.946	3.800	0.000	162.843	0.772	0.4	0.7	94.9
10/03/1998	1998	69	1998	59	60	395.0	158.0	86.1	5.946	3.800	0.000	162.843	0.772	0.4	0.7	94.9
14/03/1999	1999	73	1999	63	64	516.5	206.6	73.7	5.205	0.700	0.000	157.278	0.000	2.2	0.6	196.4
14/03/1999	1999	73	1999	63	64	516.5	206.6	73.7	5.205	0.700	0.000	157.278	0.000	2.2	0.6	196.4
12/03/2000	2000	72	2000	63	63	761.9	304.5	71.1	4.778	17.626	5.874	204.455	17.193	0.7	0.4	85.4
12/03/2000	2000	72	2000	63	63	761.9	304.5	71.1	4.778	17.626	5.874	204.455	17.193	0.7	0.4	85.4
14/03/2001	2001	73	2001	64	64	782.7	312.2	70.4	5.259	1.800	0.000	158.856	0.000	0.8	0.6	83.0
14/03/2001	2001	73	2001	64	64	782.7	312.2	70.4	5.259	1.800	0.000	158.856	0.000	0.8	0.6	83.0
13/03/2002	2002	72	2002	62	63	377.0	150.8	70.8	6.205	11.834	1.566	170.986	3.115	1.1	0.5	53.1
13/03/2002	2002	72	2002	62	63	377.0	150.8	70.8	6.205	11.834	1.566	170.986	3.115	1.1	0.5	53.1
13/03/2003	2003	72	2003	62	63	661.3	264.3	63.9	5.557	0.100	0.000	140.181	0.000	0.3	0.5	66.8
13/03/2003	2003	72	2003	62	63	661.3	264.3	63.9	5.557	0.100	0.000	140.181	0.000	0.3	0.5	66.8
12/03/2004	2004	72	2004	62	63	425.9	170.4	66.8	5.980	8.122	0.178	172.644	5.657	1.8	0.5	62.9
12/03/2004	2004	72	2004	62	63	425.9	170.4	66.8	5.980	8.122	0.178	172.644	5.657	1.8	0.5	62.9
13/03/2005	2005	72	2005	62	63	564.8	225.9	61.7	5.784	1.200	0.000	147.439	0.000	0.3	0.5	56.6
13/03/2005	2005	72	2005	62	63	564.8	225.9	61.7	5.784	1.200	0.000	147.439	0.000	0.3	0.5	56.6
13/03/2006	2006	72	2006	62	63	534.5	213.7	58.4	5.862	0.300	0.000	157.616	0.169	1.3	0.5	97.1
13/03/2006	2006	72	2006	62	63	534.5	213.7	58.4	5.862	0.300	0.000	157.616	0.169	1.3	0.5	97.1
13/03/2007	2007	72	2007	62	63	384.0	153.6	57.4	5.593	0.000	0.000	161.231	0.942	0.1	0.5	20.9
13/03/2007	2007	72	2007	62	63	384.0	153.6	57.4	5.593	0.000	0.000	161.231	0.942	0.1	0.5	20.9
15/03/2008	2008	75	2008	66	66	793.4	316.8	52.7	6.550	0.000	0.000	152.689	0.000	0.2	0.4	10.3
15/03/2008	2008	75	2008	66	66	793.4	316.8	52.7	6.550	0.000	0.000	152.689	0.000	0.2	0.4	10.3
14/03/2009	2009	73	2009	64	64	846.2	337.9	60.0	5.187	2.400	0.000	168.856	4.238	0.8	0.4	37.1
14/03/2009	2009	73	2009	64	64	846.2	337.9	60.0	5.187	2.400	0.000	168.856	4.238	0.8	0.4	37.1
13/03/2010	2010	72	2010	62	63	604.0	241.5	60.5	4.654	13.472	2.228	182.870	4.244	0.9	0.4	26.3
13/03/2010	2010	72	2010	62	63	604.0	241.5	60.5	4.654	13.472	2.228	182.870	4.244	0.9	0.4	26.3
14/03/2011	2011	73	2011	63	64	398.3	159.3	53.8	5.740	2.700	0.000	153.849	0.000	1.5	0.4	25.4
14/03/2011	2011	73	2011	63	64	398.3	159.3	53.8	5.740	2.700	0.000	153.849	0.000	1.5	0.4	25.4
13/03/2012	2012	73	2012	63	64	836.2	334.4	50.1	6.612	0.400	0.000	170.890	8.520	0.2	0.4	14.1
13/03/2012	2012	73	2012	63	64	836.2	334.4	50.1	6.612	0.400	0.000	170.890	8.520	0.2	0.4	14.1
11/03/2013	2013	70	2013	60	61	326.3	130.5	52.4	6.083	1.000	0.000	155.990	0.000	2.3	0.4	25.9
11/03/2013	2013	70	2013	60	61	326.3	130.5	52.4	6.083	1.000	0.000	155.990	0.000	2.3	0.4	25.9
14/03/2014	2014	73	2014	63	64	378.7	151.5	50.0	4.769	12.384	0.516	169.302	1.628	0.2	0.4	8.2
14/03/2014	2014	73	2014	63	64	378.7	151.5	50.0	4.769	12.384	0.516	169.302	1.628	0.2	0.4	8.2
14/03/2015	2015	73	2015	64	64	680.9	272.0	50.4	6.070	0.000	0.000	159.153	0.872	0.6	0.4	9.5
14/03/2015	2015	73	2015	64	64	680.9	272.0	50.4	6.070	0.000	0.000	159.153	0.872	0.6	0.4	9.5
