# Supplementary material for: Simulations using APSIM suggest that Conservation Agriculture sustains protein yield under changing climate dynamics in Northern Mozambique
Source: BMC Plant Biol. 2025 Nov 13;25:1556. doi: 10.1186/s12870-025-07418-5 (PMC12613769; doi:10.1186/s12870-025-07418-5)
Supplement: Supplementary file 2 — Supplementary Material 2. [file 12870_2025_7418_MOESM2_ESM.zip › APSIM Output_08 Oct 2020/Maize-Cowpea Inter (Conservation 4 Degree and 0% Rainfall) cowpeaout.out]

ApsimVersion = 7.10 r4158
Title = Maize-Cowpea Inter (Conservation 4 Degree and 0% Rainfall) cowpeaout
           Date           year            Day           year paddock.cowpea.daysaftersowing paddock.maize.daysaftersowing        Biomass          Yield       biom_n()             eo   infiltration         runoff            esw          drain   surfaceom_wt    dlt_n_min()          no3()
   (dd/mm/yyyy)         (year)          (day)         (year)                          (day)                        (days)        (kg/ha)        (kg/ha)        (kg/ha)           (mm)           (mm)           (mm)           (mm)           (mm)        (kg/ha)        (kg/ha)        (kg/ha)
     16/03/1997           1997             75           1997                             65                            66          315.2          126.1          172.3          4.173         20.571         11.729        179.840          1.137          152.3            0.9           49.4
     16/03/1997           1997             75           1997                             65                            66          315.2          126.1          172.3          4.173         20.571         11.729        179.840          1.137          152.3            0.9           49.4
     10/03/1998           1998             69           1998                             59                            60          395.0          158.0           86.1          5.946          3.800          0.000        162.843          0.772            0.4            0.7           94.9
     10/03/1998           1998             69           1998                             59                            60          395.0          158.0           86.1          5.946          3.800          0.000        162.843          0.772            0.4            0.7           94.9
     14/03/1999           1999             73           1999                             63                            64          516.5          206.6           73.7          5.205          0.700          0.000        157.278          0.000            2.2            0.6          196.4
     14/03/1999           1999             73           1999                             63                            64          516.5          206.6           73.7          5.205          0.700          0.000        157.278          0.000            2.2            0.6          196.4
     12/03/2000           2000             72           2000                             63                            63          761.9          304.5           71.1          4.778         17.626          5.874        204.455         17.193            0.7            0.4           85.4
     12/03/2000           2000             72           2000                             63                            63          761.9          304.5           71.1          4.778         17.626          5.874        204.455         17.193            0.7            0.4           85.4
     14/03/2001           2001             73           2001                             64                            64          782.7          312.2           70.4          5.259          1.800          0.000        158.856          0.000            0.8            0.6           83.0
     14/03/2001           2001             73           2001                             64                            64          782.7          312.2           70.4          5.259          1.800          0.000        158.856          0.000            0.8            0.6           83.0
     13/03/2002           2002             72           2002                             62                            63          377.0          150.8           70.8          6.205         11.834          1.566        170.986          3.115            1.1            0.5           53.1
     13/03/2002           2002             72           2002                             62                            63          377.0          150.8           70.8          6.205         11.834          1.566        170.986          3.115            1.1            0.5           53.1
     13/03/2003           2003             72           2003                             62                            63          661.3          264.3           63.9          5.557          0.100          0.000        140.181          0.000            0.3            0.5           66.8
     13/03/2003           2003             72           2003                             62                            63          661.3          264.3           63.9          5.557          0.100          0.000        140.181          0.000            0.3            0.5           66.8
     12/03/2004           2004             72           2004                             62                            63          425.9          170.4           66.8          5.980          8.122          0.178        172.644          5.657            1.8            0.5           62.9
     12/03/2004           2004             72           2004                             62                            63          425.9          170.4           66.8          5.980          8.122          0.178        172.644          5.657            1.8            0.5           62.9
     13/03/2005           2005             72           2005                             62                            63          564.8          225.9           61.7          5.784          1.200          0.000        147.439          0.000            0.3            0.5           56.6
     13/03/2005           2005             72           2005                             62                            63          564.8          225.9           61.7          5.784          1.200          0.000        147.439          0.000            0.3            0.5           56.6
     13/03/2006           2006             72           2006                             62                            63          534.5          213.7           58.4          5.862          0.300          0.000        157.616          0.169            1.3            0.5           97.1
     13/03/2006           2006             72           2006                             62                            63          534.5          213.7           58.4          5.862          0.300          0.000        157.616          0.169            1.3            0.5           97.1
     13/03/2007           2007             72           2007                             62                            63          384.0          153.6           57.4          5.593          0.000          0.000        161.231          0.942            0.1            0.5           20.9
     13/03/2007           2007             72           2007                             62                            63          384.0          153.6           57.4          5.593          0.000          0.000        161.231          0.942            0.1            0.5           20.9
     15/03/2008           2008             75           2008                             66                            66          793.4          316.8           52.7          6.550          0.000          0.000        152.689          0.000            0.2            0.4           10.3
     15/03/2008           2008             75           2008                             66                            66          793.4          316.8           52.7          6.550          0.000          0.000        152.689          0.000            0.2            0.4           10.3
     14/03/2009           2009             73           2009                             64                            64          846.2          337.9           60.0          5.187          2.400          0.000        168.856          4.238            0.8            0.4           37.1
     14/03/2009           2009             73           2009                             64                            64          846.2          337.9           60.0          5.187          2.400          0.000        168.856          4.238            0.8            0.4           37.1
     13/03/2010           2010             72           2010                             62                            63          604.0          241.5           60.5          4.654         13.472          2.228        182.870          4.244            0.9            0.4           26.3
     13/03/2010           2010             72           2010                             62                            63          604.0          241.5           60.5          4.654         13.472          2.228        182.870          4.244            0.9            0.4           26.3
     14/03/2011           2011             73           2011                             63                            64          398.3          159.3           53.8          5.740          2.700          0.000        153.849          0.000            1.5            0.4           25.4
     14/03/2011           2011             73           2011                             63                            64          398.3          159.3           53.8          5.740          2.700          0.000        153.849          0.000            1.5            0.4           25.4
     13/03/2012           2012             73           2012                             63                            64          836.2          334.4           50.1          6.612          0.400          0.000        170.890          8.520            0.2            0.4           14.1
     13/03/2012           2012             73           2012                             63                            64          836.2          334.4           50.1          6.612          0.400          0.000        170.890          8.520            0.2            0.4           14.1
     11/03/2013           2013             70           2013                             60                            61          326.3          130.5           52.4          6.083          1.000          0.000        155.990          0.000            2.3            0.4           25.9
     11/03/2013           2013             70           2013                             60                            61          326.3          130.5           52.4          6.083          1.000          0.000        155.990          0.000            2.3            0.4           25.9
     14/03/2014           2014             73           2014                             63                            64          378.7          151.5           50.0          4.769         12.384          0.516        169.302          1.628            0.2            0.4            8.2
     14/03/2014           2014             73           2014                             63                            64          378.7          151.5           50.0          4.769         12.384          0.516        169.302          1.628            0.2            0.4            8.2
     14/03/2015           2015             73           2015                             64                            64          680.9          272.0           50.4          6.070          0.000          0.000        159.153          0.872            0.6            0.4            9.5
     14/03/2015           2015             73           2015                             64                            64          680.9          272.0           50.4          6.070          0.000          0.000        159.153          0.872            0.6            0.4            9.5
