# Supplementary material for: Simulations using APSIM suggest that Conservation Agriculture sustains protein yield under changing climate dynamics in Northern Mozambique
Source: BMC Plant Biol. 2025 Nov 13;25:1556. doi: 10.1186/s12870-025-07418-5 (PMC12613769; doi:10.1186/s12870-025-07418-5)
Supplement: Supplementary file 2 — Supplementary Material 2. [file 12870_2025_7418_MOESM2_ESM.zip › APSIM Output_08 Oct 2020/Maize-Cowpea Inter (Conservation 4 Degree and 0% Rainfall) maizeout.csv]

ApsimVersion = 7.10 r4158
Title = Maize-Cowpea Inter (Conservation 4 Degree and 0% Rainfall) maizeout
Date	year	Day	year	paddock.cowpea.daysaftersowing	paddock.maize.daysaftersowing	Biomass	Yield	biom_n()	eo	infiltration	runoff	esw	drain	surfaceom_wt	dlt_n_min()	no3()
(dd/mm/yyyy)	(year)	(day)	(year)	(day)	(days)	(kg/ha)	(kg/ha)	(kg/ha)	(mm)	(mm)	(mm)	(mm)	(mm)	(kg/ha)	(kg/ha)	(kg/ha)
03/04/1997	1997	93	1997	0	84	2983.0	790.6	162.8	4.422	0.600	0.000	155.348	0.000	68.5	1.1	59.7
03/04/1997	1997	93	1997	0	84	2983.0	790.6	162.8	4.422	0.600	0.000	155.348	0.000	68.5	1.1	59.7
30/03/1998	1998	89	1998	0	80	3305.1	933.3	82.6	5.217	3.400	0.000	150.643	0.000	3.1	0.7	108.3
30/03/1998	1998	89	1998	0	80	3305.1	933.3	82.6	5.217	3.400	0.000	150.643	0.000	3.1	0.7	108.3
02/04/1999	1999	92	1999	0	83	3565.4	932.0	71.8	2.981	16.760	9.640	189.170	10.457	2.6	0.5	145.7
02/04/1999	1999	92	1999	0	83	3565.4	932.0	71.8	2.981	16.760	9.640	189.170	10.457	2.6	0.5	145.7
31/03/2000	2000	91	2000	0	82	3695.3	980.0	70.5	4.432	0.400	0.000	158.949	0.000	3.7	0.6	60.4
31/03/2000	2000	91	2000	0	82	3695.3	980.0	70.5	4.432	0.400	0.000	158.949	0.000	3.7	0.6	60.4
02/04/2001	2001	92	2001	0	83	3616.2	970.1	69.5	5.171	2.300	0.000	178.654	10.304	3.9	0.5	78.6
02/04/2001	2001	92	2001	0	83	3616.2	970.1	69.5	5.171	2.300	0.000	178.654	10.304	3.9	0.5	78.6
01/04/2002	2002	91	2002	0	82	3130.5	839.8	68.3	5.265	0.900	0.000	161.319	0.008	1.9	0.5	51.6
01/04/2002	2002	91	2002	0	82	3130.5	839.8	68.3	5.265	0.900	0.000	161.319	0.008	1.9	0.5	51.6
31/03/2003	2003	90	2003	0	81	3119.7	873.4	62.2	4.569	5.783	0.017	170.124	4.784	3.5	0.5	63.8
31/03/2003	2003	90	2003	0	81	3119.7	873.4	62.2	4.569	5.783	0.017	170.124	4.784	3.5	0.5	63.8
31/03/2004	2004	91	2004	0	82	3241.5	874.1	64.3	3.948	17.112	0.688	152.509	0.000	8.3	0.5	67.3
31/03/2004	2004	91	2004	0	82	3241.5	874.1	64.3	3.948	17.112	0.688	152.509	0.000	8.3	0.5	67.3
31/03/2005	2005	90	2005	0	81	3364.6	954.9	59.7	5.247	0.500	0.000	137.185	0.000	4.6	0.5	65.4
31/03/2005	2005	90	2005	0	81	3364.6	954.9	59.7	5.247	0.500	0.000	137.185	0.000	4.6	0.5	65.4
02/04/2006	2006	92	2006	0	83	3242.4	879.1	56.6	3.710	1.800	0.000	163.859	0.327	2.3	0.4	78.8
02/04/2006	2006	92	2006	0	83	3242.4	879.1	56.6	3.710	1.800	0.000	163.859	0.327	2.3	0.4	78.8
01/04/2007	2007	91	2007	0	82	2474.6	751.7	55.4	4.875	0.000	0.000	148.655	0.000	4.5	0.4	26.0
01/04/2007	2007	91	2007	0	82	2474.6	751.7	55.4	4.875	0.000	0.000	148.655	0.000	4.5	0.4	26.0
03/04/2008	2008	94	2008	0	85	3338.0	879.8	52.3	6.577	0.000	0.000	137.402	0.000	7.8	0.4	17.5
03/04/2008	2008	94	2008	0	85	3338.0	879.8	52.3	6.577	0.000	0.000	137.402	0.000	7.8	0.4	17.5
01/04/2009	2009	91	2009	0	82	3332.2	883.6	59.1	4.702	19.374	17.726	185.317	9.967	5.3	0.4	38.6
01/04/2009	2009	91	2009	0	82	3332.2	883.6	59.1	4.702	19.374	17.726	185.317	9.967	5.3	0.4	38.6
01/04/2010	2010	91	2010	0	82	3478.8	895.1	57.9	6.625	0.000	0.000	141.264	0.000	4.0	0.4	26.1
01/04/2010	2010	91	2010	0	82	3478.8	895.1	57.9	6.625	0.000	0.000	141.264	0.000	4.0	0.4	26.1
01/04/2011	2011	91	2011	0	82	2937.9	818.2	51.8	5.926	0.700	0.000	157.363	0.000	3.5	0.4	31.4
01/04/2011	2011	91	2011	0	82	2937.9	818.2	51.8	5.926	0.700	0.000	157.363	0.000	3.5	0.4	31.4
01/04/2012	2012	92	2012	0	83	3520.1	972.2	48.4	4.749	12.108	2.592	171.315	1.047	8.1	0.4	20.9
01/04/2012	2012	92	2012	0	83	3520.1	972.2	48.4	4.749	12.108	2.592	171.315	1.047	8.1	0.4	20.9
31/03/2013	2013	90	2013	0	81	2885.5	794.2	50.0	6.093	0.000	0.000	143.548	0.000	3.1	0.4	29.0
31/03/2013	2013	90	2013	0	81	2885.5	794.2	50.0	6.093	0.000	0.000	143.548	0.000	3.1	0.4	29.0
01/04/2014	2014	91	2014	0	82	2635.7	627.0	48.2	6.096	14.191	4.009	177.163	9.345	2.1	0.4	10.4
01/04/2014	2014	91	2014	0	82	2635.7	627.0	48.2	6.096	14.191	4.009	177.163	9.345	2.1	0.4	10.4
02/04/2015	2015	92	2015	0	83	3322.9	954.6	49.2	6.717	2.500	0.000	146.334	0.000	8.3	0.4	16.2
02/04/2015	2015	92	2015	0	83	3322.9	954.6	49.2	6.717	2.500	0.000	146.334	0.000	8.3	0.4	16.2
