# Supplementary material for: Simulations using APSIM suggest that Conservation Agriculture sustains protein yield under changing climate dynamics in Northern Mozambique
Source: BMC Plant Biol. 2025 Nov 13;25:1556. doi: 10.1186/s12870-025-07418-5 (PMC12613769; doi:10.1186/s12870-025-07418-5)
Supplement: Supplementary file 2 — Supplementary Material 2. [file 12870_2025_7418_MOESM2_ESM.zip › APSIM Output_08 Oct 2020/Maize-Cowpea Inter (Conservation 4 Degree and 0% Rainfall) maizeout.out]

ApsimVersion = 7.10 r4158
Title = Maize-Cowpea Inter (Conservation 4 Degree and 0% Rainfall) maizeout
           Date           year            Day           year paddock.cowpea.daysaftersowing paddock.maize.daysaftersowing        Biomass          Yield       biom_n()             eo   infiltration         runoff            esw          drain   surfaceom_wt    dlt_n_min()          no3()
   (dd/mm/yyyy)         (year)          (day)         (year)                          (day)                        (days)        (kg/ha)        (kg/ha)        (kg/ha)           (mm)           (mm)           (mm)           (mm)           (mm)        (kg/ha)        (kg/ha)        (kg/ha)
     03/04/1997           1997             93           1997                              0                            84         2983.0          790.6          162.8          4.422          0.600          0.000        155.348          0.000           68.5            1.1           59.7
     03/04/1997           1997             93           1997                              0                            84         2983.0          790.6          162.8          4.422          0.600          0.000        155.348          0.000           68.5            1.1           59.7
     30/03/1998           1998             89           1998                              0                            80         3305.1          933.3           82.6          5.217          3.400          0.000        150.643          0.000            3.1            0.7          108.3
     30/03/1998           1998             89           1998                              0                            80         3305.1          933.3           82.6          5.217          3.400          0.000        150.643          0.000            3.1            0.7          108.3
     02/04/1999           1999             92           1999                              0                            83         3565.4          932.0           71.8          2.981         16.760          9.640        189.170         10.457            2.6            0.5          145.7
     02/04/1999           1999             92           1999                              0                            83         3565.4          932.0           71.8          2.981         16.760          9.640        189.170         10.457            2.6            0.5          145.7
     31/03/2000           2000             91           2000                              0                            82         3695.3          980.0           70.5          4.432          0.400          0.000        158.949          0.000            3.7            0.6           60.4
     31/03/2000           2000             91           2000                              0                            82         3695.3          980.0           70.5          4.432          0.400          0.000        158.949          0.000            3.7            0.6           60.4
     02/04/2001           2001             92           2001                              0                            83         3616.2          970.1           69.5          5.171          2.300          0.000        178.654         10.304            3.9            0.5           78.6
     02/04/2001           2001             92           2001                              0                            83         3616.2          970.1           69.5          5.171          2.300          0.000        178.654         10.304            3.9            0.5           78.6
     01/04/2002           2002             91           2002                              0                            82         3130.5          839.8           68.3          5.265          0.900          0.000        161.319          0.008            1.9            0.5           51.6
     01/04/2002           2002             91           2002                              0                            82         3130.5          839.8           68.3          5.265          0.900          0.000        161.319          0.008            1.9            0.5           51.6
     31/03/2003           2003             90           2003                              0                            81         3119.7          873.4           62.2          4.569          5.783          0.017        170.124          4.784            3.5            0.5           63.8
     31/03/2003           2003             90           2003                              0                            81         3119.7          873.4           62.2          4.569          5.783          0.017        170.124          4.784            3.5            0.5           63.8
     31/03/2004           2004             91           2004                              0                            82         3241.5          874.1           64.3          3.948         17.112          0.688        152.509          0.000            8.3            0.5           67.3
     31/03/2004           2004             91           2004                              0                            82         3241.5          874.1           64.3          3.948         17.112          0.688        152.509          0.000            8.3            0.5           67.3
     31/03/2005           2005             90           2005                              0                            81         3364.6          954.9           59.7          5.247          0.500          0.000        137.185          0.000            4.6            0.5           65.4
     31/03/2005           2005             90           2005                              0                            81         3364.6          954.9           59.7          5.247          0.500          0.000        137.185          0.000            4.6            0.5           65.4
     02/04/2006           2006             92           2006                              0                            83         3242.4          879.1           56.6          3.710          1.800          0.000        163.859          0.327            2.3            0.4           78.8
     02/04/2006           2006             92           2006                              0                            83         3242.4          879.1           56.6          3.710          1.800          0.000        163.859          0.327            2.3            0.4           78.8
     01/04/2007           2007             91           2007                              0                            82         2474.6          751.7           55.4          4.875          0.000          0.000        148.655          0.000            4.5            0.4           26.0
     01/04/2007           2007             91           2007                              0                            82         2474.6          751.7           55.4          4.875          0.000          0.000        148.655          0.000            4.5            0.4           26.0
     03/04/2008           2008             94           2008                              0                            85         3338.0          879.8           52.3          6.577          0.000          0.000        137.402          0.000            7.8            0.4           17.5
     03/04/2008           2008             94           2008                              0                            85         3338.0          879.8           52.3          6.577          0.000          0.000        137.402          0.000            7.8            0.4           17.5
     01/04/2009           2009             91           2009                              0                            82         3332.2          883.6           59.1          4.702         19.374         17.726        185.317          9.967            5.3            0.4           38.6
     01/04/2009           2009             91           2009                              0                            82         3332.2          883.6           59.1          4.702         19.374         17.726        185.317          9.967            5.3            0.4           38.6
     01/04/2010           2010             91           2010                              0                            82         3478.8          895.1           57.9          6.625          0.000          0.000        141.264          0.000            4.0            0.4           26.1
     01/04/2010           2010             91           2010                              0                            82         3478.8          895.1           57.9          6.625          0.000          0.000        141.264          0.000            4.0            0.4           26.1
     01/04/2011           2011             91           2011                              0                            82         2937.9          818.2           51.8          5.926          0.700          0.000        157.363          0.000            3.5            0.4           31.4
     01/04/2011           2011             91           2011                              0                            82         2937.9          818.2           51.8          5.926          0.700          0.000        157.363          0.000            3.5            0.4           31.4
     01/04/2012           2012             92           2012                              0                            83         3520.1          972.2           48.4          4.749         12.108          2.592        171.315          1.047            8.1            0.4           20.9
     01/04/2012           2012             92           2012                              0                            83         3520.1          972.2           48.4          4.749         12.108          2.592        171.315          1.047            8.1            0.4           20.9
     31/03/2013           2013             90           2013                              0                            81         2885.5          794.2           50.0          6.093          0.000          0.000        143.548          0.000            3.1            0.4           29.0
     31/03/2013           2013             90           2013                              0                            81         2885.5          794.2           50.0          6.093          0.000          0.000        143.548          0.000            3.1            0.4           29.0
     01/04/2014           2014             91           2014                              0                            82         2635.7          627.0           48.2          6.096         14.191          4.009        177.163          9.345            2.1            0.4           10.4
     01/04/2014           2014             91           2014                              0                            82         2635.7          627.0           48.2          6.096         14.191          4.009        177.163          9.345            2.1            0.4           10.4
     02/04/2015           2015             92           2015                              0                            83         3322.9          954.6           49.2          6.717          2.500          0.000        146.334          0.000            8.3            0.4           16.2
     02/04/2015           2015             92           2015                              0                            83         3322.9          954.6           49.2          6.717          2.500          0.000        146.334          0.000            8.3            0.4           16.2
