# Supplementary material for: Simulations using APSIM suggest that Conservation Agriculture sustains protein yield under changing climate dynamics in Northern Mozambique
Source: BMC Plant Biol. 2025 Nov 13;25:1556. doi: 10.1186/s12870-025-07418-5 (PMC12613769; doi:10.1186/s12870-025-07418-5)
Supplement: Supplementary file 2 — Supplementary Material 2. [file 12870_2025_7418_MOESM2_ESM.zip › APSIM Output_08 Oct 2020/Maize-Cowpea Inter (Conservation 4 Degree and 10% Rainfall) cowpeaout.csv]

ApsimVersion = 7.10 r4158
Title = Maize-Cowpea Inter (Conservation 4 Degree and 10% Rainfall) cowpeaout
Date	year	Day	year	paddock.cowpea.daysaftersowing	paddock.maize.daysaftersowing	Biomass	Yield	biom_n()	eo	infiltration	runoff	esw	drain	surfaceom_wt	dlt_n_min()	no3()
(dd/mm/yyyy)	(year)	(day)	(year)	(day)	(days)	(kg/ha)	(kg/ha)	(kg/ha)	(mm)	(mm)	(mm)	(mm)	(mm)	(kg/ha)	(kg/ha)	(kg/ha)
16/03/1997	1997	75	1997	65	66	341.9	136.8	172.9	4.173	19.568	9.502	176.850	0.000	145.9	1.0	59.5
16/03/1997	1997	75	1997	65	66	341.9	136.8	172.9	4.173	19.568	9.502	176.850	0.000	145.9	1.0	59.5
10/03/1998	1998	69	1998	59	60	395.0	158.0	86.2	5.946	3.420	0.000	162.215	0.499	0.4	0.7	118.0
10/03/1998	1998	69	1998	59	60	395.0	158.0	86.2	5.946	3.420	0.000	162.215	0.499	0.4	0.7	118.0
14/03/1999	1999	73	1999	63	64	516.5	206.6	73.2	5.205	0.630	0.000	151.596	0.000	1.8	0.6	231.7
14/03/1999	1999	73	1999	63	64	516.5	206.6	73.2	5.205	0.630	0.000	151.596	0.000	1.8	0.6	231.7
12/03/2000	2000	72	2000	63	63	761.8	304.5	70.4	4.778	16.566	4.584	202.452	15.716	0.5	0.4	113.3
12/03/2000	2000	72	2000	63	63	761.8	304.5	70.4	4.778	16.566	4.584	202.452	15.716	0.5	0.4	113.3
14/03/2001	2001	73	2001	64	64	782.6	312.2	70.0	5.259	1.620	0.000	158.330	0.000	0.7	0.6	105.0
14/03/2001	2001	73	2001	64	64	782.6	312.2	70.0	5.259	1.620	0.000	158.330	0.000	0.7	0.6	105.0
13/03/2002	2002	72	2002	62	63	377.0	150.8	70.4	6.205	10.959	1.101	169.385	2.168	1.0	0.5	73.6
13/03/2002	2002	72	2002	62	63	377.0	150.8	70.4	6.205	10.959	1.101	169.385	2.168	1.0	0.5	73.6
13/03/2003	2003	72	2003	62	63	661.2	264.3	63.8	5.557	0.090	0.000	135.808	0.000	0.3	0.5	82.8
13/03/2003	2003	72	2003	62	63	661.2	264.3	63.8	5.557	0.090	0.000	135.808	0.000	0.3	0.5	82.8
12/03/2004	2004	72	2004	62	63	425.9	170.4	69.5	5.980	7.392	0.078	171.493	5.003	2.6	0.5	76.9
12/03/2004	2004	72	2004	62	63	425.9	170.4	69.5	5.980	7.392	0.078	171.493	5.003	2.6	0.5	76.9
13/03/2005	2005	72	2005	62	63	564.8	225.9	61.5	5.784	1.080	0.000	146.408	0.000	0.3	0.5	74.0
13/03/2005	2005	72	2005	62	63	564.8	225.9	61.5	5.784	1.080	0.000	146.408	0.000	0.3	0.5	74.0
13/03/2006	2006	72	2006	62	63	534.5	213.7	59.4	5.862	0.270	0.000	157.409	0.115	2.1	0.5	118.2
13/03/2006	2006	72	2006	62	63	534.5	213.7	59.4	5.862	0.270	0.000	157.409	0.115	2.1	0.5	118.2
13/03/2007	2007	72	2007	62	63	384.0	153.6	57.4	5.593	0.000	0.000	160.974	0.686	0.1	0.5	32.0
13/03/2007	2007	72	2007	62	63	384.0	153.6	57.4	5.593	0.000	0.000	160.974	0.686	0.1	0.5	32.0
15/03/2008	2008	75	2008	66	66	793.4	316.8	52.8	6.550	0.000	0.000	152.023	0.000	0.4	0.4	17.3
15/03/2008	2008	75	2008	66	66	793.4	316.8	52.8	6.550	0.000	0.000	152.023	0.000	0.4	0.4	17.3
14/03/2009	2009	73	2009	64	64	846.2	337.9	59.1	5.187	2.160	0.000	167.862	3.438	1.0	0.4	48.4
14/03/2009	2009	73	2009	64	64	846.2	337.9	59.1	5.187	2.160	0.000	167.862	3.438	1.0	0.4	48.4
13/03/2010	2010	72	2010	62	63	604.0	241.5	60.0	4.654	12.516	1.614	180.151	2.994	1.1	0.4	38.8
13/03/2010	2010	72	2010	62	63	604.0	241.5	60.0	4.654	12.516	1.614	180.151	2.994	1.1	0.4	38.8
14/03/2011	2011	73	2011	63	64	398.3	159.3	53.7	5.740	2.430	0.000	153.215	0.000	1.7	0.4	32.6
14/03/2011	2011	73	2011	63	64	398.3	159.3	53.7	5.740	2.430	0.000	153.215	0.000	1.7	0.4	32.6
13/03/2012	2012	73	2012	63	64	836.2	334.4	49.7	6.612	0.360	0.000	169.530	7.536	0.2	0.4	20.8
13/03/2012	2012	73	2012	63	64	836.2	334.4	49.7	6.612	0.360	0.000	169.530	7.536	0.2	0.4	20.8
11/03/2013	2013	70	2013	60	61	326.3	130.5	51.8	6.083	0.900	0.000	155.454	0.000	2.4	0.4	33.7
11/03/2013	2013	70	2013	60	61	326.3	130.5	51.8	6.083	0.900	0.000	155.454	0.000	2.4	0.4	33.7
14/03/2014	2014	73	2014	63	64	378.7	151.5	49.4	4.769	11.344	0.266	168.270	1.175	0.2	0.4	14.2
14/03/2014	2014	73	2014	63	64	378.7	151.5	49.4	4.769	11.344	0.266	168.270	1.175	0.2	0.4	14.2
14/03/2015	2015	73	2015	64	64	680.9	272.0	49.7	6.070	0.000	0.000	158.537	0.674	0.6	0.4	14.7
14/03/2015	2015	73	2015	64	64	680.9	272.0	49.7	6.070	0.000	0.000	158.537	0.674	0.6	0.4	14.7
