# Supplementary material for: Simulations using APSIM suggest that Conservation Agriculture sustains protein yield under changing climate dynamics in Northern Mozambique
Source: BMC Plant Biol. 2025 Nov 13;25:1556. doi: 10.1186/s12870-025-07418-5 (PMC12613769; doi:10.1186/s12870-025-07418-5)
Supplement: Supplementary file 2 — Supplementary Material 2. [file 12870_2025_7418_MOESM2_ESM.zip › APSIM Output_08 Oct 2020/Maize-Cowpea Inter (Conservation 4 Degree and 10% Rainfall) cowpeaout.out]

ApsimVersion = 7.10 r4158
Title = Maize-Cowpea Inter (Conservation 4 Degree and 10% Rainfall) cowpeaout
           Date           year            Day           year paddock.cowpea.daysaftersowing paddock.maize.daysaftersowing        Biomass          Yield       biom_n()             eo   infiltration         runoff            esw          drain   surfaceom_wt    dlt_n_min()          no3()
   (dd/mm/yyyy)         (year)          (day)         (year)                          (day)                        (days)        (kg/ha)        (kg/ha)        (kg/ha)           (mm)           (mm)           (mm)           (mm)           (mm)        (kg/ha)        (kg/ha)        (kg/ha)
     16/03/1997           1997             75           1997                             65                            66          341.9          136.8          172.9          4.173         19.568          9.502        176.850          0.000          145.9            1.0           59.5
     16/03/1997           1997             75           1997                             65                            66          341.9          136.8          172.9          4.173         19.568          9.502        176.850          0.000          145.9            1.0           59.5
     10/03/1998           1998             69           1998                             59                            60          395.0          158.0           86.2          5.946          3.420          0.000        162.215          0.499            0.4            0.7          118.0
     10/03/1998           1998             69           1998                             59                            60          395.0          158.0           86.2          5.946          3.420          0.000        162.215          0.499            0.4            0.7          118.0
     14/03/1999           1999             73           1999                             63                            64          516.5          206.6           73.2          5.205          0.630          0.000        151.596          0.000            1.8            0.6          231.7
     14/03/1999           1999             73           1999                             63                            64          516.5          206.6           73.2          5.205          0.630          0.000        151.596          0.000            1.8            0.6          231.7
     12/03/2000           2000             72           2000                             63                            63          761.8          304.5           70.4          4.778         16.566          4.584        202.452         15.716            0.5            0.4          113.3
     12/03/2000           2000             72           2000                             63                            63          761.8          304.5           70.4          4.778         16.566          4.584        202.452         15.716            0.5            0.4          113.3
     14/03/2001           2001             73           2001                             64                            64          782.6          312.2           70.0          5.259          1.620          0.000        158.330          0.000            0.7            0.6          105.0
     14/03/2001           2001             73           2001                             64                            64          782.6          312.2           70.0          5.259          1.620          0.000        158.330          0.000            0.7            0.6          105.0
     13/03/2002           2002             72           2002                             62                            63          377.0          150.8           70.4          6.205         10.959          1.101        169.385          2.168            1.0            0.5           73.6
     13/03/2002           2002             72           2002                             62                            63          377.0          150.8           70.4          6.205         10.959          1.101        169.385          2.168            1.0            0.5           73.6
     13/03/2003           2003             72           2003                             62                            63          661.2          264.3           63.8          5.557          0.090          0.000        135.808          0.000            0.3            0.5           82.8
     13/03/2003           2003             72           2003                             62                            63          661.2          264.3           63.8          5.557          0.090          0.000        135.808          0.000            0.3            0.5           82.8
     12/03/2004           2004             72           2004                             62                            63          425.9          170.4           69.5          5.980          7.392          0.078        171.493          5.003            2.6            0.5           76.9
     12/03/2004           2004             72           2004                             62                            63          425.9          170.4           69.5          5.980          7.392          0.078        171.493          5.003            2.6            0.5           76.9
     13/03/2005           2005             72           2005                             62                            63          564.8          225.9           61.5          5.784          1.080          0.000        146.408          0.000            0.3            0.5           74.0
     13/03/2005           2005             72           2005                             62                            63          564.8          225.9           61.5          5.784          1.080          0.000        146.408          0.000            0.3            0.5           74.0
     13/03/2006           2006             72           2006                             62                            63          534.5          213.7           59.4          5.862          0.270          0.000        157.409          0.115            2.1            0.5          118.2
     13/03/2006           2006             72           2006                             62                            63          534.5          213.7           59.4          5.862          0.270          0.000        157.409          0.115            2.1            0.5          118.2
     13/03/2007           2007             72           2007                             62                            63          384.0          153.6           57.4          5.593          0.000          0.000        160.974          0.686            0.1            0.5           32.0
     13/03/2007           2007             72           2007                             62                            63          384.0          153.6           57.4          5.593          0.000          0.000        160.974          0.686            0.1            0.5           32.0
     15/03/2008           2008             75           2008                             66                            66          793.4          316.8           52.8          6.550          0.000          0.000        152.023          0.000            0.4            0.4           17.3
     15/03/2008           2008             75           2008                             66                            66          793.4          316.8           52.8          6.550          0.000          0.000        152.023          0.000            0.4            0.4           17.3
     14/03/2009           2009             73           2009                             64                            64          846.2          337.9           59.1          5.187          2.160          0.000        167.862          3.438            1.0            0.4           48.4
     14/03/2009           2009             73           2009                             64                            64          846.2          337.9           59.1          5.187          2.160          0.000        167.862          3.438            1.0            0.4           48.4
     13/03/2010           2010             72           2010                             62                            63          604.0          241.5           60.0          4.654         12.516          1.614        180.151          2.994            1.1            0.4           38.8
     13/03/2010           2010             72           2010                             62                            63          604.0          241.5           60.0          4.654         12.516          1.614        180.151          2.994            1.1            0.4           38.8
     14/03/2011           2011             73           2011                             63                            64          398.3          159.3           53.7          5.740          2.430          0.000        153.215          0.000            1.7            0.4           32.6
     14/03/2011           2011             73           2011                             63                            64          398.3          159.3           53.7          5.740          2.430          0.000        153.215          0.000            1.7            0.4           32.6
     13/03/2012           2012             73           2012                             63                            64          836.2          334.4           49.7          6.612          0.360          0.000        169.530          7.536            0.2            0.4           20.8
     13/03/2012           2012             73           2012                             63                            64          836.2          334.4           49.7          6.612          0.360          0.000        169.530          7.536            0.2            0.4           20.8
     11/03/2013           2013             70           2013                             60                            61          326.3          130.5           51.8          6.083          0.900          0.000        155.454          0.000            2.4            0.4           33.7
     11/03/2013           2013             70           2013                             60                            61          326.3          130.5           51.8          6.083          0.900          0.000        155.454          0.000            2.4            0.4           33.7
     14/03/2014           2014             73           2014                             63                            64          378.7          151.5           49.4          4.769         11.344          0.266        168.270          1.175            0.2            0.4           14.2
     14/03/2014           2014             73           2014                             63                            64          378.7          151.5           49.4          4.769         11.344          0.266        168.270          1.175            0.2            0.4           14.2
     14/03/2015           2015             73           2015                             64                            64          680.9          272.0           49.7          6.070          0.000          0.000        158.537          0.674            0.6            0.4           14.7
     14/03/2015           2015             73           2015                             64                            64          680.9          272.0           49.7          6.070          0.000          0.000        158.537          0.674            0.6            0.4           14.7
