# Supplementary material for: Simulations using APSIM suggest that Conservation Agriculture sustains protein yield under changing climate dynamics in Northern Mozambique
Source: BMC Plant Biol. 2025 Nov 13;25:1556. doi: 10.1186/s12870-025-07418-5 (PMC12613769; doi:10.1186/s12870-025-07418-5)
Supplement: Supplementary file 2 — Supplementary Material 2. [file 12870_2025_7418_MOESM2_ESM.zip › APSIM Output_08 Oct 2020/Maize-Cowpea Inter (Conservation 4 Degree and 10% Rainfall) maizeout.csv]

ApsimVersion = 7.10 r4158
Title = Maize-Cowpea Inter (Conservation 4 Degree and 10% Rainfall) maizeout
Date	year	Day	year	paddock.cowpea.daysaftersowing	paddock.maize.daysaftersowing	Biomass	Yield	biom_n()	eo	infiltration	runoff	esw	drain	surfaceom_wt	dlt_n_min()	no3()
(dd/mm/yyyy)	(year)	(day)	(year)	(day)	(days)	(kg/ha)	(kg/ha)	(kg/ha)	(mm)	(mm)	(mm)	(mm)	(mm)	(kg/ha)	(kg/ha)	(kg/ha)
04/04/1997	1997	94	1997	0	85	2972.5	788.1	162.5	4.968	1.440	0.000	153.451	0.000	64.7	1.1	71.1
04/04/1997	1997	94	1997	0	85	2972.5	788.1	162.5	4.968	1.440	0.000	153.451	0.000	64.7	1.1	71.1
30/03/1998	1998	89	1998	0	80	3305.5	933.4	82.7	5.217	3.060	0.000	145.108	0.000	3.2	0.7	131.4
30/03/1998	1998	89	1998	0	80	3305.5	933.4	82.7	5.217	3.060	0.000	145.108	0.000	3.2	0.7	131.4
02/04/1999	1999	92	1999	0	83	3565.9	932.0	71.3	2.981	15.923	7.837	187.183	10.226	2.6	0.5	180.9
02/04/1999	1999	92	1999	0	83	3565.9	932.0	71.3	2.981	15.923	7.837	187.183	10.226	2.6	0.5	180.9
31/03/2000	2000	91	2000	0	82	3695.8	980.1	69.8	4.432	0.360	0.000	158.165	0.000	3.7	0.6	80.2
31/03/2000	2000	91	2000	0	82	3695.8	980.1	69.8	4.432	0.360	0.000	158.165	0.000	3.7	0.6	80.2
02/04/2001	2001	92	2001	0	83	3616.5	970.1	69.2	5.171	2.070	0.000	176.861	9.638	4.1	0.5	99.6
02/04/2001	2001	92	2001	0	83	3616.5	970.1	69.2	5.171	2.070	0.000	176.861	9.638	4.1	0.5	99.6
01/04/2002	2002	91	2002	0	82	3130.9	839.8	67.9	5.265	0.810	0.000	160.800	0.000	1.9	0.5	69.9
01/04/2002	2002	91	2002	0	82	3130.9	839.8	67.9	5.265	0.810	0.000	160.800	0.000	1.9	0.5	69.9
31/03/2003	2003	90	2003	0	81	3120.0	873.5	62.1	4.568	5.220	0.000	169.037	4.045	3.6	0.5	80.7
31/03/2003	2003	90	2003	0	81	3120.0	873.5	62.1	4.568	5.220	0.000	169.037	4.045	3.6	0.5	80.7
31/03/2004	2004	91	2004	0	82	3241.8	874.1	66.7	3.948	15.655	0.365	150.779	0.000	8.7	0.5	81.0
31/03/2004	2004	91	2004	0	82	3241.8	874.1	66.7	3.948	15.655	0.365	150.779	0.000	8.7	0.5	81.0
31/03/2005	2005	90	2005	0	81	3365.0	955.0	59.6	5.247	0.450	0.000	133.224	0.000	6.4	0.5	82.8
31/03/2005	2005	90	2005	0	81	3365.0	955.0	59.6	5.247	0.450	0.000	133.224	0.000	6.4	0.5	82.8
02/04/2006	2006	92	2006	0	83	3242.8	879.1	57.4	3.710	1.620	0.000	163.295	0.000	2.5	0.5	98.6
02/04/2006	2006	92	2006	0	83	3242.8	879.1	57.4	3.710	1.620	0.000	163.295	0.000	2.5	0.5	98.6
01/04/2007	2007	91	2007	0	82	2474.9	751.8	55.4	4.875	0.000	0.000	148.269	0.000	4.6	0.4	35.6
01/04/2007	2007	91	2007	0	82	2474.9	751.8	55.4	4.875	0.000	0.000	148.269	0.000	4.6	0.4	35.6
03/04/2008	2008	94	2008	0	85	3338.2	879.8	52.4	6.577	0.000	0.000	136.913	0.000	8.0	0.4	24.3
03/04/2008	2008	94	2008	0	85	3338.2	879.8	52.4	6.577	0.000	0.000	136.913	0.000	8.0	0.4	24.3
01/04/2009	2009	91	2009	0	82	3332.4	883.6	58.2	4.702	18.588	14.802	183.761	9.434	5.4	0.4	49.6
01/04/2009	2009	91	2009	0	82	3332.4	883.6	58.2	4.702	18.588	14.802	183.761	9.434	5.4	0.4	49.6
01/04/2010	2010	91	2010	0	82	3479.1	895.1	57.4	6.625	0.000	0.000	140.144	0.000	4.2	0.4	35.5
01/04/2010	2010	91	2010	0	82	3479.1	895.1	57.4	6.625	0.000	0.000	140.144	0.000	4.2	0.4	35.5
01/04/2011	2011	91	2011	0	82	2938.0	818.3	51.7	5.926	0.630	0.000	155.304	0.000	3.6	0.4	38.7
01/04/2011	2011	91	2011	0	82	2938.0	818.3	51.7	5.926	0.630	0.000	155.304	0.000	3.6	0.4	38.7
01/04/2012	2012	92	2012	0	83	3520.2	972.2	48.0	4.749	11.481	1.749	167.293	0.000	8.1	0.4	27.6
01/04/2012	2012	92	2012	0	83	3520.2	972.2	48.0	4.749	11.481	1.749	167.293	0.000	8.1	0.4	27.6
31/03/2013	2013	90	2013	0	81	2885.7	794.3	49.4	6.093	0.000	0.000	143.329	0.000	3.2	0.4	36.2
31/03/2013	2013	90	2013	0	81	2885.7	794.3	49.4	6.093	0.000	0.000	143.329	0.000	3.2	0.4	36.2
01/04/2014	2014	91	2014	0	82	2635.9	627.1	47.6	6.096	13.298	3.082	175.780	8.597	2.1	0.4	13.9
01/04/2014	2014	91	2014	0	82	2635.9	627.1	47.6	6.096	13.298	3.082	175.780	8.597	2.1	0.4	13.9
02/04/2015	2015	92	2015	0	83	3323.0	954.6	48.6	6.717	2.250	0.000	144.889	0.000	8.4	0.4	21.4
02/04/2015	2015	92	2015	0	83	3323.0	954.6	48.6	6.717	2.250	0.000	144.889	0.000	8.4	0.4	21.4
