# Supplementary material for: Simulations using APSIM suggest that Conservation Agriculture sustains protein yield under changing climate dynamics in Northern Mozambique
Source: BMC Plant Biol. 2025 Nov 13;25:1556. doi: 10.1186/s12870-025-07418-5 (PMC12613769; doi:10.1186/s12870-025-07418-5)
Supplement: Supplementary file 2 — Supplementary Material 2. [file 12870_2025_7418_MOESM2_ESM.zip › APSIM Output_08 Oct 2020/Maize-Cowpea Inter (Conservation 4 Degree and 10% Rainfall) maizeout.out]

ApsimVersion = 7.10 r4158
Title = Maize-Cowpea Inter (Conservation 4 Degree and 10% Rainfall) maizeout
           Date           year            Day           year paddock.cowpea.daysaftersowing paddock.maize.daysaftersowing        Biomass          Yield       biom_n()             eo   infiltration         runoff            esw          drain   surfaceom_wt    dlt_n_min()          no3()
   (dd/mm/yyyy)         (year)          (day)         (year)                          (day)                        (days)        (kg/ha)        (kg/ha)        (kg/ha)           (mm)           (mm)           (mm)           (mm)           (mm)        (kg/ha)        (kg/ha)        (kg/ha)
     04/04/1997           1997             94           1997                              0                            85         2972.5          788.1          162.5          4.968          1.440          0.000        153.451          0.000           64.7            1.1           71.1
     04/04/1997           1997             94           1997                              0                            85         2972.5          788.1          162.5          4.968          1.440          0.000        153.451          0.000           64.7            1.1           71.1
     30/03/1998           1998             89           1998                              0                            80         3305.5          933.4           82.7          5.217          3.060          0.000        145.108          0.000            3.2            0.7          131.4
     30/03/1998           1998             89           1998                              0                            80         3305.5          933.4           82.7          5.217          3.060          0.000        145.108          0.000            3.2            0.7          131.4
     02/04/1999           1999             92           1999                              0                            83         3565.9          932.0           71.3          2.981         15.923          7.837        187.183         10.226            2.6            0.5          180.9
     02/04/1999           1999             92           1999                              0                            83         3565.9          932.0           71.3          2.981         15.923          7.837        187.183         10.226            2.6            0.5          180.9
     31/03/2000           2000             91           2000                              0                            82         3695.8          980.1           69.8          4.432          0.360          0.000        158.165          0.000            3.7            0.6           80.2
     31/03/2000           2000             91           2000                              0                            82         3695.8          980.1           69.8          4.432          0.360          0.000        158.165          0.000            3.7            0.6           80.2
     02/04/2001           2001             92           2001                              0                            83         3616.5          970.1           69.2          5.171          2.070          0.000        176.861          9.638            4.1            0.5           99.6
     02/04/2001           2001             92           2001                              0                            83         3616.5          970.1           69.2          5.171          2.070          0.000        176.861          9.638            4.1            0.5           99.6
     01/04/2002           2002             91           2002                              0                            82         3130.9          839.8           67.9          5.265          0.810          0.000        160.800          0.000            1.9            0.5           69.9
     01/04/2002           2002             91           2002                              0                            82         3130.9          839.8           67.9          5.265          0.810          0.000        160.800          0.000            1.9            0.5           69.9
     31/03/2003           2003             90           2003                              0                            81         3120.0          873.5           62.1          4.568          5.220          0.000        169.037          4.045            3.6            0.5           80.7
     31/03/2003           2003             90           2003                              0                            81         3120.0          873.5           62.1          4.568          5.220          0.000        169.037          4.045            3.6            0.5           80.7
     31/03/2004           2004             91           2004                              0                            82         3241.8          874.1           66.7          3.948         15.655          0.365        150.779          0.000            8.7            0.5           81.0
     31/03/2004           2004             91           2004                              0                            82         3241.8          874.1           66.7          3.948         15.655          0.365        150.779          0.000            8.7            0.5           81.0
     31/03/2005           2005             90           2005                              0                            81         3365.0          955.0           59.6          5.247          0.450          0.000        133.224          0.000            6.4            0.5           82.8
     31/03/2005           2005             90           2005                              0                            81         3365.0          955.0           59.6          5.247          0.450          0.000        133.224          0.000            6.4            0.5           82.8
     02/04/2006           2006             92           2006                              0                            83         3242.8          879.1           57.4          3.710          1.620          0.000        163.295          0.000            2.5            0.5           98.6
     02/04/2006           2006             92           2006                              0                            83         3242.8          879.1           57.4          3.710          1.620          0.000        163.295          0.000            2.5            0.5           98.6
     01/04/2007           2007             91           2007                              0                            82         2474.9          751.8           55.4          4.875          0.000          0.000        148.269          0.000            4.6            0.4           35.6
     01/04/2007           2007             91           2007                              0                            82         2474.9          751.8           55.4          4.875          0.000          0.000        148.269          0.000            4.6            0.4           35.6
     03/04/2008           2008             94           2008                              0                            85         3338.2          879.8           52.4          6.577          0.000          0.000        136.913          0.000            8.0            0.4           24.3
     03/04/2008           2008             94           2008                              0                            85         3338.2          879.8           52.4          6.577          0.000          0.000        136.913          0.000            8.0            0.4           24.3
     01/04/2009           2009             91           2009                              0                            82         3332.4          883.6           58.2          4.702         18.588         14.802        183.761          9.434            5.4            0.4           49.6
     01/04/2009           2009             91           2009                              0                            82         3332.4          883.6           58.2          4.702         18.588         14.802        183.761          9.434            5.4            0.4           49.6
     01/04/2010           2010             91           2010                              0                            82         3479.1          895.1           57.4          6.625          0.000          0.000        140.144          0.000            4.2            0.4           35.5
     01/04/2010           2010             91           2010                              0                            82         3479.1          895.1           57.4          6.625          0.000          0.000        140.144          0.000            4.2            0.4           35.5
     01/04/2011           2011             91           2011                              0                            82         2938.0          818.3           51.7          5.926          0.630          0.000        155.304          0.000            3.6            0.4           38.7
     01/04/2011           2011             91           2011                              0                            82         2938.0          818.3           51.7          5.926          0.630          0.000        155.304          0.000            3.6            0.4           38.7
     01/04/2012           2012             92           2012                              0                            83         3520.2          972.2           48.0          4.749         11.481          1.749        167.293          0.000            8.1            0.4           27.6
     01/04/2012           2012             92           2012                              0                            83         3520.2          972.2           48.0          4.749         11.481          1.749        167.293          0.000            8.1            0.4           27.6
     31/03/2013           2013             90           2013                              0                            81         2885.7          794.3           49.4          6.093          0.000          0.000        143.329          0.000            3.2            0.4           36.2
     31/03/2013           2013             90           2013                              0                            81         2885.7          794.3           49.4          6.093          0.000          0.000        143.329          0.000            3.2            0.4           36.2
     01/04/2014           2014             91           2014                              0                            82         2635.9          627.1           47.6          6.096         13.298          3.082        175.780          8.597            2.1            0.4           13.9
     01/04/2014           2014             91           2014                              0                            82         2635.9          627.1           47.6          6.096         13.298          3.082        175.780          8.597            2.1            0.4           13.9
     02/04/2015           2015             92           2015                              0                            83         3323.0          954.6           48.6          6.717          2.250          0.000        144.889          0.000            8.4            0.4           21.4
     02/04/2015           2015             92           2015                              0                            83         3323.0          954.6           48.6          6.717          2.250          0.000        144.889          0.000            8.4            0.4           21.4
