# Supplementary material for: Simulations using APSIM suggest that Conservation Agriculture sustains protein yield under changing climate dynamics in Northern Mozambique
Source: BMC Plant Biol. 2025 Nov 13;25:1556. doi: 10.1186/s12870-025-07418-5 (PMC12613769; doi:10.1186/s12870-025-07418-5)
Supplement: Supplementary file 2 — Supplementary Material 2. [file 12870_2025_7418_MOESM2_ESM.zip › APSIM Output_08 Oct 2020/Maize-Cowpea Inter (Conservation 4 Degree T and 20% Rainfall) cowpeaout.csv]

ApsimVersion = 7.10 r4158
Title = Maize-Cowpea Inter (Conservation 4 Degree T and 20% Rainfall) cowpeaout
Date	year	Day	year	paddock.cowpea.daysaftersowing	paddock.maize.daysaftersowing	Biomass	Yield	biom_n()	eo	infiltration	runoff	esw	drain	surfaceom_wt	dlt_n_min()	no3()
(dd/mm/yyyy)	(year)	(day)	(year)	(day)	(days)	(kg/ha)	(kg/ha)	(kg/ha)	(mm)	(mm)	(mm)	(mm)	(mm)	(kg/ha)	(kg/ha)	(kg/ha)
16/03/1997	1997	75	1997	65	66	358.7	143.5	173.4	4.163	18.449	7.391	171.836	0.000	146.5	1.0	69.3
16/03/1997	1997	75	1997	65	66	358.7	143.5	173.4	4.163	18.449	7.391	171.836	0.000	146.5	1.0	69.3
10/03/1998	1998	69	1998	59	60	394.9	158.0	88.8	5.946	3.040	0.000	160.697	0.340	0.7	0.7	144.9
10/03/1998	1998	69	1998	59	60	394.9	158.0	88.8	5.946	3.040	0.000	160.697	0.340	0.7	0.7	144.9
14/03/1999	1999	73	1999	63	64	516.5	206.6	74.4	5.205	0.560	0.000	145.605	0.000	2.4	0.6	272.1
14/03/1999	1999	73	1999	63	64	516.5	206.6	74.4	5.205	0.560	0.000	145.605	0.000	2.4	0.6	272.1
12/03/2000	2000	72	2000	63	63	761.8	304.5	69.7	4.778	15.396	3.404	200.194	14.040	0.3	0.4	156.4
12/03/2000	2000	72	2000	63	63	761.8	304.5	69.7	4.778	15.396	3.404	200.194	14.040	0.3	0.4	156.4
14/03/2001	2001	73	2001	64	64	782.6	312.2	70.3	5.259	1.440	0.000	157.608	0.000	0.7	0.6	138.4
14/03/2001	2001	73	2001	64	64	782.6	312.2	70.3	5.259	1.440	0.000	157.608	0.000	0.7	0.6	138.4
13/03/2002	2002	72	2002	62	63	377.0	150.8	70.3	6.205	10.014	0.706	167.645	1.171	1.3	0.6	104.9
13/03/2002	2002	72	2002	62	63	377.0	150.8	70.3	6.205	10.014	0.706	167.645	1.171	1.3	0.6	104.9
13/03/2003	2003	72	2003	62	63	661.2	264.3	63.7	5.557	0.080	0.000	130.644	0.000	0.3	0.5	106.0
13/03/2003	2003	72	2003	62	63	661.2	264.3	63.7	5.557	0.080	0.000	130.644	0.000	0.3	0.5	106.0
12/03/2004	2004	72	2004	62	63	425.9	170.4	70.1	5.980	6.623	0.017	170.288	4.334	3.5	0.5	97.2
12/03/2004	2004	72	2004	62	63	425.9	170.4	70.1	5.980	6.623	0.017	170.288	4.334	3.5	0.5	97.2
13/03/2005	2005	72	2005	62	63	564.8	225.9	61.3	5.784	0.960	0.000	145.725	0.000	0.4	0.5	95.8
13/03/2005	2005	72	2005	62	63	564.8	225.9	61.3	5.784	0.960	0.000	145.725	0.000	0.4	0.5	95.8
13/03/2006	2006	72	2006	62	63	534.5	213.7	61.0	5.862	0.240	0.000	157.166	0.052	3.2	0.5	144.0
13/03/2006	2006	72	2006	62	63	534.5	213.7	61.0	5.862	0.240	0.000	157.166	0.052	3.2	0.5	144.0
13/03/2007	2007	72	2007	62	63	383.9	153.6	56.4	5.593	0.000	0.000	160.699	0.431	0.1	0.4	51.3
13/03/2007	2007	72	2007	62	63	383.9	153.6	56.4	5.593	0.000	0.000	160.699	0.431	0.1	0.4	51.3
15/03/2008	2008	75	2008	66	66	793.4	316.8	52.6	6.550	0.000	0.000	151.453	0.000	0.4	0.4	27.0
15/03/2008	2008	75	2008	66	66	793.4	316.8	52.6	6.550	0.000	0.000	151.453	0.000	0.4	0.4	27.0
14/03/2009	2009	73	2009	64	64	846.2	337.9	59.0	5.187	1.920	0.000	166.590	2.166	1.4	0.4	63.0
14/03/2009	2009	73	2009	64	64	846.2	337.9	59.0	5.187	1.920	0.000	166.590	2.166	1.4	0.4	63.0
13/03/2010	2010	72	2010	62	63	604.0	241.5	59.4	4.654	11.479	1.081	177.237	1.855	1.5	0.4	55.1
13/03/2010	2010	72	2010	62	63	604.0	241.5	59.4	4.654	11.479	1.081	177.237	1.855	1.5	0.4	55.1
14/03/2011	2011	73	2011	63	64	398.3	159.3	53.5	5.740	2.160	0.000	152.586	0.000	1.9	0.4	43.2
14/03/2011	2011	73	2011	63	64	398.3	159.3	53.5	5.740	2.160	0.000	152.586	0.000	1.9	0.4	43.2
13/03/2012	2012	73	2012	63	64	836.2	334.4	49.4	6.612	0.320	0.000	168.181	6.554	0.4	0.4	30.0
13/03/2012	2012	73	2012	63	64	836.2	334.4	49.4	6.612	0.320	0.000	168.181	6.554	0.4	0.4	30.0
11/03/2013	2013	70	2013	60	61	326.3	130.5	51.6	6.083	0.800	0.000	153.625	0.000	3.6	0.4	43.8
11/03/2013	2013	70	2013	60	61	326.3	130.5	51.6	6.083	0.800	0.000	153.625	0.000	3.6	0.4	43.8
14/03/2014	2014	73	2014	63	64	378.7	151.5	48.8	4.769	10.225	0.095	167.173	0.703	0.1	0.4	23.6
14/03/2014	2014	73	2014	63	64	378.7	151.5	48.8	4.769	10.225	0.095	167.173	0.703	0.1	0.4	23.6
14/03/2015	2015	73	2015	64	64	680.9	272.0	49.8	6.070	0.000	0.000	157.931	0.454	0.9	0.4	21.4
14/03/2015	2015	73	2015	64	64	680.9	272.0	49.8	6.070	0.000	0.000	157.931	0.454	0.9	0.4	21.4
