# Supplementary material for: Simulations using APSIM suggest that Conservation Agriculture sustains protein yield under changing climate dynamics in Northern Mozambique
Source: BMC Plant Biol. 2025 Nov 13;25:1556. doi: 10.1186/s12870-025-07418-5 (PMC12613769; doi:10.1186/s12870-025-07418-5)
Supplement: Supplementary file 2 — Supplementary Material 2. [file 12870_2025_7418_MOESM2_ESM.zip › APSIM Output_08 Oct 2020/Maize-Cowpea Inter (Conservation 4 Degree T and 20% Rainfall) cowpeaout.out]

ApsimVersion = 7.10 r4158
Title = Maize-Cowpea Inter (Conservation 4 Degree T and 20% Rainfall) cowpeaout
           Date           year            Day           year paddock.cowpea.daysaftersowing paddock.maize.daysaftersowing        Biomass          Yield       biom_n()             eo   infiltration         runoff            esw          drain   surfaceom_wt    dlt_n_min()          no3()
   (dd/mm/yyyy)         (year)          (day)         (year)                          (day)                        (days)        (kg/ha)        (kg/ha)        (kg/ha)           (mm)           (mm)           (mm)           (mm)           (mm)        (kg/ha)        (kg/ha)        (kg/ha)
     16/03/1997           1997             75           1997                             65                            66          358.7          143.5          173.4          4.163         18.449          7.391        171.836          0.000          146.5            1.0           69.3
     16/03/1997           1997             75           1997                             65                            66          358.7          143.5          173.4          4.163         18.449          7.391        171.836          0.000          146.5            1.0           69.3
     10/03/1998           1998             69           1998                             59                            60          394.9          158.0           88.8          5.946          3.040          0.000        160.697          0.340            0.7            0.7          144.9
     10/03/1998           1998             69           1998                             59                            60          394.9          158.0           88.8          5.946          3.040          0.000        160.697          0.340            0.7            0.7          144.9
     14/03/1999           1999             73           1999                             63                            64          516.5          206.6           74.4          5.205          0.560          0.000        145.605          0.000            2.4            0.6          272.1
     14/03/1999           1999             73           1999                             63                            64          516.5          206.6           74.4          5.205          0.560          0.000        145.605          0.000            2.4            0.6          272.1
     12/03/2000           2000             72           2000                             63                            63          761.8          304.5           69.7          4.778         15.396          3.404        200.194         14.040            0.3            0.4          156.4
     12/03/2000           2000             72           2000                             63                            63          761.8          304.5           69.7          4.778         15.396          3.404        200.194         14.040            0.3            0.4          156.4
     14/03/2001           2001             73           2001                             64                            64          782.6          312.2           70.3          5.259          1.440          0.000        157.608          0.000            0.7            0.6          138.4
     14/03/2001           2001             73           2001                             64                            64          782.6          312.2           70.3          5.259          1.440          0.000        157.608          0.000            0.7            0.6          138.4
     13/03/2002           2002             72           2002                             62                            63          377.0          150.8           70.3          6.205         10.014          0.706        167.645          1.171            1.3            0.6          104.9
     13/03/2002           2002             72           2002                             62                            63          377.0          150.8           70.3          6.205         10.014          0.706        167.645          1.171            1.3            0.6          104.9
     13/03/2003           2003             72           2003                             62                            63          661.2          264.3           63.7          5.557          0.080          0.000        130.644          0.000            0.3            0.5          106.0
     13/03/2003           2003             72           2003                             62                            63          661.2          264.3           63.7          5.557          0.080          0.000        130.644          0.000            0.3            0.5          106.0
     12/03/2004           2004             72           2004                             62                            63          425.9          170.4           70.1          5.980          6.623          0.017        170.288          4.334            3.5            0.5           97.2
     12/03/2004           2004             72           2004                             62                            63          425.9          170.4           70.1          5.980          6.623          0.017        170.288          4.334            3.5            0.5           97.2
     13/03/2005           2005             72           2005                             62                            63          564.8          225.9           61.3          5.784          0.960          0.000        145.725          0.000            0.4            0.5           95.8
     13/03/2005           2005             72           2005                             62                            63          564.8          225.9           61.3          5.784          0.960          0.000        145.725          0.000            0.4            0.5           95.8
     13/03/2006           2006             72           2006                             62                            63          534.5          213.7           61.0          5.862          0.240          0.000        157.166          0.052            3.2            0.5          144.0
     13/03/2006           2006             72           2006                             62                            63          534.5          213.7           61.0          5.862          0.240          0.000        157.166          0.052            3.2            0.5          144.0
     13/03/2007           2007             72           2007                             62                            63          383.9          153.6           56.4          5.593          0.000          0.000        160.699          0.431            0.1            0.4           51.3
     13/03/2007           2007             72           2007                             62                            63          383.9          153.6           56.4          5.593          0.000          0.000        160.699          0.431            0.1            0.4           51.3
     15/03/2008           2008             75           2008                             66                            66          793.4          316.8           52.6          6.550          0.000          0.000        151.453          0.000            0.4            0.4           27.0
     15/03/2008           2008             75           2008                             66                            66          793.4          316.8           52.6          6.550          0.000          0.000        151.453          0.000            0.4            0.4           27.0
     14/03/2009           2009             73           2009                             64                            64          846.2          337.9           59.0          5.187          1.920          0.000        166.590          2.166            1.4            0.4           63.0
     14/03/2009           2009             73           2009                             64                            64          846.2          337.9           59.0          5.187          1.920          0.000        166.590          2.166            1.4            0.4           63.0
     13/03/2010           2010             72           2010                             62                            63          604.0          241.5           59.4          4.654         11.479          1.081        177.237          1.855            1.5            0.4           55.1
     13/03/2010           2010             72           2010                             62                            63          604.0          241.5           59.4          4.654         11.479          1.081        177.237          1.855            1.5            0.4           55.1
     14/03/2011           2011             73           2011                             63                            64          398.3          159.3           53.5          5.740          2.160          0.000        152.586          0.000            1.9            0.4           43.2
     14/03/2011           2011             73           2011                             63                            64          398.3          159.3           53.5          5.740          2.160          0.000        152.586          0.000            1.9            0.4           43.2
     13/03/2012           2012             73           2012                             63                            64          836.2          334.4           49.4          6.612          0.320          0.000        168.181          6.554            0.4            0.4           30.0
     13/03/2012           2012             73           2012                             63                            64          836.2          334.4           49.4          6.612          0.320          0.000        168.181          6.554            0.4            0.4           30.0
     11/03/2013           2013             70           2013                             60                            61          326.3          130.5           51.6          6.083          0.800          0.000        153.625          0.000            3.6            0.4           43.8
     11/03/2013           2013             70           2013                             60                            61          326.3          130.5           51.6          6.083          0.800          0.000        153.625          0.000            3.6            0.4           43.8
     14/03/2014           2014             73           2014                             63                            64          378.7          151.5           48.8          4.769         10.225          0.095        167.173          0.703            0.1            0.4           23.6
     14/03/2014           2014             73           2014                             63                            64          378.7          151.5           48.8          4.769         10.225          0.095        167.173          0.703            0.1            0.4           23.6
     14/03/2015           2015             73           2015                             64                            64          680.9          272.0           49.8          6.070          0.000          0.000        157.931          0.454            0.9            0.4           21.4
     14/03/2015           2015             73           2015                             64                            64          680.9          272.0           49.8          6.070          0.000          0.000        157.931          0.454            0.9            0.4           21.4
