# Supplementary material for: Simulations using APSIM suggest that Conservation Agriculture sustains protein yield under changing climate dynamics in Northern Mozambique
Source: BMC Plant Biol. 2025 Nov 13;25:1556. doi: 10.1186/s12870-025-07418-5 (PMC12613769; doi:10.1186/s12870-025-07418-5)
Supplement: Supplementary file 2 — Supplementary Material 2. [file 12870_2025_7418_MOESM2_ESM.zip › APSIM Output_08 Oct 2020/Maize-Cowpea Inter (Conservation 4 Degree T and 20% Rainfall) maizeout.csv]

ApsimVersion = 7.10 r4158
Title = Maize-Cowpea Inter (Conservation 4 Degree T and 20% Rainfall) maizeout
Date	year	Day	year	paddock.cowpea.daysaftersowing	paddock.maize.daysaftersowing	Biomass	Yield	biom_n()	eo	infiltration	runoff	esw	drain	surfaceom_wt	dlt_n_min()	no3()
(dd/mm/yyyy)	(year)	(day)	(year)	(day)	(days)	(kg/ha)	(kg/ha)	(kg/ha)	(mm)	(mm)	(mm)	(mm)	(mm)	(kg/ha)	(kg/ha)	(kg/ha)
07/04/1997	1997	97	1997	0	88	3156.8	850.1	161.0	4.751	5.040	0.000	151.746	0.000	66.1	1.1	85.7
07/04/1997	1997	97	1997	0	88	3156.8	850.1	161.0	4.751	5.040	0.000	151.746	0.000	66.1	1.1	85.7
30/03/1998	1998	89	1998	0	80	3306.0	933.5	85.0	5.217	2.720	0.000	141.120	0.000	3.3	0.7	158.5
30/03/1998	1998	89	1998	0	80	3306.0	933.5	85.0	5.217	2.720	0.000	141.120	0.000	3.3	0.7	158.5
02/04/1999	1999	92	1999	0	83	3566.6	932.1	72.4	2.981	14.981	6.139	184.964	9.991	2.7	0.5	224.4
02/04/1999	1999	92	1999	0	83	3566.6	932.1	72.4	2.981	14.981	6.139	184.964	9.991	2.7	0.5	224.4
31/03/2000	2000	91	2000	0	82	3696.7	980.2	69.2	4.432	0.320	0.000	157.376	0.000	3.7	0.6	112.3
31/03/2000	2000	91	2000	0	82	3696.7	980.2	69.2	4.432	0.320	0.000	157.376	0.000	3.7	0.6	112.3
02/04/2001	2001	92	2001	0	83	3617.0	970.2	69.5	5.171	1.840	0.000	174.849	8.896	4.8	0.5	131.7
02/04/2001	2001	92	2001	0	83	3617.0	970.2	69.5	5.171	1.840	0.000	174.849	8.896	4.8	0.5	131.7
01/04/2002	2002	91	2002	0	82	3131.5	839.9	67.9	5.265	0.720	0.000	160.185	0.000	2.0	0.5	99.5
01/04/2002	2002	91	2002	0	82	3131.5	839.9	67.9	5.265	0.720	0.000	160.185	0.000	2.0	0.5	99.5
31/03/2003	2003	90	2003	0	81	3120.5	873.6	62.0	4.568	4.640	0.000	168.060	3.387	3.6	0.5	106.0
31/03/2003	2003	90	2003	0	81	3120.5	873.6	62.0	4.568	4.640	0.000	168.060	3.387	3.6	0.5	106.0
31/03/2004	2004	91	2004	0	82	3242.1	874.2	67.2	3.948	14.098	0.142	149.032	0.000	9.3	0.5	100.6
31/03/2004	2004	91	2004	0	82	3242.1	874.2	67.2	3.948	14.098	0.142	149.032	0.000	9.3	0.5	100.6
31/03/2005	2005	90	2005	0	81	3365.5	955.0	59.4	5.247	0.400	0.000	129.305	0.000	6.8	0.5	104.5
31/03/2005	2005	90	2005	0	81	3365.5	955.0	59.4	5.247	0.400	0.000	129.305	0.000	6.8	0.5	104.5
02/04/2006	2006	92	2006	0	83	3243.3	879.2	58.9	3.710	1.440	0.000	162.104	0.000	2.7	0.5	123.8
02/04/2006	2006	92	2006	0	83	3243.3	879.2	58.9	3.710	1.440	0.000	162.104	0.000	2.7	0.5	123.8
01/04/2007	2007	91	2007	0	82	2475.4	752.0	54.5	4.875	0.000	0.000	147.864	0.000	4.6	0.4	52.6
01/04/2007	2007	91	2007	0	82	2475.4	752.0	54.5	4.875	0.000	0.000	147.864	0.000	4.6	0.4	52.6
03/04/2008	2008	94	2008	0	85	3338.4	879.9	52.3	6.577	0.000	0.000	136.354	0.000	8.2	0.4	34.1
03/04/2008	2008	94	2008	0	85	3338.4	879.9	52.3	6.577	0.000	0.000	136.354	0.000	8.2	0.4	34.1
01/04/2009	2009	91	2009	0	82	3332.6	883.7	58.2	4.702	17.686	11.994	181.978	8.781	5.5	0.4	64.4
01/04/2009	2009	91	2009	0	82	3332.6	883.7	58.2	4.702	17.686	11.994	181.978	8.781	5.5	0.4	64.4
01/04/2010	2010	91	2010	0	82	3479.5	895.2	56.9	6.625	0.000	0.000	139.067	0.000	4.3	0.4	48.7
01/04/2010	2010	91	2010	0	82	3479.5	895.2	56.9	6.625	0.000	0.000	139.067	0.000	4.3	0.4	48.7
01/04/2011	2011	91	2011	0	82	2938.2	818.3	51.4	5.926	0.560	0.000	153.049	0.000	3.7	0.4	49.6
01/04/2011	2011	91	2011	0	82	2938.2	818.3	51.4	5.926	0.560	0.000	153.049	0.000	3.7	0.4	49.6
01/04/2012	2012	92	2012	0	83	3520.4	972.2	47.7	4.749	10.765	0.995	161.943	0.000	8.1	0.4	36.7
01/04/2012	2012	92	2012	0	83	3520.4	972.2	47.7	4.749	10.765	0.995	161.943	0.000	8.1	0.4	36.7
31/03/2013	2013	90	2013	0	81	2886.0	794.3	49.2	6.093	0.000	0.000	143.096	0.000	3.6	0.4	46.2
31/03/2013	2013	90	2013	0	81	2886.0	794.3	49.2	6.093	0.000	0.000	143.096	0.000	3.6	0.4	46.2
01/04/2014	2014	91	2014	0	82	2636.1	627.1	47.1	6.096	12.378	2.182	174.277	7.787	2.1	0.4	19.5
01/04/2014	2014	91	2014	0	82	2636.1	627.1	47.1	6.096	12.378	2.182	174.277	7.787	2.1	0.4	19.5
02/04/2015	2015	92	2015	0	83	3323.2	954.6	48.6	6.717	2.000	0.000	141.642	0.000	8.7	0.4	28.2
02/04/2015	2015	92	2015	0	83	3323.2	954.6	48.6	6.717	2.000	0.000	141.642	0.000	8.7	0.4	28.2
