# Supplementary material for: Simulations using APSIM suggest that Conservation Agriculture sustains protein yield under changing climate dynamics in Northern Mozambique
Source: BMC Plant Biol. 2025 Nov 13;25:1556. doi: 10.1186/s12870-025-07418-5 (PMC12613769; doi:10.1186/s12870-025-07418-5)
Supplement: Supplementary file 2 — Supplementary Material 2. [file 12870_2025_7418_MOESM2_ESM.zip › APSIM Output_08 Oct 2020/Maize-Cowpea Inter (Conservation 4 Degree T and 20% Rainfall) maizeout.out]

ApsimVersion = 7.10 r4158
Title = Maize-Cowpea Inter (Conservation 4 Degree T and 20% Rainfall) maizeout
           Date           year            Day           year paddock.cowpea.daysaftersowing paddock.maize.daysaftersowing        Biomass          Yield       biom_n()             eo   infiltration         runoff            esw          drain   surfaceom_wt    dlt_n_min()          no3()
   (dd/mm/yyyy)         (year)          (day)         (year)                          (day)                        (days)        (kg/ha)        (kg/ha)        (kg/ha)           (mm)           (mm)           (mm)           (mm)           (mm)        (kg/ha)        (kg/ha)        (kg/ha)
     07/04/1997           1997             97           1997                              0                            88         3156.8          850.1          161.0          4.751          5.040          0.000        151.746          0.000           66.1            1.1           85.7
     07/04/1997           1997             97           1997                              0                            88         3156.8          850.1          161.0          4.751          5.040          0.000        151.746          0.000           66.1            1.1           85.7
     30/03/1998           1998             89           1998                              0                            80         3306.0          933.5           85.0          5.217          2.720          0.000        141.120          0.000            3.3            0.7          158.5
     30/03/1998           1998             89           1998                              0                            80         3306.0          933.5           85.0          5.217          2.720          0.000        141.120          0.000            3.3            0.7          158.5
     02/04/1999           1999             92           1999                              0                            83         3566.6          932.1           72.4          2.981         14.981          6.139        184.964          9.991            2.7            0.5          224.4
     02/04/1999           1999             92           1999                              0                            83         3566.6          932.1           72.4          2.981         14.981          6.139        184.964          9.991            2.7            0.5          224.4
     31/03/2000           2000             91           2000                              0                            82         3696.7          980.2           69.2          4.432          0.320          0.000        157.376          0.000            3.7            0.6          112.3
     31/03/2000           2000             91           2000                              0                            82         3696.7          980.2           69.2          4.432          0.320          0.000        157.376          0.000            3.7            0.6          112.3
     02/04/2001           2001             92           2001                              0                            83         3617.0          970.2           69.5          5.171          1.840          0.000        174.849          8.896            4.8            0.5          131.7
     02/04/2001           2001             92           2001                              0                            83         3617.0          970.2           69.5          5.171          1.840          0.000        174.849          8.896            4.8            0.5          131.7
     01/04/2002           2002             91           2002                              0                            82         3131.5          839.9           67.9          5.265          0.720          0.000        160.185          0.000            2.0            0.5           99.5
     01/04/2002           2002             91           2002                              0                            82         3131.5          839.9           67.9          5.265          0.720          0.000        160.185          0.000            2.0            0.5           99.5
     31/03/2003           2003             90           2003                              0                            81         3120.5          873.6           62.0          4.568          4.640          0.000        168.060          3.387            3.6            0.5          106.0
     31/03/2003           2003             90           2003                              0                            81         3120.5          873.6           62.0          4.568          4.640          0.000        168.060          3.387            3.6            0.5          106.0
     31/03/2004           2004             91           2004                              0                            82         3242.1          874.2           67.2          3.948         14.098          0.142        149.032          0.000            9.3            0.5          100.6
     31/03/2004           2004             91           2004                              0                            82         3242.1          874.2           67.2          3.948         14.098          0.142        149.032          0.000            9.3            0.5          100.6
     31/03/2005           2005             90           2005                              0                            81         3365.5          955.0           59.4          5.247          0.400          0.000        129.305          0.000            6.8            0.5          104.5
     31/03/2005           2005             90           2005                              0                            81         3365.5          955.0           59.4          5.247          0.400          0.000        129.305          0.000            6.8            0.5          104.5
     02/04/2006           2006             92           2006                              0                            83         3243.3          879.2           58.9          3.710          1.440          0.000        162.104          0.000            2.7            0.5          123.8
     02/04/2006           2006             92           2006                              0                            83         3243.3          879.2           58.9          3.710          1.440          0.000        162.104          0.000            2.7            0.5          123.8
     01/04/2007           2007             91           2007                              0                            82         2475.4          752.0           54.5          4.875          0.000          0.000        147.864          0.000            4.6            0.4           52.6
     01/04/2007           2007             91           2007                              0                            82         2475.4          752.0           54.5          4.875          0.000          0.000        147.864          0.000            4.6            0.4           52.6
     03/04/2008           2008             94           2008                              0                            85         3338.4          879.9           52.3          6.577          0.000          0.000        136.354          0.000            8.2            0.4           34.1
     03/04/2008           2008             94           2008                              0                            85         3338.4          879.9           52.3          6.577          0.000          0.000        136.354          0.000            8.2            0.4           34.1
     01/04/2009           2009             91           2009                              0                            82         3332.6          883.7           58.2          4.702         17.686         11.994        181.978          8.781            5.5            0.4           64.4
     01/04/2009           2009             91           2009                              0                            82         3332.6          883.7           58.2          4.702         17.686         11.994        181.978          8.781            5.5            0.4           64.4
     01/04/2010           2010             91           2010                              0                            82         3479.5          895.2           56.9          6.625          0.000          0.000        139.067          0.000            4.3            0.4           48.7
     01/04/2010           2010             91           2010                              0                            82         3479.5          895.2           56.9          6.625          0.000          0.000        139.067          0.000            4.3            0.4           48.7
     01/04/2011           2011             91           2011                              0                            82         2938.2          818.3           51.4          5.926          0.560          0.000        153.049          0.000            3.7            0.4           49.6
     01/04/2011           2011             91           2011                              0                            82         2938.2          818.3           51.4          5.926          0.560          0.000        153.049          0.000            3.7            0.4           49.6
     01/04/2012           2012             92           2012                              0                            83         3520.4          972.2           47.7          4.749         10.765          0.995        161.943          0.000            8.1            0.4           36.7
     01/04/2012           2012             92           2012                              0                            83         3520.4          972.2           47.7          4.749         10.765          0.995        161.943          0.000            8.1            0.4           36.7
     31/03/2013           2013             90           2013                              0                            81         2886.0          794.3           49.2          6.093          0.000          0.000        143.096          0.000            3.6            0.4           46.2
     31/03/2013           2013             90           2013                              0                            81         2886.0          794.3           49.2          6.093          0.000          0.000        143.096          0.000            3.6            0.4           46.2
     01/04/2014           2014             91           2014                              0                            82         2636.1          627.1           47.1          6.096         12.378          2.182        174.277          7.787            2.1            0.4           19.5
     01/04/2014           2014             91           2014                              0                            82         2636.1          627.1           47.1          6.096         12.378          2.182        174.277          7.787            2.1            0.4           19.5
     02/04/2015           2015             92           2015                              0                            83         3323.2          954.6           48.6          6.717          2.000          0.000        141.642          0.000            8.7            0.4           28.2
     02/04/2015           2015             92           2015                              0                            83         3323.2          954.6           48.6          6.717          2.000          0.000        141.642          0.000            8.7            0.4           28.2
