# Supplementary material for: Simulations using APSIM suggest that Conservation Agriculture sustains protein yield under changing climate dynamics in Northern Mozambique
Source: BMC Plant Biol. 2025 Nov 13;25:1556. doi: 10.1186/s12870-025-07418-5 (PMC12613769; doi:10.1186/s12870-025-07418-5)
Supplement: Supplementary file 2 — Supplementary Material 2. [file 12870_2025_7418_MOESM2_ESM.zip › APSIM Output_08 Oct 2020/Maize-Cowpea Inter (Conventional 0 Degree and 0% Rainfall) cowpeaout.csv]

ApsimVersion = 7.10 r4158
Title = Maize-Cowpea Inter (Conventional 0 Degree and 0% Rainfall) cowpeaout
Date	year	Day	year	paddock.cowpea.daysaftersowing	paddock.maize.daysaftersowing	Biomass	Yield	biom_n()	eo	infiltration	runoff	esw	drain	surfaceom_wt	dlt_n_min()	no3()
(dd/mm/yyyy)	(year)	(day)	(year)	(day)	(days)	(kg/ha)	(kg/ha)	(kg/ha)	(mm)	(mm)	(mm)	(mm)	(mm)	(kg/ha)	(kg/ha)	(kg/ha)
30/03/1997	1997	89	1997	80	80	1251.3	498.5	134.3	4.539	0.000	0.000	171.574	5.612	0.0	0.7	49.5
30/03/1997	1997	89	1997	80	80	1251.3	498.5	134.3	4.539	0.000	0.000	171.574	5.612	0.0	0.7	49.5
25/03/1998	1998	84	1998	75	75	1433.7	572.6	102.0	5.508	0.000	0.000	148.035	0.000	0.2	0.6	36.6
25/03/1998	1998	84	1998	75	75	1433.7	572.6	102.0	5.508	0.000	0.000	148.035	0.000	0.2	0.6	36.6
29/03/1999	1999	88	1999	79	79	1404.0	561.3	95.4	4.862	0.000	0.000	178.626	10.859	1.2	0.5	82.4
29/03/1999	1999	88	1999	79	79	1404.0	561.3	95.4	4.862	0.000	0.000	178.626	10.859	1.2	0.5	82.4
27/03/2000	2000	87	2000	77	78	1858.5	743.2	91.0	4.773	1.300	0.000	169.808	6.242	0.3	0.5	22.5
27/03/2000	2000	87	2000	77	78	1858.5	743.2	91.0	4.773	1.300	0.000	169.808	6.242	0.3	0.5	22.5
30/03/2001	2001	89	2001	80	80	1643.3	656.4	92.0	3.962	2.900	0.000	178.444	5.962	0.3	0.5	30.7
30/03/2001	2001	89	2001	80	80	1643.3	656.4	92.0	3.962	2.900	0.000	178.444	5.962	0.3	0.5	30.7
29/03/2002	2002	88	2002	79	79	987.0	394.3	94.7	4.680	2.500	0.000	167.019	2.398	0.4	0.5	18.2
29/03/2002	2002	88	2002	79	79	987.0	394.3	94.7	4.680	2.500	0.000	167.019	2.398	0.4	0.5	18.2
27/03/2003	2003	86	2003	77	77	1852.1	739.5	85.9	2.393	22.207	7.993	188.793	7.898	0.1	0.4	26.0
27/03/2003	2003	86	2003	77	77	1852.1	739.5	85.9	2.393	22.207	7.993	188.793	7.898	0.1	0.4	26.0
27/03/2004	2004	87	2004	78	78	1054.4	421.1	93.8	5.115	0.000	0.000	140.658	0.000	2.6	0.5	25.4
27/03/2004	2004	87	2004	78	78	1054.4	421.1	93.8	5.115	0.000	0.000	140.658	0.000	2.6	0.5	25.4
26/03/2005	2005	85	2005	75	76	1573.4	629.1	87.2	4.932	4.200	0.000	149.633	0.000	0.2	0.6	23.1
26/03/2005	2005	85	2005	75	76	1573.4	629.1	87.2	4.932	4.200	0.000	149.633	0.000	0.2	0.6	23.1
28/03/2006	2006	87	2006	78	78	1252.2	500.6	82.3	5.126	0.000	0.000	171.936	8.435	0.5	0.4	39.9
28/03/2006	2006	87	2006	78	78	1252.2	500.6	82.3	5.126	0.000	0.000	171.936	8.435	0.5	0.4	39.9
27/03/2007	2007	86	2007	77	77	940.7	375.7	80.1	4.502	0.000	0.000	155.336	0.000	0.1	0.4	5.5
27/03/2007	2007	86	2007	77	77	940.7	375.7	80.1	4.502	0.000	0.000	155.336	0.000	0.1	0.4	5.5
30/03/2008	2008	90	2008	81	81	1665.3	662.9	79.9	6.068	0.000	0.000	144.333	0.000	0.2	0.5	2.9
30/03/2008	2008	90	2008	81	81	1665.3	662.9	79.9	6.068	0.000	0.000	144.333	0.000	0.2	0.5	2.9
29/03/2009	2009	88	2009	79	79	2042.2	815.5	93.2	3.899	20.669	1.131	172.862	1.355	0.5	0.4	5.5
29/03/2009	2009	88	2009	79	79	2042.2	815.5	93.2	3.899	20.669	1.131	172.862	1.355	0.5	0.4	5.5
28/03/2010	2010	87	2010	78	78	1650.6	659.0	89.0	5.213	0.700	0.000	151.600	0.000	0.5	0.5	5.4
28/03/2010	2010	87	2010	78	78	1650.6	659.0	89.0	5.213	0.700	0.000	151.600	0.000	0.5	0.5	5.4
27/03/2011	2011	86	2011	77	77	1249.1	497.9	76.0	6.099	0.500	0.000	146.422	0.000	0.9	0.4	8.3
27/03/2011	2011	86	2011	77	77	1249.1	497.9	76.0	6.099	0.500	0.000	146.422	0.000	0.9	0.4	8.3
28/03/2012	2012	88	2012	79	79	1789.5	714.8	73.1	4.270	3.100	0.000	162.061	0.000	0.3	0.4	3.3
28/03/2012	2012	88	2012	79	79	1789.5	714.8	73.1	4.270	3.100	0.000	162.061	0.000	0.3	0.4	3.3
26/03/2013	2013	85	2013	76	76	1216.4	485.2	78.1	5.797	0.400	0.000	156.985	0.004	0.9	0.4	9.0
26/03/2013	2013	85	2013	76	76	1216.4	485.2	78.1	5.797	0.400	0.000	156.985	0.004	0.9	0.4	9.0
28/03/2014	2014	87	2014	78	78	1191.9	476.5	74.9	3.306	22.510	11.690	220.658	23.632	0.1	0.3	2.1
28/03/2014	2014	87	2014	78	78	1191.9	476.5	74.9	3.306	22.510	11.690	220.658	23.632	0.1	0.3	2.1
29/03/2015	2015	88	2015	79	79	1293.6	516.0	78.6	6.096	0.000	0.000	156.179	0.000	0.5	0.4	3.1
29/03/2015	2015	88	2015	79	79	1293.6	516.0	78.6	6.096	0.000	0.000	156.179	0.000	0.5	0.4	3.1
