# Supplementary material for: Simulations using APSIM suggest that Conservation Agriculture sustains protein yield under changing climate dynamics in Northern Mozambique
Source: BMC Plant Biol. 2025 Nov 13;25:1556. doi: 10.1186/s12870-025-07418-5 (PMC12613769; doi:10.1186/s12870-025-07418-5)
Supplement: Supplementary file 2 — Supplementary Material 2. [file 12870_2025_7418_MOESM2_ESM.zip › APSIM Output_08 Oct 2020/Maize-Cowpea Inter (Conventional 0 Degree and 0% Rainfall) cowpeaout.out]

ApsimVersion = 7.10 r4158
Title = Maize-Cowpea Inter (Conventional 0 Degree and 0% Rainfall) cowpeaout
           Date           year            Day           year paddock.cowpea.daysaftersowing paddock.maize.daysaftersowing        Biomass          Yield       biom_n()             eo   infiltration         runoff            esw          drain   surfaceom_wt    dlt_n_min()          no3()
   (dd/mm/yyyy)         (year)          (day)         (year)                          (day)                        (days)        (kg/ha)        (kg/ha)        (kg/ha)           (mm)           (mm)           (mm)           (mm)           (mm)        (kg/ha)        (kg/ha)        (kg/ha)
     30/03/1997           1997             89           1997                             80                            80         1251.3          498.5          134.3          4.539          0.000          0.000        171.574          5.612            0.0            0.7           49.5
     30/03/1997           1997             89           1997                             80                            80         1251.3          498.5          134.3          4.539          0.000          0.000        171.574          5.612            0.0            0.7           49.5
     25/03/1998           1998             84           1998                             75                            75         1433.7          572.6          102.0          5.508          0.000          0.000        148.035          0.000            0.2            0.6           36.6
     25/03/1998           1998             84           1998                             75                            75         1433.7          572.6          102.0          5.508          0.000          0.000        148.035          0.000            0.2            0.6           36.6
     29/03/1999           1999             88           1999                             79                            79         1404.0          561.3           95.4          4.862          0.000          0.000        178.626         10.859            1.2            0.5           82.4
     29/03/1999           1999             88           1999                             79                            79         1404.0          561.3           95.4          4.862          0.000          0.000        178.626         10.859            1.2            0.5           82.4
     27/03/2000           2000             87           2000                             77                            78         1858.5          743.2           91.0          4.773          1.300          0.000        169.808          6.242            0.3            0.5           22.5
     27/03/2000           2000             87           2000                             77                            78         1858.5          743.2           91.0          4.773          1.300          0.000        169.808          6.242            0.3            0.5           22.5
     30/03/2001           2001             89           2001                             80                            80         1643.3          656.4           92.0          3.962          2.900          0.000        178.444          5.962            0.3            0.5           30.7
     30/03/2001           2001             89           2001                             80                            80         1643.3          656.4           92.0          3.962          2.900          0.000        178.444          5.962            0.3            0.5           30.7
     29/03/2002           2002             88           2002                             79                            79          987.0          394.3           94.7          4.680          2.500          0.000        167.019          2.398            0.4            0.5           18.2
     29/03/2002           2002             88           2002                             79                            79          987.0          394.3           94.7          4.680          2.500          0.000        167.019          2.398            0.4            0.5           18.2
     27/03/2003           2003             86           2003                             77                            77         1852.1          739.5           85.9          2.393         22.207          7.993        188.793          7.898            0.1            0.4           26.0
     27/03/2003           2003             86           2003                             77                            77         1852.1          739.5           85.9          2.393         22.207          7.993        188.793          7.898            0.1            0.4           26.0
     27/03/2004           2004             87           2004                             78                            78         1054.4          421.1           93.8          5.115          0.000          0.000        140.658          0.000            2.6            0.5           25.4
     27/03/2004           2004             87           2004                             78                            78         1054.4          421.1           93.8          5.115          0.000          0.000        140.658          0.000            2.6            0.5           25.4
     26/03/2005           2005             85           2005                             75                            76         1573.4          629.1           87.2          4.932          4.200          0.000        149.633          0.000            0.2            0.6           23.1
     26/03/2005           2005             85           2005                             75                            76         1573.4          629.1           87.2          4.932          4.200          0.000        149.633          0.000            0.2            0.6           23.1
     28/03/2006           2006             87           2006                             78                            78         1252.2          500.6           82.3          5.126          0.000          0.000        171.936          8.435            0.5            0.4           39.9
     28/03/2006           2006             87           2006                             78                            78         1252.2          500.6           82.3          5.126          0.000          0.000        171.936          8.435            0.5            0.4           39.9
     27/03/2007           2007             86           2007                             77                            77          940.7          375.7           80.1          4.502          0.000          0.000        155.336          0.000            0.1            0.4            5.5
     27/03/2007           2007             86           2007                             77                            77          940.7          375.7           80.1          4.502          0.000          0.000        155.336          0.000            0.1            0.4            5.5
     30/03/2008           2008             90           2008                             81                            81         1665.3          662.9           79.9          6.068          0.000          0.000        144.333          0.000            0.2            0.5            2.9
     30/03/2008           2008             90           2008                             81                            81         1665.3          662.9           79.9          6.068          0.000          0.000        144.333          0.000            0.2            0.5            2.9
     29/03/2009           2009             88           2009                             79                            79         2042.2          815.5           93.2          3.899         20.669          1.131        172.862          1.355            0.5            0.4            5.5
     29/03/2009           2009             88           2009                             79                            79         2042.2          815.5           93.2          3.899         20.669          1.131        172.862          1.355            0.5            0.4            5.5
     28/03/2010           2010             87           2010                             78                            78         1650.6          659.0           89.0          5.213          0.700          0.000        151.600          0.000            0.5            0.5            5.4
     28/03/2010           2010             87           2010                             78                            78         1650.6          659.0           89.0          5.213          0.700          0.000        151.600          0.000            0.5            0.5            5.4
     27/03/2011           2011             86           2011                             77                            77         1249.1          497.9           76.0          6.099          0.500          0.000        146.422          0.000            0.9            0.4            8.3
     27/03/2011           2011             86           2011                             77                            77         1249.1          497.9           76.0          6.099          0.500          0.000        146.422          0.000            0.9            0.4            8.3
     28/03/2012           2012             88           2012                             79                            79         1789.5          714.8           73.1          4.270          3.100          0.000        162.061          0.000            0.3            0.4            3.3
     28/03/2012           2012             88           2012                             79                            79         1789.5          714.8           73.1          4.270          3.100          0.000        162.061          0.000            0.3            0.4            3.3
     26/03/2013           2013             85           2013                             76                            76         1216.4          485.2           78.1          5.797          0.400          0.000        156.985          0.004            0.9            0.4            9.0
     26/03/2013           2013             85           2013                             76                            76         1216.4          485.2           78.1          5.797          0.400          0.000        156.985          0.004            0.9            0.4            9.0
     28/03/2014           2014             87           2014                             78                            78         1191.9          476.5           74.9          3.306         22.510         11.690        220.658         23.632            0.1            0.3            2.1
     28/03/2014           2014             87           2014                             78                            78         1191.9          476.5           74.9          3.306         22.510         11.690        220.658         23.632            0.1            0.3            2.1
     29/03/2015           2015             88           2015                             79                            79         1293.6          516.0           78.6          6.096          0.000          0.000        156.179          0.000            0.5            0.4            3.1
     29/03/2015           2015             88           2015                             79                            79         1293.6          516.0           78.6          6.096          0.000          0.000        156.179          0.000            0.5            0.4            3.1
