# Supplementary material for: Simulations using APSIM suggest that Conservation Agriculture sustains protein yield under changing climate dynamics in Northern Mozambique
Source: BMC Plant Biol. 2025 Nov 13;25:1556. doi: 10.1186/s12870-025-07418-5 (PMC12613769; doi:10.1186/s12870-025-07418-5)
Supplement: Supplementary file 2 — Supplementary Material 2. [file 12870_2025_7418_MOESM2_ESM.zip › APSIM Output_08 Oct 2020/Maize-Cowpea Inter (Conventional 0 Degree and 0% Rainfall) maizeout.csv]

ApsimVersion = 7.10 r4158
Title = Maize-Cowpea Inter (Conventional 0 Degree and 0% Rainfall) maizeout
Date	year	Day	year	paddock.cowpea.daysaftersowing	paddock.maize.daysaftersowing	Biomass	Yield	biom_n()	eo	infiltration	runoff	esw	drain	surfaceom_wt	dlt_n_min()	no3()
(dd/mm/yyyy)	(year)	(day)	(year)	(day)	(days)	(kg/ha)	(kg/ha)	(kg/ha)	(mm)	(mm)	(mm)	(mm)	(mm)	(kg/ha)	(kg/ha)	(kg/ha)
21/04/1997	1997	111	1997	0	102	3491.8	833.0	129.2	3.435	11.554	0.146	161.939	0.000	7.3	0.7	58.5
21/04/1997	1997	111	1997	0	102	3491.8	833.0	129.2	3.435	11.554	0.146	161.939	0.000	7.3	0.7	58.5
14/04/1998	1998	104	1998	0	95	3624.1	879.2	100.2	4.714	3.500	0.000	165.976	0.217	7.4	0.6	48.5
14/04/1998	1998	104	1998	0	95	3624.1	879.2	100.2	4.714	3.500	0.000	165.976	0.217	7.4	0.6	48.5
19/04/1999	1999	109	1999	0	100	3648.7	860.8	94.5	4.647	0.100	0.000	163.456	0.524	5.3	0.5	57.8
19/04/1999	1999	109	1999	0	100	3648.7	860.8	94.5	4.647	0.100	0.000	163.456	0.524	5.3	0.5	57.8
17/04/2000	2000	108	2000	0	99	4006.2	932.9	88.4	4.658	0.600	0.000	147.906	0.000	10.1	0.5	30.9
17/04/2000	2000	108	2000	0	99	4006.2	932.9	88.4	4.658	0.600	0.000	147.906	0.000	10.1	0.5	30.9
19/04/2001	2001	109	2001	0	100	3958.5	901.7	91.3	4.709	1.300	0.000	164.735	1.454	11.2	0.5	35.6
19/04/2001	2001	109	2001	0	100	3958.5	901.7	91.3	4.709	1.300	0.000	164.735	1.454	11.2	0.5	35.6
18/04/2002	2002	108	2002	0	99	3501.8	805.1	92.6	4.752	0.000	0.000	151.637	0.000	5.3	0.5	24.9
18/04/2002	2002	108	2002	0	99	3501.8	805.1	92.6	4.752	0.000	0.000	151.637	0.000	5.3	0.5	24.9
17/04/2003	2003	107	2003	0	98	4048.8	973.2	85.6	6.397	0.000	0.000	142.369	0.000	14.2	0.5	28.9
17/04/2003	2003	107	2003	0	98	4048.8	973.2	85.6	6.397	0.000	0.000	142.369	0.000	14.2	0.5	28.9
17/04/2004	2004	108	2004	0	99	3564.7	843.6	91.7	3.820	6.610	0.090	173.926	5.996	5.6	0.5	30.4
17/04/2004	2004	108	2004	0	99	3564.7	843.6	91.7	3.820	6.610	0.090	173.926	5.996	5.6	0.5	30.4
14/04/2005	2005	104	2005	0	95	3670.2	867.2	83.8	4.454	0.100	0.000	118.056	0.000	14.7	0.5	33.4
14/04/2005	2005	104	2005	0	95	3670.2	867.2	83.8	4.454	0.100	0.000	118.056	0.000	14.7	0.5	33.4
19/04/2006	2006	109	2006	0	100	3426.5	837.9	81.2	3.729	0.000	0.000	156.226	0.000	4.6	0.4	35.1
19/04/2006	2006	109	2006	0	100	3426.5	837.9	81.2	3.729	0.000	0.000	156.226	0.000	4.6	0.4	35.1
17/04/2007	2007	107	2007	0	98	3314.9	792.8	78.4	3.467	0.000	0.000	172.762	6.768	6.2	0.4	13.4
17/04/2007	2007	107	2007	0	98	3314.9	792.8	78.4	3.467	0.000	0.000	172.762	6.768	6.2	0.4	13.4
20/04/2008	2008	111	2008	0	102	4054.7	902.7	79.1	4.647	0.000	0.000	141.218	0.000	15.9	0.5	12.0
20/04/2008	2008	111	2008	0	102	4054.7	902.7	79.1	4.647	0.000	0.000	141.218	0.000	15.9	0.5	12.0
19/04/2009	2009	109	2009	0	100	4101.4	939.0	92.2	5.005	0.000	0.000	147.189	0.000	12.4	0.4	13.4
19/04/2009	2009	109	2009	0	100	4101.4	939.0	92.2	5.005	0.000	0.000	147.189	0.000	12.4	0.4	13.4
17/04/2010	2010	107	2010	0	98	3802.2	895.0	87.6	5.734	0.000	0.000	153.024	0.000	8.5	0.5	14.5
17/04/2010	2010	107	2010	0	98	3802.2	895.0	87.6	5.734	0.000	0.000	153.024	0.000	8.5	0.5	14.5
17/04/2011	2011	107	2011	0	98	3475.7	848.2	75.0	5.431	2.900	0.000	155.501	0.000	6.2	0.4	14.5
17/04/2011	2011	107	2011	0	98	3475.7	848.2	75.0	5.431	2.900	0.000	155.501	0.000	6.2	0.4	14.5
18/04/2012	2012	109	2012	0	100	3823.2	877.1	73.3	5.403	1.000	0.000	164.602	1.784	8.7	0.3	10.4
18/04/2012	2012	109	2012	0	100	3823.2	877.1	73.3	5.403	1.000	0.000	164.602	1.784	8.7	0.3	10.4
15/04/2013	2013	105	2013	0	96	3424.4	820.1	76.5	6.132	0.000	0.000	158.491	0.060	7.8	0.5	17.0
15/04/2013	2013	105	2013	0	96	3424.4	820.1	76.5	6.132	0.000	0.000	158.491	0.060	7.8	0.5	17.0
18/04/2014	2014	108	2014	0	99	3021.4	667.3	73.6	4.588	18.670	2.130	163.111	0.000	6.9	0.4	9.8
18/04/2014	2014	108	2014	0	99	3021.4	667.3	73.6	4.588	18.670	2.130	163.111	0.000	6.9	0.4	9.8
19/04/2015	2015	109	2015	0	100	3733.6	865.0	76.8	5.742	0.400	0.000	132.536	0.000	15.6	0.4	11.3
19/04/2015	2015	109	2015	0	100	3733.6	865.0	76.8	5.742	0.400	0.000	132.536	0.000	15.6	0.4	11.3
