# Supplementary material for: Simulations using APSIM suggest that Conservation Agriculture sustains protein yield under changing climate dynamics in Northern Mozambique
Source: BMC Plant Biol. 2025 Nov 13;25:1556. doi: 10.1186/s12870-025-07418-5 (PMC12613769; doi:10.1186/s12870-025-07418-5)
Supplement: Supplementary file 2 — Supplementary Material 2. [file 12870_2025_7418_MOESM2_ESM.zip › APSIM Output_08 Oct 2020/Maize-Cowpea Inter (Conventional 0 Degree and 10% Rainfall) cowpeaout.csv]

ApsimVersion = 7.10 r4158
Title = Maize-Cowpea Inter (Conventional 0 Degree and 10% Rainfall) cowpeaout
Date	year	Day	year	paddock.cowpea.daysaftersowing	paddock.maize.daysaftersowing	Biomass	Yield	biom_n()	eo	infiltration	runoff	esw	drain	surfaceom_wt	dlt_n_min()	no3()
(dd/mm/yyyy)	(year)	(day)	(year)	(day)	(days)	(kg/ha)	(kg/ha)	(kg/ha)	(mm)	(mm)	(mm)	(mm)	(mm)	(kg/ha)	(kg/ha)	(kg/ha)
30/03/1997	1997	89	1997	80	80	1259.4	501.6	134.5	4.539	0.000	0.000	169.887	4.467	0.0	0.7	64.2
30/03/1997	1997	89	1997	80	80	1259.4	501.6	134.5	4.539	0.000	0.000	169.887	4.467	0.0	0.7	64.2
25/03/1998	1998	84	1998	75	75	1433.7	572.6	103.6	5.508	0.000	0.000	144.522	0.000	0.2	0.6	51.1
25/03/1998	1998	84	1998	75	75	1433.7	572.6	103.6	5.508	0.000	0.000	144.522	0.000	0.2	0.6	51.1
29/03/1999	1999	88	1999	79	79	1403.9	561.3	94.8	4.862	0.000	0.000	177.503	10.186	1.1	0.5	103.4
29/03/1999	1999	88	1999	79	79	1403.9	561.3	94.8	4.862	0.000	0.000	177.503	10.186	1.1	0.5	103.4
27/03/2000	2000	87	2000	77	78	1858.5	743.2	90.3	4.773	1.170	0.000	168.905	5.468	0.3	0.5	33.1
27/03/2000	2000	87	2000	77	78	1858.5	743.2	90.3	4.773	1.170	0.000	168.905	5.468	0.3	0.5	33.1
30/03/2001	2001	89	2001	80	80	1643.3	656.4	91.5	3.962	2.610	0.000	176.802	5.361	0.3	0.5	42.7
30/03/2001	2001	89	2001	80	80	1643.3	656.4	91.5	3.962	2.610	0.000	176.802	5.361	0.3	0.5	42.7
29/03/2002	2002	88	2002	79	79	987.0	394.3	94.1	4.680	2.250	0.000	166.305	1.945	0.4	0.5	28.8
29/03/2002	2002	88	2002	79	79	987.0	394.3	94.1	4.680	2.250	0.000	166.305	1.945	0.4	0.5	28.8
27/03/2003	2003	86	2003	77	77	1852.0	739.5	85.3	2.393	20.903	6.277	186.704	7.419	0.1	0.4	37.8
27/03/2003	2003	86	2003	77	77	1852.0	739.5	85.3	2.393	20.903	6.277	186.704	7.419	0.1	0.4	37.8
27/03/2004	2004	87	2004	78	78	1054.4	421.1	97.1	5.115	0.000	0.000	140.280	0.000	3.4	0.5	33.0
27/03/2004	2004	87	2004	78	78	1054.4	421.1	97.1	5.115	0.000	0.000	140.280	0.000	3.4	0.5	33.0
26/03/2005	2005	85	2005	75	76	1573.4	629.1	87.1	4.932	3.780	0.000	145.534	0.000	0.2	0.6	35.6
26/03/2005	2005	85	2005	75	76	1573.4	629.1	87.1	4.932	3.780	0.000	145.534	0.000	0.2	0.6	35.6
28/03/2006	2006	87	2006	78	78	1252.2	500.6	83.8	5.126	0.000	0.000	170.722	7.552	0.8	0.4	51.7
28/03/2006	2006	87	2006	78	78	1252.2	500.6	83.8	5.126	0.000	0.000	170.722	7.552	0.8	0.4	51.7
27/03/2007	2007	86	2007	77	77	940.7	375.6	81.0	4.502	0.000	0.000	155.211	0.000	0.1	0.4	8.9
27/03/2007	2007	86	2007	77	77	940.7	375.6	81.0	4.502	0.000	0.000	155.211	0.000	0.1	0.4	8.9
30/03/2008	2008	90	2008	81	81	1665.3	662.9	78.7	6.068	0.000	0.000	144.017	0.000	0.2	0.4	3.2
30/03/2008	2008	90	2008	81	81	1665.3	662.9	78.7	6.068	0.000	0.000	144.017	0.000	0.2	0.4	3.2
29/03/2009	2009	88	2009	79	79	2042.2	815.4	92.1	3.899	18.961	0.659	171.428	0.843	0.6	0.4	9.3
29/03/2009	2009	88	2009	79	79	2042.2	815.4	92.1	3.899	18.961	0.659	171.428	0.843	0.6	0.4	9.3
28/03/2010	2010	87	2010	78	78	1650.6	659.0	87.3	5.213	0.630	0.000	150.442	0.000	0.5	0.5	9.6
28/03/2010	2010	87	2010	78	78	1650.6	659.0	87.3	5.213	0.630	0.000	150.442	0.000	0.5	0.5	9.6
27/03/2011	2011	86	2011	77	77	1249.1	497.9	74.6	6.099	0.450	0.000	145.902	0.000	1.0	0.4	13.8
27/03/2011	2011	86	2011	77	77	1249.1	497.9	74.6	6.099	0.450	0.000	145.902	0.000	1.0	0.4	13.8
28/03/2012	2012	88	2012	79	79	1789.5	714.8	71.4	4.270	2.790	0.000	157.740	0.000	0.3	0.4	4.8
28/03/2012	2012	88	2012	79	79	1789.5	714.8	71.4	4.270	2.790	0.000	157.740	0.000	0.3	0.4	4.8
26/03/2013	2013	85	2013	76	76	1216.4	485.2	76.2	5.797	0.360	0.000	156.216	0.000	0.8	0.4	15.6
26/03/2013	2013	85	2013	76	76	1216.4	485.2	76.2	5.797	0.360	0.000	156.216	0.000	0.8	0.4	15.6
28/03/2014	2014	87	2014	78	78	1191.9	476.5	73.3	3.306	21.342	9.438	216.925	23.511	0.1	0.3	2.6
28/03/2014	2014	87	2014	78	78	1191.9	476.5	73.3	3.306	21.342	9.438	216.925	23.511	0.1	0.3	2.6
29/03/2015	2015	88	2015	79	79	1293.6	516.0	77.2	6.096	0.000	0.000	154.275	0.000	0.5	0.4	3.2
29/03/2015	2015	88	2015	79	79	1293.6	516.0	77.2	6.096	0.000	0.000	154.275	0.000	0.5	0.4	3.2
