# Supplementary material for: Simulations using APSIM suggest that Conservation Agriculture sustains protein yield under changing climate dynamics in Northern Mozambique
Source: BMC Plant Biol. 2025 Nov 13;25:1556. doi: 10.1186/s12870-025-07418-5 (PMC12613769; doi:10.1186/s12870-025-07418-5)
Supplement: Supplementary file 2 — Supplementary Material 2. [file 12870_2025_7418_MOESM2_ESM.zip › APSIM Output_08 Oct 2020/Maize-Cowpea Inter (Conventional 0 Degree and 10% Rainfall) cowpeaout.out]

ApsimVersion = 7.10 r4158
Title = Maize-Cowpea Inter (Conventional 0 Degree and 10% Rainfall) cowpeaout
           Date           year            Day           year paddock.cowpea.daysaftersowing paddock.maize.daysaftersowing        Biomass          Yield       biom_n()             eo   infiltration         runoff            esw          drain   surfaceom_wt    dlt_n_min()          no3()
   (dd/mm/yyyy)         (year)          (day)         (year)                          (day)                        (days)        (kg/ha)        (kg/ha)        (kg/ha)           (mm)           (mm)           (mm)           (mm)           (mm)        (kg/ha)        (kg/ha)        (kg/ha)
     30/03/1997           1997             89           1997                             80                            80         1259.4          501.6          134.5          4.539          0.000          0.000        169.887          4.467            0.0            0.7           64.2
     30/03/1997           1997             89           1997                             80                            80         1259.4          501.6          134.5          4.539          0.000          0.000        169.887          4.467            0.0            0.7           64.2
     25/03/1998           1998             84           1998                             75                            75         1433.7          572.6          103.6          5.508          0.000          0.000        144.522          0.000            0.2            0.6           51.1
     25/03/1998           1998             84           1998                             75                            75         1433.7          572.6          103.6          5.508          0.000          0.000        144.522          0.000            0.2            0.6           51.1
     29/03/1999           1999             88           1999                             79                            79         1403.9          561.3           94.8          4.862          0.000          0.000        177.503         10.186            1.1            0.5          103.4
     29/03/1999           1999             88           1999                             79                            79         1403.9          561.3           94.8          4.862          0.000          0.000        177.503         10.186            1.1            0.5          103.4
     27/03/2000           2000             87           2000                             77                            78         1858.5          743.2           90.3          4.773          1.170          0.000        168.905          5.468            0.3            0.5           33.1
     27/03/2000           2000             87           2000                             77                            78         1858.5          743.2           90.3          4.773          1.170          0.000        168.905          5.468            0.3            0.5           33.1
     30/03/2001           2001             89           2001                             80                            80         1643.3          656.4           91.5          3.962          2.610          0.000        176.802          5.361            0.3            0.5           42.7
     30/03/2001           2001             89           2001                             80                            80         1643.3          656.4           91.5          3.962          2.610          0.000        176.802          5.361            0.3            0.5           42.7
     29/03/2002           2002             88           2002                             79                            79          987.0          394.3           94.1          4.680          2.250          0.000        166.305          1.945            0.4            0.5           28.8
     29/03/2002           2002             88           2002                             79                            79          987.0          394.3           94.1          4.680          2.250          0.000        166.305          1.945            0.4            0.5           28.8
     27/03/2003           2003             86           2003                             77                            77         1852.0          739.5           85.3          2.393         20.903          6.277        186.704          7.419            0.1            0.4           37.8
     27/03/2003           2003             86           2003                             77                            77         1852.0          739.5           85.3          2.393         20.903          6.277        186.704          7.419            0.1            0.4           37.8
     27/03/2004           2004             87           2004                             78                            78         1054.4          421.1           97.1          5.115          0.000          0.000        140.280          0.000            3.4            0.5           33.0
     27/03/2004           2004             87           2004                             78                            78         1054.4          421.1           97.1          5.115          0.000          0.000        140.280          0.000            3.4            0.5           33.0
     26/03/2005           2005             85           2005                             75                            76         1573.4          629.1           87.1          4.932          3.780          0.000        145.534          0.000            0.2            0.6           35.6
     26/03/2005           2005             85           2005                             75                            76         1573.4          629.1           87.1          4.932          3.780          0.000        145.534          0.000            0.2            0.6           35.6
     28/03/2006           2006             87           2006                             78                            78         1252.2          500.6           83.8          5.126          0.000          0.000        170.722          7.552            0.8            0.4           51.7
     28/03/2006           2006             87           2006                             78                            78         1252.2          500.6           83.8          5.126          0.000          0.000        170.722          7.552            0.8            0.4           51.7
     27/03/2007           2007             86           2007                             77                            77          940.7          375.6           81.0          4.502          0.000          0.000        155.211          0.000            0.1            0.4            8.9
     27/03/2007           2007             86           2007                             77                            77          940.7          375.6           81.0          4.502          0.000          0.000        155.211          0.000            0.1            0.4            8.9
     30/03/2008           2008             90           2008                             81                            81         1665.3          662.9           78.7          6.068          0.000          0.000        144.017          0.000            0.2            0.4            3.2
     30/03/2008           2008             90           2008                             81                            81         1665.3          662.9           78.7          6.068          0.000          0.000        144.017          0.000            0.2            0.4            3.2
     29/03/2009           2009             88           2009                             79                            79         2042.2          815.4           92.1          3.899         18.961          0.659        171.428          0.843            0.6            0.4            9.3
     29/03/2009           2009             88           2009                             79                            79         2042.2          815.4           92.1          3.899         18.961          0.659        171.428          0.843            0.6            0.4            9.3
     28/03/2010           2010             87           2010                             78                            78         1650.6          659.0           87.3          5.213          0.630          0.000        150.442          0.000            0.5            0.5            9.6
     28/03/2010           2010             87           2010                             78                            78         1650.6          659.0           87.3          5.213          0.630          0.000        150.442          0.000            0.5            0.5            9.6
     27/03/2011           2011             86           2011                             77                            77         1249.1          497.9           74.6          6.099          0.450          0.000        145.902          0.000            1.0            0.4           13.8
     27/03/2011           2011             86           2011                             77                            77         1249.1          497.9           74.6          6.099          0.450          0.000        145.902          0.000            1.0            0.4           13.8
     28/03/2012           2012             88           2012                             79                            79         1789.5          714.8           71.4          4.270          2.790          0.000        157.740          0.000            0.3            0.4            4.8
     28/03/2012           2012             88           2012                             79                            79         1789.5          714.8           71.4          4.270          2.790          0.000        157.740          0.000            0.3            0.4            4.8
     26/03/2013           2013             85           2013                             76                            76         1216.4          485.2           76.2          5.797          0.360          0.000        156.216          0.000            0.8            0.4           15.6
     26/03/2013           2013             85           2013                             76                            76         1216.4          485.2           76.2          5.797          0.360          0.000        156.216          0.000            0.8            0.4           15.6
     28/03/2014           2014             87           2014                             78                            78         1191.9          476.5           73.3          3.306         21.342          9.438        216.925         23.511            0.1            0.3            2.6
     28/03/2014           2014             87           2014                             78                            78         1191.9          476.5           73.3          3.306         21.342          9.438        216.925         23.511            0.1            0.3            2.6
     29/03/2015           2015             88           2015                             79                            79         1293.6          516.0           77.2          6.096          0.000          0.000        154.275          0.000            0.5            0.4            3.2
     29/03/2015           2015             88           2015                             79                            79         1293.6          516.0           77.2          6.096          0.000          0.000        154.275          0.000            0.5            0.4            3.2
