# Supplementary material for: Simulations using APSIM suggest that Conservation Agriculture sustains protein yield under changing climate dynamics in Northern Mozambique
Source: BMC Plant Biol. 2025 Nov 13;25:1556. doi: 10.1186/s12870-025-07418-5 (PMC12613769; doi:10.1186/s12870-025-07418-5)
Supplement: Supplementary file 2 — Supplementary Material 2. [file 12870_2025_7418_MOESM2_ESM.zip › APSIM Output_08 Oct 2020/Maize-Cowpea Inter (Conventional 0 Degree and 10% Rainfall) maizeout.csv]

ApsimVersion = 7.10 r4158
Title = Maize-Cowpea Inter (Conventional 0 Degree and 10% Rainfall) maizeout
Date	year	Day	year	paddock.cowpea.daysaftersowing	paddock.maize.daysaftersowing	Biomass	Yield	biom_n()	eo	infiltration	runoff	esw	drain	surfaceom_wt	dlt_n_min()	no3()
(dd/mm/yyyy)	(year)	(day)	(year)	(day)	(days)	(kg/ha)	(kg/ha)	(kg/ha)	(mm)	(mm)	(mm)	(mm)	(mm)	(kg/ha)	(kg/ha)	(kg/ha)
24/04/1997	1997	114	1997	0	105	3548.2	847.0	128.4	4.806	0.000	0.000	152.946	0.000	5.8	0.7	75.2
24/04/1997	1997	114	1997	0	105	3548.2	847.0	128.4	4.806	0.000	0.000	152.946	0.000	5.8	0.7	75.2
14/04/1998	1998	104	1998	0	95	3624.3	879.2	101.7	4.714	3.150	0.000	157.410	0.000	7.7	0.6	63.2
14/04/1998	1998	104	1998	0	95	3624.3	879.2	101.7	4.714	3.150	0.000	157.410	0.000	7.7	0.6	63.2
19/04/1999	1999	109	1999	0	100	3649.0	860.9	93.9	4.647	0.090	0.000	163.081	0.254	5.3	0.5	75.0
19/04/1999	1999	109	1999	0	100	3649.0	860.9	93.9	4.647	0.090	0.000	163.081	0.254	5.3	0.5	75.0
17/04/2000	2000	108	2000	0	99	4006.5	932.9	87.8	4.658	0.540	0.000	147.506	0.000	10.1	0.5	40.9
17/04/2000	2000	108	2000	0	99	4006.5	932.9	87.8	4.658	0.540	0.000	147.506	0.000	10.1	0.5	40.9
19/04/2001	2001	109	2001	0	100	3958.6	901.7	90.9	4.709	1.170	0.000	164.195	0.823	11.2	0.5	46.5
19/04/2001	2001	109	2001	0	100	3958.6	901.7	90.9	4.709	1.170	0.000	164.195	0.823	11.2	0.5	46.5
18/04/2002	2002	108	2002	0	99	3502.0	805.1	92.0	4.752	0.000	0.000	150.992	0.000	5.5	0.5	33.6
18/04/2002	2002	108	2002	0	99	3502.0	805.1	92.0	4.752	0.000	0.000	150.992	0.000	5.5	0.5	33.6
17/04/2003	2003	107	2003	0	98	4049.0	973.2	85.1	6.397	0.000	0.000	142.139	0.000	14.4	0.5	38.4
17/04/2003	2003	107	2003	0	98	4049.0	973.2	85.1	6.397	0.000	0.000	142.139	0.000	14.4	0.5	38.4
17/04/2004	2004	108	2004	0	99	3564.8	843.7	94.7	3.820	6.000	0.030	172.848	5.379	5.8	0.5	37.7
17/04/2004	2004	108	2004	0	99	3564.8	843.7	94.7	3.820	6.000	0.030	172.848	5.379	5.8	0.5	37.7
14/04/2005	2005	104	2005	0	95	3670.4	867.2	83.8	4.454	0.090	0.000	114.201	0.000	17.3	0.5	45.9
14/04/2005	2005	104	2005	0	95	3670.4	867.2	83.8	4.454	0.090	0.000	114.201	0.000	17.3	0.5	45.9
19/04/2006	2006	109	2006	0	100	3426.7	838.0	82.5	3.729	0.000	0.000	156.175	0.000	4.6	0.4	45.1
19/04/2006	2006	109	2006	0	100	3426.7	838.0	82.5	3.729	0.000	0.000	156.175	0.000	4.6	0.4	45.1
17/04/2007	2007	107	2007	0	98	3315.1	792.9	79.2	3.467	0.000	0.000	171.345	6.244	7.0	0.4	16.3
17/04/2007	2007	107	2007	0	98	3315.1	792.9	79.2	3.467	0.000	0.000	171.345	6.244	7.0	0.4	16.3
20/04/2008	2008	111	2008	0	102	4055.3	902.8	78.0	4.647	0.000	0.000	137.465	0.000	19.8	0.5	12.2
20/04/2008	2008	111	2008	0	102	4055.3	902.8	78.0	4.647	0.000	0.000	137.465	0.000	19.8	0.5	12.2
19/04/2009	2009	109	2009	0	100	4101.5	939.0	91.2	5.005	0.000	0.000	146.841	0.000	12.5	0.4	16.4
19/04/2009	2009	109	2009	0	100	4101.5	939.0	91.2	5.005	0.000	0.000	146.841	0.000	12.5	0.4	16.4
17/04/2010	2010	107	2010	0	98	3802.4	895.1	85.9	5.734	0.000	0.000	152.104	0.000	8.6	0.5	18.3
17/04/2010	2010	107	2010	0	98	3802.4	895.1	85.9	5.734	0.000	0.000	152.104	0.000	8.6	0.5	18.3
17/04/2011	2011	107	2011	0	98	3475.8	848.2	73.6	5.431	2.610	0.000	154.690	0.000	6.3	0.4	18.9
17/04/2011	2011	107	2011	0	98	3475.8	848.2	73.6	5.431	2.610	0.000	154.690	0.000	6.3	0.4	18.9
18/04/2012	2012	109	2012	0	100	3823.3	877.1	71.7	5.403	0.900	0.000	164.105	1.421	8.8	0.3	11.8
18/04/2012	2012	109	2012	0	100	3823.3	877.1	71.7	5.403	0.900	0.000	164.105	1.421	8.8	0.3	11.8
15/04/2013	2013	105	2013	0	96	3424.5	820.1	74.7	6.132	0.000	0.000	158.083	0.000	7.9	0.4	23.4
15/04/2013	2013	105	2013	0	96	3424.5	820.1	74.7	6.132	0.000	0.000	158.083	0.000	7.9	0.4	23.4
18/04/2014	2014	108	2014	0	99	3024.7	668.3	72.0	4.588	17.400	1.320	159.768	0.000	7.0	0.4	10.1
18/04/2014	2014	108	2014	0	99	3024.7	668.3	72.0	4.588	17.400	1.320	159.768	0.000	7.0	0.4	10.1
19/04/2015	2015	109	2015	0	100	3737.9	865.9	75.5	5.742	0.360	0.000	129.398	0.000	15.9	0.4	11.3
19/04/2015	2015	109	2015	0	100	3737.9	865.9	75.5	5.742	0.360	0.000	129.398	0.000	15.9	0.4	11.3
