# Supplementary material for: Simulations using APSIM suggest that Conservation Agriculture sustains protein yield under changing climate dynamics in Northern Mozambique
Source: BMC Plant Biol. 2025 Nov 13;25:1556. doi: 10.1186/s12870-025-07418-5 (PMC12613769; doi:10.1186/s12870-025-07418-5)
Supplement: Supplementary file 2 — Supplementary Material 2. [file 12870_2025_7418_MOESM2_ESM.zip › APSIM Output_08 Oct 2020/Maize-Cowpea Inter (Conventional 0 Degree and 10% Rainfall) maizeout.out]

ApsimVersion = 7.10 r4158
Title = Maize-Cowpea Inter (Conventional 0 Degree and 10% Rainfall) maizeout
           Date           year            Day           year paddock.cowpea.daysaftersowing paddock.maize.daysaftersowing        Biomass          Yield       biom_n()             eo   infiltration         runoff            esw          drain   surfaceom_wt    dlt_n_min()          no3()
   (dd/mm/yyyy)         (year)          (day)         (year)                          (day)                        (days)        (kg/ha)        (kg/ha)        (kg/ha)           (mm)           (mm)           (mm)           (mm)           (mm)        (kg/ha)        (kg/ha)        (kg/ha)
     24/04/1997           1997            114           1997                              0                           105         3548.2          847.0          128.4          4.806          0.000          0.000        152.946          0.000            5.8            0.7           75.2
     24/04/1997           1997            114           1997                              0                           105         3548.2          847.0          128.4          4.806          0.000          0.000        152.946          0.000            5.8            0.7           75.2
     14/04/1998           1998            104           1998                              0                            95         3624.3          879.2          101.7          4.714          3.150          0.000        157.410          0.000            7.7            0.6           63.2
     14/04/1998           1998            104           1998                              0                            95         3624.3          879.2          101.7          4.714          3.150          0.000        157.410          0.000            7.7            0.6           63.2
     19/04/1999           1999            109           1999                              0                           100         3649.0          860.9           93.9          4.647          0.090          0.000        163.081          0.254            5.3            0.5           75.0
     19/04/1999           1999            109           1999                              0                           100         3649.0          860.9           93.9          4.647          0.090          0.000        163.081          0.254            5.3            0.5           75.0
     17/04/2000           2000            108           2000                              0                            99         4006.5          932.9           87.8          4.658          0.540          0.000        147.506          0.000           10.1            0.5           40.9
     17/04/2000           2000            108           2000                              0                            99         4006.5          932.9           87.8          4.658          0.540          0.000        147.506          0.000           10.1            0.5           40.9
     19/04/2001           2001            109           2001                              0                           100         3958.6          901.7           90.9          4.709          1.170          0.000        164.195          0.823           11.2            0.5           46.5
     19/04/2001           2001            109           2001                              0                           100         3958.6          901.7           90.9          4.709          1.170          0.000        164.195          0.823           11.2            0.5           46.5
     18/04/2002           2002            108           2002                              0                            99         3502.0          805.1           92.0          4.752          0.000          0.000        150.992          0.000            5.5            0.5           33.6
     18/04/2002           2002            108           2002                              0                            99         3502.0          805.1           92.0          4.752          0.000          0.000        150.992          0.000            5.5            0.5           33.6
     17/04/2003           2003            107           2003                              0                            98         4049.0          973.2           85.1          6.397          0.000          0.000        142.139          0.000           14.4            0.5           38.4
     17/04/2003           2003            107           2003                              0                            98         4049.0          973.2           85.1          6.397          0.000          0.000        142.139          0.000           14.4            0.5           38.4
     17/04/2004           2004            108           2004                              0                            99         3564.8          843.7           94.7          3.820          6.000          0.030        172.848          5.379            5.8            0.5           37.7
     17/04/2004           2004            108           2004                              0                            99         3564.8          843.7           94.7          3.820          6.000          0.030        172.848          5.379            5.8            0.5           37.7
     14/04/2005           2005            104           2005                              0                            95         3670.4          867.2           83.8          4.454          0.090          0.000        114.201          0.000           17.3            0.5           45.9
     14/04/2005           2005            104           2005                              0                            95         3670.4          867.2           83.8          4.454          0.090          0.000        114.201          0.000           17.3            0.5           45.9
     19/04/2006           2006            109           2006                              0                           100         3426.7          838.0           82.5          3.729          0.000          0.000        156.175          0.000            4.6            0.4           45.1
     19/04/2006           2006            109           2006                              0                           100         3426.7          838.0           82.5          3.729          0.000          0.000        156.175          0.000            4.6            0.4           45.1
     17/04/2007           2007            107           2007                              0                            98         3315.1          792.9           79.2          3.467          0.000          0.000        171.345          6.244            7.0            0.4           16.3
     17/04/2007           2007            107           2007                              0                            98         3315.1          792.9           79.2          3.467          0.000          0.000        171.345          6.244            7.0            0.4           16.3
     20/04/2008           2008            111           2008                              0                           102         4055.3          902.8           78.0          4.647          0.000          0.000        137.465          0.000           19.8            0.5           12.2
     20/04/2008           2008            111           2008                              0                           102         4055.3          902.8           78.0          4.647          0.000          0.000        137.465          0.000           19.8            0.5           12.2
     19/04/2009           2009            109           2009                              0                           100         4101.5          939.0           91.2          5.005          0.000          0.000        146.841          0.000           12.5            0.4           16.4
     19/04/2009           2009            109           2009                              0                           100         4101.5          939.0           91.2          5.005          0.000          0.000        146.841          0.000           12.5            0.4           16.4
     17/04/2010           2010            107           2010                              0                            98         3802.4          895.1           85.9          5.734          0.000          0.000        152.104          0.000            8.6            0.5           18.3
     17/04/2010           2010            107           2010                              0                            98         3802.4          895.1           85.9          5.734          0.000          0.000        152.104          0.000            8.6            0.5           18.3
     17/04/2011           2011            107           2011                              0                            98         3475.8          848.2           73.6          5.431          2.610          0.000        154.690          0.000            6.3            0.4           18.9
     17/04/2011           2011            107           2011                              0                            98         3475.8          848.2           73.6          5.431          2.610          0.000        154.690          0.000            6.3            0.4           18.9
     18/04/2012           2012            109           2012                              0                           100         3823.3          877.1           71.7          5.403          0.900          0.000        164.105          1.421            8.8            0.3           11.8
     18/04/2012           2012            109           2012                              0                           100         3823.3          877.1           71.7          5.403          0.900          0.000        164.105          1.421            8.8            0.3           11.8
     15/04/2013           2013            105           2013                              0                            96         3424.5          820.1           74.7          6.132          0.000          0.000        158.083          0.000            7.9            0.4           23.4
     15/04/2013           2013            105           2013                              0                            96         3424.5          820.1           74.7          6.132          0.000          0.000        158.083          0.000            7.9            0.4           23.4
     18/04/2014           2014            108           2014                              0                            99         3024.7          668.3           72.0          4.588         17.400          1.320        159.768          0.000            7.0            0.4           10.1
     18/04/2014           2014            108           2014                              0                            99         3024.7          668.3           72.0          4.588         17.400          1.320        159.768          0.000            7.0            0.4           10.1
     19/04/2015           2015            109           2015                              0                           100         3737.9          865.9           75.5          5.742          0.360          0.000        129.398          0.000           15.9            0.4           11.3
     19/04/2015           2015            109           2015                              0                           100         3737.9          865.9           75.5          5.742          0.360          0.000        129.398          0.000           15.9            0.4           11.3
