# Supplementary material for: Simulations using APSIM suggest that Conservation Agriculture sustains protein yield under changing climate dynamics in Northern Mozambique
Source: BMC Plant Biol. 2025 Nov 13;25:1556. doi: 10.1186/s12870-025-07418-5 (PMC12613769; doi:10.1186/s12870-025-07418-5)
Supplement: Supplementary file 2 — Supplementary Material 2. [file 12870_2025_7418_MOESM2_ESM.zip › APSIM Output_08 Oct 2020/Maize-Cowpea Inter (Conventional 0 Degree and 20% Rainfall) cowpeaout.csv]

ApsimVersion = 7.10 r4158
Title = Maize-Cowpea Inter (Conventional 0 Degree and 20% Rainfall) cowpeaout
Date	year	Day	year	paddock.cowpea.daysaftersowing	paddock.maize.daysaftersowing	Biomass	Yield	biom_n()	eo	infiltration	runoff	esw	drain	surfaceom_wt	dlt_n_min()	no3()
(dd/mm/yyyy)	(year)	(day)	(year)	(day)	(days)	(kg/ha)	(kg/ha)	(kg/ha)	(mm)	(mm)	(mm)	(mm)	(mm)	(kg/ha)	(kg/ha)	(kg/ha)
30/03/1997	1997	89	1997	80	80	958.4	381.7	134.6	4.535	0.000	0.000	168.109	3.037	0.0	0.7	85.7
30/03/1997	1997	89	1997	80	80	958.4	381.7	134.6	4.535	0.000	0.000	168.109	3.037	0.0	0.7	85.7
25/03/1998	1998	84	1998	75	75	1433.7	572.6	107.0	5.508	0.000	0.000	140.876	0.000	0.4	0.6	71.5
25/03/1998	1998	84	1998	75	75	1433.7	572.6	107.0	5.508	0.000	0.000	140.876	0.000	0.4	0.6	71.5
29/03/1999	1999	88	1999	79	79	1403.9	561.2	96.0	4.862	0.000	0.000	175.313	9.419	1.3	0.5	131.8
29/03/1999	1999	88	1999	79	79	1403.9	561.2	96.0	4.862	0.000	0.000	175.313	9.419	1.3	0.5	131.8
27/03/2000	2000	87	2000	77	78	1858.5	743.2	90.3	4.773	1.040	0.000	168.046	4.724	0.3	0.5	50.1
27/03/2000	2000	87	2000	77	78	1858.5	743.2	90.3	4.773	1.040	0.000	168.046	4.724	0.3	0.5	50.1
30/03/2001	2001	89	2001	80	80	1643.3	656.4	92.2	3.962	2.320	0.000	174.966	4.681	0.4	0.5	59.7
30/03/2001	2001	89	2001	80	80	1643.3	656.4	92.2	3.962	2.320	0.000	174.966	4.681	0.4	0.5	59.7
29/03/2002	2002	88	2002	79	79	987.0	394.3	94.2	4.680	2.000	0.000	165.569	1.478	0.5	0.5	45.1
29/03/2002	2002	88	2002	79	79	987.0	394.3	94.2	4.680	2.000	0.000	165.569	1.478	0.5	0.5	45.1
27/03/2003	2003	86	2003	77	77	1852.0	739.5	85.2	2.393	19.458	4.702	182.462	2.559	0.1	0.4	54.3
27/03/2003	2003	86	2003	77	77	1852.0	739.5	85.2	2.393	19.458	4.702	182.462	2.559	0.1	0.4	54.3
27/03/2004	2004	87	2004	78	78	1054.4	421.1	98.6	5.115	0.000	0.000	139.958	0.000	4.8	0.5	44.2
27/03/2004	2004	87	2004	78	78	1054.4	421.1	98.6	5.115	0.000	0.000	139.958	0.000	4.8	0.5	44.2
26/03/2005	2005	85	2005	75	76	1573.4	629.1	87.1	4.932	3.360	0.000	140.925	0.000	0.3	0.6	49.7
26/03/2005	2005	85	2005	75	76	1573.4	629.1	87.1	4.932	3.360	0.000	140.925	0.000	0.3	0.6	49.7
28/03/2006	2006	87	2006	78	78	1252.2	500.6	88.1	5.126	0.000	0.000	169.398	6.588	1.1	0.4	63.7
28/03/2006	2006	87	2006	78	78	1252.2	500.6	88.1	5.126	0.000	0.000	169.398	6.588	1.1	0.4	63.7
27/03/2007	2007	86	2007	77	77	940.7	375.6	81.4	4.502	0.000	0.000	154.954	0.000	0.1	0.4	19.2
27/03/2007	2007	86	2007	77	77	940.7	375.6	81.4	4.502	0.000	0.000	154.954	0.000	0.1	0.4	19.2
30/03/2008	2008	90	2008	81	81	1665.3	662.9	77.5	6.068	0.000	0.000	143.594	0.000	0.3	0.4	5.5
30/03/2008	2008	90	2008	81	81	1665.3	662.9	77.5	6.068	0.000	0.000	143.594	0.000	0.3	0.4	5.5
29/03/2009	2009	88	2009	79	79	2042.1	815.4	92.1	3.899	17.137	0.303	169.874	0.282	0.7	0.5	17.0
29/03/2009	2009	88	2009	79	79	2042.1	815.4	92.1	3.899	17.137	0.303	169.874	0.282	0.7	0.5	17.0
28/03/2010	2010	87	2010	78	78	1650.6	659.0	85.7	5.213	0.560	0.000	148.718	0.000	0.7	0.5	18.6
28/03/2010	2010	87	2010	78	78	1650.6	659.0	85.7	5.213	0.560	0.000	148.718	0.000	0.7	0.5	18.6
27/03/2011	2011	86	2011	77	77	1249.1	497.9	73.3	6.099	0.400	0.000	145.369	0.000	1.2	0.4	23.5
27/03/2011	2011	86	2011	77	77	1249.1	497.9	73.3	6.099	0.400	0.000	145.369	0.000	1.2	0.4	23.5
28/03/2012	2012	88	2012	79	79	1789.5	714.8	70.4	4.270	2.480	0.000	153.840	0.000	0.5	0.4	7.7
28/03/2012	2012	88	2012	79	79	1789.5	714.8	70.4	4.270	2.480	0.000	153.840	0.000	0.5	0.4	7.7
26/03/2013	2013	85	2013	76	76	1216.4	485.2	74.2	5.797	0.320	0.000	155.615	0.000	1.2	0.4	24.3
26/03/2013	2013	85	2013	76	76	1216.4	485.2	74.2	5.797	0.320	0.000	155.615	0.000	1.2	0.4	24.3
28/03/2014	2014	87	2014	78	78	1191.8	476.5	71.8	3.306	20.031	7.329	212.924	22.945	0.1	0.3	4.9
28/03/2014	2014	87	2014	78	78	1191.8	476.5	71.8	3.306	20.031	7.329	212.924	22.945	0.1	0.3	4.9
29/03/2015	2015	88	2015	79	79	1293.5	516.0	75.5	6.096	0.000	0.000	150.220	0.000	0.6	0.4	4.3
29/03/2015	2015	88	2015	79	79	1293.5	516.0	75.5	6.096	0.000	0.000	150.220	0.000	0.6	0.4	4.3
