# Supplementary material for: Simulations using APSIM suggest that Conservation Agriculture sustains protein yield under changing climate dynamics in Northern Mozambique
Source: BMC Plant Biol. 2025 Nov 13;25:1556. doi: 10.1186/s12870-025-07418-5 (PMC12613769; doi:10.1186/s12870-025-07418-5)
Supplement: Supplementary file 2 — Supplementary Material 2. [file 12870_2025_7418_MOESM2_ESM.zip › APSIM Output_08 Oct 2020/Maize-Cowpea Inter (Conventional 0 Degree and 20% Rainfall) cowpeaout.out]

ApsimVersion = 7.10 r4158
Title = Maize-Cowpea Inter (Conventional 0 Degree and 20% Rainfall) cowpeaout
           Date           year            Day           year paddock.cowpea.daysaftersowing paddock.maize.daysaftersowing        Biomass          Yield       biom_n()             eo   infiltration         runoff            esw          drain   surfaceom_wt    dlt_n_min()          no3()
   (dd/mm/yyyy)         (year)          (day)         (year)                          (day)                        (days)        (kg/ha)        (kg/ha)        (kg/ha)           (mm)           (mm)           (mm)           (mm)           (mm)        (kg/ha)        (kg/ha)        (kg/ha)
     30/03/1997           1997             89           1997                             80                            80          958.4          381.7          134.6          4.535          0.000          0.000        168.109          3.037            0.0            0.7           85.7
     30/03/1997           1997             89           1997                             80                            80          958.4          381.7          134.6          4.535          0.000          0.000        168.109          3.037            0.0            0.7           85.7
     25/03/1998           1998             84           1998                             75                            75         1433.7          572.6          107.0          5.508          0.000          0.000        140.876          0.000            0.4            0.6           71.5
     25/03/1998           1998             84           1998                             75                            75         1433.7          572.6          107.0          5.508          0.000          0.000        140.876          0.000            0.4            0.6           71.5
     29/03/1999           1999             88           1999                             79                            79         1403.9          561.2           96.0          4.862          0.000          0.000        175.313          9.419            1.3            0.5          131.8
     29/03/1999           1999             88           1999                             79                            79         1403.9          561.2           96.0          4.862          0.000          0.000        175.313          9.419            1.3            0.5          131.8
     27/03/2000           2000             87           2000                             77                            78         1858.5          743.2           90.3          4.773          1.040          0.000        168.046          4.724            0.3            0.5           50.1
     27/03/2000           2000             87           2000                             77                            78         1858.5          743.2           90.3          4.773          1.040          0.000        168.046          4.724            0.3            0.5           50.1
     30/03/2001           2001             89           2001                             80                            80         1643.3          656.4           92.2          3.962          2.320          0.000        174.966          4.681            0.4            0.5           59.7
     30/03/2001           2001             89           2001                             80                            80         1643.3          656.4           92.2          3.962          2.320          0.000        174.966          4.681            0.4            0.5           59.7
     29/03/2002           2002             88           2002                             79                            79          987.0          394.3           94.2          4.680          2.000          0.000        165.569          1.478            0.5            0.5           45.1
     29/03/2002           2002             88           2002                             79                            79          987.0          394.3           94.2          4.680          2.000          0.000        165.569          1.478            0.5            0.5           45.1
     27/03/2003           2003             86           2003                             77                            77         1852.0          739.5           85.2          2.393         19.458          4.702        182.462          2.559            0.1            0.4           54.3
     27/03/2003           2003             86           2003                             77                            77         1852.0          739.5           85.2          2.393         19.458          4.702        182.462          2.559            0.1            0.4           54.3
     27/03/2004           2004             87           2004                             78                            78         1054.4          421.1           98.6          5.115          0.000          0.000        139.958          0.000            4.8            0.5           44.2
     27/03/2004           2004             87           2004                             78                            78         1054.4          421.1           98.6          5.115          0.000          0.000        139.958          0.000            4.8            0.5           44.2
     26/03/2005           2005             85           2005                             75                            76         1573.4          629.1           87.1          4.932          3.360          0.000        140.925          0.000            0.3            0.6           49.7
     26/03/2005           2005             85           2005                             75                            76         1573.4          629.1           87.1          4.932          3.360          0.000        140.925          0.000            0.3            0.6           49.7
     28/03/2006           2006             87           2006                             78                            78         1252.2          500.6           88.1          5.126          0.000          0.000        169.398          6.588            1.1            0.4           63.7
     28/03/2006           2006             87           2006                             78                            78         1252.2          500.6           88.1          5.126          0.000          0.000        169.398          6.588            1.1            0.4           63.7
     27/03/2007           2007             86           2007                             77                            77          940.7          375.6           81.4          4.502          0.000          0.000        154.954          0.000            0.1            0.4           19.2
     27/03/2007           2007             86           2007                             77                            77          940.7          375.6           81.4          4.502          0.000          0.000        154.954          0.000            0.1            0.4           19.2
     30/03/2008           2008             90           2008                             81                            81         1665.3          662.9           77.5          6.068          0.000          0.000        143.594          0.000            0.3            0.4            5.5
     30/03/2008           2008             90           2008                             81                            81         1665.3          662.9           77.5          6.068          0.000          0.000        143.594          0.000            0.3            0.4            5.5
     29/03/2009           2009             88           2009                             79                            79         2042.1          815.4           92.1          3.899         17.137          0.303        169.874          0.282            0.7            0.5           17.0
     29/03/2009           2009             88           2009                             79                            79         2042.1          815.4           92.1          3.899         17.137          0.303        169.874          0.282            0.7            0.5           17.0
     28/03/2010           2010             87           2010                             78                            78         1650.6          659.0           85.7          5.213          0.560          0.000        148.718          0.000            0.7            0.5           18.6
     28/03/2010           2010             87           2010                             78                            78         1650.6          659.0           85.7          5.213          0.560          0.000        148.718          0.000            0.7            0.5           18.6
     27/03/2011           2011             86           2011                             77                            77         1249.1          497.9           73.3          6.099          0.400          0.000        145.369          0.000            1.2            0.4           23.5
     27/03/2011           2011             86           2011                             77                            77         1249.1          497.9           73.3          6.099          0.400          0.000        145.369          0.000            1.2            0.4           23.5
     28/03/2012           2012             88           2012                             79                            79         1789.5          714.8           70.4          4.270          2.480          0.000        153.840          0.000            0.5            0.4            7.7
     28/03/2012           2012             88           2012                             79                            79         1789.5          714.8           70.4          4.270          2.480          0.000        153.840          0.000            0.5            0.4            7.7
     26/03/2013           2013             85           2013                             76                            76         1216.4          485.2           74.2          5.797          0.320          0.000        155.615          0.000            1.2            0.4           24.3
     26/03/2013           2013             85           2013                             76                            76         1216.4          485.2           74.2          5.797          0.320          0.000        155.615          0.000            1.2            0.4           24.3
     28/03/2014           2014             87           2014                             78                            78         1191.8          476.5           71.8          3.306         20.031          7.329        212.924         22.945            0.1            0.3            4.9
     28/03/2014           2014             87           2014                             78                            78         1191.8          476.5           71.8          3.306         20.031          7.329        212.924         22.945            0.1            0.3            4.9
     29/03/2015           2015             88           2015                             79                            79         1293.5          516.0           75.5          6.096          0.000          0.000        150.220          0.000            0.6            0.4            4.3
     29/03/2015           2015             88           2015                             79                            79         1293.5          516.0           75.5          6.096          0.000          0.000        150.220          0.000            0.6            0.4            4.3
