# Supplementary material for: Simulations using APSIM suggest that Conservation Agriculture sustains protein yield under changing climate dynamics in Northern Mozambique
Source: BMC Plant Biol. 2025 Nov 13;25:1556. doi: 10.1186/s12870-025-07418-5 (PMC12613769; doi:10.1186/s12870-025-07418-5)
Supplement: Supplementary file 2 — Supplementary Material 2. [file 12870_2025_7418_MOESM2_ESM.zip › APSIM Output_08 Oct 2020/Maize-Cowpea Inter (Conventional 0 Degree and 20% Rainfall) maizeout.csv]

ApsimVersion = 7.10 r4158
Title = Maize-Cowpea Inter (Conventional 0 Degree and 20% Rainfall) maizeout
Date	year	Day	year	paddock.cowpea.daysaftersowing	paddock.maize.daysaftersowing	Biomass	Yield	biom_n()	eo	infiltration	runoff	esw	drain	surfaceom_wt	dlt_n_min()	no3()
(dd/mm/yyyy)	(year)	(day)	(year)	(day)	(days)	(kg/ha)	(kg/ha)	(kg/ha)	(mm)	(mm)	(mm)	(mm)	(mm)	(kg/ha)	(kg/ha)	(kg/ha)
26/04/1997	1997	116	1997	0	107	3569.1	854.3	127.2	5.293	0.000	0.000	147.553	0.000	4.0	0.7	96.6
26/04/1997	1997	116	1997	0	107	3569.1	854.3	127.2	5.293	0.000	0.000	147.553	0.000	4.0	0.7	96.6
14/04/1998	1998	104	1998	0	95	3624.6	879.3	104.8	4.714	2.800	0.000	147.819	0.000	8.4	0.6	83.9
14/04/1998	1998	104	1998	0	95	3624.6	879.3	104.8	4.714	2.800	0.000	147.819	0.000	8.4	0.6	83.9
19/04/1999	1999	109	1999	0	100	3649.4	860.9	95.0	4.647	0.080	0.000	162.633	0.000	5.4	0.5	100.3
19/04/1999	1999	109	1999	0	100	3649.4	860.9	95.0	4.647	0.080	0.000	162.633	0.000	5.4	0.5	100.3
17/04/2000	2000	108	2000	0	99	4006.9	933.0	87.8	4.658	0.480	0.000	147.014	0.000	10.2	0.5	57.4
17/04/2000	2000	108	2000	0	99	4006.9	933.0	87.8	4.658	0.480	0.000	147.014	0.000	10.2	0.5	57.4
19/04/2001	2001	109	2001	0	100	3958.8	901.8	91.5	4.709	1.040	0.000	163.562	0.211	12.1	0.5	62.3
19/04/2001	2001	109	2001	0	100	3958.8	901.8	91.5	4.709	1.040	0.000	163.562	0.211	12.1	0.5	62.3
18/04/2002	2002	108	2002	0	99	3502.3	805.2	92.2	4.752	0.000	0.000	150.400	0.000	5.8	0.5	47.5
18/04/2002	2002	108	2002	0	99	3502.3	805.2	92.2	4.752	0.000	0.000	150.400	0.000	5.8	0.5	47.5
17/04/2003	2003	107	2003	0	98	4049.2	973.2	84.9	6.397	0.000	0.000	142.015	0.000	14.6	0.5	52.7
17/04/2003	2003	107	2003	0	98	4049.2	973.2	84.9	6.397	0.000	0.000	142.015	0.000	14.6	0.5	52.7
17/04/2004	2004	108	2004	0	99	3564.9	843.7	96.0	3.820	5.358	0.002	171.659	4.677	6.2	0.5	48.2
17/04/2004	2004	108	2004	0	99	3564.9	843.7	96.0	3.820	5.358	0.002	171.659	4.677	6.2	0.5	48.2
14/04/2005	2005	104	2005	0	95	3670.7	867.3	83.8	4.454	0.080	0.000	109.715	0.000	18.7	0.5	60.0
14/04/2005	2005	104	2005	0	95	3670.7	867.3	83.8	4.454	0.080	0.000	109.715	0.000	18.7	0.5	60.0
19/04/2006	2006	109	2006	0	100	3426.9	838.0	86.5	3.729	0.000	0.000	156.090	0.000	4.7	0.5	56.8
19/04/2006	2006	109	2006	0	100	3426.9	838.0	86.5	3.729	0.000	0.000	156.090	0.000	4.7	0.5	56.8
17/04/2007	2007	107	2007	0	98	3315.3	792.9	79.5	3.467	0.000	0.000	170.276	5.551	7.1	0.4	24.8
17/04/2007	2007	107	2007	0	98	3315.3	792.9	79.5	3.467	0.000	0.000	170.276	5.551	7.1	0.4	24.8
20/04/2008	2008	111	2008	0	102	4055.4	902.8	76.9	4.647	0.000	0.000	133.110	0.000	20.0	0.4	14.4
20/04/2008	2008	111	2008	0	102	4055.4	902.8	76.9	4.647	0.000	0.000	133.110	0.000	20.0	0.4	14.4
19/04/2009	2009	109	2009	0	100	4101.6	939.0	91.1	5.005	0.000	0.000	146.447	0.000	12.6	0.4	23.0
19/04/2009	2009	109	2009	0	100	4101.6	939.0	91.1	5.005	0.000	0.000	146.447	0.000	12.6	0.4	23.0
17/04/2010	2010	107	2010	0	98	3802.5	895.1	84.5	5.734	0.000	0.000	151.008	0.000	8.7	0.5	26.9
17/04/2010	2010	107	2010	0	98	3802.5	895.1	84.5	5.734	0.000	0.000	151.008	0.000	8.7	0.5	26.9
17/04/2011	2011	107	2011	0	98	3476.0	848.2	72.4	5.431	2.320	0.000	154.000	0.000	6.4	0.4	27.1
17/04/2011	2011	107	2011	0	98	3476.0	848.2	72.4	5.431	2.320	0.000	154.000	0.000	6.4	0.4	27.1
18/04/2012	2012	109	2012	0	100	3823.4	877.2	70.8	5.403	0.800	0.000	163.578	1.037	8.9	0.3	14.5
18/04/2012	2012	109	2012	0	100	3823.4	877.2	70.8	5.403	0.800	0.000	163.578	1.037	8.9	0.3	14.5
15/04/2013	2013	105	2013	0	96	3424.6	820.1	72.8	6.132	0.000	0.000	157.492	0.000	8.1	0.4	32.1
15/04/2013	2013	105	2013	0	96	3424.6	820.1	72.8	6.132	0.000	0.000	157.492	0.000	8.1	0.4	32.1
18/04/2014	2014	108	2014	0	99	3024.8	668.4	70.7	4.588	15.831	0.809	157.352	0.000	9.1	0.4	11.9
18/04/2014	2014	108	2014	0	99	3024.8	668.4	70.7	4.588	15.831	0.809	157.352	0.000	9.1	0.4	11.9
19/04/2015	2015	109	2015	0	100	3740.3	866.4	73.9	5.742	0.320	0.000	124.154	0.000	16.3	0.4	12.4
19/04/2015	2015	109	2015	0	100	3740.3	866.4	73.9	5.742	0.320	0.000	124.154	0.000	16.3	0.4	12.4
