# Supplementary material for: Simulations using APSIM suggest that Conservation Agriculture sustains protein yield under changing climate dynamics in Northern Mozambique
Source: BMC Plant Biol. 2025 Nov 13;25:1556. doi: 10.1186/s12870-025-07418-5 (PMC12613769; doi:10.1186/s12870-025-07418-5)
Supplement: Supplementary file 2 — Supplementary Material 2. [file 12870_2025_7418_MOESM2_ESM.zip › APSIM Output_08 Oct 2020/Maize-Cowpea Inter (Conventional 0 Degree and 20% Rainfall) maizeout.out]

ApsimVersion = 7.10 r4158
Title = Maize-Cowpea Inter (Conventional 0 Degree and 20% Rainfall) maizeout
           Date           year            Day           year paddock.cowpea.daysaftersowing paddock.maize.daysaftersowing        Biomass          Yield       biom_n()             eo   infiltration         runoff            esw          drain   surfaceom_wt    dlt_n_min()          no3()
   (dd/mm/yyyy)         (year)          (day)         (year)                          (day)                        (days)        (kg/ha)        (kg/ha)        (kg/ha)           (mm)           (mm)           (mm)           (mm)           (mm)        (kg/ha)        (kg/ha)        (kg/ha)
     26/04/1997           1997            116           1997                              0                           107         3569.1          854.3          127.2          5.293          0.000          0.000        147.553          0.000            4.0            0.7           96.6
     26/04/1997           1997            116           1997                              0                           107         3569.1          854.3          127.2          5.293          0.000          0.000        147.553          0.000            4.0            0.7           96.6
     14/04/1998           1998            104           1998                              0                            95         3624.6          879.3          104.8          4.714          2.800          0.000        147.819          0.000            8.4            0.6           83.9
     14/04/1998           1998            104           1998                              0                            95         3624.6          879.3          104.8          4.714          2.800          0.000        147.819          0.000            8.4            0.6           83.9
     19/04/1999           1999            109           1999                              0                           100         3649.4          860.9           95.0          4.647          0.080          0.000        162.633          0.000            5.4            0.5          100.3
     19/04/1999           1999            109           1999                              0                           100         3649.4          860.9           95.0          4.647          0.080          0.000        162.633          0.000            5.4            0.5          100.3
     17/04/2000           2000            108           2000                              0                            99         4006.9          933.0           87.8          4.658          0.480          0.000        147.014          0.000           10.2            0.5           57.4
     17/04/2000           2000            108           2000                              0                            99         4006.9          933.0           87.8          4.658          0.480          0.000        147.014          0.000           10.2            0.5           57.4
     19/04/2001           2001            109           2001                              0                           100         3958.8          901.8           91.5          4.709          1.040          0.000        163.562          0.211           12.1            0.5           62.3
     19/04/2001           2001            109           2001                              0                           100         3958.8          901.8           91.5          4.709          1.040          0.000        163.562          0.211           12.1            0.5           62.3
     18/04/2002           2002            108           2002                              0                            99         3502.3          805.2           92.2          4.752          0.000          0.000        150.400          0.000            5.8            0.5           47.5
     18/04/2002           2002            108           2002                              0                            99         3502.3          805.2           92.2          4.752          0.000          0.000        150.400          0.000            5.8            0.5           47.5
     17/04/2003           2003            107           2003                              0                            98         4049.2          973.2           84.9          6.397          0.000          0.000        142.015          0.000           14.6            0.5           52.7
     17/04/2003           2003            107           2003                              0                            98         4049.2          973.2           84.9          6.397          0.000          0.000        142.015          0.000           14.6            0.5           52.7
     17/04/2004           2004            108           2004                              0                            99         3564.9          843.7           96.0          3.820          5.358          0.002        171.659          4.677            6.2            0.5           48.2
     17/04/2004           2004            108           2004                              0                            99         3564.9          843.7           96.0          3.820          5.358          0.002        171.659          4.677            6.2            0.5           48.2
     14/04/2005           2005            104           2005                              0                            95         3670.7          867.3           83.8          4.454          0.080          0.000        109.715          0.000           18.7            0.5           60.0
     14/04/2005           2005            104           2005                              0                            95         3670.7          867.3           83.8          4.454          0.080          0.000        109.715          0.000           18.7            0.5           60.0
     19/04/2006           2006            109           2006                              0                           100         3426.9          838.0           86.5          3.729          0.000          0.000        156.090          0.000            4.7            0.5           56.8
     19/04/2006           2006            109           2006                              0                           100         3426.9          838.0           86.5          3.729          0.000          0.000        156.090          0.000            4.7            0.5           56.8
     17/04/2007           2007            107           2007                              0                            98         3315.3          792.9           79.5          3.467          0.000          0.000        170.276          5.551            7.1            0.4           24.8
     17/04/2007           2007            107           2007                              0                            98         3315.3          792.9           79.5          3.467          0.000          0.000        170.276          5.551            7.1            0.4           24.8
     20/04/2008           2008            111           2008                              0                           102         4055.4          902.8           76.9          4.647          0.000          0.000        133.110          0.000           20.0            0.4           14.4
     20/04/2008           2008            111           2008                              0                           102         4055.4          902.8           76.9          4.647          0.000          0.000        133.110          0.000           20.0            0.4           14.4
     19/04/2009           2009            109           2009                              0                           100         4101.6          939.0           91.1          5.005          0.000          0.000        146.447          0.000           12.6            0.4           23.0
     19/04/2009           2009            109           2009                              0                           100         4101.6          939.0           91.1          5.005          0.000          0.000        146.447          0.000           12.6            0.4           23.0
     17/04/2010           2010            107           2010                              0                            98         3802.5          895.1           84.5          5.734          0.000          0.000        151.008          0.000            8.7            0.5           26.9
     17/04/2010           2010            107           2010                              0                            98         3802.5          895.1           84.5          5.734          0.000          0.000        151.008          0.000            8.7            0.5           26.9
     17/04/2011           2011            107           2011                              0                            98         3476.0          848.2           72.4          5.431          2.320          0.000        154.000          0.000            6.4            0.4           27.1
     17/04/2011           2011            107           2011                              0                            98         3476.0          848.2           72.4          5.431          2.320          0.000        154.000          0.000            6.4            0.4           27.1
     18/04/2012           2012            109           2012                              0                           100         3823.4          877.2           70.8          5.403          0.800          0.000        163.578          1.037            8.9            0.3           14.5
     18/04/2012           2012            109           2012                              0                           100         3823.4          877.2           70.8          5.403          0.800          0.000        163.578          1.037            8.9            0.3           14.5
     15/04/2013           2013            105           2013                              0                            96         3424.6          820.1           72.8          6.132          0.000          0.000        157.492          0.000            8.1            0.4           32.1
     15/04/2013           2013            105           2013                              0                            96         3424.6          820.1           72.8          6.132          0.000          0.000        157.492          0.000            8.1            0.4           32.1
     18/04/2014           2014            108           2014                              0                            99         3024.8          668.4           70.7          4.588         15.831          0.809        157.352          0.000            9.1            0.4           11.9
     18/04/2014           2014            108           2014                              0                            99         3024.8          668.4           70.7          4.588         15.831          0.809        157.352          0.000            9.1            0.4           11.9
     19/04/2015           2015            109           2015                              0                           100         3740.3          866.4           73.9          5.742          0.320          0.000        124.154          0.000           16.3            0.4           12.4
     19/04/2015           2015            109           2015                              0                           100         3740.3          866.4           73.9          5.742          0.320          0.000        124.154          0.000           16.3            0.4           12.4
