# Supplementary material for: Simulations using APSIM suggest that Conservation Agriculture sustains protein yield under changing climate dynamics in Northern Mozambique
Source: BMC Plant Biol. 2025 Nov 13;25:1556. doi: 10.1186/s12870-025-07418-5 (PMC12613769; doi:10.1186/s12870-025-07418-5)
Supplement: Supplementary file 2 — Supplementary Material 2. [file 12870_2025_7418_MOESM2_ESM.zip › APSIM Output_08 Oct 2020/Maize-Cowpea Inter (Conventional 1 Degree and 0% Rainfall) cowpeaout.csv]

ApsimVersion = 7.10 r4158
Title = Maize-Cowpea Inter (Conventional 1 Degree and 0% Rainfall) cowpeaout
Date	year	Day	year	paddock.cowpea.daysaftersowing	paddock.maize.daysaftersowing	Biomass	Yield	biom_n()	eo	infiltration	runoff	esw	drain	surfaceom_wt	dlt_n_min()	no3()
(dd/mm/yyyy)	(year)	(day)	(year)	(day)	(days)	(kg/ha)	(kg/ha)	(kg/ha)	(mm)	(mm)	(mm)	(mm)	(mm)	(kg/ha)	(kg/ha)	(kg/ha)
26/03/1997	1997	85	1997	76	76	1092.0	435.8	134.2	4.993	0.000	0.000	156.257	0.000	0.0	0.8	57.2
26/03/1997	1997	85	1997	76	76	1092.0	435.8	134.2	4.993	0.000	0.000	156.257	0.000	0.0	0.8	57.2
21/03/1998	1998	80	1998	71	71	1159.0	463.2	95.3	4.832	0.900	0.000	143.343	0.000	0.2	0.7	50.3
21/03/1998	1998	80	1998	71	71	1159.0	463.2	95.3	4.832	0.900	0.000	143.343	0.000	0.2	0.7	50.3
24/03/1999	1999	83	1999	74	74	1111.4	444.1	87.0	4.981	8.709	0.091	180.913	9.240	1.4	0.5	118.7
24/03/1999	1999	83	1999	74	74	1111.4	444.1	87.0	4.981	8.709	0.091	180.913	9.240	1.4	0.5	118.7
22/03/2000	2000	82	2000	73	73	1554.3	621.0	83.1	3.661	2.700	0.000	180.766	10.108	0.4	0.5	35.6
22/03/2000	2000	82	2000	73	73	1554.3	621.0	83.1	3.661	2.700	0.000	180.766	10.108	0.4	0.5	35.6
25/03/2001	2001	84	2001	75	75	1282.1	511.6	84.5	5.918	0.000	0.000	162.315	1.091	0.4	0.5	44.3
25/03/2001	2001	84	2001	75	75	1282.1	511.6	84.5	5.918	0.000	0.000	162.315	1.091	0.4	0.5	44.3
24/03/2002	2002	83	2002	74	74	765.9	306.1	87.1	4.459	8.094	0.006	168.124	2.216	0.6	0.5	26.8
24/03/2002	2002	83	2002	74	74	765.9	306.1	87.1	4.459	8.094	0.006	168.124	2.216	0.6	0.5	26.8
23/03/2003	2003	82	2003	73	73	1481.6	591.3	77.4	5.555	0.000	0.000	165.463	1.539	0.1	0.5	39.4
23/03/2003	2003	82	2003	73	73	1481.6	591.3	77.4	5.555	0.000	0.000	165.463	1.539	0.1	0.5	39.4
22/03/2004	2004	82	2004	73	73	802.5	320.8	84.5	5.208	0.000	0.000	148.603	0.000	2.2	0.5	35.9
22/03/2004	2004	82	2004	73	73	802.5	320.8	84.5	5.208	0.000	0.000	148.603	0.000	2.2	0.5	35.9
22/03/2005	2005	81	2005	71	72	1262.2	504.8	78.2	6.003	2.000	0.000	156.577	0.000	0.2	0.5	33.2
22/03/2005	2005	81	2005	71	72	1262.2	504.8	78.2	6.003	2.000	0.000	156.577	0.000	0.2	0.5	33.2
24/03/2006	2006	83	2006	73	74	963.9	385.5	73.7	3.121	22.907	14.593	194.575	10.067	0.6	0.4	58.6
24/03/2006	2006	83	2006	73	74	963.9	385.5	73.7	3.121	22.907	14.593	194.575	10.067	0.6	0.4	58.6
23/03/2007	2007	82	2007	72	73	681.4	272.4	71.8	5.647	0.000	0.000	161.677	1.556	0.1	0.5	7.6
23/03/2007	2007	82	2007	72	73	681.4	272.4	71.8	5.647	0.000	0.000	161.677	1.556	0.1	0.5	7.6
26/03/2008	2008	86	2008	77	77	1306.4	521.3	71.2	6.149	0.000	0.000	158.532	0.000	0.2	0.4	4.3
26/03/2008	2008	86	2008	77	77	1306.4	521.3	71.2	6.149	0.000	0.000	158.532	0.000	0.2	0.4	4.3
24/03/2009	2009	83	2009	74	74	1674.5	667.2	81.7	5.627	1.800	0.000	164.988	2.262	0.6	0.5	13.4
24/03/2009	2009	83	2009	74	74	1674.5	667.2	81.7	5.627	1.800	0.000	164.988	2.262	0.6	0.5	13.4
23/03/2010	2010	82	2010	73	73	1320.1	527.3	76.4	5.347	1.800	0.000	162.614	1.341	0.5	0.4	9.2
23/03/2010	2010	82	2010	73	73	1320.1	527.3	76.4	5.347	1.800	0.000	162.614	1.341	0.5	0.4	9.2
23/03/2011	2011	82	2011	73	73	1092.7	436.1	66.3	6.282	0.000	0.000	154.005	0.000	0.7	0.4	13.5
23/03/2011	2011	82	2011	73	73	1092.7	436.1	66.3	6.282	0.000	0.000	154.005	0.000	0.7	0.4	13.5
24/03/2012	2012	84	2012	75	75	1430.0	571.3	63.5	2.691	8.200	0.000	148.446	0.000	0.3	0.4	5.6
24/03/2012	2012	84	2012	75	75	1430.0	571.3	63.5	2.691	8.200	0.000	148.446	0.000	0.3	0.4	5.6
21/03/2013	2013	80	2013	71	71	1032.3	412.4	68.6	2.322	13.814	1.786	188.671	10.833	1.2	0.4	14.0
21/03/2013	2013	80	2013	71	71	1032.3	412.4	68.6	2.322	13.814	1.786	188.671	10.833	1.2	0.4	14.0
24/03/2014	2014	83	2014	74	74	889.0	354.9	65.0	2.009	27.427	22.873	182.788	0.110	0.1	0.3	4.0
24/03/2014	2014	83	2014	74	74	889.0	354.9	65.0	2.009	27.427	22.873	182.788	0.110	0.1	0.3	4.0
25/03/2015	2015	84	2015	75	75	1049.6	419.3	67.0	4.732	5.900	0.000	166.912	1.356	0.6	0.4	3.7
25/03/2015	2015	84	2015	75	75	1049.6	419.3	67.0	4.732	5.900	0.000	166.912	1.356	0.6	0.4	3.7
