# Supplementary material for: Simulations using APSIM suggest that Conservation Agriculture sustains protein yield under changing climate dynamics in Northern Mozambique
Source: BMC Plant Biol. 2025 Nov 13;25:1556. doi: 10.1186/s12870-025-07418-5 (PMC12613769; doi:10.1186/s12870-025-07418-5)
Supplement: Supplementary file 2 — Supplementary Material 2. [file 12870_2025_7418_MOESM2_ESM.zip › APSIM Output_08 Oct 2020/Maize-Cowpea Inter (Conventional 1 Degree and 0% Rainfall) cowpeaout.out]

ApsimVersion = 7.10 r4158
Title = Maize-Cowpea Inter (Conventional 1 Degree and 0% Rainfall) cowpeaout
           Date           year            Day           year paddock.cowpea.daysaftersowing paddock.maize.daysaftersowing        Biomass          Yield       biom_n()             eo   infiltration         runoff            esw          drain   surfaceom_wt    dlt_n_min()          no3()
   (dd/mm/yyyy)         (year)          (day)         (year)                          (day)                        (days)        (kg/ha)        (kg/ha)        (kg/ha)           (mm)           (mm)           (mm)           (mm)           (mm)        (kg/ha)        (kg/ha)        (kg/ha)
     26/03/1997           1997             85           1997                             76                            76         1092.0          435.8          134.2          4.993          0.000          0.000        156.257          0.000            0.0            0.8           57.2
     26/03/1997           1997             85           1997                             76                            76         1092.0          435.8          134.2          4.993          0.000          0.000        156.257          0.000            0.0            0.8           57.2
     21/03/1998           1998             80           1998                             71                            71         1159.0          463.2           95.3          4.832          0.900          0.000        143.343          0.000            0.2            0.7           50.3
     21/03/1998           1998             80           1998                             71                            71         1159.0          463.2           95.3          4.832          0.900          0.000        143.343          0.000            0.2            0.7           50.3
     24/03/1999           1999             83           1999                             74                            74         1111.4          444.1           87.0          4.981          8.709          0.091        180.913          9.240            1.4            0.5          118.7
     24/03/1999           1999             83           1999                             74                            74         1111.4          444.1           87.0          4.981          8.709          0.091        180.913          9.240            1.4            0.5          118.7
     22/03/2000           2000             82           2000                             73                            73         1554.3          621.0           83.1          3.661          2.700          0.000        180.766         10.108            0.4            0.5           35.6
     22/03/2000           2000             82           2000                             73                            73         1554.3          621.0           83.1          3.661          2.700          0.000        180.766         10.108            0.4            0.5           35.6
     25/03/2001           2001             84           2001                             75                            75         1282.1          511.6           84.5          5.918          0.000          0.000        162.315          1.091            0.4            0.5           44.3
     25/03/2001           2001             84           2001                             75                            75         1282.1          511.6           84.5          5.918          0.000          0.000        162.315          1.091            0.4            0.5           44.3
     24/03/2002           2002             83           2002                             74                            74          765.9          306.1           87.1          4.459          8.094          0.006        168.124          2.216            0.6            0.5           26.8
     24/03/2002           2002             83           2002                             74                            74          765.9          306.1           87.1          4.459          8.094          0.006        168.124          2.216            0.6            0.5           26.8
     23/03/2003           2003             82           2003                             73                            73         1481.6          591.3           77.4          5.555          0.000          0.000        165.463          1.539            0.1            0.5           39.4
     23/03/2003           2003             82           2003                             73                            73         1481.6          591.3           77.4          5.555          0.000          0.000        165.463          1.539            0.1            0.5           39.4
     22/03/2004           2004             82           2004                             73                            73          802.5          320.8           84.5          5.208          0.000          0.000        148.603          0.000            2.2            0.5           35.9
     22/03/2004           2004             82           2004                             73                            73          802.5          320.8           84.5          5.208          0.000          0.000        148.603          0.000            2.2            0.5           35.9
     22/03/2005           2005             81           2005                             71                            72         1262.2          504.8           78.2          6.003          2.000          0.000        156.577          0.000            0.2            0.5           33.2
     22/03/2005           2005             81           2005                             71                            72         1262.2          504.8           78.2          6.003          2.000          0.000        156.577          0.000            0.2            0.5           33.2
     24/03/2006           2006             83           2006                             73                            74          963.9          385.5           73.7          3.121         22.907         14.593        194.575         10.067            0.6            0.4           58.6
     24/03/2006           2006             83           2006                             73                            74          963.9          385.5           73.7          3.121         22.907         14.593        194.575         10.067            0.6            0.4           58.6
     23/03/2007           2007             82           2007                             72                            73          681.4          272.4           71.8          5.647          0.000          0.000        161.677          1.556            0.1            0.5            7.6
     23/03/2007           2007             82           2007                             72                            73          681.4          272.4           71.8          5.647          0.000          0.000        161.677          1.556            0.1            0.5            7.6
     26/03/2008           2008             86           2008                             77                            77         1306.4          521.3           71.2          6.149          0.000          0.000        158.532          0.000            0.2            0.4            4.3
     26/03/2008           2008             86           2008                             77                            77         1306.4          521.3           71.2          6.149          0.000          0.000        158.532          0.000            0.2            0.4            4.3
     24/03/2009           2009             83           2009                             74                            74         1674.5          667.2           81.7          5.627          1.800          0.000        164.988          2.262            0.6            0.5           13.4
     24/03/2009           2009             83           2009                             74                            74         1674.5          667.2           81.7          5.627          1.800          0.000        164.988          2.262            0.6            0.5           13.4
     23/03/2010           2010             82           2010                             73                            73         1320.1          527.3           76.4          5.347          1.800          0.000        162.614          1.341            0.5            0.4            9.2
     23/03/2010           2010             82           2010                             73                            73         1320.1          527.3           76.4          5.347          1.800          0.000        162.614          1.341            0.5            0.4            9.2
     23/03/2011           2011             82           2011                             73                            73         1092.7          436.1           66.3          6.282          0.000          0.000        154.005          0.000            0.7            0.4           13.5
     23/03/2011           2011             82           2011                             73                            73         1092.7          436.1           66.3          6.282          0.000          0.000        154.005          0.000            0.7            0.4           13.5
     24/03/2012           2012             84           2012                             75                            75         1430.0          571.3           63.5          2.691          8.200          0.000        148.446          0.000            0.3            0.4            5.6
     24/03/2012           2012             84           2012                             75                            75         1430.0          571.3           63.5          2.691          8.200          0.000        148.446          0.000            0.3            0.4            5.6
     21/03/2013           2013             80           2013                             71                            71         1032.3          412.4           68.6          2.322         13.814          1.786        188.671         10.833            1.2            0.4           14.0
     21/03/2013           2013             80           2013                             71                            71         1032.3          412.4           68.6          2.322         13.814          1.786        188.671         10.833            1.2            0.4           14.0
     24/03/2014           2014             83           2014                             74                            74          889.0          354.9           65.0          2.009         27.427         22.873        182.788          0.110            0.1            0.3            4.0
     24/03/2014           2014             83           2014                             74                            74          889.0          354.9           65.0          2.009         27.427         22.873        182.788          0.110            0.1            0.3            4.0
     25/03/2015           2015             84           2015                             75                            75         1049.6          419.3           67.0          4.732          5.900          0.000        166.912          1.356            0.6            0.4            3.7
     25/03/2015           2015             84           2015                             75                            75         1049.6          419.3           67.0          4.732          5.900          0.000        166.912          1.356            0.6            0.4            3.7
