# Supplementary material for: Simulations using APSIM suggest that Conservation Agriculture sustains protein yield under changing climate dynamics in Northern Mozambique
Source: BMC Plant Biol. 2025 Nov 13;25:1556. doi: 10.1186/s12870-025-07418-5 (PMC12613769; doi:10.1186/s12870-025-07418-5)
Supplement: Supplementary file 2 — Supplementary Material 2. [file 12870_2025_7418_MOESM2_ESM.zip › APSIM Output_08 Oct 2020/Maize-Cowpea Inter (Conventional 1 Degree and 0% Rainfall) maizeout.csv]

ApsimVersion = 7.10 r4158
Title = Maize-Cowpea Inter (Conventional 1 Degree and 0% Rainfall) maizeout
Date	year	Day	year	paddock.cowpea.daysaftersowing	paddock.maize.daysaftersowing	Biomass	Yield	biom_n()	eo	infiltration	runoff	esw	drain	surfaceom_wt	dlt_n_min()	no3()
(dd/mm/yyyy)	(year)	(day)	(year)	(day)	(days)	(kg/ha)	(kg/ha)	(kg/ha)	(mm)	(mm)	(mm)	(mm)	(mm)	(kg/ha)	(kg/ha)	(kg/ha)
17/04/1997	1997	107	1997	0	98	3305.0	821.0	128.3	4.566	0.100	0.000	156.553	0.000	5.5	0.7	65.1
17/04/1997	1997	107	1997	0	98	3305.0	821.0	128.3	4.566	0.100	0.000	156.553	0.000	5.5	0.7	65.1
10/04/1998	1998	100	1998	0	91	3423.8	879.7	93.4	4.587	0.600	0.000	156.961	0.000	6.4	0.6	62.5
10/04/1998	1998	100	1998	0	91	3423.8	879.7	93.4	4.587	0.600	0.000	156.961	0.000	6.4	0.6	62.5
14/04/1999	1999	104	1999	0	95	3478.6	869.2	86.1	3.843	6.610	0.090	172.386	4.139	4.2	0.5	73.8
14/04/1999	1999	104	1999	0	95	3478.6	869.2	86.1	3.843	6.610	0.090	172.386	4.139	4.2	0.5	73.8
12/04/2000	2000	103	2000	0	94	3857.9	950.8	83.1	4.424	0.000	0.000	155.181	0.000	6.2	0.5	36.8
12/04/2000	2000	103	2000	0	94	3857.9	950.8	83.1	4.424	0.000	0.000	155.181	0.000	6.2	0.5	36.8
15/04/2001	2001	105	2001	0	96	3937.6	968.3	83.5	4.528	0.100	0.000	147.040	0.000	8.3	0.5	47.5
15/04/2001	2001	105	2001	0	96	3937.6	968.3	83.5	4.528	0.100	0.000	147.040	0.000	8.3	0.5	47.5
14/04/2002	2002	104	2002	0	95	3225.1	794.3	84.9	3.788	3.000	0.000	158.817	0.000	3.1	0.5	31.1
14/04/2002	2002	104	2002	0	95	3225.1	794.3	84.9	3.788	3.000	0.000	158.817	0.000	3.1	0.5	31.1
12/04/2003	2003	102	2003	0	93	3886.4	955.5	77.2	4.987	0.000	0.000	150.115	0.000	7.7	0.5	36.7
12/04/2003	2003	102	2003	0	93	3886.4	955.5	77.2	4.987	0.000	0.000	150.115	0.000	7.7	0.5	36.7
12/04/2004	2004	103	2004	0	94	3395.6	824.1	82.3	3.334	1.600	0.000	168.374	3.740	7.1	0.5	40.2
12/04/2004	2004	103	2004	0	94	3395.6	824.1	82.3	3.334	1.600	0.000	168.374	3.740	7.1	0.5	40.2
10/04/2005	2005	100	2005	0	91	3521.7	863.3	75.2	5.971	0.000	0.000	123.660	0.000	8.8	0.5	43.5
10/04/2005	2005	100	2005	0	91	3521.7	863.3	75.2	5.971	0.000	0.000	123.660	0.000	8.8	0.5	43.5
13/04/2006	2006	103	2006	0	94	3429.8	846.7	71.4	3.207	14.051	4.749	178.628	6.724	3.8	0.4	44.4
13/04/2006	2006	103	2006	0	94	3429.8	846.7	71.4	3.207	14.051	4.749	178.628	6.724	3.8	0.4	44.4
13/04/2007	2007	103	2007	0	94	3181.0	823.9	69.0	3.959	0.000	0.000	163.388	2.176	5.6	0.4	15.5
13/04/2007	2007	103	2007	0	94	3181.0	823.9	69.0	3.959	0.000	0.000	163.388	2.176	5.6	0.4	15.5
15/04/2008	2008	106	2008	0	97	3875.4	905.6	70.3	5.820	0.000	0.000	133.599	0.000	16.8	0.4	12.8
15/04/2008	2008	106	2008	0	97	3875.4	905.6	70.3	5.820	0.000	0.000	133.599	0.000	16.8	0.4	12.8
13/04/2009	2009	103	2009	0	94	3722.7	926.6	80.9	5.860	0.000	0.000	157.461	0.000	8.3	0.5	18.0
13/04/2009	2009	103	2009	0	94	3722.7	926.6	80.9	5.860	0.000	0.000	157.461	0.000	8.3	0.5	18.0
12/04/2010	2010	102	2010	0	93	3531.8	846.6	75.1	5.842	0.000	0.000	156.473	0.047	7.8	0.5	17.4
12/04/2010	2010	102	2010	0	93	3531.8	846.6	75.1	5.842	0.000	0.000	156.473	0.047	7.8	0.5	17.4
12/04/2011	2011	102	2011	0	93	3244.8	809.4	65.6	6.233	0.000	0.000	169.420	7.429	6.1	0.4	17.7
12/04/2011	2011	102	2011	0	93	3244.8	809.4	65.6	6.233	0.000	0.000	169.420	7.429	6.1	0.4	17.7
13/04/2012	2012	104	2012	0	95	3725.6	871.8	63.6	4.905	0.100	0.000	176.843	4.991	7.3	0.3	12.2
13/04/2012	2012	104	2012	0	95	3725.6	871.8	63.6	4.905	0.100	0.000	176.843	4.991	7.3	0.3	12.2
10/04/2013	2013	100	2013	0	91	3169.3	737.6	67.2	5.829	0.700	0.000	167.095	2.698	7.8	0.4	20.6
10/04/2013	2013	100	2013	0	91	3169.3	737.6	67.2	5.829	0.700	0.000	167.095	2.698	7.8	0.4	20.6
13/04/2014	2014	103	2014	0	94	2866.2	681.5	63.9	6.041	0.000	0.000	156.113	0.000	4.6	0.4	9.7
13/04/2014	2014	103	2014	0	94	2866.2	681.5	63.9	6.041	0.000	0.000	156.113	0.000	4.6	0.4	9.7
14/04/2015	2015	104	2015	0	95	3572.5	851.8	65.5	5.368	5.600	0.000	143.985	0.000	14.8	0.4	11.2
14/04/2015	2015	104	2015	0	95	3572.5	851.8	65.5	5.368	5.600	0.000	143.985	0.000	14.8	0.4	11.2
