# Supplementary material for: Simulations using APSIM suggest that Conservation Agriculture sustains protein yield under changing climate dynamics in Northern Mozambique
Source: BMC Plant Biol. 2025 Nov 13;25:1556. doi: 10.1186/s12870-025-07418-5 (PMC12613769; doi:10.1186/s12870-025-07418-5)
Supplement: Supplementary file 2 — Supplementary Material 2. [file 12870_2025_7418_MOESM2_ESM.zip › APSIM Output_08 Oct 2020/Maize-Cowpea Inter (Conventional 1 Degree and 0% Rainfall) maizeout.out]

ApsimVersion = 7.10 r4158
Title = Maize-Cowpea Inter (Conventional 1 Degree and 0% Rainfall) maizeout
           Date           year            Day           year paddock.cowpea.daysaftersowing paddock.maize.daysaftersowing        Biomass          Yield       biom_n()             eo   infiltration         runoff            esw          drain   surfaceom_wt    dlt_n_min()          no3()
   (dd/mm/yyyy)         (year)          (day)         (year)                          (day)                        (days)        (kg/ha)        (kg/ha)        (kg/ha)           (mm)           (mm)           (mm)           (mm)           (mm)        (kg/ha)        (kg/ha)        (kg/ha)
     17/04/1997           1997            107           1997                              0                            98         3305.0          821.0          128.3          4.566          0.100          0.000        156.553          0.000            5.5            0.7           65.1
     17/04/1997           1997            107           1997                              0                            98         3305.0          821.0          128.3          4.566          0.100          0.000        156.553          0.000            5.5            0.7           65.1
     10/04/1998           1998            100           1998                              0                            91         3423.8          879.7           93.4          4.587          0.600          0.000        156.961          0.000            6.4            0.6           62.5
     10/04/1998           1998            100           1998                              0                            91         3423.8          879.7           93.4          4.587          0.600          0.000        156.961          0.000            6.4            0.6           62.5
     14/04/1999           1999            104           1999                              0                            95         3478.6          869.2           86.1          3.843          6.610          0.090        172.386          4.139            4.2            0.5           73.8
     14/04/1999           1999            104           1999                              0                            95         3478.6          869.2           86.1          3.843          6.610          0.090        172.386          4.139            4.2            0.5           73.8
     12/04/2000           2000            103           2000                              0                            94         3857.9          950.8           83.1          4.424          0.000          0.000        155.181          0.000            6.2            0.5           36.8
     12/04/2000           2000            103           2000                              0                            94         3857.9          950.8           83.1          4.424          0.000          0.000        155.181          0.000            6.2            0.5           36.8
     15/04/2001           2001            105           2001                              0                            96         3937.6          968.3           83.5          4.528          0.100          0.000        147.040          0.000            8.3            0.5           47.5
     15/04/2001           2001            105           2001                              0                            96         3937.6          968.3           83.5          4.528          0.100          0.000        147.040          0.000            8.3            0.5           47.5
     14/04/2002           2002            104           2002                              0                            95         3225.1          794.3           84.9          3.788          3.000          0.000        158.817          0.000            3.1            0.5           31.1
     14/04/2002           2002            104           2002                              0                            95         3225.1          794.3           84.9          3.788          3.000          0.000        158.817          0.000            3.1            0.5           31.1
     12/04/2003           2003            102           2003                              0                            93         3886.4          955.5           77.2          4.987          0.000          0.000        150.115          0.000            7.7            0.5           36.7
     12/04/2003           2003            102           2003                              0                            93         3886.4          955.5           77.2          4.987          0.000          0.000        150.115          0.000            7.7            0.5           36.7
     12/04/2004           2004            103           2004                              0                            94         3395.6          824.1           82.3          3.334          1.600          0.000        168.374          3.740            7.1            0.5           40.2
     12/04/2004           2004            103           2004                              0                            94         3395.6          824.1           82.3          3.334          1.600          0.000        168.374          3.740            7.1            0.5           40.2
     10/04/2005           2005            100           2005                              0                            91         3521.7          863.3           75.2          5.971          0.000          0.000        123.660          0.000            8.8            0.5           43.5
     10/04/2005           2005            100           2005                              0                            91         3521.7          863.3           75.2          5.971          0.000          0.000        123.660          0.000            8.8            0.5           43.5
     13/04/2006           2006            103           2006                              0                            94         3429.8          846.7           71.4          3.207         14.051          4.749        178.628          6.724            3.8            0.4           44.4
     13/04/2006           2006            103           2006                              0                            94         3429.8          846.7           71.4          3.207         14.051          4.749        178.628          6.724            3.8            0.4           44.4
     13/04/2007           2007            103           2007                              0                            94         3181.0          823.9           69.0          3.959          0.000          0.000        163.388          2.176            5.6            0.4           15.5
     13/04/2007           2007            103           2007                              0                            94         3181.0          823.9           69.0          3.959          0.000          0.000        163.388          2.176            5.6            0.4           15.5
     15/04/2008           2008            106           2008                              0                            97         3875.4          905.6           70.3          5.820          0.000          0.000        133.599          0.000           16.8            0.4           12.8
     15/04/2008           2008            106           2008                              0                            97         3875.4          905.6           70.3          5.820          0.000          0.000        133.599          0.000           16.8            0.4           12.8
     13/04/2009           2009            103           2009                              0                            94         3722.7          926.6           80.9          5.860          0.000          0.000        157.461          0.000            8.3            0.5           18.0
     13/04/2009           2009            103           2009                              0                            94         3722.7          926.6           80.9          5.860          0.000          0.000        157.461          0.000            8.3            0.5           18.0
     12/04/2010           2010            102           2010                              0                            93         3531.8          846.6           75.1          5.842          0.000          0.000        156.473          0.047            7.8            0.5           17.4
     12/04/2010           2010            102           2010                              0                            93         3531.8          846.6           75.1          5.842          0.000          0.000        156.473          0.047            7.8            0.5           17.4
     12/04/2011           2011            102           2011                              0                            93         3244.8          809.4           65.6          6.233          0.000          0.000        169.420          7.429            6.1            0.4           17.7
     12/04/2011           2011            102           2011                              0                            93         3244.8          809.4           65.6          6.233          0.000          0.000        169.420          7.429            6.1            0.4           17.7
     13/04/2012           2012            104           2012                              0                            95         3725.6          871.8           63.6          4.905          0.100          0.000        176.843          4.991            7.3            0.3           12.2
     13/04/2012           2012            104           2012                              0                            95         3725.6          871.8           63.6          4.905          0.100          0.000        176.843          4.991            7.3            0.3           12.2
     10/04/2013           2013            100           2013                              0                            91         3169.3          737.6           67.2          5.829          0.700          0.000        167.095          2.698            7.8            0.4           20.6
     10/04/2013           2013            100           2013                              0                            91         3169.3          737.6           67.2          5.829          0.700          0.000        167.095          2.698            7.8            0.4           20.6
     13/04/2014           2014            103           2014                              0                            94         2866.2          681.5           63.9          6.041          0.000          0.000        156.113          0.000            4.6            0.4            9.7
     13/04/2014           2014            103           2014                              0                            94         2866.2          681.5           63.9          6.041          0.000          0.000        156.113          0.000            4.6            0.4            9.7
     14/04/2015           2015            104           2015                              0                            95         3572.5          851.8           65.5          5.368          5.600          0.000        143.985          0.000           14.8            0.4           11.2
     14/04/2015           2015            104           2015                              0                            95         3572.5          851.8           65.5          5.368          5.600          0.000        143.985          0.000           14.8            0.4           11.2
