# Supplementary material for: Simulations using APSIM suggest that Conservation Agriculture sustains protein yield under changing climate dynamics in Northern Mozambique
Source: BMC Plant Biol. 2025 Nov 13;25:1556. doi: 10.1186/s12870-025-07418-5 (PMC12613769; doi:10.1186/s12870-025-07418-5)
Supplement: Supplementary file 2 — Supplementary Material 2. [file 12870_2025_7418_MOESM2_ESM.zip › APSIM Output_08 Oct 2020/Maize-Cowpea Inter (Conventional 1 Degree and 10% Rainfall) cowpeaout.csv]

ApsimVersion = 7.10 r4158
Title = Maize-Cowpea Inter (Conventional 1 Degree and 10% Rainfall) cowpeaout
Date	year	Day	year	paddock.cowpea.daysaftersowing	paddock.maize.daysaftersowing	Biomass	Yield	biom_n()	eo	infiltration	runoff	esw	drain	surfaceom_wt	dlt_n_min()	no3()
(dd/mm/yyyy)	(year)	(day)	(year)	(day)	(days)	(kg/ha)	(kg/ha)	(kg/ha)	(mm)	(mm)	(mm)	(mm)	(mm)	(kg/ha)	(kg/ha)	(kg/ha)
26/03/1997	1997	85	1997	76	76	1057.8	422.1	134.4	4.994	0.000	0.000	154.530	0.000	0.0	0.8	71.6
26/03/1997	1997	85	1997	76	76	1057.8	422.1	134.4	4.994	0.000	0.000	154.530	0.000	0.0	0.8	71.6
21/03/1998	1998	80	1998	71	71	1158.9	463.2	95.5	4.832	0.810	0.000	141.440	0.000	0.2	0.7	67.6
21/03/1998	1998	80	1998	71	71	1158.9	463.2	95.5	4.832	0.810	0.000	141.440	0.000	0.2	0.7	67.6
24/03/1999	1999	83	1999	74	74	1111.3	444.1	86.6	4.981	7.895	0.025	179.234	8.543	1.2	0.5	144.0
24/03/1999	1999	83	1999	74	74	1111.3	444.1	86.6	4.981	7.895	0.025	179.234	8.543	1.2	0.5	144.0
22/03/2000	2000	82	2000	73	73	1554.3	621.0	82.7	3.661	2.430	0.000	178.719	9.355	0.4	0.5	50.2
22/03/2000	2000	82	2000	73	73	1554.3	621.0	82.7	3.661	2.430	0.000	178.719	9.355	0.4	0.5	50.2
25/03/2001	2001	84	2001	75	75	1282.1	511.6	84.1	5.918	0.000	0.000	161.897	0.797	0.4	0.5	59.1
25/03/2001	2001	84	2001	75	75	1282.1	511.6	84.1	5.918	0.000	0.000	161.897	0.797	0.4	0.5	59.1
24/03/2002	2002	83	2002	74	74	765.9	306.1	86.5	4.459	7.290	0.000	167.196	1.766	0.6	0.5	39.6
24/03/2002	2002	83	2002	74	74	765.9	306.1	86.5	4.459	7.290	0.000	167.196	1.766	0.6	0.5	39.6
23/03/2003	2003	82	2003	73	73	1481.6	591.3	77.2	5.555	0.000	0.000	164.170	0.000	0.1	0.5	53.1
23/03/2003	2003	82	2003	73	73	1481.6	591.3	77.2	5.555	0.000	0.000	164.170	0.000	0.1	0.5	53.1
22/03/2004	2004	82	2004	73	73	802.5	320.8	88.6	5.208	0.000	0.000	148.318	0.000	3.0	0.5	44.9
22/03/2004	2004	82	2004	73	73	802.5	320.8	88.6	5.208	0.000	0.000	148.318	0.000	3.0	0.5	44.9
22/03/2005	2005	81	2005	71	72	1262.2	504.8	78.1	6.003	1.800	0.000	153.482	0.000	0.2	0.5	48.0
22/03/2005	2005	81	2005	71	72	1262.2	504.8	78.1	6.003	1.800	0.000	153.482	0.000	0.2	0.5	48.0
24/03/2006	2006	83	2006	73	74	963.9	385.5	75.2	3.121	21.812	11.938	192.168	9.815	0.9	0.4	74.6
24/03/2006	2006	83	2006	73	74	963.9	385.5	75.2	3.121	21.812	11.938	192.168	9.815	0.9	0.4	74.6
23/03/2007	2007	82	2007	72	73	681.4	272.4	72.6	5.647	0.000	0.000	160.948	1.380	0.1	0.5	13.9
23/03/2007	2007	82	2007	72	73	681.4	272.4	72.6	5.647	0.000	0.000	160.948	1.380	0.1	0.5	13.9
26/03/2008	2008	86	2008	77	77	1306.4	521.3	70.3	6.149	0.000	0.000	157.510	0.000	0.2	0.4	6.3
26/03/2008	2008	86	2008	77	77	1306.4	521.3	70.3	6.149	0.000	0.000	157.510	0.000	0.2	0.4	6.3
24/03/2009	2009	83	2009	74	74	1674.5	667.2	79.8	5.627	1.620	0.000	164.569	1.861	0.6	0.4	23.5
24/03/2009	2009	83	2009	74	74	1674.5	667.2	79.8	5.627	1.620	0.000	164.569	1.861	0.6	0.4	23.5
23/03/2010	2010	82	2010	73	73	1320.0	527.3	75.2	5.347	1.620	0.000	161.969	0.944	0.6	0.4	16.8
23/03/2010	2010	82	2010	73	73	1320.0	527.3	75.2	5.347	1.620	0.000	161.969	0.944	0.6	0.4	16.8
23/03/2011	2011	82	2011	73	73	1092.7	436.1	65.5	6.282	0.000	0.000	153.803	0.000	0.9	0.4	20.2
23/03/2011	2011	82	2011	73	73	1092.7	436.1	65.5	6.282	0.000	0.000	153.803	0.000	0.9	0.4	20.2
24/03/2012	2012	84	2012	75	75	1430.0	571.3	62.5	2.691	7.380	0.000	146.619	0.000	0.3	0.4	8.8
24/03/2012	2012	84	2012	75	75	1430.0	571.3	62.5	2.691	7.380	0.000	146.619	0.000	0.3	0.4	8.8
21/03/2013	2013	80	2013	71	71	1032.3	412.4	66.8	2.322	12.788	1.252	185.485	10.702	1.2	0.4	21.3
21/03/2013	2013	80	2013	71	71	1032.3	412.4	66.8	2.322	12.788	1.252	185.485	10.702	1.2	0.4	21.3
24/03/2014	2014	83	2014	74	74	889.0	354.9	63.7	2.009	27.429	17.841	181.261	0.000	0.1	0.3	6.0
24/03/2014	2014	83	2014	74	74	889.0	354.9	63.7	2.009	27.429	17.841	181.261	0.000	0.1	0.3	6.0
25/03/2015	2015	84	2015	75	75	1049.6	419.3	65.5	4.732	5.310	0.000	165.218	0.000	0.6	0.4	5.2
25/03/2015	2015	84	2015	75	75	1049.6	419.3	65.5	4.732	5.310	0.000	165.218	0.000	0.6	0.4	5.2
