# Supplementary material for: Simulations using APSIM suggest that Conservation Agriculture sustains protein yield under changing climate dynamics in Northern Mozambique
Source: BMC Plant Biol. 2025 Nov 13;25:1556. doi: 10.1186/s12870-025-07418-5 (PMC12613769; doi:10.1186/s12870-025-07418-5)
Supplement: Supplementary file 2 — Supplementary Material 2. [file 12870_2025_7418_MOESM2_ESM.zip › APSIM Output_08 Oct 2020/Maize-Cowpea Inter (Conventional 1 Degree and 10% Rainfall) cowpeaout.out]

ApsimVersion = 7.10 r4158
Title = Maize-Cowpea Inter (Conventional 1 Degree and 10% Rainfall) cowpeaout
           Date           year            Day           year paddock.cowpea.daysaftersowing paddock.maize.daysaftersowing        Biomass          Yield       biom_n()             eo   infiltration         runoff            esw          drain   surfaceom_wt    dlt_n_min()          no3()
   (dd/mm/yyyy)         (year)          (day)         (year)                          (day)                        (days)        (kg/ha)        (kg/ha)        (kg/ha)           (mm)           (mm)           (mm)           (mm)           (mm)        (kg/ha)        (kg/ha)        (kg/ha)
     26/03/1997           1997             85           1997                             76                            76         1057.8          422.1          134.4          4.994          0.000          0.000        154.530          0.000            0.0            0.8           71.6
     26/03/1997           1997             85           1997                             76                            76         1057.8          422.1          134.4          4.994          0.000          0.000        154.530          0.000            0.0            0.8           71.6
     21/03/1998           1998             80           1998                             71                            71         1158.9          463.2           95.5          4.832          0.810          0.000        141.440          0.000            0.2            0.7           67.6
     21/03/1998           1998             80           1998                             71                            71         1158.9          463.2           95.5          4.832          0.810          0.000        141.440          0.000            0.2            0.7           67.6
     24/03/1999           1999             83           1999                             74                            74         1111.3          444.1           86.6          4.981          7.895          0.025        179.234          8.543            1.2            0.5          144.0
     24/03/1999           1999             83           1999                             74                            74         1111.3          444.1           86.6          4.981          7.895          0.025        179.234          8.543            1.2            0.5          144.0
     22/03/2000           2000             82           2000                             73                            73         1554.3          621.0           82.7          3.661          2.430          0.000        178.719          9.355            0.4            0.5           50.2
     22/03/2000           2000             82           2000                             73                            73         1554.3          621.0           82.7          3.661          2.430          0.000        178.719          9.355            0.4            0.5           50.2
     25/03/2001           2001             84           2001                             75                            75         1282.1          511.6           84.1          5.918          0.000          0.000        161.897          0.797            0.4            0.5           59.1
     25/03/2001           2001             84           2001                             75                            75         1282.1          511.6           84.1          5.918          0.000          0.000        161.897          0.797            0.4            0.5           59.1
     24/03/2002           2002             83           2002                             74                            74          765.9          306.1           86.5          4.459          7.290          0.000        167.196          1.766            0.6            0.5           39.6
     24/03/2002           2002             83           2002                             74                            74          765.9          306.1           86.5          4.459          7.290          0.000        167.196          1.766            0.6            0.5           39.6
     23/03/2003           2003             82           2003                             73                            73         1481.6          591.3           77.2          5.555          0.000          0.000        164.170          0.000            0.1            0.5           53.1
     23/03/2003           2003             82           2003                             73                            73         1481.6          591.3           77.2          5.555          0.000          0.000        164.170          0.000            0.1            0.5           53.1
     22/03/2004           2004             82           2004                             73                            73          802.5          320.8           88.6          5.208          0.000          0.000        148.318          0.000            3.0            0.5           44.9
     22/03/2004           2004             82           2004                             73                            73          802.5          320.8           88.6          5.208          0.000          0.000        148.318          0.000            3.0            0.5           44.9
     22/03/2005           2005             81           2005                             71                            72         1262.2          504.8           78.1          6.003          1.800          0.000        153.482          0.000            0.2            0.5           48.0
     22/03/2005           2005             81           2005                             71                            72         1262.2          504.8           78.1          6.003          1.800          0.000        153.482          0.000            0.2            0.5           48.0
     24/03/2006           2006             83           2006                             73                            74          963.9          385.5           75.2          3.121         21.812         11.938        192.168          9.815            0.9            0.4           74.6
     24/03/2006           2006             83           2006                             73                            74          963.9          385.5           75.2          3.121         21.812         11.938        192.168          9.815            0.9            0.4           74.6
     23/03/2007           2007             82           2007                             72                            73          681.4          272.4           72.6          5.647          0.000          0.000        160.948          1.380            0.1            0.5           13.9
     23/03/2007           2007             82           2007                             72                            73          681.4          272.4           72.6          5.647          0.000          0.000        160.948          1.380            0.1            0.5           13.9
     26/03/2008           2008             86           2008                             77                            77         1306.4          521.3           70.3          6.149          0.000          0.000        157.510          0.000            0.2            0.4            6.3
     26/03/2008           2008             86           2008                             77                            77         1306.4          521.3           70.3          6.149          0.000          0.000        157.510          0.000            0.2            0.4            6.3
     24/03/2009           2009             83           2009                             74                            74         1674.5          667.2           79.8          5.627          1.620          0.000        164.569          1.861            0.6            0.4           23.5
     24/03/2009           2009             83           2009                             74                            74         1674.5          667.2           79.8          5.627          1.620          0.000        164.569          1.861            0.6            0.4           23.5
     23/03/2010           2010             82           2010                             73                            73         1320.0          527.3           75.2          5.347          1.620          0.000        161.969          0.944            0.6            0.4           16.8
     23/03/2010           2010             82           2010                             73                            73         1320.0          527.3           75.2          5.347          1.620          0.000        161.969          0.944            0.6            0.4           16.8
     23/03/2011           2011             82           2011                             73                            73         1092.7          436.1           65.5          6.282          0.000          0.000        153.803          0.000            0.9            0.4           20.2
     23/03/2011           2011             82           2011                             73                            73         1092.7          436.1           65.5          6.282          0.000          0.000        153.803          0.000            0.9            0.4           20.2
     24/03/2012           2012             84           2012                             75                            75         1430.0          571.3           62.5          2.691          7.380          0.000        146.619          0.000            0.3            0.4            8.8
     24/03/2012           2012             84           2012                             75                            75         1430.0          571.3           62.5          2.691          7.380          0.000        146.619          0.000            0.3            0.4            8.8
     21/03/2013           2013             80           2013                             71                            71         1032.3          412.4           66.8          2.322         12.788          1.252        185.485         10.702            1.2            0.4           21.3
     21/03/2013           2013             80           2013                             71                            71         1032.3          412.4           66.8          2.322         12.788          1.252        185.485         10.702            1.2            0.4           21.3
     24/03/2014           2014             83           2014                             74                            74          889.0          354.9           63.7          2.009         27.429         17.841        181.261          0.000            0.1            0.3            6.0
     24/03/2014           2014             83           2014                             74                            74          889.0          354.9           63.7          2.009         27.429         17.841        181.261          0.000            0.1            0.3            6.0
     25/03/2015           2015             84           2015                             75                            75         1049.6          419.3           65.5          4.732          5.310          0.000        165.218          0.000            0.6            0.4            5.2
     25/03/2015           2015             84           2015                             75                            75         1049.6          419.3           65.5          4.732          5.310          0.000        165.218          0.000            0.6            0.4            5.2
