# Supplementary material for: Simulations using APSIM suggest that Conservation Agriculture sustains protein yield under changing climate dynamics in Northern Mozambique
Source: BMC Plant Biol. 2025 Nov 13;25:1556. doi: 10.1186/s12870-025-07418-5 (PMC12613769; doi:10.1186/s12870-025-07418-5)
Supplement: Supplementary file 2 — Supplementary Material 2. [file 12870_2025_7418_MOESM2_ESM.zip › APSIM Output_08 Oct 2020/Maize-Cowpea Inter (Conventional 1 Degree and 10% Rainfall) maizeout.csv]

ApsimVersion = 7.10 r4158
Title = Maize-Cowpea Inter (Conventional 1 Degree and 10% Rainfall) maizeout
Date	year	Day	year	paddock.cowpea.daysaftersowing	paddock.maize.daysaftersowing	Biomass	Yield	biom_n()	eo	infiltration	runoff	esw	drain	surfaceom_wt	dlt_n_min()	no3()
(dd/mm/yyyy)	(year)	(day)	(year)	(day)	(days)	(kg/ha)	(kg/ha)	(kg/ha)	(mm)	(mm)	(mm)	(mm)	(mm)	(kg/ha)	(kg/ha)	(kg/ha)
19/04/1997	1997	109	1997	0	100	3332.6	828.8	127.7	4.884	0.000	0.000	153.287	0.000	5.0	0.7	81.2
19/04/1997	1997	109	1997	0	100	3332.6	828.8	127.7	4.884	0.000	0.000	153.287	0.000	5.0	0.7	81.2
10/04/1998	1998	100	1998	0	91	3424.1	879.8	93.6	4.587	0.540	0.000	149.894	0.000	6.6	0.6	79.9
10/04/1998	1998	100	1998	0	91	3424.1	879.8	93.6	4.587	0.540	0.000	149.894	0.000	6.6	0.6	79.9
14/04/1999	1999	104	1999	0	95	3479.0	869.3	85.7	3.843	6.000	0.030	171.273	3.556	4.2	0.5	94.3
14/04/1999	1999	104	1999	0	95	3479.0	869.3	85.7	3.843	6.000	0.030	171.273	3.556	4.2	0.5	94.3
12/04/2000	2000	103	2000	0	94	3858.3	950.9	82.7	4.424	0.000	0.000	154.764	0.000	6.2	0.5	49.0
12/04/2000	2000	103	2000	0	94	3858.3	950.9	82.7	4.424	0.000	0.000	154.764	0.000	6.2	0.5	49.0
15/04/2001	2001	105	2001	0	96	3937.7	968.4	83.1	4.528	0.090	0.000	146.570	0.000	8.4	0.5	60.8
15/04/2001	2001	105	2001	0	96	3937.7	968.4	83.1	4.528	0.090	0.000	146.570	0.000	8.4	0.5	60.8
14/04/2002	2002	104	2002	0	95	3225.4	794.3	84.3	3.788	2.700	0.000	157.949	0.000	3.2	0.5	41.5
14/04/2002	2002	104	2002	0	95	3225.4	794.3	84.3	3.788	2.700	0.000	157.949	0.000	3.2	0.5	41.5
12/04/2003	2003	102	2003	0	93	3886.6	955.5	77.0	4.987	0.000	0.000	149.916	0.000	7.8	0.5	48.0
12/04/2003	2003	102	2003	0	93	3886.6	955.5	77.0	4.987	0.000	0.000	149.916	0.000	7.8	0.5	48.0
12/04/2004	2004	103	2004	0	94	3395.7	824.1	86.0	3.334	1.440	0.000	167.599	3.140	7.4	0.5	49.3
12/04/2004	2004	103	2004	0	94	3395.7	824.1	86.0	3.334	1.440	0.000	167.599	3.140	7.4	0.5	49.3
10/04/2005	2005	100	2005	0	91	3522.0	863.3	75.1	5.971	0.000	0.000	119.956	0.000	12.1	0.5	58.2
10/04/2005	2005	100	2005	0	91	3522.0	863.3	75.1	5.971	0.000	0.000	119.956	0.000	12.1	0.5	58.2
13/04/2006	2006	103	2006	0	94	3430.0	846.8	72.7	3.207	13.210	3.710	177.403	6.066	3.9	0.4	57.6
13/04/2006	2006	103	2006	0	94	3430.0	846.8	72.7	3.207	13.210	3.710	177.403	6.066	3.9	0.4	57.6
13/04/2007	2007	103	2007	0	94	3181.2	823.9	69.8	3.959	0.000	0.000	163.078	1.869	6.4	0.4	21.0
13/04/2007	2007	103	2007	0	94	3181.2	823.9	69.8	3.959	0.000	0.000	163.078	1.869	6.4	0.4	21.0
15/04/2008	2008	106	2008	0	97	3875.5	905.7	69.4	5.820	0.000	0.000	130.966	0.000	21.2	0.4	14.7
15/04/2008	2008	106	2008	0	97	3875.5	905.7	69.4	5.820	0.000	0.000	130.966	0.000	21.2	0.4	14.7
13/04/2009	2009	103	2009	0	94	3722.9	926.6	79.2	5.860	0.000	0.000	157.135	0.000	8.5	0.5	25.9
13/04/2009	2009	103	2009	0	94	3722.9	926.6	79.2	5.860	0.000	0.000	157.135	0.000	8.5	0.5	25.9
12/04/2010	2010	102	2010	0	93	3532.0	846.6	74.1	5.842	0.000	0.000	156.256	0.000	8.0	0.5	24.4
12/04/2010	2010	102	2010	0	93	3532.0	846.6	74.1	5.842	0.000	0.000	156.256	0.000	8.0	0.5	24.4
12/04/2011	2011	102	2011	0	93	3244.9	809.5	64.9	6.233	0.000	0.000	168.183	6.601	6.2	0.4	23.3
12/04/2011	2011	102	2011	0	93	3244.9	809.5	64.9	6.233	0.000	0.000	168.183	6.601	6.2	0.4	23.3
13/04/2012	2012	104	2012	0	95	3725.7	871.9	62.6	4.905	0.090	0.000	175.794	4.625	7.4	0.3	15.1
13/04/2012	2012	104	2012	0	95	3725.7	871.9	62.6	4.905	0.090	0.000	175.794	4.625	7.4	0.3	15.1
10/04/2013	2013	100	2013	0	91	3169.4	737.6	65.5	5.829	0.630	0.000	166.364	2.207	8.0	0.4	27.5
10/04/2013	2013	100	2013	0	91	3169.4	737.6	65.5	5.829	0.630	0.000	166.364	2.207	8.0	0.4	27.5
13/04/2014	2014	103	2014	0	94	2866.9	681.7	62.7	6.041	0.000	0.000	153.233	0.000	4.7	0.4	10.8
13/04/2014	2014	103	2014	0	94	2866.9	681.7	62.7	6.041	0.000	0.000	153.233	0.000	4.7	0.4	10.8
14/04/2015	2015	104	2015	0	95	3573.8	852.1	64.0	5.368	5.040	0.000	140.761	0.000	15.0	0.4	12.6
14/04/2015	2015	104	2015	0	95	3573.8	852.1	64.0	5.368	5.040	0.000	140.761	0.000	15.0	0.4	12.6
