# Supplementary material for: Simulations using APSIM suggest that Conservation Agriculture sustains protein yield under changing climate dynamics in Northern Mozambique
Source: BMC Plant Biol. 2025 Nov 13;25:1556. doi: 10.1186/s12870-025-07418-5 (PMC12613769; doi:10.1186/s12870-025-07418-5)
Supplement: Supplementary file 2 — Supplementary Material 2. [file 12870_2025_7418_MOESM2_ESM.zip › APSIM Output_08 Oct 2020/Maize-Cowpea Inter (Conventional 1 Degree and 10% Rainfall) maizeout.out]

ApsimVersion = 7.10 r4158
Title = Maize-Cowpea Inter (Conventional 1 Degree and 10% Rainfall) maizeout
           Date           year            Day           year paddock.cowpea.daysaftersowing paddock.maize.daysaftersowing        Biomass          Yield       biom_n()             eo   infiltration         runoff            esw          drain   surfaceom_wt    dlt_n_min()          no3()
   (dd/mm/yyyy)         (year)          (day)         (year)                          (day)                        (days)        (kg/ha)        (kg/ha)        (kg/ha)           (mm)           (mm)           (mm)           (mm)           (mm)        (kg/ha)        (kg/ha)        (kg/ha)
     19/04/1997           1997            109           1997                              0                           100         3332.6          828.8          127.7          4.884          0.000          0.000        153.287          0.000            5.0            0.7           81.2
     19/04/1997           1997            109           1997                              0                           100         3332.6          828.8          127.7          4.884          0.000          0.000        153.287          0.000            5.0            0.7           81.2
     10/04/1998           1998            100           1998                              0                            91         3424.1          879.8           93.6          4.587          0.540          0.000        149.894          0.000            6.6            0.6           79.9
     10/04/1998           1998            100           1998                              0                            91         3424.1          879.8           93.6          4.587          0.540          0.000        149.894          0.000            6.6            0.6           79.9
     14/04/1999           1999            104           1999                              0                            95         3479.0          869.3           85.7          3.843          6.000          0.030        171.273          3.556            4.2            0.5           94.3
     14/04/1999           1999            104           1999                              0                            95         3479.0          869.3           85.7          3.843          6.000          0.030        171.273          3.556            4.2            0.5           94.3
     12/04/2000           2000            103           2000                              0                            94         3858.3          950.9           82.7          4.424          0.000          0.000        154.764          0.000            6.2            0.5           49.0
     12/04/2000           2000            103           2000                              0                            94         3858.3          950.9           82.7          4.424          0.000          0.000        154.764          0.000            6.2            0.5           49.0
     15/04/2001           2001            105           2001                              0                            96         3937.7          968.4           83.1          4.528          0.090          0.000        146.570          0.000            8.4            0.5           60.8
     15/04/2001           2001            105           2001                              0                            96         3937.7          968.4           83.1          4.528          0.090          0.000        146.570          0.000            8.4            0.5           60.8
     14/04/2002           2002            104           2002                              0                            95         3225.4          794.3           84.3          3.788          2.700          0.000        157.949          0.000            3.2            0.5           41.5
     14/04/2002           2002            104           2002                              0                            95         3225.4          794.3           84.3          3.788          2.700          0.000        157.949          0.000            3.2            0.5           41.5
     12/04/2003           2003            102           2003                              0                            93         3886.6          955.5           77.0          4.987          0.000          0.000        149.916          0.000            7.8            0.5           48.0
     12/04/2003           2003            102           2003                              0                            93         3886.6          955.5           77.0          4.987          0.000          0.000        149.916          0.000            7.8            0.5           48.0
     12/04/2004           2004            103           2004                              0                            94         3395.7          824.1           86.0          3.334          1.440          0.000        167.599          3.140            7.4            0.5           49.3
     12/04/2004           2004            103           2004                              0                            94         3395.7          824.1           86.0          3.334          1.440          0.000        167.599          3.140            7.4            0.5           49.3
     10/04/2005           2005            100           2005                              0                            91         3522.0          863.3           75.1          5.971          0.000          0.000        119.956          0.000           12.1            0.5           58.2
     10/04/2005           2005            100           2005                              0                            91         3522.0          863.3           75.1          5.971          0.000          0.000        119.956          0.000           12.1            0.5           58.2
     13/04/2006           2006            103           2006                              0                            94         3430.0          846.8           72.7          3.207         13.210          3.710        177.403          6.066            3.9            0.4           57.6
     13/04/2006           2006            103           2006                              0                            94         3430.0          846.8           72.7          3.207         13.210          3.710        177.403          6.066            3.9            0.4           57.6
     13/04/2007           2007            103           2007                              0                            94         3181.2          823.9           69.8          3.959          0.000          0.000        163.078          1.869            6.4            0.4           21.0
     13/04/2007           2007            103           2007                              0                            94         3181.2          823.9           69.8          3.959          0.000          0.000        163.078          1.869            6.4            0.4           21.0
     15/04/2008           2008            106           2008                              0                            97         3875.5          905.7           69.4          5.820          0.000          0.000        130.966          0.000           21.2            0.4           14.7
     15/04/2008           2008            106           2008                              0                            97         3875.5          905.7           69.4          5.820          0.000          0.000        130.966          0.000           21.2            0.4           14.7
     13/04/2009           2009            103           2009                              0                            94         3722.9          926.6           79.2          5.860          0.000          0.000        157.135          0.000            8.5            0.5           25.9
     13/04/2009           2009            103           2009                              0                            94         3722.9          926.6           79.2          5.860          0.000          0.000        157.135          0.000            8.5            0.5           25.9
     12/04/2010           2010            102           2010                              0                            93         3532.0          846.6           74.1          5.842          0.000          0.000        156.256          0.000            8.0            0.5           24.4
     12/04/2010           2010            102           2010                              0                            93         3532.0          846.6           74.1          5.842          0.000          0.000        156.256          0.000            8.0            0.5           24.4
     12/04/2011           2011            102           2011                              0                            93         3244.9          809.5           64.9          6.233          0.000          0.000        168.183          6.601            6.2            0.4           23.3
     12/04/2011           2011            102           2011                              0                            93         3244.9          809.5           64.9          6.233          0.000          0.000        168.183          6.601            6.2            0.4           23.3
     13/04/2012           2012            104           2012                              0                            95         3725.7          871.9           62.6          4.905          0.090          0.000        175.794          4.625            7.4            0.3           15.1
     13/04/2012           2012            104           2012                              0                            95         3725.7          871.9           62.6          4.905          0.090          0.000        175.794          4.625            7.4            0.3           15.1
     10/04/2013           2013            100           2013                              0                            91         3169.4          737.6           65.5          5.829          0.630          0.000        166.364          2.207            8.0            0.4           27.5
     10/04/2013           2013            100           2013                              0                            91         3169.4          737.6           65.5          5.829          0.630          0.000        166.364          2.207            8.0            0.4           27.5
     13/04/2014           2014            103           2014                              0                            94         2866.9          681.7           62.7          6.041          0.000          0.000        153.233          0.000            4.7            0.4           10.8
     13/04/2014           2014            103           2014                              0                            94         2866.9          681.7           62.7          6.041          0.000          0.000        153.233          0.000            4.7            0.4           10.8
     14/04/2015           2015            104           2015                              0                            95         3573.8          852.1           64.0          5.368          5.040          0.000        140.761          0.000           15.0            0.4           12.6
     14/04/2015           2015            104           2015                              0                            95         3573.8          852.1           64.0          5.368          5.040          0.000        140.761          0.000           15.0            0.4           12.6
