# Supplementary material for: Simulations using APSIM suggest that Conservation Agriculture sustains protein yield under changing climate dynamics in Northern Mozambique
Source: BMC Plant Biol. 2025 Nov 13;25:1556. doi: 10.1186/s12870-025-07418-5 (PMC12613769; doi:10.1186/s12870-025-07418-5)
Supplement: Supplementary file 2 — Supplementary Material 2. [file 12870_2025_7418_MOESM2_ESM.zip › APSIM Output_08 Oct 2020/Maize-Cowpea Inter (Conventional 1 Degree and 20% Rainfall) cowpeaout.csv]

ApsimVersion = 7.10 r4158
Title = Maize-Cowpea Inter (Conventional 1 Degree and 20% Rainfall) cowpeaout
Date	year	Day	year	paddock.cowpea.daysaftersowing	paddock.maize.daysaftersowing	Biomass	Yield	biom_n()	eo	infiltration	runoff	esw	drain	surfaceom_wt	dlt_n_min()	no3()
(dd/mm/yyyy)	(year)	(day)	(year)	(day)	(days)	(kg/ha)	(kg/ha)	(kg/ha)	(mm)	(mm)	(mm)	(mm)	(mm)	(kg/ha)	(kg/ha)	(kg/ha)
26/03/1997	1997	85	1997	76	76	875.8	349.3	134.5	4.997	0.000	0.000	152.717	0.000	0.0	0.8	93.5
26/03/1997	1997	85	1997	76	76	875.8	349.3	134.5	4.997	0.000	0.000	152.717	0.000	0.0	0.8	93.5
21/03/1998	1998	80	1998	71	71	1158.9	463.2	98.3	4.832	0.720	0.000	139.382	0.000	0.5	0.7	89.1
21/03/1998	1998	80	1998	71	71	1158.9	463.2	98.3	4.832	0.720	0.000	139.382	0.000	0.5	0.7	89.1
24/03/1999	1999	83	1999	74	74	1111.3	444.1	87.5	4.981	7.040	0.000	177.408	7.776	1.4	0.5	177.1
24/03/1999	1999	83	1999	74	74	1111.3	444.1	87.5	4.981	7.040	0.000	177.408	7.776	1.4	0.5	177.1
22/03/2000	2000	82	2000	73	73	1554.3	621.0	82.5	3.661	2.160	0.000	176.961	8.592	0.4	0.5	73.0
22/03/2000	2000	82	2000	73	73	1554.3	621.0	82.5	3.661	2.160	0.000	176.961	8.592	0.4	0.5	73.0
25/03/2001	2001	84	2001	75	75	1282.1	511.6	84.7	5.918	0.000	0.000	161.473	0.485	0.5	0.5	80.2
25/03/2001	2001	84	2001	75	75	1282.1	511.6	84.7	5.918	0.000	0.000	161.473	0.485	0.5	0.5	80.2
24/03/2002	2002	83	2002	74	74	765.9	306.0	86.3	4.459	6.480	0.000	166.237	1.292	0.7	0.5	59.5
24/03/2002	2002	83	2002	74	74	765.9	306.0	86.3	4.459	6.480	0.000	166.237	1.292	0.7	0.5	59.5
23/03/2003	2003	82	2003	73	73	1481.5	591.3	77.1	5.555	0.000	0.000	154.266	0.000	0.1	0.5	70.6
23/03/2003	2003	82	2003	73	73	1481.5	591.3	77.1	5.555	0.000	0.000	154.266	0.000	0.1	0.5	70.6
22/03/2004	2004	82	2004	73	73	802.5	320.8	90.2	5.208	0.000	0.000	148.034	0.000	4.4	0.5	57.8
22/03/2004	2004	82	2004	73	73	802.5	320.8	90.2	5.208	0.000	0.000	148.034	0.000	4.4	0.5	57.8
22/03/2005	2005	81	2005	71	72	1262.2	504.8	77.9	6.003	1.600	0.000	149.526	0.000	0.3	0.5	64.6
22/03/2005	2005	81	2005	71	72	1262.2	504.8	77.9	6.003	1.600	0.000	149.526	0.000	0.3	0.5	64.6
24/03/2006	2006	83	2006	73	74	963.9	385.5	78.3	3.121	20.573	9.427	189.447	9.554	1.3	0.4	92.0
24/03/2006	2006	83	2006	73	74	963.9	385.5	78.3	3.121	20.573	9.427	189.447	9.554	1.3	0.4	92.0
23/03/2007	2007	82	2007	72	73	681.3	272.4	72.6	5.647	0.000	0.000	160.749	1.139	0.1	0.5	26.0
23/03/2007	2007	82	2007	72	73	681.3	272.4	72.6	5.647	0.000	0.000	160.749	1.139	0.1	0.5	26.0
26/03/2008	2008	86	2008	77	77	1306.3	521.3	69.6	6.149	0.000	0.000	156.708	0.000	0.3	0.4	10.5
26/03/2008	2008	86	2008	77	77	1306.3	521.3	69.6	6.149	0.000	0.000	156.708	0.000	0.3	0.4	10.5
24/03/2009	2009	83	2009	74	74	1674.4	667.2	78.4	5.627	1.440	0.000	164.119	1.430	0.8	0.4	35.5
24/03/2009	2009	83	2009	74	74	1674.4	667.2	78.4	5.627	1.440	0.000	164.119	1.430	0.8	0.4	35.5
23/03/2010	2010	82	2010	73	73	1320.0	527.3	74.3	5.347	1.440	0.000	160.333	0.403	0.8	0.4	27.7
23/03/2010	2010	82	2010	73	73	1320.0	527.3	74.3	5.347	1.440	0.000	160.333	0.403	0.8	0.4	27.7
23/03/2011	2011	82	2011	73	73	1092.7	436.1	65.0	6.282	0.000	0.000	153.606	0.000	1.1	0.4	30.3
23/03/2011	2011	82	2011	73	73	1092.7	436.1	65.0	6.282	0.000	0.000	153.606	0.000	1.1	0.4	30.3
24/03/2012	2012	84	2012	75	75	1430.0	571.3	62.1	2.691	6.560	0.000	145.197	0.000	0.7	0.4	15.4
24/03/2012	2012	84	2012	75	75	1430.0	571.3	62.1	2.691	6.560	0.000	145.197	0.000	0.7	0.4	15.4
21/03/2013	2013	80	2013	71	71	1032.3	412.3	65.2	2.322	11.682	0.798	182.522	9.873	1.8	0.4	30.4
21/03/2013	2013	80	2013	71	71	1032.3	412.3	65.2	2.322	11.682	0.798	182.522	9.873	1.8	0.4	30.4
24/03/2014	2014	83	2014	74	74	889.0	354.9	62.7	2.009	27.034	13.206	179.091	0.000	0.1	0.3	11.4
24/03/2014	2014	83	2014	74	74	889.0	354.9	62.7	2.009	27.034	13.206	179.091	0.000	0.1	0.3	11.4
25/03/2015	2015	84	2015	75	75	1049.6	419.3	64.2	4.732	4.720	0.000	161.459	0.000	0.7	0.4	8.4
25/03/2015	2015	84	2015	75	75	1049.6	419.3	64.2	4.732	4.720	0.000	161.459	0.000	0.7	0.4	8.4
