# Supplementary material for: Simulations using APSIM suggest that Conservation Agriculture sustains protein yield under changing climate dynamics in Northern Mozambique
Source: BMC Plant Biol. 2025 Nov 13;25:1556. doi: 10.1186/s12870-025-07418-5 (PMC12613769; doi:10.1186/s12870-025-07418-5)
Supplement: Supplementary file 2 — Supplementary Material 2. [file 12870_2025_7418_MOESM2_ESM.zip › APSIM Output_08 Oct 2020/Maize-Cowpea Inter (Conventional 1 Degree and 20% Rainfall) cowpeaout.out]

ApsimVersion = 7.10 r4158
Title = Maize-Cowpea Inter (Conventional 1 Degree and 20% Rainfall) cowpeaout
           Date           year            Day           year paddock.cowpea.daysaftersowing paddock.maize.daysaftersowing        Biomass          Yield       biom_n()             eo   infiltration         runoff            esw          drain   surfaceom_wt    dlt_n_min()          no3()
   (dd/mm/yyyy)         (year)          (day)         (year)                          (day)                        (days)        (kg/ha)        (kg/ha)        (kg/ha)           (mm)           (mm)           (mm)           (mm)           (mm)        (kg/ha)        (kg/ha)        (kg/ha)
     26/03/1997           1997             85           1997                             76                            76          875.8          349.3          134.5          4.997          0.000          0.000        152.717          0.000            0.0            0.8           93.5
     26/03/1997           1997             85           1997                             76                            76          875.8          349.3          134.5          4.997          0.000          0.000        152.717          0.000            0.0            0.8           93.5
     21/03/1998           1998             80           1998                             71                            71         1158.9          463.2           98.3          4.832          0.720          0.000        139.382          0.000            0.5            0.7           89.1
     21/03/1998           1998             80           1998                             71                            71         1158.9          463.2           98.3          4.832          0.720          0.000        139.382          0.000            0.5            0.7           89.1
     24/03/1999           1999             83           1999                             74                            74         1111.3          444.1           87.5          4.981          7.040          0.000        177.408          7.776            1.4            0.5          177.1
     24/03/1999           1999             83           1999                             74                            74         1111.3          444.1           87.5          4.981          7.040          0.000        177.408          7.776            1.4            0.5          177.1
     22/03/2000           2000             82           2000                             73                            73         1554.3          621.0           82.5          3.661          2.160          0.000        176.961          8.592            0.4            0.5           73.0
     22/03/2000           2000             82           2000                             73                            73         1554.3          621.0           82.5          3.661          2.160          0.000        176.961          8.592            0.4            0.5           73.0
     25/03/2001           2001             84           2001                             75                            75         1282.1          511.6           84.7          5.918          0.000          0.000        161.473          0.485            0.5            0.5           80.2
     25/03/2001           2001             84           2001                             75                            75         1282.1          511.6           84.7          5.918          0.000          0.000        161.473          0.485            0.5            0.5           80.2
     24/03/2002           2002             83           2002                             74                            74          765.9          306.0           86.3          4.459          6.480          0.000        166.237          1.292            0.7            0.5           59.5
     24/03/2002           2002             83           2002                             74                            74          765.9          306.0           86.3          4.459          6.480          0.000        166.237          1.292            0.7            0.5           59.5
     23/03/2003           2003             82           2003                             73                            73         1481.5          591.3           77.1          5.555          0.000          0.000        154.266          0.000            0.1            0.5           70.6
     23/03/2003           2003             82           2003                             73                            73         1481.5          591.3           77.1          5.555          0.000          0.000        154.266          0.000            0.1            0.5           70.6
     22/03/2004           2004             82           2004                             73                            73          802.5          320.8           90.2          5.208          0.000          0.000        148.034          0.000            4.4            0.5           57.8
     22/03/2004           2004             82           2004                             73                            73          802.5          320.8           90.2          5.208          0.000          0.000        148.034          0.000            4.4            0.5           57.8
     22/03/2005           2005             81           2005                             71                            72         1262.2          504.8           77.9          6.003          1.600          0.000        149.526          0.000            0.3            0.5           64.6
     22/03/2005           2005             81           2005                             71                            72         1262.2          504.8           77.9          6.003          1.600          0.000        149.526          0.000            0.3            0.5           64.6
     24/03/2006           2006             83           2006                             73                            74          963.9          385.5           78.3          3.121         20.573          9.427        189.447          9.554            1.3            0.4           92.0
     24/03/2006           2006             83           2006                             73                            74          963.9          385.5           78.3          3.121         20.573          9.427        189.447          9.554            1.3            0.4           92.0
     23/03/2007           2007             82           2007                             72                            73          681.3          272.4           72.6          5.647          0.000          0.000        160.749          1.139            0.1            0.5           26.0
     23/03/2007           2007             82           2007                             72                            73          681.3          272.4           72.6          5.647          0.000          0.000        160.749          1.139            0.1            0.5           26.0
     26/03/2008           2008             86           2008                             77                            77         1306.3          521.3           69.6          6.149          0.000          0.000        156.708          0.000            0.3            0.4           10.5
     26/03/2008           2008             86           2008                             77                            77         1306.3          521.3           69.6          6.149          0.000          0.000        156.708          0.000            0.3            0.4           10.5
     24/03/2009           2009             83           2009                             74                            74         1674.4          667.2           78.4          5.627          1.440          0.000        164.119          1.430            0.8            0.4           35.5
     24/03/2009           2009             83           2009                             74                            74         1674.4          667.2           78.4          5.627          1.440          0.000        164.119          1.430            0.8            0.4           35.5
     23/03/2010           2010             82           2010                             73                            73         1320.0          527.3           74.3          5.347          1.440          0.000        160.333          0.403            0.8            0.4           27.7
     23/03/2010           2010             82           2010                             73                            73         1320.0          527.3           74.3          5.347          1.440          0.000        160.333          0.403            0.8            0.4           27.7
     23/03/2011           2011             82           2011                             73                            73         1092.7          436.1           65.0          6.282          0.000          0.000        153.606          0.000            1.1            0.4           30.3
     23/03/2011           2011             82           2011                             73                            73         1092.7          436.1           65.0          6.282          0.000          0.000        153.606          0.000            1.1            0.4           30.3
     24/03/2012           2012             84           2012                             75                            75         1430.0          571.3           62.1          2.691          6.560          0.000        145.197          0.000            0.7            0.4           15.4
     24/03/2012           2012             84           2012                             75                            75         1430.0          571.3           62.1          2.691          6.560          0.000        145.197          0.000            0.7            0.4           15.4
     21/03/2013           2013             80           2013                             71                            71         1032.3          412.3           65.2          2.322         11.682          0.798        182.522          9.873            1.8            0.4           30.4
     21/03/2013           2013             80           2013                             71                            71         1032.3          412.3           65.2          2.322         11.682          0.798        182.522          9.873            1.8            0.4           30.4
     24/03/2014           2014             83           2014                             74                            74          889.0          354.9           62.7          2.009         27.034         13.206        179.091          0.000            0.1            0.3           11.4
     24/03/2014           2014             83           2014                             74                            74          889.0          354.9           62.7          2.009         27.034         13.206        179.091          0.000            0.1            0.3           11.4
     25/03/2015           2015             84           2015                             75                            75         1049.6          419.3           64.2          4.732          4.720          0.000        161.459          0.000            0.7            0.4            8.4
     25/03/2015           2015             84           2015                             75                            75         1049.6          419.3           64.2          4.732          4.720          0.000        161.459          0.000            0.7            0.4            8.4
