# Supplementary material for: Simulations using APSIM suggest that Conservation Agriculture sustains protein yield under changing climate dynamics in Northern Mozambique
Source: BMC Plant Biol. 2025 Nov 13;25:1556. doi: 10.1186/s12870-025-07418-5 (PMC12613769; doi:10.1186/s12870-025-07418-5)
Supplement: Supplementary file 2 — Supplementary Material 2. [file 12870_2025_7418_MOESM2_ESM.zip › APSIM Output_08 Oct 2020/Maize-Cowpea Inter (Conventional 1 Degree and 20% Rainfall) maizeout.csv]

ApsimVersion = 7.10 r4158
Title = Maize-Cowpea Inter (Conventional 1 Degree and 20% Rainfall) maizeout
Date	year	Day	year	paddock.cowpea.daysaftersowing	paddock.maize.daysaftersowing	Biomass	Yield	biom_n()	eo	infiltration	runoff	esw	drain	surfaceom_wt	dlt_n_min()	no3()
(dd/mm/yyyy)	(year)	(day)	(year)	(day)	(days)	(kg/ha)	(kg/ha)	(kg/ha)	(mm)	(mm)	(mm)	(mm)	(mm)	(kg/ha)	(kg/ha)	(kg/ha)
22/04/1997	1997	112	1997	0	103	3312.9	850.5	126.4	4.648	0.480	0.000	156.510	0.000	3.5	0.7	104.4
22/04/1997	1997	112	1997	0	103	3312.9	850.5	126.4	4.648	0.480	0.000	156.510	0.000	3.5	0.7	104.4
10/04/1998	1998	100	1998	0	91	3424.4	879.8	96.1	4.587	0.480	0.000	141.789	0.000	7.2	0.6	101.7
10/04/1998	1998	100	1998	0	91	3424.4	879.8	96.1	4.587	0.480	0.000	141.789	0.000	7.2	0.6	101.7
14/04/1999	1999	104	1999	0	95	3479.4	869.4	86.5	3.843	5.358	0.002	170.067	2.920	4.2	0.5	123.4
14/04/1999	1999	104	1999	0	95	3479.4	869.4	86.5	3.843	5.358	0.002	170.067	2.920	4.2	0.5	123.4
12/04/2000	2000	103	2000	0	94	3858.8	950.9	82.5	4.424	0.000	0.000	154.216	0.000	6.3	0.5	69.0
12/04/2000	2000	103	2000	0	94	3858.8	950.9	82.5	4.424	0.000	0.000	154.216	0.000	6.3	0.5	69.0
15/04/2001	2001	105	2001	0	96	3938.0	968.4	83.7	4.528	0.080	0.000	146.280	0.000	9.1	0.5	80.2
15/04/2001	2001	105	2001	0	96	3938.0	968.4	83.7	4.528	0.080	0.000	146.280	0.000	9.1	0.5	80.2
14/04/2002	2002	104	2002	0	95	3225.7	794.4	84.1	3.788	2.400	0.000	157.176	0.000	3.2	0.5	58.6
14/04/2002	2002	104	2002	0	95	3225.7	794.4	84.1	3.788	2.400	0.000	157.176	0.000	3.2	0.5	58.6
12/04/2003	2003	102	2003	0	93	3886.9	955.6	76.9	4.987	0.000	0.000	149.777	0.000	7.9	0.5	64.8
12/04/2003	2003	102	2003	0	93	3886.9	955.6	76.9	4.987	0.000	0.000	149.777	0.000	7.9	0.5	64.8
12/04/2004	2004	103	2004	0	94	3395.9	824.1	87.5	3.334	1.280	0.000	166.854	2.553	8.0	0.5	62.0
12/04/2004	2004	103	2004	0	94	3395.9	824.1	87.5	3.334	1.280	0.000	166.854	2.553	8.0	0.5	62.0
10/04/2005	2005	100	2005	0	91	3522.3	863.3	74.9	5.971	0.000	0.000	115.174	0.000	13.2	0.5	74.9
10/04/2005	2005	100	2005	0	91	3522.3	863.3	74.9	5.971	0.000	0.000	115.174	0.000	13.2	0.5	74.9
13/04/2006	2006	103	2006	0	94	3430.3	846.8	75.6	3.207	12.281	2.759	176.087	5.375	4.0	0.4	73.9
13/04/2006	2006	103	2006	0	94	3430.3	846.8	75.6	3.207	12.281	2.759	176.087	5.375	4.0	0.4	73.9
13/04/2007	2007	103	2007	0	94	3181.4	824.0	69.7	3.959	0.000	0.000	162.767	1.558	6.5	0.4	31.6
13/04/2007	2007	103	2007	0	94	3181.4	824.0	69.7	3.959	0.000	0.000	162.767	1.558	6.5	0.4	31.6
15/04/2008	2008	106	2008	0	97	3875.6	905.7	68.8	5.820	0.000	0.000	128.236	0.000	21.5	0.4	18.9
15/04/2008	2008	106	2008	0	97	3875.6	905.7	68.8	5.820	0.000	0.000	128.236	0.000	21.5	0.4	18.9
13/04/2009	2009	103	2009	0	94	3723.1	926.6	77.8	5.860	0.000	0.000	156.617	0.000	8.6	0.5	36.2
13/04/2009	2009	103	2009	0	94	3723.1	926.6	77.8	5.860	0.000	0.000	156.617	0.000	8.6	0.5	36.2
12/04/2010	2010	102	2010	0	93	3532.2	846.6	73.2	5.842	0.000	0.000	155.982	0.000	8.3	0.5	35.0
12/04/2010	2010	102	2010	0	93	3532.2	846.6	73.2	5.842	0.000	0.000	155.982	0.000	8.3	0.5	35.0
12/04/2011	2011	102	2011	0	93	3245.1	809.5	64.4	6.233	0.000	0.000	167.170	5.794	6.4	0.4	32.1
12/04/2011	2011	102	2011	0	93	3245.1	809.5	64.4	6.233	0.000	0.000	167.170	5.794	6.4	0.4	32.1
13/04/2012	2012	104	2012	0	95	3725.8	871.9	62.3	4.905	0.080	0.000	174.581	4.198	7.5	0.3	21.6
13/04/2012	2012	104	2012	0	95	3725.8	871.9	62.3	4.905	0.080	0.000	174.581	4.198	7.5	0.3	21.6
10/04/2013	2013	100	2013	0	91	3169.6	737.7	64.1	5.829	0.560	0.000	165.374	1.396	8.4	0.4	36.5
10/04/2013	2013	100	2013	0	91	3169.6	737.7	64.1	5.829	0.560	0.000	165.374	1.396	8.4	0.4	36.5
13/04/2014	2014	103	2014	0	94	2867.0	681.7	61.8	6.041	0.000	0.000	151.945	0.000	6.1	0.4	14.2
13/04/2014	2014	103	2014	0	94	2867.0	681.7	61.8	6.041	0.000	0.000	151.945	0.000	6.1	0.4	14.2
14/04/2015	2015	104	2015	0	95	3574.0	852.1	62.8	5.368	4.480	0.000	134.823	0.000	15.3	0.4	15.7
14/04/2015	2015	104	2015	0	95	3574.0	852.1	62.8	5.368	4.480	0.000	134.823	0.000	15.3	0.4	15.7
