# Supplementary material for: Simulations using APSIM suggest that Conservation Agriculture sustains protein yield under changing climate dynamics in Northern Mozambique
Source: BMC Plant Biol. 2025 Nov 13;25:1556. doi: 10.1186/s12870-025-07418-5 (PMC12613769; doi:10.1186/s12870-025-07418-5)
Supplement: Supplementary file 2 — Supplementary Material 2. [file 12870_2025_7418_MOESM2_ESM.zip › APSIM Output_08 Oct 2020/Maize-Cowpea Inter (Conventional 1 Degree and 20% Rainfall) maizeout.out]

ApsimVersion = 7.10 r4158
Title = Maize-Cowpea Inter (Conventional 1 Degree and 20% Rainfall) maizeout
           Date           year            Day           year paddock.cowpea.daysaftersowing paddock.maize.daysaftersowing        Biomass          Yield       biom_n()             eo   infiltration         runoff            esw          drain   surfaceom_wt    dlt_n_min()          no3()
   (dd/mm/yyyy)         (year)          (day)         (year)                          (day)                        (days)        (kg/ha)        (kg/ha)        (kg/ha)           (mm)           (mm)           (mm)           (mm)           (mm)        (kg/ha)        (kg/ha)        (kg/ha)
     22/04/1997           1997            112           1997                              0                           103         3312.9          850.5          126.4          4.648          0.480          0.000        156.510          0.000            3.5            0.7          104.4
     22/04/1997           1997            112           1997                              0                           103         3312.9          850.5          126.4          4.648          0.480          0.000        156.510          0.000            3.5            0.7          104.4
     10/04/1998           1998            100           1998                              0                            91         3424.4          879.8           96.1          4.587          0.480          0.000        141.789          0.000            7.2            0.6          101.7
     10/04/1998           1998            100           1998                              0                            91         3424.4          879.8           96.1          4.587          0.480          0.000        141.789          0.000            7.2            0.6          101.7
     14/04/1999           1999            104           1999                              0                            95         3479.4          869.4           86.5          3.843          5.358          0.002        170.067          2.920            4.2            0.5          123.4
     14/04/1999           1999            104           1999                              0                            95         3479.4          869.4           86.5          3.843          5.358          0.002        170.067          2.920            4.2            0.5          123.4
     12/04/2000           2000            103           2000                              0                            94         3858.8          950.9           82.5          4.424          0.000          0.000        154.216          0.000            6.3            0.5           69.0
     12/04/2000           2000            103           2000                              0                            94         3858.8          950.9           82.5          4.424          0.000          0.000        154.216          0.000            6.3            0.5           69.0
     15/04/2001           2001            105           2001                              0                            96         3938.0          968.4           83.7          4.528          0.080          0.000        146.280          0.000            9.1            0.5           80.2
     15/04/2001           2001            105           2001                              0                            96         3938.0          968.4           83.7          4.528          0.080          0.000        146.280          0.000            9.1            0.5           80.2
     14/04/2002           2002            104           2002                              0                            95         3225.7          794.4           84.1          3.788          2.400          0.000        157.176          0.000            3.2            0.5           58.6
     14/04/2002           2002            104           2002                              0                            95         3225.7          794.4           84.1          3.788          2.400          0.000        157.176          0.000            3.2            0.5           58.6
     12/04/2003           2003            102           2003                              0                            93         3886.9          955.6           76.9          4.987          0.000          0.000        149.777          0.000            7.9            0.5           64.8
     12/04/2003           2003            102           2003                              0                            93         3886.9          955.6           76.9          4.987          0.000          0.000        149.777          0.000            7.9            0.5           64.8
     12/04/2004           2004            103           2004                              0                            94         3395.9          824.1           87.5          3.334          1.280          0.000        166.854          2.553            8.0            0.5           62.0
     12/04/2004           2004            103           2004                              0                            94         3395.9          824.1           87.5          3.334          1.280          0.000        166.854          2.553            8.0            0.5           62.0
     10/04/2005           2005            100           2005                              0                            91         3522.3          863.3           74.9          5.971          0.000          0.000        115.174          0.000           13.2            0.5           74.9
     10/04/2005           2005            100           2005                              0                            91         3522.3          863.3           74.9          5.971          0.000          0.000        115.174          0.000           13.2            0.5           74.9
     13/04/2006           2006            103           2006                              0                            94         3430.3          846.8           75.6          3.207         12.281          2.759        176.087          5.375            4.0            0.4           73.9
     13/04/2006           2006            103           2006                              0                            94         3430.3          846.8           75.6          3.207         12.281          2.759        176.087          5.375            4.0            0.4           73.9
     13/04/2007           2007            103           2007                              0                            94         3181.4          824.0           69.7          3.959          0.000          0.000        162.767          1.558            6.5            0.4           31.6
     13/04/2007           2007            103           2007                              0                            94         3181.4          824.0           69.7          3.959          0.000          0.000        162.767          1.558            6.5            0.4           31.6
     15/04/2008           2008            106           2008                              0                            97         3875.6          905.7           68.8          5.820          0.000          0.000        128.236          0.000           21.5            0.4           18.9
     15/04/2008           2008            106           2008                              0                            97         3875.6          905.7           68.8          5.820          0.000          0.000        128.236          0.000           21.5            0.4           18.9
     13/04/2009           2009            103           2009                              0                            94         3723.1          926.6           77.8          5.860          0.000          0.000        156.617          0.000            8.6            0.5           36.2
     13/04/2009           2009            103           2009                              0                            94         3723.1          926.6           77.8          5.860          0.000          0.000        156.617          0.000            8.6            0.5           36.2
     12/04/2010           2010            102           2010                              0                            93         3532.2          846.6           73.2          5.842          0.000          0.000        155.982          0.000            8.3            0.5           35.0
     12/04/2010           2010            102           2010                              0                            93         3532.2          846.6           73.2          5.842          0.000          0.000        155.982          0.000            8.3            0.5           35.0
     12/04/2011           2011            102           2011                              0                            93         3245.1          809.5           64.4          6.233          0.000          0.000        167.170          5.794            6.4            0.4           32.1
     12/04/2011           2011            102           2011                              0                            93         3245.1          809.5           64.4          6.233          0.000          0.000        167.170          5.794            6.4            0.4           32.1
     13/04/2012           2012            104           2012                              0                            95         3725.8          871.9           62.3          4.905          0.080          0.000        174.581          4.198            7.5            0.3           21.6
     13/04/2012           2012            104           2012                              0                            95         3725.8          871.9           62.3          4.905          0.080          0.000        174.581          4.198            7.5            0.3           21.6
     10/04/2013           2013            100           2013                              0                            91         3169.6          737.7           64.1          5.829          0.560          0.000        165.374          1.396            8.4            0.4           36.5
     10/04/2013           2013            100           2013                              0                            91         3169.6          737.7           64.1          5.829          0.560          0.000        165.374          1.396            8.4            0.4           36.5
     13/04/2014           2014            103           2014                              0                            94         2867.0          681.7           61.8          6.041          0.000          0.000        151.945          0.000            6.1            0.4           14.2
     13/04/2014           2014            103           2014                              0                            94         2867.0          681.7           61.8          6.041          0.000          0.000        151.945          0.000            6.1            0.4           14.2
     14/04/2015           2015            104           2015                              0                            95         3574.0          852.1           62.8          5.368          4.480          0.000        134.823          0.000           15.3            0.4           15.7
     14/04/2015           2015            104           2015                              0                            95         3574.0          852.1           62.8          5.368          4.480          0.000        134.823          0.000           15.3            0.4           15.7
