# Supplementary material for: Simulations using APSIM suggest that Conservation Agriculture sustains protein yield under changing climate dynamics in Northern Mozambique
Source: BMC Plant Biol. 2025 Nov 13;25:1556. doi: 10.1186/s12870-025-07418-5 (PMC12613769; doi:10.1186/s12870-025-07418-5)
Supplement: Supplementary file 2 — Supplementary Material 2. [file 12870_2025_7418_MOESM2_ESM.zip › APSIM Output_08 Oct 2020/Maize-Cowpea Inter (Conventional 2 Degree and 0% Rainfall) cowpeaout.csv]

ApsimVersion = 7.10 r4158
Title = Maize-Cowpea Inter (Conventional 2 Degree and 0% Rainfall) cowpeaout
Date	year	Day	year	paddock.cowpea.daysaftersowing	paddock.maize.daysaftersowing	Biomass	Yield	biom_n()	eo	infiltration	runoff	esw	drain	surfaceom_wt	dlt_n_min()	no3()
(dd/mm/yyyy)	(year)	(day)	(year)	(day)	(days)	(kg/ha)	(kg/ha)	(kg/ha)	(mm)	(mm)	(mm)	(mm)	(mm)	(kg/ha)	(kg/ha)	(kg/ha)
22/03/1997	1997	81	1997	72	72	799.7	319.5	134.2	5.291	4.700	0.000	161.679	0.057	0.0	0.8	64.3
22/03/1997	1997	81	1997	72	72	799.7	319.5	134.2	5.291	4.700	0.000	161.679	0.057	0.0	0.8	64.3
18/03/1998	1998	77	1998	67	68	957.2	382.7	88.9	5.878	0.000	0.000	147.541	0.000	0.1	0.7	63.2
18/03/1998	1998	77	1998	67	68	957.2	382.7	88.9	5.878	0.000	0.000	147.541	0.000	0.1	0.7	63.2
21/03/1999	1999	80	1999	71	71	993.2	397.0	79.6	2.985	14.712	2.388	177.004	5.384	1.3	0.5	146.6
21/03/1999	1999	80	1999	71	71	993.2	397.0	79.6	2.985	14.712	2.388	177.004	5.384	1.3	0.5	146.6
19/03/2000	2000	79	2000	70	70	1431.0	571.9	77.0	4.318	2.300	0.000	168.818	5.058	0.5	0.5	46.6
19/03/2000	2000	79	2000	70	70	1431.0	571.9	77.0	4.318	2.300	0.000	168.818	5.058	0.5	0.5	46.6
21/03/2001	2001	80	2001	71	71	1093.8	436.8	77.7	4.492	5.400	0.000	170.463	2.773	0.5	0.5	58.9
21/03/2001	2001	80	2001	71	71	1093.8	436.8	77.7	4.492	5.400	0.000	170.463	2.773	0.5	0.5	58.9
20/03/2002	2002	79	2002	69	70	637.7	255.0	80.8	2.597	20.491	12.109	184.583	6.848	0.8	0.5	34.9
20/03/2002	2002	79	2002	69	70	637.7	255.0	80.8	2.597	20.491	12.109	184.583	6.848	0.8	0.5	34.9
19/03/2003	2003	78	2003	69	69	1226.6	489.4	70.3	4.795	0.000	0.000	165.980	2.500	0.1	0.5	49.8
19/03/2003	2003	78	2003	69	69	1226.6	489.4	70.3	4.795	0.000	0.000	165.980	2.500	0.1	0.5	49.8
19/03/2004	2004	79	2004	69	70	710.5	284.2	75.9	5.541	0.000	0.000	153.834	0.000	1.7	0.5	43.7
19/03/2004	2004	79	2004	69	70	710.5	284.2	75.9	5.541	0.000	0.000	153.834	0.000	1.7	0.5	43.7
18/03/2005	2005	77	2005	67	68	1145.1	457.7	69.8	5.129	8.800	0.000	145.039	0.000	0.2	0.5	40.4
18/03/2005	2005	77	2005	67	68	1145.1	457.7	69.8	5.129	8.800	0.000	145.039	0.000	0.2	0.5	40.4
20/03/2006	2006	79	2006	69	70	870.1	348.0	65.9	3.627	13.718	1.082	172.640	2.866	0.6	0.4	75.7
20/03/2006	2006	79	2006	69	70	870.1	348.0	65.9	3.627	13.718	1.082	172.640	2.866	0.6	0.4	75.7
20/03/2007	2007	79	2007	69	70	565.2	226.1	65.4	5.859	0.400	0.000	181.558	10.560	0.1	0.4	11.1
20/03/2007	2007	79	2007	69	70	565.2	226.1	65.4	5.859	0.400	0.000	181.558	10.560	0.1	0.4	11.1
22/03/2008	2008	82	2008	73	73	1198.0	477.7	62.9	4.979	4.900	0.000	168.852	3.931	0.2	0.4	5.7
22/03/2008	2008	82	2008	73	73	1198.0	477.7	62.9	4.979	4.900	0.000	168.852	3.931	0.2	0.4	5.7
20/03/2009	2009	79	2009	70	70	1459.6	581.8	70.9	4.442	13.671	0.729	172.526	3.108	0.5	0.4	25.1
20/03/2009	2009	79	2009	70	70	1459.6	581.8	70.9	4.442	13.671	0.729	172.526	3.108	0.5	0.4	25.1
19/03/2010	2010	78	2010	69	69	1252.6	500.2	68.6	3.351	14.158	1.642	194.953	12.941	0.7	0.4	11.1
19/03/2010	2010	78	2010	69	69	1252.6	500.2	68.6	3.351	14.158	1.642	194.953	12.941	0.7	0.4	11.1
19/03/2011	2011	78	2011	69	69	847.2	338.2	60.3	3.510	3.600	0.000	168.139	2.930	0.9	0.4	17.6
19/03/2011	2011	78	2011	69	69	847.2	338.2	60.3	3.510	3.600	0.000	168.139	2.930	0.9	0.4	17.6
20/03/2012	2012	80	2012	70	71	1253.0	500.8	57.4	6.387	0.000	0.000	148.007	0.000	0.3	0.4	7.6
20/03/2012	2012	80	2012	70	71	1253.0	500.8	57.4	6.387	0.000	0.000	148.007	0.000	0.3	0.4	7.6
18/03/2013	2013	77	2013	67	68	763.2	305.2	60.1	6.628	10.257	0.043	165.394	0.602	1.1	0.4	22.3
18/03/2013	2013	77	2013	67	68	763.2	305.2	60.1	6.628	10.257	0.043	165.394	0.602	1.1	0.4	22.3
20/03/2014	2014	79	2014	69	70	771.9	308.5	56.9	6.405	6.100	0.000	156.499	0.000	0.1	0.4	4.9
20/03/2014	2014	79	2014	69	70	771.9	308.5	56.9	6.405	6.100	0.000	156.499	0.000	0.1	0.4	4.9
21/03/2015	2015	80	2015	71	71	943.0	376.8	57.9	5.835	0.000	0.000	144.703	0.000	0.6	0.4	4.4
21/03/2015	2015	80	2015	71	71	943.0	376.8	57.9	5.835	0.000	0.000	144.703	0.000	0.6	0.4	4.4
