# Supplementary material for: Simulations using APSIM suggest that Conservation Agriculture sustains protein yield under changing climate dynamics in Northern Mozambique
Source: BMC Plant Biol. 2025 Nov 13;25:1556. doi: 10.1186/s12870-025-07418-5 (PMC12613769; doi:10.1186/s12870-025-07418-5)
Supplement: Supplementary file 2 — Supplementary Material 2. [file 12870_2025_7418_MOESM2_ESM.zip › APSIM Output_08 Oct 2020/Maize-Cowpea Inter (Conventional 2 Degree and 0% Rainfall) cowpeaout.out]

ApsimVersion = 7.10 r4158
Title = Maize-Cowpea Inter (Conventional 2 Degree and 0% Rainfall) cowpeaout
           Date           year            Day           year paddock.cowpea.daysaftersowing paddock.maize.daysaftersowing        Biomass          Yield       biom_n()             eo   infiltration         runoff            esw          drain   surfaceom_wt    dlt_n_min()          no3()
   (dd/mm/yyyy)         (year)          (day)         (year)                          (day)                        (days)        (kg/ha)        (kg/ha)        (kg/ha)           (mm)           (mm)           (mm)           (mm)           (mm)        (kg/ha)        (kg/ha)        (kg/ha)
     22/03/1997           1997             81           1997                             72                            72          799.7          319.5          134.2          5.291          4.700          0.000        161.679          0.057            0.0            0.8           64.3
     22/03/1997           1997             81           1997                             72                            72          799.7          319.5          134.2          5.291          4.700          0.000        161.679          0.057            0.0            0.8           64.3
     18/03/1998           1998             77           1998                             67                            68          957.2          382.7           88.9          5.878          0.000          0.000        147.541          0.000            0.1            0.7           63.2
     18/03/1998           1998             77           1998                             67                            68          957.2          382.7           88.9          5.878          0.000          0.000        147.541          0.000            0.1            0.7           63.2
     21/03/1999           1999             80           1999                             71                            71          993.2          397.0           79.6          2.985         14.712          2.388        177.004          5.384            1.3            0.5          146.6
     21/03/1999           1999             80           1999                             71                            71          993.2          397.0           79.6          2.985         14.712          2.388        177.004          5.384            1.3            0.5          146.6
     19/03/2000           2000             79           2000                             70                            70         1431.0          571.9           77.0          4.318          2.300          0.000        168.818          5.058            0.5            0.5           46.6
     19/03/2000           2000             79           2000                             70                            70         1431.0          571.9           77.0          4.318          2.300          0.000        168.818          5.058            0.5            0.5           46.6
     21/03/2001           2001             80           2001                             71                            71         1093.8          436.8           77.7          4.492          5.400          0.000        170.463          2.773            0.5            0.5           58.9
     21/03/2001           2001             80           2001                             71                            71         1093.8          436.8           77.7          4.492          5.400          0.000        170.463          2.773            0.5            0.5           58.9
     20/03/2002           2002             79           2002                             69                            70          637.7          255.0           80.8          2.597         20.491         12.109        184.583          6.848            0.8            0.5           34.9
     20/03/2002           2002             79           2002                             69                            70          637.7          255.0           80.8          2.597         20.491         12.109        184.583          6.848            0.8            0.5           34.9
     19/03/2003           2003             78           2003                             69                            69         1226.6          489.4           70.3          4.795          0.000          0.000        165.980          2.500            0.1            0.5           49.8
     19/03/2003           2003             78           2003                             69                            69         1226.6          489.4           70.3          4.795          0.000          0.000        165.980          2.500            0.1            0.5           49.8
     19/03/2004           2004             79           2004                             69                            70          710.5          284.2           75.9          5.541          0.000          0.000        153.834          0.000            1.7            0.5           43.7
     19/03/2004           2004             79           2004                             69                            70          710.5          284.2           75.9          5.541          0.000          0.000        153.834          0.000            1.7            0.5           43.7
     18/03/2005           2005             77           2005                             67                            68         1145.1          457.7           69.8          5.129          8.800          0.000        145.039          0.000            0.2            0.5           40.4
     18/03/2005           2005             77           2005                             67                            68         1145.1          457.7           69.8          5.129          8.800          0.000        145.039          0.000            0.2            0.5           40.4
     20/03/2006           2006             79           2006                             69                            70          870.1          348.0           65.9          3.627         13.718          1.082        172.640          2.866            0.6            0.4           75.7
     20/03/2006           2006             79           2006                             69                            70          870.1          348.0           65.9          3.627         13.718          1.082        172.640          2.866            0.6            0.4           75.7
     20/03/2007           2007             79           2007                             69                            70          565.2          226.1           65.4          5.859          0.400          0.000        181.558         10.560            0.1            0.4           11.1
     20/03/2007           2007             79           2007                             69                            70          565.2          226.1           65.4          5.859          0.400          0.000        181.558         10.560            0.1            0.4           11.1
     22/03/2008           2008             82           2008                             73                            73         1198.0          477.7           62.9          4.979          4.900          0.000        168.852          3.931            0.2            0.4            5.7
     22/03/2008           2008             82           2008                             73                            73         1198.0          477.7           62.9          4.979          4.900          0.000        168.852          3.931            0.2            0.4            5.7
     20/03/2009           2009             79           2009                             70                            70         1459.6          581.8           70.9          4.442         13.671          0.729        172.526          3.108            0.5            0.4           25.1
     20/03/2009           2009             79           2009                             70                            70         1459.6          581.8           70.9          4.442         13.671          0.729        172.526          3.108            0.5            0.4           25.1
     19/03/2010           2010             78           2010                             69                            69         1252.6          500.2           68.6          3.351         14.158          1.642        194.953         12.941            0.7            0.4           11.1
     19/03/2010           2010             78           2010                             69                            69         1252.6          500.2           68.6          3.351         14.158          1.642        194.953         12.941            0.7            0.4           11.1
     19/03/2011           2011             78           2011                             69                            69          847.2          338.2           60.3          3.510          3.600          0.000        168.139          2.930            0.9            0.4           17.6
     19/03/2011           2011             78           2011                             69                            69          847.2          338.2           60.3          3.510          3.600          0.000        168.139          2.930            0.9            0.4           17.6
     20/03/2012           2012             80           2012                             70                            71         1253.0          500.8           57.4          6.387          0.000          0.000        148.007          0.000            0.3            0.4            7.6
     20/03/2012           2012             80           2012                             70                            71         1253.0          500.8           57.4          6.387          0.000          0.000        148.007          0.000            0.3            0.4            7.6
     18/03/2013           2013             77           2013                             67                            68          763.2          305.2           60.1          6.628         10.257          0.043        165.394          0.602            1.1            0.4           22.3
     18/03/2013           2013             77           2013                             67                            68          763.2          305.2           60.1          6.628         10.257          0.043        165.394          0.602            1.1            0.4           22.3
     20/03/2014           2014             79           2014                             69                            70          771.9          308.5           56.9          6.405          6.100          0.000        156.499          0.000            0.1            0.4            4.9
     20/03/2014           2014             79           2014                             69                            70          771.9          308.5           56.9          6.405          6.100          0.000        156.499          0.000            0.1            0.4            4.9
     21/03/2015           2015             80           2015                             71                            71          943.0          376.8           57.9          5.835          0.000          0.000        144.703          0.000            0.6            0.4            4.4
     21/03/2015           2015             80           2015                             71                            71          943.0          376.8           57.9          5.835          0.000          0.000        144.703          0.000            0.6            0.4            4.4
