# Supplementary material for: Simulations using APSIM suggest that Conservation Agriculture sustains protein yield under changing climate dynamics in Northern Mozambique
Source: BMC Plant Biol. 2025 Nov 13;25:1556. doi: 10.1186/s12870-025-07418-5 (PMC12613769; doi:10.1186/s12870-025-07418-5)
Supplement: Supplementary file 2 — Supplementary Material 2. [file 12870_2025_7418_MOESM2_ESM.zip › APSIM Output_08 Oct 2020/Maize-Cowpea Inter (Conventional 2 Degree and 0% Rainfall) maizeout.csv]

ApsimVersion = 7.10 r4158
Title = Maize-Cowpea Inter (Conventional 2 Degree and 0% Rainfall) maizeout
Date	year	Day	year	paddock.cowpea.daysaftersowing	paddock.maize.daysaftersowing	Biomass	Yield	biom_n()	eo	infiltration	runoff	esw	drain	surfaceom_wt	dlt_n_min()	no3()
(dd/mm/yyyy)	(year)	(day)	(year)	(day)	(days)	(kg/ha)	(kg/ha)	(kg/ha)	(mm)	(mm)	(mm)	(mm)	(mm)	(kg/ha)	(kg/ha)	(kg/ha)
12/04/1997	1997	102	1997	0	93	3106.6	770.0	127.5	4.336	9.572	0.928	174.333	5.944	4.2	0.8	74.1
12/04/1997	1997	102	1997	0	93	3106.6	770.0	127.5	4.336	9.572	0.928	174.333	5.944	4.2	0.8	74.1
06/04/1998	1998	96	1998	0	87	3281.3	871.7	85.7	5.314	1.500	0.000	139.157	0.000	7.5	0.6	75.5
06/04/1998	1998	96	1998	0	87	3281.3	871.7	85.7	5.314	1.500	0.000	139.157	0.000	7.5	0.6	75.5
10/04/1999	1999	100	1999	0	91	3439.7	885.3	79.1	4.674	0.000	0.000	163.864	2.295	4.0	0.5	86.7
10/04/1999	1999	100	1999	0	91	3439.7	885.3	79.1	4.674	0.000	0.000	163.864	2.295	4.0	0.5	86.7
07/04/2000	2000	98	2000	0	89	3784.8	938.8	77.3	4.881	0.900	0.000	163.762	1.264	6.4	0.5	41.1
07/04/2000	2000	98	2000	0	89	3784.8	938.8	77.3	4.881	0.900	0.000	163.762	1.264	6.4	0.5	41.1
10/04/2001	2001	100	2001	0	91	3915.9	938.0	77.0	5.355	0.000	0.000	153.784	0.000	5.4	0.5	57.0
10/04/2001	2001	100	2001	0	91	3915.9	938.0	77.0	5.355	0.000	0.000	153.784	0.000	5.4	0.5	57.0
09/04/2002	2002	99	2002	0	90	3008.6	772.3	77.8	4.761	0.000	0.000	166.731	4.593	2.6	0.5	34.7
09/04/2002	2002	99	2002	0	90	3008.6	772.3	77.8	4.761	0.000	0.000	166.731	4.593	2.6	0.5	34.7
07/04/2003	2003	97	2003	0	88	3626.5	914.4	70.3	5.659	0.000	0.000	159.358	0.726	5.7	0.5	42.7
07/04/2003	2003	97	2003	0	88	3626.5	914.4	70.3	5.659	0.000	0.000	159.358	0.726	5.7	0.5	42.7
07/04/2004	2004	98	2004	0	89	3196.0	841.3	73.2	4.924	0.100	0.000	162.735	1.002	9.8	0.5	47.9
07/04/2004	2004	98	2004	0	89	3196.0	841.3	73.2	4.924	0.100	0.000	162.735	1.002	9.8	0.5	47.9
06/04/2005	2005	96	2005	0	87	3280.2	871.3	67.4	5.342	0.000	0.000	129.435	0.000	6.8	0.5	50.2
06/04/2005	2005	96	2005	0	87	3280.2	871.3	67.4	5.342	0.000	0.000	129.435	0.000	6.8	0.5	50.2
09/04/2006	2006	99	2006	0	90	3357.5	863.6	64.0	4.567	0.600	0.000	166.481	3.851	3.4	0.4	53.6
09/04/2006	2006	99	2006	0	90	3357.5	863.6	64.0	4.567	0.600	0.000	166.481	3.851	3.4	0.4	53.6
08/04/2007	2007	98	2007	0	89	2818.1	741.3	63.1	4.732	17.975	12.825	182.574	7.455	6.7	0.4	18.5
08/04/2007	2007	98	2007	0	89	2818.1	741.3	63.1	4.732	17.975	12.825	182.574	7.455	6.7	0.4	18.5
10/04/2008	2008	101	2008	0	92	3519.5	892.8	62.4	5.280	4.400	0.000	129.327	0.000	19.7	0.4	13.6
10/04/2008	2008	101	2008	0	92	3519.5	892.8	62.4	5.280	4.400	0.000	129.327	0.000	19.7	0.4	13.6
09/04/2009	2009	99	2009	0	90	3606.1	912.0	70.3	5.412	1.900	0.000	161.515	0.439	7.3	0.4	24.8
09/04/2009	2009	99	2009	0	90	3606.1	912.0	70.3	5.412	1.900	0.000	161.515	0.439	7.3	0.4	24.8
08/04/2010	2010	98	2010	0	89	3385.1	836.2	67.8	4.158	11.448	2.052	173.900	5.610	7.8	0.4	18.2
08/04/2010	2010	98	2010	0	89	3385.1	836.2	67.8	4.158	11.448	2.052	173.900	5.610	7.8	0.4	18.2
08/04/2011	2011	98	2011	0	89	3059.4	748.2	59.4	2.946	17.287	10.913	180.808	7.948	5.7	0.4	23.6
08/04/2011	2011	98	2011	0	89	3059.4	748.2	59.4	2.946	17.287	10.913	180.808	7.948	5.7	0.4	23.6
08/04/2012	2012	99	2012	0	90	3493.6	847.8	55.7	6.080	0.300	0.000	158.248	0.000	8.0	0.4	14.1
08/04/2012	2012	99	2012	0	90	3493.6	847.8	55.7	6.080	0.300	0.000	158.248	0.000	8.0	0.4	14.1
06/04/2013	2013	96	2013	0	87	2968.5	702.1	57.7	5.494	2.000	0.000	164.007	0.847	6.2	0.4	26.5
06/04/2013	2013	96	2013	0	87	2968.5	702.1	57.7	5.494	2.000	0.000	164.007	0.847	6.2	0.4	26.5
09/04/2014	2014	99	2014	0	90	2671.8	626.5	54.8	6.073	0.800	0.000	151.772	0.000	3.9	0.4	9.9
09/04/2014	2014	99	2014	0	90	2671.8	626.5	54.8	6.073	0.800	0.000	151.772	0.000	3.9	0.4	9.9
10/04/2015	2015	100	2015	0	91	3438.3	913.4	56.7	6.113	0.000	0.000	132.913	0.000	12.4	0.4	11.5
10/04/2015	2015	100	2015	0	91	3438.3	913.4	56.7	6.113	0.000	0.000	132.913	0.000	12.4	0.4	11.5
