# Supplementary material for: Simulations using APSIM suggest that Conservation Agriculture sustains protein yield under changing climate dynamics in Northern Mozambique
Source: BMC Plant Biol. 2025 Nov 13;25:1556. doi: 10.1186/s12870-025-07418-5 (PMC12613769; doi:10.1186/s12870-025-07418-5)
Supplement: Supplementary file 2 — Supplementary Material 2. [file 12870_2025_7418_MOESM2_ESM.zip › APSIM Output_08 Oct 2020/Maize-Cowpea Inter (Conventional 2 Degree and 0% Rainfall) maizeout.out]

ApsimVersion = 7.10 r4158
Title = Maize-Cowpea Inter (Conventional 2 Degree and 0% Rainfall) maizeout
           Date           year            Day           year paddock.cowpea.daysaftersowing paddock.maize.daysaftersowing        Biomass          Yield       biom_n()             eo   infiltration         runoff            esw          drain   surfaceom_wt    dlt_n_min()          no3()
   (dd/mm/yyyy)         (year)          (day)         (year)                          (day)                        (days)        (kg/ha)        (kg/ha)        (kg/ha)           (mm)           (mm)           (mm)           (mm)           (mm)        (kg/ha)        (kg/ha)        (kg/ha)
     12/04/1997           1997            102           1997                              0                            93         3106.6          770.0          127.5          4.336          9.572          0.928        174.333          5.944            4.2            0.8           74.1
     12/04/1997           1997            102           1997                              0                            93         3106.6          770.0          127.5          4.336          9.572          0.928        174.333          5.944            4.2            0.8           74.1
     06/04/1998           1998             96           1998                              0                            87         3281.3          871.7           85.7          5.314          1.500          0.000        139.157          0.000            7.5            0.6           75.5
     06/04/1998           1998             96           1998                              0                            87         3281.3          871.7           85.7          5.314          1.500          0.000        139.157          0.000            7.5            0.6           75.5
     10/04/1999           1999            100           1999                              0                            91         3439.7          885.3           79.1          4.674          0.000          0.000        163.864          2.295            4.0            0.5           86.7
     10/04/1999           1999            100           1999                              0                            91         3439.7          885.3           79.1          4.674          0.000          0.000        163.864          2.295            4.0            0.5           86.7
     07/04/2000           2000             98           2000                              0                            89         3784.8          938.8           77.3          4.881          0.900          0.000        163.762          1.264            6.4            0.5           41.1
     07/04/2000           2000             98           2000                              0                            89         3784.8          938.8           77.3          4.881          0.900          0.000        163.762          1.264            6.4            0.5           41.1
     10/04/2001           2001            100           2001                              0                            91         3915.9          938.0           77.0          5.355          0.000          0.000        153.784          0.000            5.4            0.5           57.0
     10/04/2001           2001            100           2001                              0                            91         3915.9          938.0           77.0          5.355          0.000          0.000        153.784          0.000            5.4            0.5           57.0
     09/04/2002           2002             99           2002                              0                            90         3008.6          772.3           77.8          4.761          0.000          0.000        166.731          4.593            2.6            0.5           34.7
     09/04/2002           2002             99           2002                              0                            90         3008.6          772.3           77.8          4.761          0.000          0.000        166.731          4.593            2.6            0.5           34.7
     07/04/2003           2003             97           2003                              0                            88         3626.5          914.4           70.3          5.659          0.000          0.000        159.358          0.726            5.7            0.5           42.7
     07/04/2003           2003             97           2003                              0                            88         3626.5          914.4           70.3          5.659          0.000          0.000        159.358          0.726            5.7            0.5           42.7
     07/04/2004           2004             98           2004                              0                            89         3196.0          841.3           73.2          4.924          0.100          0.000        162.735          1.002            9.8            0.5           47.9
     07/04/2004           2004             98           2004                              0                            89         3196.0          841.3           73.2          4.924          0.100          0.000        162.735          1.002            9.8            0.5           47.9
     06/04/2005           2005             96           2005                              0                            87         3280.2          871.3           67.4          5.342          0.000          0.000        129.435          0.000            6.8            0.5           50.2
     06/04/2005           2005             96           2005                              0                            87         3280.2          871.3           67.4          5.342          0.000          0.000        129.435          0.000            6.8            0.5           50.2
     09/04/2006           2006             99           2006                              0                            90         3357.5          863.6           64.0          4.567          0.600          0.000        166.481          3.851            3.4            0.4           53.6
     09/04/2006           2006             99           2006                              0                            90         3357.5          863.6           64.0          4.567          0.600          0.000        166.481          3.851            3.4            0.4           53.6
     08/04/2007           2007             98           2007                              0                            89         2818.1          741.3           63.1          4.732         17.975         12.825        182.574          7.455            6.7            0.4           18.5
     08/04/2007           2007             98           2007                              0                            89         2818.1          741.3           63.1          4.732         17.975         12.825        182.574          7.455            6.7            0.4           18.5
     10/04/2008           2008            101           2008                              0                            92         3519.5          892.8           62.4          5.280          4.400          0.000        129.327          0.000           19.7            0.4           13.6
     10/04/2008           2008            101           2008                              0                            92         3519.5          892.8           62.4          5.280          4.400          0.000        129.327          0.000           19.7            0.4           13.6
     09/04/2009           2009             99           2009                              0                            90         3606.1          912.0           70.3          5.412          1.900          0.000        161.515          0.439            7.3            0.4           24.8
     09/04/2009           2009             99           2009                              0                            90         3606.1          912.0           70.3          5.412          1.900          0.000        161.515          0.439            7.3            0.4           24.8
     08/04/2010           2010             98           2010                              0                            89         3385.1          836.2           67.8          4.158         11.448          2.052        173.900          5.610            7.8            0.4           18.2
     08/04/2010           2010             98           2010                              0                            89         3385.1          836.2           67.8          4.158         11.448          2.052        173.900          5.610            7.8            0.4           18.2
     08/04/2011           2011             98           2011                              0                            89         3059.4          748.2           59.4          2.946         17.287         10.913        180.808          7.948            5.7            0.4           23.6
     08/04/2011           2011             98           2011                              0                            89         3059.4          748.2           59.4          2.946         17.287         10.913        180.808          7.948            5.7            0.4           23.6
     08/04/2012           2012             99           2012                              0                            90         3493.6          847.8           55.7          6.080          0.300          0.000        158.248          0.000            8.0            0.4           14.1
     08/04/2012           2012             99           2012                              0                            90         3493.6          847.8           55.7          6.080          0.300          0.000        158.248          0.000            8.0            0.4           14.1
     06/04/2013           2013             96           2013                              0                            87         2968.5          702.1           57.7          5.494          2.000          0.000        164.007          0.847            6.2            0.4           26.5
     06/04/2013           2013             96           2013                              0                            87         2968.5          702.1           57.7          5.494          2.000          0.000        164.007          0.847            6.2            0.4           26.5
     09/04/2014           2014             99           2014                              0                            90         2671.8          626.5           54.8          6.073          0.800          0.000        151.772          0.000            3.9            0.4            9.9
     09/04/2014           2014             99           2014                              0                            90         2671.8          626.5           54.8          6.073          0.800          0.000        151.772          0.000            3.9            0.4            9.9
     10/04/2015           2015            100           2015                              0                            91         3438.3          913.4           56.7          6.113          0.000          0.000        132.913          0.000           12.4            0.4           11.5
     10/04/2015           2015            100           2015                              0                            91         3438.3          913.4           56.7          6.113          0.000          0.000        132.913          0.000           12.4            0.4           11.5
