# Supplementary material for: Simulations using APSIM suggest that Conservation Agriculture sustains protein yield under changing climate dynamics in Northern Mozambique
Source: BMC Plant Biol. 2025 Nov 13;25:1556. doi: 10.1186/s12870-025-07418-5 (PMC12613769; doi:10.1186/s12870-025-07418-5)
Supplement: Supplementary file 2 — Supplementary Material 2. [file 12870_2025_7418_MOESM2_ESM.zip › APSIM Output_08 Oct 2020/Maize-Cowpea Inter (Conventional 2 Degree and 10% Rainfall) cowpeaout.csv]

ApsimVersion = 7.10 r4158
Title = Maize-Cowpea Inter (Conventional 2 Degree and 10% Rainfall) cowpeaout
Date	year	Day	year	paddock.cowpea.daysaftersowing	paddock.maize.daysaftersowing	Biomass	Yield	biom_n()	eo	infiltration	runoff	esw	drain	surfaceom_wt	dlt_n_min()	no3()
(dd/mm/yyyy)	(year)	(day)	(year)	(day)	(days)	(kg/ha)	(kg/ha)	(kg/ha)	(mm)	(mm)	(mm)	(mm)	(mm)	(kg/ha)	(kg/ha)	(kg/ha)
22/03/1997	1997	81	1997	72	72	765.3	305.6	134.5	5.290	4.230	0.000	159.645	0.000	0.0	0.8	78.7
22/03/1997	1997	81	1997	72	72	765.3	305.6	134.5	5.290	4.230	0.000	159.645	0.000	0.0	0.8	78.7
18/03/1998	1998	77	1998	67	68	957.2	382.7	89.6	5.878	0.000	0.000	146.127	0.000	0.2	0.7	82.4
18/03/1998	1998	77	1998	67	68	957.2	382.7	89.6	5.878	0.000	0.000	146.127	0.000	0.2	0.7	82.4
21/03/1999	1999	80	1999	71	71	993.2	397.0	79.2	2.985	13.663	1.727	175.660	4.659	1.2	0.5	176.7
21/03/1999	1999	80	1999	71	71	993.2	397.0	79.2	2.985	13.663	1.727	175.660	4.659	1.2	0.5	176.7
19/03/2000	2000	79	2000	70	70	1431.0	571.9	76.6	4.318	2.070	0.000	167.956	4.431	0.5	0.5	65.4
19/03/2000	2000	79	2000	70	70	1431.0	571.9	76.6	4.318	2.070	0.000	167.956	4.431	0.5	0.5	65.4
21/03/2001	2001	80	2001	71	71	1093.8	436.8	77.5	4.492	4.860	0.000	168.688	1.453	0.5	0.5	75.4
21/03/2001	2001	80	2001	71	71	1093.8	436.8	77.5	4.492	4.860	0.000	168.688	1.453	0.5	0.5	75.4
20/03/2002	2002	79	2002	69	70	637.7	255.0	80.2	2.597	19.480	9.860	182.979	6.509	0.8	0.5	50.1
20/03/2002	2002	79	2002	69	70	637.7	255.0	80.2	2.597	19.480	9.860	182.979	6.509	0.8	0.5	50.1
19/03/2003	2003	78	2003	69	69	1226.6	489.4	70.1	4.795	0.000	0.000	162.250	0.000	0.1	0.5	64.3
19/03/2003	2003	78	2003	69	69	1226.6	489.4	70.1	4.795	0.000	0.000	162.250	0.000	0.1	0.5	64.3
19/03/2004	2004	79	2004	69	70	710.5	284.2	79.8	5.541	0.000	0.000	153.594	0.000	2.5	0.5	54.0
19/03/2004	2004	79	2004	69	70	710.5	284.2	79.8	5.541	0.000	0.000	153.594	0.000	2.5	0.5	54.0
18/03/2005	2005	77	2005	67	68	1145.1	457.7	69.8	5.129	7.920	0.000	143.490	0.000	0.2	0.5	56.3
18/03/2005	2005	77	2005	67	68	1145.1	457.7	69.8	5.129	7.920	0.000	143.490	0.000	0.2	0.5	56.3
20/03/2006	2006	79	2006	69	70	870.1	348.0	67.1	3.627	12.640	0.680	171.598	2.373	1.0	0.4	94.4
20/03/2006	2006	79	2006	69	70	870.1	348.0	67.1	3.627	12.640	0.680	171.598	2.373	1.0	0.4	94.4
20/03/2007	2007	79	2007	69	70	565.2	226.1	66.0	5.859	0.360	0.000	179.967	9.854	0.1	0.5	19.2
20/03/2007	2007	79	2007	69	70	565.2	226.1	66.0	5.859	0.360	0.000	179.967	9.854	0.1	0.5	19.2
22/03/2008	2008	82	2008	73	73	1197.9	477.7	62.3	4.979	4.410	0.000	167.860	3.189	0.2	0.4	9.1
22/03/2008	2008	82	2008	73	73	1197.9	477.7	62.3	4.979	4.410	0.000	167.860	3.189	0.2	0.4	9.1
20/03/2009	2009	79	2009	70	70	1459.6	581.8	68.8	4.442	12.549	0.411	171.401	2.576	0.6	0.4	36.5
20/03/2009	2009	79	2009	70	70	1459.6	581.8	68.8	4.442	12.549	0.411	171.401	2.576	0.6	0.4	36.5
19/03/2010	2010	78	2010	69	69	1252.6	500.2	67.9	3.351	13.088	1.132	191.854	12.652	0.8	0.4	20.0
19/03/2010	2010	78	2010	69	69	1252.6	500.2	67.9	3.351	13.088	1.132	191.854	12.652	0.8	0.4	20.0
19/03/2011	2011	78	2011	69	69	847.2	338.2	59.7	3.510	3.240	0.000	167.344	2.353	1.0	0.4	24.7
19/03/2011	2011	78	2011	69	69	847.2	338.2	59.7	3.510	3.240	0.000	167.344	2.353	1.0	0.4	24.7
20/03/2012	2012	80	2012	70	71	1253.0	500.8	56.8	6.387	0.000	0.000	147.115	0.000	0.3	0.4	12.6
20/03/2012	2012	80	2012	70	71	1253.0	500.8	56.8	6.387	0.000	0.000	147.115	0.000	0.3	0.4	12.6
18/03/2013	2013	77	2013	67	68	763.1	305.2	58.7	6.628	9.270	0.000	164.205	0.076	1.1	0.4	30.1
18/03/2013	2013	77	2013	67	68	763.1	305.2	58.7	6.628	9.270	0.000	164.205	0.076	1.1	0.4	30.1
20/03/2014	2014	79	2014	69	70	771.9	308.4	56.1	6.405	5.490	0.000	155.576	0.000	0.1	0.4	8.2
20/03/2014	2014	79	2014	69	70	771.9	308.4	56.1	6.405	5.490	0.000	155.576	0.000	0.1	0.4	8.2
21/03/2015	2015	80	2015	71	71	943.0	376.8	56.6	5.835	0.000	0.000	144.130	0.000	0.6	0.4	7.0
21/03/2015	2015	80	2015	71	71	943.0	376.8	56.6	5.835	0.000	0.000	144.130	0.000	0.6	0.4	7.0
