# Supplementary material for: Simulations using APSIM suggest that Conservation Agriculture sustains protein yield under changing climate dynamics in Northern Mozambique
Source: BMC Plant Biol. 2025 Nov 13;25:1556. doi: 10.1186/s12870-025-07418-5 (PMC12613769; doi:10.1186/s12870-025-07418-5)
Supplement: Supplementary file 2 — Supplementary Material 2. [file 12870_2025_7418_MOESM2_ESM.zip › APSIM Output_08 Oct 2020/Maize-Cowpea Inter (Conventional 2 Degree and 10% Rainfall) cowpeaout.out]

ApsimVersion = 7.10 r4158
Title = Maize-Cowpea Inter (Conventional 2 Degree and 10% Rainfall) cowpeaout
           Date           year            Day           year paddock.cowpea.daysaftersowing paddock.maize.daysaftersowing        Biomass          Yield       biom_n()             eo   infiltration         runoff            esw          drain   surfaceom_wt    dlt_n_min()          no3()
   (dd/mm/yyyy)         (year)          (day)         (year)                          (day)                        (days)        (kg/ha)        (kg/ha)        (kg/ha)           (mm)           (mm)           (mm)           (mm)           (mm)        (kg/ha)        (kg/ha)        (kg/ha)
     22/03/1997           1997             81           1997                             72                            72          765.3          305.6          134.5          5.290          4.230          0.000        159.645          0.000            0.0            0.8           78.7
     22/03/1997           1997             81           1997                             72                            72          765.3          305.6          134.5          5.290          4.230          0.000        159.645          0.000            0.0            0.8           78.7
     18/03/1998           1998             77           1998                             67                            68          957.2          382.7           89.6          5.878          0.000          0.000        146.127          0.000            0.2            0.7           82.4
     18/03/1998           1998             77           1998                             67                            68          957.2          382.7           89.6          5.878          0.000          0.000        146.127          0.000            0.2            0.7           82.4
     21/03/1999           1999             80           1999                             71                            71          993.2          397.0           79.2          2.985         13.663          1.727        175.660          4.659            1.2            0.5          176.7
     21/03/1999           1999             80           1999                             71                            71          993.2          397.0           79.2          2.985         13.663          1.727        175.660          4.659            1.2            0.5          176.7
     19/03/2000           2000             79           2000                             70                            70         1431.0          571.9           76.6          4.318          2.070          0.000        167.956          4.431            0.5            0.5           65.4
     19/03/2000           2000             79           2000                             70                            70         1431.0          571.9           76.6          4.318          2.070          0.000        167.956          4.431            0.5            0.5           65.4
     21/03/2001           2001             80           2001                             71                            71         1093.8          436.8           77.5          4.492          4.860          0.000        168.688          1.453            0.5            0.5           75.4
     21/03/2001           2001             80           2001                             71                            71         1093.8          436.8           77.5          4.492          4.860          0.000        168.688          1.453            0.5            0.5           75.4
     20/03/2002           2002             79           2002                             69                            70          637.7          255.0           80.2          2.597         19.480          9.860        182.979          6.509            0.8            0.5           50.1
     20/03/2002           2002             79           2002                             69                            70          637.7          255.0           80.2          2.597         19.480          9.860        182.979          6.509            0.8            0.5           50.1
     19/03/2003           2003             78           2003                             69                            69         1226.6          489.4           70.1          4.795          0.000          0.000        162.250          0.000            0.1            0.5           64.3
     19/03/2003           2003             78           2003                             69                            69         1226.6          489.4           70.1          4.795          0.000          0.000        162.250          0.000            0.1            0.5           64.3
     19/03/2004           2004             79           2004                             69                            70          710.5          284.2           79.8          5.541          0.000          0.000        153.594          0.000            2.5            0.5           54.0
     19/03/2004           2004             79           2004                             69                            70          710.5          284.2           79.8          5.541          0.000          0.000        153.594          0.000            2.5            0.5           54.0
     18/03/2005           2005             77           2005                             67                            68         1145.1          457.7           69.8          5.129          7.920          0.000        143.490          0.000            0.2            0.5           56.3
     18/03/2005           2005             77           2005                             67                            68         1145.1          457.7           69.8          5.129          7.920          0.000        143.490          0.000            0.2            0.5           56.3
     20/03/2006           2006             79           2006                             69                            70          870.1          348.0           67.1          3.627         12.640          0.680        171.598          2.373            1.0            0.4           94.4
     20/03/2006           2006             79           2006                             69                            70          870.1          348.0           67.1          3.627         12.640          0.680        171.598          2.373            1.0            0.4           94.4
     20/03/2007           2007             79           2007                             69                            70          565.2          226.1           66.0          5.859          0.360          0.000        179.967          9.854            0.1            0.5           19.2
     20/03/2007           2007             79           2007                             69                            70          565.2          226.1           66.0          5.859          0.360          0.000        179.967          9.854            0.1            0.5           19.2
     22/03/2008           2008             82           2008                             73                            73         1197.9          477.7           62.3          4.979          4.410          0.000        167.860          3.189            0.2            0.4            9.1
     22/03/2008           2008             82           2008                             73                            73         1197.9          477.7           62.3          4.979          4.410          0.000        167.860          3.189            0.2            0.4            9.1
     20/03/2009           2009             79           2009                             70                            70         1459.6          581.8           68.8          4.442         12.549          0.411        171.401          2.576            0.6            0.4           36.5
     20/03/2009           2009             79           2009                             70                            70         1459.6          581.8           68.8          4.442         12.549          0.411        171.401          2.576            0.6            0.4           36.5
     19/03/2010           2010             78           2010                             69                            69         1252.6          500.2           67.9          3.351         13.088          1.132        191.854         12.652            0.8            0.4           20.0
     19/03/2010           2010             78           2010                             69                            69         1252.6          500.2           67.9          3.351         13.088          1.132        191.854         12.652            0.8            0.4           20.0
     19/03/2011           2011             78           2011                             69                            69          847.2          338.2           59.7          3.510          3.240          0.000        167.344          2.353            1.0            0.4           24.7
     19/03/2011           2011             78           2011                             69                            69          847.2          338.2           59.7          3.510          3.240          0.000        167.344          2.353            1.0            0.4           24.7
     20/03/2012           2012             80           2012                             70                            71         1253.0          500.8           56.8          6.387          0.000          0.000        147.115          0.000            0.3            0.4           12.6
     20/03/2012           2012             80           2012                             70                            71         1253.0          500.8           56.8          6.387          0.000          0.000        147.115          0.000            0.3            0.4           12.6
     18/03/2013           2013             77           2013                             67                            68          763.1          305.2           58.7          6.628          9.270          0.000        164.205          0.076            1.1            0.4           30.1
     18/03/2013           2013             77           2013                             67                            68          763.1          305.2           58.7          6.628          9.270          0.000        164.205          0.076            1.1            0.4           30.1
     20/03/2014           2014             79           2014                             69                            70          771.9          308.4           56.1          6.405          5.490          0.000        155.576          0.000            0.1            0.4            8.2
     20/03/2014           2014             79           2014                             69                            70          771.9          308.4           56.1          6.405          5.490          0.000        155.576          0.000            0.1            0.4            8.2
     21/03/2015           2015             80           2015                             71                            71          943.0          376.8           56.6          5.835          0.000          0.000        144.130          0.000            0.6            0.4            7.0
     21/03/2015           2015             80           2015                             71                            71          943.0          376.8           56.6          5.835          0.000          0.000        144.130          0.000            0.6            0.4            7.0
