# Supplementary material for: Simulations using APSIM suggest that Conservation Agriculture sustains protein yield under changing climate dynamics in Northern Mozambique
Source: BMC Plant Biol. 2025 Nov 13;25:1556. doi: 10.1186/s12870-025-07418-5 (PMC12613769; doi:10.1186/s12870-025-07418-5)
Supplement: Supplementary file 2 — Supplementary Material 2. [file 12870_2025_7418_MOESM2_ESM.zip › APSIM Output_08 Oct 2020/Maize-Cowpea Inter (Conventional 2 Degree and 10% Rainfall) maizeout.csv]

ApsimVersion = 7.10 r4158
Title = Maize-Cowpea Inter (Conventional 2 Degree and 10% Rainfall) maizeout
Date	year	Day	year	paddock.cowpea.daysaftersowing	paddock.maize.daysaftersowing	Biomass	Yield	biom_n()	eo	infiltration	runoff	esw	drain	surfaceom_wt	dlt_n_min()	no3()
(dd/mm/yyyy)	(year)	(day)	(year)	(day)	(days)	(kg/ha)	(kg/ha)	(kg/ha)	(mm)	(mm)	(mm)	(mm)	(mm)	(kg/ha)	(kg/ha)	(kg/ha)
15/04/1997	1997	105	1997	0	96	3150.9	814.5	126.6	6.299	0.000	0.000	159.024	0.511	3.2	0.8	88.4
15/04/1997	1997	105	1997	0	96	3150.9	814.5	126.6	6.299	0.000	0.000	159.024	0.511	3.2	0.8	88.4
06/04/1998	1998	96	1998	0	87	3281.6	871.8	86.4	5.314	1.350	0.000	133.732	0.000	7.8	0.6	94.7
06/04/1998	1998	96	1998	0	87	3281.6	871.8	86.4	5.314	1.350	0.000	133.732	0.000	7.8	0.6	94.7
10/04/1999	1999	100	1999	0	91	3440.1	885.4	78.7	4.674	0.000	0.000	163.477	1.907	3.9	0.5	111.0
10/04/1999	1999	100	1999	0	91	3440.1	885.4	78.7	4.674	0.000	0.000	163.477	1.907	3.9	0.5	111.0
07/04/2000	2000	98	2000	0	89	3785.2	938.8	76.8	4.881	0.810	0.000	163.238	0.839	6.5	0.5	55.7
07/04/2000	2000	98	2000	0	89	3785.2	938.8	76.8	4.881	0.810	0.000	163.238	0.839	6.5	0.5	55.7
10/04/2001	2001	100	2001	0	91	3916.1	938.1	76.7	5.355	0.000	0.000	153.387	0.000	5.5	0.5	72.1
10/04/2001	2001	100	2001	0	91	3916.1	938.1	76.7	5.355	0.000	0.000	153.387	0.000	5.5	0.5	72.1
09/04/2002	2002	99	2002	0	90	3008.8	772.4	77.2	4.761	0.000	0.000	166.122	4.108	2.7	0.5	46.7
09/04/2002	2002	99	2002	0	90	3008.8	772.4	77.2	4.761	0.000	0.000	166.122	4.108	2.7	0.5	46.7
07/04/2003	2003	97	2003	0	88	3626.7	914.4	70.1	5.659	0.000	0.000	159.077	0.603	5.7	0.5	55.5
07/04/2003	2003	97	2003	0	88	3626.7	914.4	70.1	5.659	0.000	0.000	159.077	0.603	5.7	0.5	55.5
07/04/2004	2004	98	2004	0	89	3196.1	841.4	76.7	4.924	0.090	0.000	162.364	0.700	10.2	0.5	58.3
07/04/2004	2004	98	2004	0	89	3196.1	841.4	76.7	4.924	0.090	0.000	162.364	0.700	10.2	0.5	58.3
06/04/2005	2005	96	2005	0	87	3280.5	871.4	67.4	5.342	0.000	0.000	125.977	0.000	10.3	0.5	66.0
06/04/2005	2005	96	2005	0	87	3280.5	871.4	67.4	5.342	0.000	0.000	125.977	0.000	10.3	0.5	66.0
09/04/2006	2006	99	2006	0	90	3357.8	863.6	65.1	4.567	0.540	0.000	165.850	3.292	3.5	0.4	68.9
09/04/2006	2006	99	2006	0	90	3357.8	863.6	65.1	4.567	0.540	0.000	165.850	3.292	3.5	0.4	68.9
08/04/2007	2007	98	2007	0	89	2818.3	741.3	63.6	4.732	17.158	10.562	180.686	6.692	7.6	0.4	26.0
08/04/2007	2007	98	2007	0	89	2818.3	741.3	63.6	4.732	17.158	10.562	180.686	6.692	7.6	0.4	26.0
10/04/2008	2008	101	2008	0	92	3519.7	892.8	61.8	5.280	3.960	0.000	128.524	0.000	22.4	0.4	16.9
10/04/2008	2008	101	2008	0	92	3519.7	892.8	61.8	5.280	3.960	0.000	128.524	0.000	22.4	0.4	16.9
09/04/2009	2009	99	2009	0	90	3606.3	912.0	68.4	5.412	1.710	0.000	160.896	0.258	7.4	0.4	33.8
09/04/2009	2009	99	2009	0	90	3606.3	912.0	68.4	5.412	1.710	0.000	160.896	0.258	7.4	0.4	33.8
08/04/2010	2010	98	2010	0	89	3385.3	836.3	67.1	4.158	10.793	1.357	172.586	4.768	8.0	0.4	25.9
08/04/2010	2010	98	2010	0	89	3385.3	836.3	67.1	4.158	10.793	1.357	172.586	4.768	8.0	0.4	25.9
08/04/2011	2011	98	2011	0	89	3059.5	748.2	58.9	2.946	16.457	8.923	179.418	6.999	5.8	0.4	30.5
08/04/2011	2011	98	2011	0	89	3059.5	748.2	58.9	2.946	16.457	8.923	179.418	6.999	5.8	0.4	30.5
08/04/2012	2012	99	2012	0	90	3493.8	847.8	55.1	6.080	0.270	0.000	158.037	0.000	8.1	0.4	18.8
08/04/2012	2012	99	2012	0	90	3493.8	847.8	55.1	6.080	0.270	0.000	158.037	0.000	8.1	0.4	18.8
06/04/2013	2013	96	2013	0	87	2968.7	702.2	56.3	5.494	1.800	0.000	163.333	0.387	6.3	0.4	33.8
06/04/2013	2013	96	2013	0	87	2968.7	702.2	56.3	5.494	1.800	0.000	163.333	0.387	6.3	0.4	33.8
09/04/2014	2014	99	2014	0	90	2671.9	626.5	54.1	6.073	0.720	0.000	151.109	0.000	3.9	0.4	11.8
09/04/2014	2014	99	2014	0	90	2671.9	626.5	54.1	6.073	0.720	0.000	151.109	0.000	3.9	0.4	11.8
10/04/2015	2015	100	2015	0	91	3438.5	913.5	55.5	6.113	0.000	0.000	130.986	0.000	12.6	0.4	14.1
10/04/2015	2015	100	2015	0	91	3438.5	913.5	55.5	6.113	0.000	0.000	130.986	0.000	12.6	0.4	14.1
