# Supplementary material for: Simulations using APSIM suggest that Conservation Agriculture sustains protein yield under changing climate dynamics in Northern Mozambique
Source: BMC Plant Biol. 2025 Nov 13;25:1556. doi: 10.1186/s12870-025-07418-5 (PMC12613769; doi:10.1186/s12870-025-07418-5)
Supplement: Supplementary file 2 — Supplementary Material 2. [file 12870_2025_7418_MOESM2_ESM.zip › APSIM Output_08 Oct 2020/Maize-Cowpea Inter (Conventional 2 Degree and 10% Rainfall) maizeout.out]

ApsimVersion = 7.10 r4158
Title = Maize-Cowpea Inter (Conventional 2 Degree and 10% Rainfall) maizeout
           Date           year            Day           year paddock.cowpea.daysaftersowing paddock.maize.daysaftersowing        Biomass          Yield       biom_n()             eo   infiltration         runoff            esw          drain   surfaceom_wt    dlt_n_min()          no3()
   (dd/mm/yyyy)         (year)          (day)         (year)                          (day)                        (days)        (kg/ha)        (kg/ha)        (kg/ha)           (mm)           (mm)           (mm)           (mm)           (mm)        (kg/ha)        (kg/ha)        (kg/ha)
     15/04/1997           1997            105           1997                              0                            96         3150.9          814.5          126.6          6.299          0.000          0.000        159.024          0.511            3.2            0.8           88.4
     15/04/1997           1997            105           1997                              0                            96         3150.9          814.5          126.6          6.299          0.000          0.000        159.024          0.511            3.2            0.8           88.4
     06/04/1998           1998             96           1998                              0                            87         3281.6          871.8           86.4          5.314          1.350          0.000        133.732          0.000            7.8            0.6           94.7
     06/04/1998           1998             96           1998                              0                            87         3281.6          871.8           86.4          5.314          1.350          0.000        133.732          0.000            7.8            0.6           94.7
     10/04/1999           1999            100           1999                              0                            91         3440.1          885.4           78.7          4.674          0.000          0.000        163.477          1.907            3.9            0.5          111.0
     10/04/1999           1999            100           1999                              0                            91         3440.1          885.4           78.7          4.674          0.000          0.000        163.477          1.907            3.9            0.5          111.0
     07/04/2000           2000             98           2000                              0                            89         3785.2          938.8           76.8          4.881          0.810          0.000        163.238          0.839            6.5            0.5           55.7
     07/04/2000           2000             98           2000                              0                            89         3785.2          938.8           76.8          4.881          0.810          0.000        163.238          0.839            6.5            0.5           55.7
     10/04/2001           2001            100           2001                              0                            91         3916.1          938.1           76.7          5.355          0.000          0.000        153.387          0.000            5.5            0.5           72.1
     10/04/2001           2001            100           2001                              0                            91         3916.1          938.1           76.7          5.355          0.000          0.000        153.387          0.000            5.5            0.5           72.1
     09/04/2002           2002             99           2002                              0                            90         3008.8          772.4           77.2          4.761          0.000          0.000        166.122          4.108            2.7            0.5           46.7
     09/04/2002           2002             99           2002                              0                            90         3008.8          772.4           77.2          4.761          0.000          0.000        166.122          4.108            2.7            0.5           46.7
     07/04/2003           2003             97           2003                              0                            88         3626.7          914.4           70.1          5.659          0.000          0.000        159.077          0.603            5.7            0.5           55.5
     07/04/2003           2003             97           2003                              0                            88         3626.7          914.4           70.1          5.659          0.000          0.000        159.077          0.603            5.7            0.5           55.5
     07/04/2004           2004             98           2004                              0                            89         3196.1          841.4           76.7          4.924          0.090          0.000        162.364          0.700           10.2            0.5           58.3
     07/04/2004           2004             98           2004                              0                            89         3196.1          841.4           76.7          4.924          0.090          0.000        162.364          0.700           10.2            0.5           58.3
     06/04/2005           2005             96           2005                              0                            87         3280.5          871.4           67.4          5.342          0.000          0.000        125.977          0.000           10.3            0.5           66.0
     06/04/2005           2005             96           2005                              0                            87         3280.5          871.4           67.4          5.342          0.000          0.000        125.977          0.000           10.3            0.5           66.0
     09/04/2006           2006             99           2006                              0                            90         3357.8          863.6           65.1          4.567          0.540          0.000        165.850          3.292            3.5            0.4           68.9
     09/04/2006           2006             99           2006                              0                            90         3357.8          863.6           65.1          4.567          0.540          0.000        165.850          3.292            3.5            0.4           68.9
     08/04/2007           2007             98           2007                              0                            89         2818.3          741.3           63.6          4.732         17.158         10.562        180.686          6.692            7.6            0.4           26.0
     08/04/2007           2007             98           2007                              0                            89         2818.3          741.3           63.6          4.732         17.158         10.562        180.686          6.692            7.6            0.4           26.0
     10/04/2008           2008            101           2008                              0                            92         3519.7          892.8           61.8          5.280          3.960          0.000        128.524          0.000           22.4            0.4           16.9
     10/04/2008           2008            101           2008                              0                            92         3519.7          892.8           61.8          5.280          3.960          0.000        128.524          0.000           22.4            0.4           16.9
     09/04/2009           2009             99           2009                              0                            90         3606.3          912.0           68.4          5.412          1.710          0.000        160.896          0.258            7.4            0.4           33.8
     09/04/2009           2009             99           2009                              0                            90         3606.3          912.0           68.4          5.412          1.710          0.000        160.896          0.258            7.4            0.4           33.8
     08/04/2010           2010             98           2010                              0                            89         3385.3          836.3           67.1          4.158         10.793          1.357        172.586          4.768            8.0            0.4           25.9
     08/04/2010           2010             98           2010                              0                            89         3385.3          836.3           67.1          4.158         10.793          1.357        172.586          4.768            8.0            0.4           25.9
     08/04/2011           2011             98           2011                              0                            89         3059.5          748.2           58.9          2.946         16.457          8.923        179.418          6.999            5.8            0.4           30.5
     08/04/2011           2011             98           2011                              0                            89         3059.5          748.2           58.9          2.946         16.457          8.923        179.418          6.999            5.8            0.4           30.5
     08/04/2012           2012             99           2012                              0                            90         3493.8          847.8           55.1          6.080          0.270          0.000        158.037          0.000            8.1            0.4           18.8
     08/04/2012           2012             99           2012                              0                            90         3493.8          847.8           55.1          6.080          0.270          0.000        158.037          0.000            8.1            0.4           18.8
     06/04/2013           2013             96           2013                              0                            87         2968.7          702.2           56.3          5.494          1.800          0.000        163.333          0.387            6.3            0.4           33.8
     06/04/2013           2013             96           2013                              0                            87         2968.7          702.2           56.3          5.494          1.800          0.000        163.333          0.387            6.3            0.4           33.8
     09/04/2014           2014             99           2014                              0                            90         2671.9          626.5           54.1          6.073          0.720          0.000        151.109          0.000            3.9            0.4           11.8
     09/04/2014           2014             99           2014                              0                            90         2671.9          626.5           54.1          6.073          0.720          0.000        151.109          0.000            3.9            0.4           11.8
     10/04/2015           2015            100           2015                              0                            91         3438.5          913.5           55.5          6.113          0.000          0.000        130.986          0.000           12.6            0.4           14.1
     10/04/2015           2015            100           2015                              0                            91         3438.5          913.5           55.5          6.113          0.000          0.000        130.986          0.000           12.6            0.4           14.1
