# Supplementary material for: Simulations using APSIM suggest that Conservation Agriculture sustains protein yield under changing climate dynamics in Northern Mozambique
Source: BMC Plant Biol. 2025 Nov 13;25:1556. doi: 10.1186/s12870-025-07418-5 (PMC12613769; doi:10.1186/s12870-025-07418-5)
Supplement: Supplementary file 2 — Supplementary Material 2. [file 12870_2025_7418_MOESM2_ESM.zip › APSIM Output_08 Oct 2020/Maize-Cowpea Inter (Conventional 2 Degree and 20% Rainfall) cowpeaout.csv]

ApsimVersion = 7.10 r4158
Title = Maize-Cowpea Inter (Conventional 2 Degree and 20% Rainfall) cowpeaout
Date	year	Day	year	paddock.cowpea.daysaftersowing	paddock.maize.daysaftersowing	Biomass	Yield	biom_n()	eo	infiltration	runoff	esw	drain	surfaceom_wt	dlt_n_min()	no3()
(dd/mm/yyyy)	(year)	(day)	(year)	(day)	(days)	(kg/ha)	(kg/ha)	(kg/ha)	(mm)	(mm)	(mm)	(mm)	(mm)	(kg/ha)	(kg/ha)	(kg/ha)
22/03/1997	1997	81	1997	72	72	647.0	258.2	134.6	5.295	3.760	0.000	158.628	0.000	0.0	0.8	100.2
22/03/1997	1997	81	1997	72	72	647.0	258.2	134.6	5.295	3.760	0.000	158.628	0.000	0.0	0.8	100.2
18/03/1998	1998	77	1998	67	68	957.2	382.7	91.2	5.878	0.000	0.000	144.518	0.000	0.4	0.7	107.5
18/03/1998	1998	77	1998	67	68	957.2	382.7	91.2	5.878	0.000	0.000	144.518	0.000	0.4	0.7	107.5
21/03/1999	1999	80	1999	71	71	993.1	397.0	80.4	2.985	12.526	1.154	173.701	2.761	1.4	0.5	214.1
21/03/1999	1999	80	1999	71	71	993.1	397.0	80.4	2.985	12.526	1.154	173.701	2.761	1.4	0.5	214.1
19/03/2000	2000	79	2000	70	70	1431.0	571.9	76.3	4.318	1.840	0.000	167.247	3.849	0.4	0.5	93.5
19/03/2000	2000	79	2000	70	70	1431.0	571.9	76.3	4.318	1.840	0.000	167.247	3.849	0.4	0.5	93.5
21/03/2001	2001	80	2001	71	71	1093.8	436.8	77.9	4.492	4.320	0.000	166.499	0.000	0.6	0.5	99.6
21/03/2001	2001	80	2001	71	71	1093.8	436.8	77.9	4.492	4.320	0.000	166.499	0.000	0.6	0.5	99.6
20/03/2002	2002	79	2002	69	70	637.6	255.0	79.9	2.597	18.339	7.741	181.152	6.121	0.9	0.5	73.8
20/03/2002	2002	79	2002	69	70	637.6	255.0	79.9	2.597	18.339	7.741	181.152	6.121	0.9	0.5	73.8
19/03/2003	2003	78	2003	69	69	1226.5	489.3	70.1	4.795	0.000	0.000	153.840	0.000	0.1	0.5	83.4
19/03/2003	2003	78	2003	69	69	1226.5	489.3	70.1	4.795	0.000	0.000	153.840	0.000	0.1	0.5	83.4
19/03/2004	2004	79	2004	69	70	710.5	284.2	81.1	5.541	0.000	0.000	153.317	0.000	3.5	0.5	69.2
19/03/2004	2004	79	2004	69	70	710.5	284.2	81.1	5.541	0.000	0.000	153.317	0.000	3.5	0.5	69.2
18/03/2005	2005	77	2005	67	68	1145.0	457.6	69.6	5.129	7.040	0.000	141.201	0.000	0.3	0.5	75.1
18/03/2005	2005	77	2005	67	68	1145.0	457.6	69.6	5.129	7.040	0.000	141.201	0.000	0.3	0.5	75.1
20/03/2006	2006	79	2006	69	70	870.0	348.0	69.6	3.627	11.480	0.360	170.459	1.839	1.5	0.4	116.1
20/03/2006	2006	79	2006	69	70	870.0	348.0	69.6	3.627	11.480	0.360	170.459	1.839	1.5	0.4	116.1
20/03/2007	2007	79	2007	69	70	565.1	226.1	65.5	5.859	0.320	0.000	178.638	9.219	0.1	0.5	33.5
20/03/2007	2007	79	2007	69	70	565.1	226.1	65.5	5.859	0.320	0.000	178.638	9.219	0.1	0.5	33.5
22/03/2008	2008	82	2008	73	73	1197.9	477.7	62.0	4.979	3.920	0.000	166.739	2.270	0.3	0.4	17.0
22/03/2008	2008	82	2008	73	73	1197.9	477.7	62.0	4.979	3.920	0.000	166.739	2.270	0.3	0.4	17.0
20/03/2009	2009	79	2009	70	70	1459.5	581.8	67.4	4.442	11.342	0.178	170.205	2.022	0.8	0.4	49.7
20/03/2009	2009	79	2009	70	70	1459.5	581.8	67.4	4.442	11.342	0.178	170.205	2.022	0.8	0.4	49.7
19/03/2010	2010	78	2010	69	69	1252.6	500.2	67.2	3.351	11.936	0.704	184.839	12.343	1.1	0.4	31.8
19/03/2010	2010	78	2010	69	69	1252.6	500.2	67.2	3.351	11.936	0.704	184.839	12.343	1.1	0.4	31.8
19/03/2011	2011	78	2011	69	69	847.2	338.2	59.4	3.510	2.880	0.000	166.469	1.663	1.2	0.4	35.0
19/03/2011	2011	78	2011	69	69	847.2	338.2	59.4	3.510	2.880	0.000	166.469	1.663	1.2	0.4	35.0
20/03/2012	2012	80	2012	70	71	1253.0	500.8	56.7	6.387	0.000	0.000	146.558	0.000	0.6	0.4	20.4
20/03/2012	2012	80	2012	70	71	1253.0	500.8	56.7	6.387	0.000	0.000	146.558	0.000	0.6	0.4	20.4
18/03/2013	2013	77	2013	67	68	763.1	305.1	57.8	6.628	8.240	0.000	162.788	0.000	1.7	0.4	40.0
18/03/2013	2013	77	2013	67	68	763.1	305.1	57.8	6.628	8.240	0.000	162.788	0.000	1.7	0.4	40.0
20/03/2014	2014	79	2014	69	70	771.9	308.4	55.5	6.405	4.880	0.000	154.575	0.000	0.1	0.4	16.9
20/03/2014	2014	79	2014	69	70	771.9	308.4	55.5	6.405	4.880	0.000	154.575	0.000	0.1	0.4	16.9
21/03/2015	2015	80	2015	71	71	943.0	376.8	56.1	5.835	0.000	0.000	143.430	0.000	0.8	0.4	11.6
21/03/2015	2015	80	2015	71	71	943.0	376.8	56.1	5.835	0.000	0.000	143.430	0.000	0.8	0.4	11.6
