# Supplementary material for: Simulations using APSIM suggest that Conservation Agriculture sustains protein yield under changing climate dynamics in Northern Mozambique
Source: BMC Plant Biol. 2025 Nov 13;25:1556. doi: 10.1186/s12870-025-07418-5 (PMC12613769; doi:10.1186/s12870-025-07418-5)
Supplement: Supplementary file 2 — Supplementary Material 2. [file 12870_2025_7418_MOESM2_ESM.zip › APSIM Output_08 Oct 2020/Maize-Cowpea Inter (Conventional 2 Degree and 20% Rainfall) cowpeaout.out]

ApsimVersion = 7.10 r4158
Title = Maize-Cowpea Inter (Conventional 2 Degree and 20% Rainfall) cowpeaout
           Date           year            Day           year paddock.cowpea.daysaftersowing paddock.maize.daysaftersowing        Biomass          Yield       biom_n()             eo   infiltration         runoff            esw          drain   surfaceom_wt    dlt_n_min()          no3()
   (dd/mm/yyyy)         (year)          (day)         (year)                          (day)                        (days)        (kg/ha)        (kg/ha)        (kg/ha)           (mm)           (mm)           (mm)           (mm)           (mm)        (kg/ha)        (kg/ha)        (kg/ha)
     22/03/1997           1997             81           1997                             72                            72          647.0          258.2          134.6          5.295          3.760          0.000        158.628          0.000            0.0            0.8          100.2
     22/03/1997           1997             81           1997                             72                            72          647.0          258.2          134.6          5.295          3.760          0.000        158.628          0.000            0.0            0.8          100.2
     18/03/1998           1998             77           1998                             67                            68          957.2          382.7           91.2          5.878          0.000          0.000        144.518          0.000            0.4            0.7          107.5
     18/03/1998           1998             77           1998                             67                            68          957.2          382.7           91.2          5.878          0.000          0.000        144.518          0.000            0.4            0.7          107.5
     21/03/1999           1999             80           1999                             71                            71          993.1          397.0           80.4          2.985         12.526          1.154        173.701          2.761            1.4            0.5          214.1
     21/03/1999           1999             80           1999                             71                            71          993.1          397.0           80.4          2.985         12.526          1.154        173.701          2.761            1.4            0.5          214.1
     19/03/2000           2000             79           2000                             70                            70         1431.0          571.9           76.3          4.318          1.840          0.000        167.247          3.849            0.4            0.5           93.5
     19/03/2000           2000             79           2000                             70                            70         1431.0          571.9           76.3          4.318          1.840          0.000        167.247          3.849            0.4            0.5           93.5
     21/03/2001           2001             80           2001                             71                            71         1093.8          436.8           77.9          4.492          4.320          0.000        166.499          0.000            0.6            0.5           99.6
     21/03/2001           2001             80           2001                             71                            71         1093.8          436.8           77.9          4.492          4.320          0.000        166.499          0.000            0.6            0.5           99.6
     20/03/2002           2002             79           2002                             69                            70          637.6          255.0           79.9          2.597         18.339          7.741        181.152          6.121            0.9            0.5           73.8
     20/03/2002           2002             79           2002                             69                            70          637.6          255.0           79.9          2.597         18.339          7.741        181.152          6.121            0.9            0.5           73.8
     19/03/2003           2003             78           2003                             69                            69         1226.5          489.3           70.1          4.795          0.000          0.000        153.840          0.000            0.1            0.5           83.4
     19/03/2003           2003             78           2003                             69                            69         1226.5          489.3           70.1          4.795          0.000          0.000        153.840          0.000            0.1            0.5           83.4
     19/03/2004           2004             79           2004                             69                            70          710.5          284.2           81.1          5.541          0.000          0.000        153.317          0.000            3.5            0.5           69.2
     19/03/2004           2004             79           2004                             69                            70          710.5          284.2           81.1          5.541          0.000          0.000        153.317          0.000            3.5            0.5           69.2
     18/03/2005           2005             77           2005                             67                            68         1145.0          457.6           69.6          5.129          7.040          0.000        141.201          0.000            0.3            0.5           75.1
     18/03/2005           2005             77           2005                             67                            68         1145.0          457.6           69.6          5.129          7.040          0.000        141.201          0.000            0.3            0.5           75.1
     20/03/2006           2006             79           2006                             69                            70          870.0          348.0           69.6          3.627         11.480          0.360        170.459          1.839            1.5            0.4          116.1
     20/03/2006           2006             79           2006                             69                            70          870.0          348.0           69.6          3.627         11.480          0.360        170.459          1.839            1.5            0.4          116.1
     20/03/2007           2007             79           2007                             69                            70          565.1          226.1           65.5          5.859          0.320          0.000        178.638          9.219            0.1            0.5           33.5
     20/03/2007           2007             79           2007                             69                            70          565.1          226.1           65.5          5.859          0.320          0.000        178.638          9.219            0.1            0.5           33.5
     22/03/2008           2008             82           2008                             73                            73         1197.9          477.7           62.0          4.979          3.920          0.000        166.739          2.270            0.3            0.4           17.0
     22/03/2008           2008             82           2008                             73                            73         1197.9          477.7           62.0          4.979          3.920          0.000        166.739          2.270            0.3            0.4           17.0
     20/03/2009           2009             79           2009                             70                            70         1459.5          581.8           67.4          4.442         11.342          0.178        170.205          2.022            0.8            0.4           49.7
     20/03/2009           2009             79           2009                             70                            70         1459.5          581.8           67.4          4.442         11.342          0.178        170.205          2.022            0.8            0.4           49.7
     19/03/2010           2010             78           2010                             69                            69         1252.6          500.2           67.2          3.351         11.936          0.704        184.839         12.343            1.1            0.4           31.8
     19/03/2010           2010             78           2010                             69                            69         1252.6          500.2           67.2          3.351         11.936          0.704        184.839         12.343            1.1            0.4           31.8
     19/03/2011           2011             78           2011                             69                            69          847.2          338.2           59.4          3.510          2.880          0.000        166.469          1.663            1.2            0.4           35.0
     19/03/2011           2011             78           2011                             69                            69          847.2          338.2           59.4          3.510          2.880          0.000        166.469          1.663            1.2            0.4           35.0
     20/03/2012           2012             80           2012                             70                            71         1253.0          500.8           56.7          6.387          0.000          0.000        146.558          0.000            0.6            0.4           20.4
     20/03/2012           2012             80           2012                             70                            71         1253.0          500.8           56.7          6.387          0.000          0.000        146.558          0.000            0.6            0.4           20.4
     18/03/2013           2013             77           2013                             67                            68          763.1          305.1           57.8          6.628          8.240          0.000        162.788          0.000            1.7            0.4           40.0
     18/03/2013           2013             77           2013                             67                            68          763.1          305.1           57.8          6.628          8.240          0.000        162.788          0.000            1.7            0.4           40.0
     20/03/2014           2014             79           2014                             69                            70          771.9          308.4           55.5          6.405          4.880          0.000        154.575          0.000            0.1            0.4           16.9
     20/03/2014           2014             79           2014                             69                            70          771.9          308.4           55.5          6.405          4.880          0.000        154.575          0.000            0.1            0.4           16.9
     21/03/2015           2015             80           2015                             71                            71          943.0          376.8           56.1          5.835          0.000          0.000        143.430          0.000            0.8            0.4           11.6
     21/03/2015           2015             80           2015                             71                            71          943.0          376.8           56.1          5.835          0.000          0.000        143.430          0.000            0.8            0.4           11.6
