# Supplementary material for: Simulations using APSIM suggest that Conservation Agriculture sustains protein yield under changing climate dynamics in Northern Mozambique
Source: BMC Plant Biol. 2025 Nov 13;25:1556. doi: 10.1186/s12870-025-07418-5 (PMC12613769; doi:10.1186/s12870-025-07418-5)
Supplement: Supplementary file 2 — Supplementary Material 2. [file 12870_2025_7418_MOESM2_ESM.zip › APSIM Output_08 Oct 2020/Maize-Cowpea Inter (Conventional 2 Degree and 20% Rainfall) maizeout.csv]

ApsimVersion = 7.10 r4158
Title = Maize-Cowpea Inter (Conventional 2 Degree and 20% Rainfall) maizeout
Date	year	Day	year	paddock.cowpea.daysaftersowing	paddock.maize.daysaftersowing	Biomass	Yield	biom_n()	eo	infiltration	runoff	esw	drain	surfaceom_wt	dlt_n_min()	no3()
(dd/mm/yyyy)	(year)	(day)	(year)	(day)	(days)	(kg/ha)	(kg/ha)	(kg/ha)	(mm)	(mm)	(mm)	(mm)	(mm)	(kg/ha)	(kg/ha)	(kg/ha)
17/04/1997	1997	107	1997	0	98	3174.2	816.2	125.7	4.657	0.080	0.000	155.813	0.000	2.8	0.8	110.7
17/04/1997	1997	107	1997	0	98	3174.2	816.2	125.7	4.657	0.080	0.000	155.813	0.000	2.8	0.8	110.7
06/04/1998	1998	96	1998	0	87	3282.0	871.9	87.8	5.314	1.200	0.000	128.474	0.000	8.1	0.6	120.0
06/04/1998	1998	96	1998	0	87	3282.0	871.9	87.8	5.314	1.200	0.000	128.474	0.000	8.1	0.6	120.0
10/04/1999	1999	100	1999	0	91	3440.6	885.5	79.8	4.674	0.000	0.000	163.074	1.509	4.0	0.5	143.8
10/04/1999	1999	100	1999	0	91	3440.6	885.5	79.8	4.674	0.000	0.000	163.074	1.509	4.0	0.5	143.8
07/04/2000	2000	98	2000	0	89	3785.9	938.9	76.6	4.881	0.720	0.000	162.702	0.472	6.5	0.5	78.9
07/04/2000	2000	98	2000	0	89	3785.9	938.9	76.6	4.881	0.720	0.000	162.702	0.472	6.5	0.5	78.9
10/04/2001	2001	100	2001	0	91	3916.4	938.1	77.1	5.355	0.000	0.000	152.976	0.000	5.9	0.5	94.6
10/04/2001	2001	100	2001	0	91	3916.4	938.1	77.1	5.355	0.000	0.000	152.976	0.000	5.9	0.5	94.6
09/04/2002	2002	99	2002	0	90	3009.2	772.5	77.0	4.761	0.000	0.000	165.697	3.681	2.7	0.5	66.5
09/04/2002	2002	99	2002	0	90	3009.2	772.5	77.0	4.761	0.000	0.000	165.697	3.681	2.7	0.5	66.5
07/04/2003	2003	97	2003	0	88	3627.0	914.4	70.0	5.659	0.000	0.000	158.822	0.478	5.8	0.5	74.3
07/04/2003	2003	97	2003	0	88	3627.0	914.4	70.0	5.659	0.000	0.000	158.822	0.478	5.8	0.5	74.3
07/04/2004	2004	98	2004	0	89	3196.3	841.4	77.9	4.924	0.080	0.000	161.821	0.428	10.7	0.5	73.2
07/04/2004	2004	98	2004	0	89	3196.3	841.4	77.9	4.924	0.080	0.000	161.821	0.428	10.7	0.5	73.2
06/04/2005	2005	96	2005	0	87	3280.9	871.5	67.2	5.342	0.000	0.000	121.107	0.000	11.2	0.5	84.8
06/04/2005	2005	96	2005	0	87	3280.9	871.5	67.2	5.342	0.000	0.000	121.107	0.000	11.2	0.5	84.8
09/04/2006	2006	99	2006	0	90	3358.2	863.7	67.3	4.567	0.480	0.000	165.229	2.734	3.6	0.4	88.5
09/04/2006	2006	99	2006	0	90	3358.2	863.7	67.3	4.567	0.480	0.000	165.229	2.734	3.6	0.4	88.5
08/04/2007	2007	98	2007	0	89	2818.7	741.4	63.1	4.732	16.227	8.413	178.532	5.332	7.7	0.4	39.5
08/04/2007	2007	98	2007	0	89	2818.7	741.4	63.1	4.732	16.227	8.413	178.532	5.332	7.7	0.4	39.5
10/04/2008	2008	101	2008	0	92	3519.8	892.8	61.6	5.280	3.520	0.000	127.764	0.000	22.9	0.4	24.8
10/04/2008	2008	101	2008	0	92	3519.8	892.8	61.6	5.280	3.520	0.000	127.764	0.000	22.9	0.4	24.8
09/04/2009	2009	99	2009	0	90	3606.5	912.1	67.1	5.412	1.520	0.000	160.407	0.184	7.6	0.4	45.5
09/04/2009	2009	99	2009	0	90	3606.5	912.1	67.1	5.412	1.520	0.000	160.407	0.184	7.6	0.4	45.5
08/04/2010	2010	98	2010	0	89	3385.6	836.3	66.5	4.158	9.983	0.817	171.030	3.489	8.3	0.4	37.1
08/04/2010	2010	98	2010	0	89	3385.6	836.3	66.5	4.158	9.983	0.817	171.030	3.489	8.3	0.4	37.1
08/04/2011	2011	98	2011	0	89	3059.7	748.3	58.6	2.946	15.518	7.042	177.792	5.895	5.9	0.4	40.9
08/04/2011	2011	98	2011	0	89	3059.7	748.3	58.6	2.946	15.518	7.042	177.792	5.895	5.9	0.4	40.9
08/04/2012	2012	99	2012	0	90	3493.9	847.9	55.0	6.080	0.240	0.000	157.732	0.000	8.2	0.4	26.7
08/04/2012	2012	99	2012	0	90	3493.9	847.9	55.0	6.080	0.240	0.000	157.732	0.000	8.2	0.4	26.7
06/04/2013	2013	96	2013	0	87	2968.8	702.2	55.5	5.494	1.600	0.000	161.328	0.000	6.6	0.4	43.3
06/04/2013	2013	96	2013	0	87	2968.8	702.2	55.5	5.494	1.600	0.000	161.328	0.000	6.6	0.4	43.3
09/04/2014	2014	99	2014	0	90	2672.2	626.6	53.5	6.073	0.640	0.000	150.549	0.000	4.9	0.4	17.0
09/04/2014	2014	99	2014	0	90	2672.2	626.6	53.5	6.073	0.640	0.000	150.549	0.000	4.9	0.4	17.0
10/04/2015	2015	100	2015	0	91	3438.6	913.5	55.0	6.113	0.000	0.000	127.492	0.000	12.8	0.4	18.6
10/04/2015	2015	100	2015	0	91	3438.6	913.5	55.0	6.113	0.000	0.000	127.492	0.000	12.8	0.4	18.6
