# Supplementary material for: Simulations using APSIM suggest that Conservation Agriculture sustains protein yield under changing climate dynamics in Northern Mozambique
Source: BMC Plant Biol. 2025 Nov 13;25:1556. doi: 10.1186/s12870-025-07418-5 (PMC12613769; doi:10.1186/s12870-025-07418-5)
Supplement: Supplementary file 2 — Supplementary Material 2. [file 12870_2025_7418_MOESM2_ESM.zip › APSIM Output_08 Oct 2020/Maize-Cowpea Inter (Conventional 2 Degree and 20% Rainfall) maizeout.out]

ApsimVersion = 7.10 r4158
Title = Maize-Cowpea Inter (Conventional 2 Degree and 20% Rainfall) maizeout
           Date           year            Day           year paddock.cowpea.daysaftersowing paddock.maize.daysaftersowing        Biomass          Yield       biom_n()             eo   infiltration         runoff            esw          drain   surfaceom_wt    dlt_n_min()          no3()
   (dd/mm/yyyy)         (year)          (day)         (year)                          (day)                        (days)        (kg/ha)        (kg/ha)        (kg/ha)           (mm)           (mm)           (mm)           (mm)           (mm)        (kg/ha)        (kg/ha)        (kg/ha)
     17/04/1997           1997            107           1997                              0                            98         3174.2          816.2          125.7          4.657          0.080          0.000        155.813          0.000            2.8            0.8          110.7
     17/04/1997           1997            107           1997                              0                            98         3174.2          816.2          125.7          4.657          0.080          0.000        155.813          0.000            2.8            0.8          110.7
     06/04/1998           1998             96           1998                              0                            87         3282.0          871.9           87.8          5.314          1.200          0.000        128.474          0.000            8.1            0.6          120.0
     06/04/1998           1998             96           1998                              0                            87         3282.0          871.9           87.8          5.314          1.200          0.000        128.474          0.000            8.1            0.6          120.0
     10/04/1999           1999            100           1999                              0                            91         3440.6          885.5           79.8          4.674          0.000          0.000        163.074          1.509            4.0            0.5          143.8
     10/04/1999           1999            100           1999                              0                            91         3440.6          885.5           79.8          4.674          0.000          0.000        163.074          1.509            4.0            0.5          143.8
     07/04/2000           2000             98           2000                              0                            89         3785.9          938.9           76.6          4.881          0.720          0.000        162.702          0.472            6.5            0.5           78.9
     07/04/2000           2000             98           2000                              0                            89         3785.9          938.9           76.6          4.881          0.720          0.000        162.702          0.472            6.5            0.5           78.9
     10/04/2001           2001            100           2001                              0                            91         3916.4          938.1           77.1          5.355          0.000          0.000        152.976          0.000            5.9            0.5           94.6
     10/04/2001           2001            100           2001                              0                            91         3916.4          938.1           77.1          5.355          0.000          0.000        152.976          0.000            5.9            0.5           94.6
     09/04/2002           2002             99           2002                              0                            90         3009.2          772.5           77.0          4.761          0.000          0.000        165.697          3.681            2.7            0.5           66.5
     09/04/2002           2002             99           2002                              0                            90         3009.2          772.5           77.0          4.761          0.000          0.000        165.697          3.681            2.7            0.5           66.5
     07/04/2003           2003             97           2003                              0                            88         3627.0          914.4           70.0          5.659          0.000          0.000        158.822          0.478            5.8            0.5           74.3
     07/04/2003           2003             97           2003                              0                            88         3627.0          914.4           70.0          5.659          0.000          0.000        158.822          0.478            5.8            0.5           74.3
     07/04/2004           2004             98           2004                              0                            89         3196.3          841.4           77.9          4.924          0.080          0.000        161.821          0.428           10.7            0.5           73.2
     07/04/2004           2004             98           2004                              0                            89         3196.3          841.4           77.9          4.924          0.080          0.000        161.821          0.428           10.7            0.5           73.2
     06/04/2005           2005             96           2005                              0                            87         3280.9          871.5           67.2          5.342          0.000          0.000        121.107          0.000           11.2            0.5           84.8
     06/04/2005           2005             96           2005                              0                            87         3280.9          871.5           67.2          5.342          0.000          0.000        121.107          0.000           11.2            0.5           84.8
     09/04/2006           2006             99           2006                              0                            90         3358.2          863.7           67.3          4.567          0.480          0.000        165.229          2.734            3.6            0.4           88.5
     09/04/2006           2006             99           2006                              0                            90         3358.2          863.7           67.3          4.567          0.480          0.000        165.229          2.734            3.6            0.4           88.5
     08/04/2007           2007             98           2007                              0                            89         2818.7          741.4           63.1          4.732         16.227          8.413        178.532          5.332            7.7            0.4           39.5
     08/04/2007           2007             98           2007                              0                            89         2818.7          741.4           63.1          4.732         16.227          8.413        178.532          5.332            7.7            0.4           39.5
     10/04/2008           2008            101           2008                              0                            92         3519.8          892.8           61.6          5.280          3.520          0.000        127.764          0.000           22.9            0.4           24.8
     10/04/2008           2008            101           2008                              0                            92         3519.8          892.8           61.6          5.280          3.520          0.000        127.764          0.000           22.9            0.4           24.8
     09/04/2009           2009             99           2009                              0                            90         3606.5          912.1           67.1          5.412          1.520          0.000        160.407          0.184            7.6            0.4           45.5
     09/04/2009           2009             99           2009                              0                            90         3606.5          912.1           67.1          5.412          1.520          0.000        160.407          0.184            7.6            0.4           45.5
     08/04/2010           2010             98           2010                              0                            89         3385.6          836.3           66.5          4.158          9.983          0.817        171.030          3.489            8.3            0.4           37.1
     08/04/2010           2010             98           2010                              0                            89         3385.6          836.3           66.5          4.158          9.983          0.817        171.030          3.489            8.3            0.4           37.1
     08/04/2011           2011             98           2011                              0                            89         3059.7          748.3           58.6          2.946         15.518          7.042        177.792          5.895            5.9            0.4           40.9
     08/04/2011           2011             98           2011                              0                            89         3059.7          748.3           58.6          2.946         15.518          7.042        177.792          5.895            5.9            0.4           40.9
     08/04/2012           2012             99           2012                              0                            90         3493.9          847.9           55.0          6.080          0.240          0.000        157.732          0.000            8.2            0.4           26.7
     08/04/2012           2012             99           2012                              0                            90         3493.9          847.9           55.0          6.080          0.240          0.000        157.732          0.000            8.2            0.4           26.7
     06/04/2013           2013             96           2013                              0                            87         2968.8          702.2           55.5          5.494          1.600          0.000        161.328          0.000            6.6            0.4           43.3
     06/04/2013           2013             96           2013                              0                            87         2968.8          702.2           55.5          5.494          1.600          0.000        161.328          0.000            6.6            0.4           43.3
     09/04/2014           2014             99           2014                              0                            90         2672.2          626.6           53.5          6.073          0.640          0.000        150.549          0.000            4.9            0.4           17.0
     09/04/2014           2014             99           2014                              0                            90         2672.2          626.6           53.5          6.073          0.640          0.000        150.549          0.000            4.9            0.4           17.0
     10/04/2015           2015            100           2015                              0                            91         3438.6          913.5           55.0          6.113          0.000          0.000        127.492          0.000           12.8            0.4           18.6
     10/04/2015           2015            100           2015                              0                            91         3438.6          913.5           55.0          6.113          0.000          0.000        127.492          0.000           12.8            0.4           18.6
