# Supplementary material for: Simulations using APSIM suggest that Conservation Agriculture sustains protein yield under changing climate dynamics in Northern Mozambique
Source: BMC Plant Biol. 2025 Nov 13;25:1556. doi: 10.1186/s12870-025-07418-5 (PMC12613769; doi:10.1186/s12870-025-07418-5)
Supplement: Supplementary file 2 — Supplementary Material 2. [file 12870_2025_7418_MOESM2_ESM.zip › APSIM Output_08 Oct 2020/Maize-Cowpea Inter (Conventional 3 Degree and 0% Rainfall) cowpeaout.csv]

ApsimVersion = 7.10 r4158
Title = Maize-Cowpea Inter (Conventional 3 Degree and 0% Rainfall) cowpeaout
Date	year	Day	year	paddock.cowpea.daysaftersowing	paddock.maize.daysaftersowing	Biomass	Yield	biom_n()	eo	infiltration	runoff	esw	drain	surfaceom_wt	dlt_n_min()	no3()
(dd/mm/yyyy)	(year)	(day)	(year)	(day)	(days)	(kg/ha)	(kg/ha)	(kg/ha)	(mm)	(mm)	(mm)	(mm)	(mm)	(kg/ha)	(kg/ha)	(kg/ha)
19/03/1997	1997	78	1997	68	69	545.2	218.1	134.1	5.468	0.100	0.000	170.019	6.901	0.0	0.8	71.7
19/03/1997	1997	78	1997	68	69	545.2	218.1	134.1	5.468	0.100	0.000	170.019	6.901	0.0	0.8	71.7
14/03/1998	1998	73	1998	63	64	654.9	261.9	84.0	6.125	0.300	0.000	158.061	0.000	0.1	0.7	77.3
14/03/1998	1998	73	1998	63	64	654.9	261.9	84.0	6.125	0.300	0.000	158.061	0.000	0.1	0.7	77.3
17/03/1999	1999	76	1999	66	67	747.5	298.9	73.9	6.283	0.000	0.000	170.207	4.395	1.3	0.5	172.8
17/03/1999	1999	76	1999	66	67	747.5	298.9	73.9	6.283	0.000	0.000	170.207	4.395	1.3	0.5	172.8
15/03/2000	2000	75	2000	66	66	1037.0	413.8	71.6	5.911	0.100	0.000	164.926	4.527	0.5	0.5	65.2
15/03/2000	2000	75	2000	66	66	1037.0	413.8	71.6	5.911	0.100	0.000	164.926	4.527	0.5	0.5	65.2
18/03/2001	2001	77	2001	68	68	847.4	338.4	72.9	5.024	2.300	0.000	158.897	0.000	0.6	0.5	72.6
18/03/2001	2001	77	2001	68	68	847.4	338.4	72.9	5.024	2.300	0.000	158.897	0.000	0.6	0.5	72.6
17/03/2002	2002	76	2002	66	67	480.4	192.2	73.7	4.916	0.600	0.000	169.469	5.467	0.7	0.6	46.0
17/03/2002	2002	76	2002	66	67	480.4	192.2	73.7	4.916	0.600	0.000	169.469	5.467	0.7	0.6	46.0
16/03/2003	2003	75	2003	66	66	968.5	386.7	65.4	4.824	18.494	6.206	161.345	0.000	0.2	0.5	60.6
16/03/2003	2003	75	2003	66	66	968.5	386.7	65.4	4.824	18.494	6.206	161.345	0.000	0.2	0.5	60.6
15/03/2004	2004	75	2004	65	66	529.2	211.7	70.1	5.201	0.000	0.000	166.689	4.483	1.6	0.5	52.7
15/03/2004	2004	75	2004	65	66	529.2	211.7	70.1	5.201	0.000	0.000	166.689	4.483	1.6	0.5	52.7
15/03/2005	2005	74	2005	64	65	805.2	321.9	64.2	6.414	0.000	0.000	144.763	0.000	0.2	0.5	50.8
15/03/2005	2005	74	2005	64	65	805.2	321.9	64.2	6.414	0.000	0.000	144.763	0.000	0.2	0.5	50.8
16/03/2006	2006	75	2006	65	66	695.5	278.1	60.9	5.512	0.000	0.000	164.627	2.166	0.8	0.5	89.2
16/03/2006	2006	75	2006	65	66	695.5	278.1	60.9	5.512	0.000	0.000	164.627	2.166	0.8	0.5	89.2
16/03/2007	2007	75	2007	65	66	544.0	217.5	60.0	6.144	10.300	0.000	161.645	0.000	0.1	0.4	16.9
16/03/2007	2007	75	2007	65	66	544.0	217.5	60.0	6.144	10.300	0.000	161.645	0.000	0.1	0.4	16.9
18/03/2008	2008	78	2008	69	69	936.1	373.4	55.9	3.783	16.684	1.716	168.804	0.000	0.2	0.4	9.4
18/03/2008	2008	78	2008	69	69	936.1	373.4	55.9	3.783	16.684	1.716	168.804	0.000	0.2	0.4	9.4
17/03/2009	2009	76	2009	67	67	1095.0	437.1	61.7	6.299	2.500	0.000	163.526	1.003	0.6	0.4	33.8
17/03/2009	2009	76	2009	67	67	1095.0	437.1	61.7	6.299	2.500	0.000	163.526	1.003	0.6	0.4	33.8
16/03/2010	2010	75	2010	66	66	918.6	367.2	62.8	1.184	20.126	8.974	201.601	13.013	0.7	0.3	19.2
16/03/2010	2010	75	2010	66	66	918.6	367.2	62.8	1.184	20.126	8.974	201.601	13.013	0.7	0.3	19.2
16/03/2011	2011	75	2011	65	66	582.4	233.0	54.4	2.977	13.981	2.419	171.888	0.906	0.9	0.4	23.4
16/03/2011	2011	75	2011	65	66	582.4	233.0	54.4	2.977	13.981	2.419	171.888	0.906	0.9	0.4	23.4
17/03/2012	2012	77	2012	67	68	982.8	393.0	51.6	6.617	0.000	0.000	154.340	0.000	0.2	0.4	12.2
17/03/2012	2012	77	2012	67	68	982.8	393.0	51.6	6.617	0.000	0.000	154.340	0.000	0.2	0.4	12.2
15/03/2013	2013	74	2013	64	65	514.5	205.8	53.5	6.476	0.400	0.000	168.560	4.804	1.3	0.4	26.3
15/03/2013	2013	74	2013	64	65	514.5	205.8	53.5	6.476	0.400	0.000	168.560	4.804	1.3	0.4	26.3
17/03/2014	2014	76	2014	66	67	488.6	195.4	51.2	6.830	0.000	0.000	160.760	1.134	0.1	0.4	6.8
17/03/2014	2014	76	2014	66	67	488.6	195.4	51.2	6.830	0.000	0.000	160.760	1.134	0.1	0.4	6.8
18/03/2015	2015	77	2015	67	68	767.2	306.9	53.1	6.563	0.300	0.000	150.102	0.000	0.5	0.4	7.1
18/03/2015	2015	77	2015	67	68	767.2	306.9	53.1	6.563	0.300	0.000	150.102	0.000	0.5	0.4	7.1
