# Supplementary material for: Simulations using APSIM suggest that Conservation Agriculture sustains protein yield under changing climate dynamics in Northern Mozambique
Source: BMC Plant Biol. 2025 Nov 13;25:1556. doi: 10.1186/s12870-025-07418-5 (PMC12613769; doi:10.1186/s12870-025-07418-5)
Supplement: Supplementary file 2 — Supplementary Material 2. [file 12870_2025_7418_MOESM2_ESM.zip › APSIM Output_08 Oct 2020/Maize-Cowpea Inter (Conventional 3 Degree and 0% Rainfall) cowpeaout.out]

ApsimVersion = 7.10 r4158
Title = Maize-Cowpea Inter (Conventional 3 Degree and 0% Rainfall) cowpeaout
           Date           year            Day           year paddock.cowpea.daysaftersowing paddock.maize.daysaftersowing        Biomass          Yield       biom_n()             eo   infiltration         runoff            esw          drain   surfaceom_wt    dlt_n_min()          no3()
   (dd/mm/yyyy)         (year)          (day)         (year)                          (day)                        (days)        (kg/ha)        (kg/ha)        (kg/ha)           (mm)           (mm)           (mm)           (mm)           (mm)        (kg/ha)        (kg/ha)        (kg/ha)
     19/03/1997           1997             78           1997                             68                            69          545.2          218.1          134.1          5.468          0.100          0.000        170.019          6.901            0.0            0.8           71.7
     19/03/1997           1997             78           1997                             68                            69          545.2          218.1          134.1          5.468          0.100          0.000        170.019          6.901            0.0            0.8           71.7
     14/03/1998           1998             73           1998                             63                            64          654.9          261.9           84.0          6.125          0.300          0.000        158.061          0.000            0.1            0.7           77.3
     14/03/1998           1998             73           1998                             63                            64          654.9          261.9           84.0          6.125          0.300          0.000        158.061          0.000            0.1            0.7           77.3
     17/03/1999           1999             76           1999                             66                            67          747.5          298.9           73.9          6.283          0.000          0.000        170.207          4.395            1.3            0.5          172.8
     17/03/1999           1999             76           1999                             66                            67          747.5          298.9           73.9          6.283          0.000          0.000        170.207          4.395            1.3            0.5          172.8
     15/03/2000           2000             75           2000                             66                            66         1037.0          413.8           71.6          5.911          0.100          0.000        164.926          4.527            0.5            0.5           65.2
     15/03/2000           2000             75           2000                             66                            66         1037.0          413.8           71.6          5.911          0.100          0.000        164.926          4.527            0.5            0.5           65.2
     18/03/2001           2001             77           2001                             68                            68          847.4          338.4           72.9          5.024          2.300          0.000        158.897          0.000            0.6            0.5           72.6
     18/03/2001           2001             77           2001                             68                            68          847.4          338.4           72.9          5.024          2.300          0.000        158.897          0.000            0.6            0.5           72.6
     17/03/2002           2002             76           2002                             66                            67          480.4          192.2           73.7          4.916          0.600          0.000        169.469          5.467            0.7            0.6           46.0
     17/03/2002           2002             76           2002                             66                            67          480.4          192.2           73.7          4.916          0.600          0.000        169.469          5.467            0.7            0.6           46.0
     16/03/2003           2003             75           2003                             66                            66          968.5          386.7           65.4          4.824         18.494          6.206        161.345          0.000            0.2            0.5           60.6
     16/03/2003           2003             75           2003                             66                            66          968.5          386.7           65.4          4.824         18.494          6.206        161.345          0.000            0.2            0.5           60.6
     15/03/2004           2004             75           2004                             65                            66          529.2          211.7           70.1          5.201          0.000          0.000        166.689          4.483            1.6            0.5           52.7
     15/03/2004           2004             75           2004                             65                            66          529.2          211.7           70.1          5.201          0.000          0.000        166.689          4.483            1.6            0.5           52.7
     15/03/2005           2005             74           2005                             64                            65          805.2          321.9           64.2          6.414          0.000          0.000        144.763          0.000            0.2            0.5           50.8
     15/03/2005           2005             74           2005                             64                            65          805.2          321.9           64.2          6.414          0.000          0.000        144.763          0.000            0.2            0.5           50.8
     16/03/2006           2006             75           2006                             65                            66          695.5          278.1           60.9          5.512          0.000          0.000        164.627          2.166            0.8            0.5           89.2
     16/03/2006           2006             75           2006                             65                            66          695.5          278.1           60.9          5.512          0.000          0.000        164.627          2.166            0.8            0.5           89.2
     16/03/2007           2007             75           2007                             65                            66          544.0          217.5           60.0          6.144         10.300          0.000        161.645          0.000            0.1            0.4           16.9
     16/03/2007           2007             75           2007                             65                            66          544.0          217.5           60.0          6.144         10.300          0.000        161.645          0.000            0.1            0.4           16.9
     18/03/2008           2008             78           2008                             69                            69          936.1          373.4           55.9          3.783         16.684          1.716        168.804          0.000            0.2            0.4            9.4
     18/03/2008           2008             78           2008                             69                            69          936.1          373.4           55.9          3.783         16.684          1.716        168.804          0.000            0.2            0.4            9.4
     17/03/2009           2009             76           2009                             67                            67         1095.0          437.1           61.7          6.299          2.500          0.000        163.526          1.003            0.6            0.4           33.8
     17/03/2009           2009             76           2009                             67                            67         1095.0          437.1           61.7          6.299          2.500          0.000        163.526          1.003            0.6            0.4           33.8
     16/03/2010           2010             75           2010                             66                            66          918.6          367.2           62.8          1.184         20.126          8.974        201.601         13.013            0.7            0.3           19.2
     16/03/2010           2010             75           2010                             66                            66          918.6          367.2           62.8          1.184         20.126          8.974        201.601         13.013            0.7            0.3           19.2
     16/03/2011           2011             75           2011                             65                            66          582.4          233.0           54.4          2.977         13.981          2.419        171.888          0.906            0.9            0.4           23.4
     16/03/2011           2011             75           2011                             65                            66          582.4          233.0           54.4          2.977         13.981          2.419        171.888          0.906            0.9            0.4           23.4
     17/03/2012           2012             77           2012                             67                            68          982.8          393.0           51.6          6.617          0.000          0.000        154.340          0.000            0.2            0.4           12.2
     17/03/2012           2012             77           2012                             67                            68          982.8          393.0           51.6          6.617          0.000          0.000        154.340          0.000            0.2            0.4           12.2
     15/03/2013           2013             74           2013                             64                            65          514.5          205.8           53.5          6.476          0.400          0.000        168.560          4.804            1.3            0.4           26.3
     15/03/2013           2013             74           2013                             64                            65          514.5          205.8           53.5          6.476          0.400          0.000        168.560          4.804            1.3            0.4           26.3
     17/03/2014           2014             76           2014                             66                            67          488.6          195.4           51.2          6.830          0.000          0.000        160.760          1.134            0.1            0.4            6.8
     17/03/2014           2014             76           2014                             66                            67          488.6          195.4           51.2          6.830          0.000          0.000        160.760          1.134            0.1            0.4            6.8
     18/03/2015           2015             77           2015                             67                            68          767.2          306.9           53.1          6.563          0.300          0.000        150.102          0.000            0.5            0.4            7.1
     18/03/2015           2015             77           2015                             67                            68          767.2          306.9           53.1          6.563          0.300          0.000        150.102          0.000            0.5            0.4            7.1
