# Supplementary material for: Simulations using APSIM suggest that Conservation Agriculture sustains protein yield under changing climate dynamics in Northern Mozambique
Source: BMC Plant Biol. 2025 Nov 13;25:1556. doi: 10.1186/s12870-025-07418-5 (PMC12613769; doi:10.1186/s12870-025-07418-5)
Supplement: Supplementary file 2 — Supplementary Material 2. [file 12870_2025_7418_MOESM2_ESM.zip › APSIM Output_08 Oct 2020/Maize-Cowpea Inter (Conventional 3 Degree and 0% Rainfall) maizeout.csv]

ApsimVersion = 7.10 r4158
Title = Maize-Cowpea Inter (Conventional 3 Degree and 0% Rainfall) maizeout
Date	year	Day	year	paddock.cowpea.daysaftersowing	paddock.maize.daysaftersowing	Biomass	Yield	biom_n()	eo	infiltration	runoff	esw	drain	surfaceom_wt	dlt_n_min()	no3()
(dd/mm/yyyy)	(year)	(day)	(year)	(day)	(days)	(kg/ha)	(kg/ha)	(kg/ha)	(mm)	(mm)	(mm)	(mm)	(mm)	(kg/ha)	(kg/ha)	(kg/ha)
09/04/1997	1997	99	1997	0	90	2980.5	763.2	125.5	3.382	17.972	4.928	170.391	0.000	3.0	0.8	85.4
09/04/1997	1997	99	1997	0	90	2980.5	763.2	125.5	3.382	17.972	4.928	170.391	0.000	3.0	0.8	85.4
02/04/1998	1998	92	1998	0	83	3015.8	857.0	81.0	5.093	0.900	0.000	145.064	0.000	5.5	0.6	89.7
02/04/1998	1998	92	1998	0	83	3015.8	857.0	81.0	5.093	0.900	0.000	145.064	0.000	5.5	0.6	89.7
05/04/1999	1999	95	1999	0	86	3314.7	862.0	72.3	4.130	6.521	0.079	183.173	12.293	3.4	0.5	112.2
05/04/1999	1999	95	1999	0	86	3314.7	862.0	72.3	4.130	6.521	0.079	183.173	12.293	3.4	0.5	112.2
04/04/2000	2000	95	2000	0	86	3694.8	947.9	71.5	5.582	3.200	0.000	168.460	4.066	4.2	0.5	51.3
04/04/2000	2000	95	2000	0	86	3694.8	947.9	71.5	5.582	3.200	0.000	168.460	4.066	4.2	0.5	51.3
06/04/2001	2001	96	2001	0	87	3639.9	934.3	72.0	5.121	4.900	0.000	164.861	0.615	4.2	0.5	66.9
06/04/2001	2001	96	2001	0	87	3639.9	934.3	72.0	5.121	4.900	0.000	164.861	0.615	4.2	0.5	66.9
05/04/2002	2002	95	2002	0	86	2930.6	776.5	71.2	4.915	2.000	0.000	171.599	6.678	2.2	0.5	44.6
05/04/2002	2002	95	2002	0	86	2930.6	776.5	71.2	4.915	2.000	0.000	171.599	6.678	2.2	0.5	44.6
03/04/2003	2003	93	2003	0	84	3341.1	853.3	65.2	4.191	11.387	2.013	178.666	9.126	5.0	0.5	52.4
03/04/2003	2003	93	2003	0	84	3341.1	853.3	65.2	4.191	11.387	2.013	178.666	9.126	5.0	0.5	52.4
03/04/2004	2004	94	2004	0	85	3179.7	848.1	67.5	4.729	6.962	0.138	182.445	8.529	9.3	0.5	58.8
03/04/2004	2004	94	2004	0	85	3179.7	848.1	67.5	4.729	6.962	0.138	182.445	8.529	9.3	0.5	58.8
03/04/2005	2005	93	2005	0	84	3281.7	897.1	62.1	5.262	0.000	0.000	132.838	0.000	5.6	0.5	60.2
03/04/2005	2005	93	2005	0	84	3281.7	897.1	62.1	5.262	0.000	0.000	132.838	0.000	5.6	0.5	60.2
05/04/2006	2006	95	2006	0	86	3245.8	846.7	59.1	1.561	18.420	14.280	184.172	8.513	2.8	0.4	68.5
05/04/2006	2006	95	2006	0	86	3245.8	846.7	59.1	1.561	18.420	14.280	184.172	8.513	2.8	0.4	68.5
04/04/2007	2007	94	2007	0	85	2570.7	675.1	58.0	5.265	4.300	0.000	146.230	0.000	6.9	0.4	22.9
04/04/2007	2007	94	2007	0	85	2570.7	675.1	58.0	5.265	4.300	0.000	146.230	0.000	6.9	0.4	22.9
06/04/2008	2008	97	2008	0	88	3331.2	867.5	55.6	5.779	0.000	0.000	133.173	0.000	11.6	0.4	16.6
06/04/2008	2008	97	2008	0	88	3331.2	867.5	55.6	5.779	0.000	0.000	133.173	0.000	11.6	0.4	16.6
05/04/2009	2009	95	2009	0	86	3447.3	884.0	61.3	2.988	16.525	9.075	184.981	11.327	5.9	0.4	31.1
05/04/2009	2009	95	2009	0	86	3447.3	884.0	61.3	2.988	16.525	9.075	184.981	11.327	5.9	0.4	31.1
04/04/2010	2010	94	2010	0	85	3188.6	848.0	61.7	5.570	9.500	0.000	147.010	0.000	6.5	0.5	22.9
04/04/2010	2010	94	2010	0	85	3188.6	848.0	61.7	5.570	9.500	0.000	147.010	0.000	6.5	0.5	22.9
04/04/2011	2011	94	2011	0	85	2896.2	718.0	52.5	5.875	0.400	0.000	159.387	0.000	4.4	0.4	29.6
04/04/2011	2011	94	2011	0	85	2896.2	718.0	52.5	5.875	0.400	0.000	159.387	0.000	4.4	0.4	29.6
04/04/2012	2012	95	2012	0	86	3338.8	892.8	50.0	5.529	15.627	6.773	175.405	5.641	8.4	0.3	18.1
04/04/2012	2012	95	2012	0	86	3338.8	892.8	50.0	5.529	15.627	6.773	175.405	5.641	8.4	0.3	18.1
03/04/2013	2013	93	2013	0	84	2761.1	679.3	51.3	6.408	1.100	0.000	164.912	1.322	4.5	0.4	29.5
03/04/2013	2013	93	2013	0	84	2761.1	679.3	51.3	6.408	1.100	0.000	164.912	1.322	4.5	0.4	29.5
05/04/2014	2014	95	2014	0	86	2681.5	623.1	49.4	6.247	0.000	0.000	156.741	0.000	2.7	0.4	10.2
05/04/2014	2014	95	2014	0	86	2681.5	623.1	49.4	6.247	0.000	0.000	156.741	0.000	2.7	0.4	10.2
05/04/2015	2015	95	2015	0	86	3293.9	909.4	51.0	6.235	0.000	0.000	141.161	0.000	10.1	0.4	13.6
05/04/2015	2015	95	2015	0	86	3293.9	909.4	51.0	6.235	0.000	0.000	141.161	0.000	10.1	0.4	13.6
