# Supplementary material for: Simulations using APSIM suggest that Conservation Agriculture sustains protein yield under changing climate dynamics in Northern Mozambique
Source: BMC Plant Biol. 2025 Nov 13;25:1556. doi: 10.1186/s12870-025-07418-5 (PMC12613769; doi:10.1186/s12870-025-07418-5)
Supplement: Supplementary file 2 — Supplementary Material 2. [file 12870_2025_7418_MOESM2_ESM.zip › APSIM Output_08 Oct 2020/Maize-Cowpea Inter (Conventional 3 Degree and 0% Rainfall) maizeout.out]

ApsimVersion = 7.10 r4158
Title = Maize-Cowpea Inter (Conventional 3 Degree and 0% Rainfall) maizeout
           Date           year            Day           year paddock.cowpea.daysaftersowing paddock.maize.daysaftersowing        Biomass          Yield       biom_n()             eo   infiltration         runoff            esw          drain   surfaceom_wt    dlt_n_min()          no3()
   (dd/mm/yyyy)         (year)          (day)         (year)                          (day)                        (days)        (kg/ha)        (kg/ha)        (kg/ha)           (mm)           (mm)           (mm)           (mm)           (mm)        (kg/ha)        (kg/ha)        (kg/ha)
     09/04/1997           1997             99           1997                              0                            90         2980.5          763.2          125.5          3.382         17.972          4.928        170.391          0.000            3.0            0.8           85.4
     09/04/1997           1997             99           1997                              0                            90         2980.5          763.2          125.5          3.382         17.972          4.928        170.391          0.000            3.0            0.8           85.4
     02/04/1998           1998             92           1998                              0                            83         3015.8          857.0           81.0          5.093          0.900          0.000        145.064          0.000            5.5            0.6           89.7
     02/04/1998           1998             92           1998                              0                            83         3015.8          857.0           81.0          5.093          0.900          0.000        145.064          0.000            5.5            0.6           89.7
     05/04/1999           1999             95           1999                              0                            86         3314.7          862.0           72.3          4.130          6.521          0.079        183.173         12.293            3.4            0.5          112.2
     05/04/1999           1999             95           1999                              0                            86         3314.7          862.0           72.3          4.130          6.521          0.079        183.173         12.293            3.4            0.5          112.2
     04/04/2000           2000             95           2000                              0                            86         3694.8          947.9           71.5          5.582          3.200          0.000        168.460          4.066            4.2            0.5           51.3
     04/04/2000           2000             95           2000                              0                            86         3694.8          947.9           71.5          5.582          3.200          0.000        168.460          4.066            4.2            0.5           51.3
     06/04/2001           2001             96           2001                              0                            87         3639.9          934.3           72.0          5.121          4.900          0.000        164.861          0.615            4.2            0.5           66.9
     06/04/2001           2001             96           2001                              0                            87         3639.9          934.3           72.0          5.121          4.900          0.000        164.861          0.615            4.2            0.5           66.9
     05/04/2002           2002             95           2002                              0                            86         2930.6          776.5           71.2          4.915          2.000          0.000        171.599          6.678            2.2            0.5           44.6
     05/04/2002           2002             95           2002                              0                            86         2930.6          776.5           71.2          4.915          2.000          0.000        171.599          6.678            2.2            0.5           44.6
     03/04/2003           2003             93           2003                              0                            84         3341.1          853.3           65.2          4.191         11.387          2.013        178.666          9.126            5.0            0.5           52.4
     03/04/2003           2003             93           2003                              0                            84         3341.1          853.3           65.2          4.191         11.387          2.013        178.666          9.126            5.0            0.5           52.4
     03/04/2004           2004             94           2004                              0                            85         3179.7          848.1           67.5          4.729          6.962          0.138        182.445          8.529            9.3            0.5           58.8
     03/04/2004           2004             94           2004                              0                            85         3179.7          848.1           67.5          4.729          6.962          0.138        182.445          8.529            9.3            0.5           58.8
     03/04/2005           2005             93           2005                              0                            84         3281.7          897.1           62.1          5.262          0.000          0.000        132.838          0.000            5.6            0.5           60.2
     03/04/2005           2005             93           2005                              0                            84         3281.7          897.1           62.1          5.262          0.000          0.000        132.838          0.000            5.6            0.5           60.2
     05/04/2006           2006             95           2006                              0                            86         3245.8          846.7           59.1          1.561         18.420         14.280        184.172          8.513            2.8            0.4           68.5
     05/04/2006           2006             95           2006                              0                            86         3245.8          846.7           59.1          1.561         18.420         14.280        184.172          8.513            2.8            0.4           68.5
     04/04/2007           2007             94           2007                              0                            85         2570.7          675.1           58.0          5.265          4.300          0.000        146.230          0.000            6.9            0.4           22.9
     04/04/2007           2007             94           2007                              0                            85         2570.7          675.1           58.0          5.265          4.300          0.000        146.230          0.000            6.9            0.4           22.9
     06/04/2008           2008             97           2008                              0                            88         3331.2          867.5           55.6          5.779          0.000          0.000        133.173          0.000           11.6            0.4           16.6
     06/04/2008           2008             97           2008                              0                            88         3331.2          867.5           55.6          5.779          0.000          0.000        133.173          0.000           11.6            0.4           16.6
     05/04/2009           2009             95           2009                              0                            86         3447.3          884.0           61.3          2.988         16.525          9.075        184.981         11.327            5.9            0.4           31.1
     05/04/2009           2009             95           2009                              0                            86         3447.3          884.0           61.3          2.988         16.525          9.075        184.981         11.327            5.9            0.4           31.1
     04/04/2010           2010             94           2010                              0                            85         3188.6          848.0           61.7          5.570          9.500          0.000        147.010          0.000            6.5            0.5           22.9
     04/04/2010           2010             94           2010                              0                            85         3188.6          848.0           61.7          5.570          9.500          0.000        147.010          0.000            6.5            0.5           22.9
     04/04/2011           2011             94           2011                              0                            85         2896.2          718.0           52.5          5.875          0.400          0.000        159.387          0.000            4.4            0.4           29.6
     04/04/2011           2011             94           2011                              0                            85         2896.2          718.0           52.5          5.875          0.400          0.000        159.387          0.000            4.4            0.4           29.6
     04/04/2012           2012             95           2012                              0                            86         3338.8          892.8           50.0          5.529         15.627          6.773        175.405          5.641            8.4            0.3           18.1
     04/04/2012           2012             95           2012                              0                            86         3338.8          892.8           50.0          5.529         15.627          6.773        175.405          5.641            8.4            0.3           18.1
     03/04/2013           2013             93           2013                              0                            84         2761.1          679.3           51.3          6.408          1.100          0.000        164.912          1.322            4.5            0.4           29.5
     03/04/2013           2013             93           2013                              0                            84         2761.1          679.3           51.3          6.408          1.100          0.000        164.912          1.322            4.5            0.4           29.5
     05/04/2014           2014             95           2014                              0                            86         2681.5          623.1           49.4          6.247          0.000          0.000        156.741          0.000            2.7            0.4           10.2
     05/04/2014           2014             95           2014                              0                            86         2681.5          623.1           49.4          6.247          0.000          0.000        156.741          0.000            2.7            0.4           10.2
     05/04/2015           2015             95           2015                              0                            86         3293.9          909.4           51.0          6.235          0.000          0.000        141.161          0.000           10.1            0.4           13.6
     05/04/2015           2015             95           2015                              0                            86         3293.9          909.4           51.0          6.235          0.000          0.000        141.161          0.000           10.1            0.4           13.6
