# Supplementary material for: Simulations using APSIM suggest that Conservation Agriculture sustains protein yield under changing climate dynamics in Northern Mozambique
Source: BMC Plant Biol. 2025 Nov 13;25:1556. doi: 10.1186/s12870-025-07418-5 (PMC12613769; doi:10.1186/s12870-025-07418-5)
Supplement: Supplementary file 2 — Supplementary Material 2. [file 12870_2025_7418_MOESM2_ESM.zip › APSIM Output_08 Oct 2020/Maize-Cowpea Inter (Conventional 3 Degree and 10% Rainfall) cowpeaout.csv]

ApsimVersion = 7.10 r4158
Title = Maize-Cowpea Inter (Conventional 3 Degree and 10% Rainfall) cowpeaout
Date	year	Day	year	paddock.cowpea.daysaftersowing	paddock.maize.daysaftersowing	Biomass	Yield	biom_n()	eo	infiltration	runoff	esw	drain	surfaceom_wt	dlt_n_min()	no3()
(dd/mm/yyyy)	(year)	(day)	(year)	(day)	(days)	(kg/ha)	(kg/ha)	(kg/ha)	(mm)	(mm)	(mm)	(mm)	(mm)	(kg/ha)	(kg/ha)	(kg/ha)
19/03/1997	1997	78	1997	68	69	532.9	213.1	134.3	5.472	0.090	0.000	168.892	5.923	0.0	0.8	86.5
19/03/1997	1997	78	1997	68	69	532.9	213.1	134.3	5.472	0.090	0.000	168.892	5.923	0.0	0.8	86.5
14/03/1998	1998	73	1998	63	64	654.9	261.9	84.2	6.125	0.270	0.000	156.631	0.000	0.2	0.7	98.2
14/03/1998	1998	73	1998	63	64	654.9	261.9	84.2	6.125	0.270	0.000	156.631	0.000	0.2	0.7	98.2
17/03/1999	1999	76	1999	66	67	747.5	298.9	73.5	6.283	0.000	0.000	167.909	1.375	1.2	0.5	205.3
17/03/1999	1999	76	1999	66	67	747.5	298.9	73.5	6.283	0.000	0.000	167.909	1.375	1.2	0.5	205.3
15/03/2000	2000	75	2000	66	66	1037.0	413.8	71.0	5.911	0.090	0.000	164.768	4.312	0.5	0.5	87.7
15/03/2000	2000	75	2000	66	66	1037.0	413.8	71.0	5.911	0.090	0.000	164.768	4.312	0.5	0.5	87.7
18/03/2001	2001	77	2001	68	68	847.4	338.4	72.4	5.024	2.070	0.000	157.242	0.000	0.5	0.5	91.7
18/03/2001	2001	77	2001	68	68	847.4	338.4	72.4	5.024	2.070	0.000	157.242	0.000	0.5	0.5	91.7
17/03/2002	2002	76	2002	66	67	480.4	192.1	73.2	4.916	0.540	0.000	168.678	4.853	0.7	0.6	64.3
17/03/2002	2002	76	2002	66	67	480.4	192.1	73.2	4.916	0.540	0.000	168.678	4.853	0.7	0.6	64.3
16/03/2003	2003	75	2003	66	66	968.5	386.7	65.2	4.824	18.001	4.229	155.260	0.000	0.2	0.5	75.7
16/03/2003	2003	75	2003	66	66	968.5	386.7	65.2	4.824	18.001	4.229	155.260	0.000	0.2	0.5	75.7
15/03/2004	2004	75	2004	65	66	529.2	211.7	73.3	5.201	0.000	0.000	166.132	4.005	2.4	0.5	64.9
15/03/2004	2004	75	2004	65	66	529.2	211.7	73.3	5.201	0.000	0.000	166.132	4.005	2.4	0.5	64.9
15/03/2005	2005	74	2005	64	65	805.1	321.9	64.1	6.414	0.000	0.000	144.163	0.000	0.2	0.5	67.4
15/03/2005	2005	74	2005	64	65	805.1	321.9	64.1	6.414	0.000	0.000	144.163	0.000	0.2	0.5	67.4
16/03/2006	2006	75	2006	65	66	695.5	278.1	61.8	5.512	0.000	0.000	163.984	1.612	1.2	0.5	109.7
16/03/2006	2006	75	2006	65	66	695.5	278.1	61.8	5.512	0.000	0.000	163.984	1.612	1.2	0.5	109.7
16/03/2007	2007	75	2007	65	66	544.0	217.5	60.2	6.144	9.270	0.000	160.445	0.000	0.1	0.4	27.0
16/03/2007	2007	75	2007	65	66	544.0	217.5	60.2	6.144	9.270	0.000	160.445	0.000	0.1	0.4	27.0
18/03/2008	2008	78	2008	69	69	936.1	373.3	55.6	3.783	15.580	0.980	166.419	0.000	0.3	0.4	16.1
18/03/2008	2008	78	2008	69	69	936.1	373.3	55.6	3.783	15.580	0.980	166.419	0.000	0.3	0.4	16.1
17/03/2009	2009	76	2009	67	67	1095.0	437.0	60.6	6.299	2.250	0.000	163.051	0.643	0.7	0.4	45.1
17/03/2009	2009	76	2009	67	67	1095.0	437.0	60.6	6.299	2.250	0.000	163.051	0.643	0.7	0.4	45.1
16/03/2010	2010	75	2010	66	66	918.6	367.2	62.3	1.184	19.024	7.166	198.083	11.810	0.9	0.4	30.3
16/03/2010	2010	75	2010	66	66	918.6	367.2	62.3	1.184	19.024	7.166	198.083	11.810	0.9	0.4	30.3
16/03/2011	2011	75	2011	65	66	582.4	232.9	54.2	2.977	13.370	1.390	170.478	0.310	1.0	0.4	30.8
16/03/2011	2011	75	2011	65	66	582.4	232.9	54.2	2.977	13.370	1.390	170.478	0.310	1.0	0.4	30.8
17/03/2012	2012	77	2012	67	68	982.8	393.0	51.1	6.617	0.000	0.000	153.673	0.000	0.2	0.4	18.6
17/03/2012	2012	77	2012	67	68	982.8	393.0	51.1	6.617	0.000	0.000	153.673	0.000	0.2	0.4	18.6
15/03/2013	2013	74	2013	64	65	514.5	205.8	52.7	6.476	0.360	0.000	167.502	3.951	1.3	0.4	34.0
15/03/2013	2013	74	2013	64	65	514.5	205.8	52.7	6.476	0.360	0.000	167.502	3.951	1.3	0.4	34.0
17/03/2014	2014	76	2014	66	67	488.6	195.4	50.6	6.830	0.000	0.000	160.402	0.862	0.1	0.4	12.2
17/03/2014	2014	76	2014	66	67	488.6	195.4	50.6	6.830	0.000	0.000	160.402	0.862	0.1	0.4	12.2
18/03/2015	2015	77	2015	67	68	767.2	306.9	52.3	6.563	0.270	0.000	149.507	0.000	0.6	0.4	11.0
18/03/2015	2015	77	2015	67	68	767.2	306.9	52.3	6.563	0.270	0.000	149.507	0.000	0.6	0.4	11.0
