# Supplementary material for: Simulations using APSIM suggest that Conservation Agriculture sustains protein yield under changing climate dynamics in Northern Mozambique
Source: BMC Plant Biol. 2025 Nov 13;25:1556. doi: 10.1186/s12870-025-07418-5 (PMC12613769; doi:10.1186/s12870-025-07418-5)
Supplement: Supplementary file 2 — Supplementary Material 2. [file 12870_2025_7418_MOESM2_ESM.zip › APSIM Output_08 Oct 2020/Maize-Cowpea Inter (Conventional 3 Degree and 10% Rainfall) cowpeaout.out]

ApsimVersion = 7.10 r4158
Title = Maize-Cowpea Inter (Conventional 3 Degree and 10% Rainfall) cowpeaout
           Date           year            Day           year paddock.cowpea.daysaftersowing paddock.maize.daysaftersowing        Biomass          Yield       biom_n()             eo   infiltration         runoff            esw          drain   surfaceom_wt    dlt_n_min()          no3()
   (dd/mm/yyyy)         (year)          (day)         (year)                          (day)                        (days)        (kg/ha)        (kg/ha)        (kg/ha)           (mm)           (mm)           (mm)           (mm)           (mm)        (kg/ha)        (kg/ha)        (kg/ha)
     19/03/1997           1997             78           1997                             68                            69          532.9          213.1          134.3          5.472          0.090          0.000        168.892          5.923            0.0            0.8           86.5
     19/03/1997           1997             78           1997                             68                            69          532.9          213.1          134.3          5.472          0.090          0.000        168.892          5.923            0.0            0.8           86.5
     14/03/1998           1998             73           1998                             63                            64          654.9          261.9           84.2          6.125          0.270          0.000        156.631          0.000            0.2            0.7           98.2
     14/03/1998           1998             73           1998                             63                            64          654.9          261.9           84.2          6.125          0.270          0.000        156.631          0.000            0.2            0.7           98.2
     17/03/1999           1999             76           1999                             66                            67          747.5          298.9           73.5          6.283          0.000          0.000        167.909          1.375            1.2            0.5          205.3
     17/03/1999           1999             76           1999                             66                            67          747.5          298.9           73.5          6.283          0.000          0.000        167.909          1.375            1.2            0.5          205.3
     15/03/2000           2000             75           2000                             66                            66         1037.0          413.8           71.0          5.911          0.090          0.000        164.768          4.312            0.5            0.5           87.7
     15/03/2000           2000             75           2000                             66                            66         1037.0          413.8           71.0          5.911          0.090          0.000        164.768          4.312            0.5            0.5           87.7
     18/03/2001           2001             77           2001                             68                            68          847.4          338.4           72.4          5.024          2.070          0.000        157.242          0.000            0.5            0.5           91.7
     18/03/2001           2001             77           2001                             68                            68          847.4          338.4           72.4          5.024          2.070          0.000        157.242          0.000            0.5            0.5           91.7
     17/03/2002           2002             76           2002                             66                            67          480.4          192.1           73.2          4.916          0.540          0.000        168.678          4.853            0.7            0.6           64.3
     17/03/2002           2002             76           2002                             66                            67          480.4          192.1           73.2          4.916          0.540          0.000        168.678          4.853            0.7            0.6           64.3
     16/03/2003           2003             75           2003                             66                            66          968.5          386.7           65.2          4.824         18.001          4.229        155.260          0.000            0.2            0.5           75.7
     16/03/2003           2003             75           2003                             66                            66          968.5          386.7           65.2          4.824         18.001          4.229        155.260          0.000            0.2            0.5           75.7
     15/03/2004           2004             75           2004                             65                            66          529.2          211.7           73.3          5.201          0.000          0.000        166.132          4.005            2.4            0.5           64.9
     15/03/2004           2004             75           2004                             65                            66          529.2          211.7           73.3          5.201          0.000          0.000        166.132          4.005            2.4            0.5           64.9
     15/03/2005           2005             74           2005                             64                            65          805.1          321.9           64.1          6.414          0.000          0.000        144.163          0.000            0.2            0.5           67.4
     15/03/2005           2005             74           2005                             64                            65          805.1          321.9           64.1          6.414          0.000          0.000        144.163          0.000            0.2            0.5           67.4
     16/03/2006           2006             75           2006                             65                            66          695.5          278.1           61.8          5.512          0.000          0.000        163.984          1.612            1.2            0.5          109.7
     16/03/2006           2006             75           2006                             65                            66          695.5          278.1           61.8          5.512          0.000          0.000        163.984          1.612            1.2            0.5          109.7
     16/03/2007           2007             75           2007                             65                            66          544.0          217.5           60.2          6.144          9.270          0.000        160.445          0.000            0.1            0.4           27.0
     16/03/2007           2007             75           2007                             65                            66          544.0          217.5           60.2          6.144          9.270          0.000        160.445          0.000            0.1            0.4           27.0
     18/03/2008           2008             78           2008                             69                            69          936.1          373.3           55.6          3.783         15.580          0.980        166.419          0.000            0.3            0.4           16.1
     18/03/2008           2008             78           2008                             69                            69          936.1          373.3           55.6          3.783         15.580          0.980        166.419          0.000            0.3            0.4           16.1
     17/03/2009           2009             76           2009                             67                            67         1095.0          437.0           60.6          6.299          2.250          0.000        163.051          0.643            0.7            0.4           45.1
     17/03/2009           2009             76           2009                             67                            67         1095.0          437.0           60.6          6.299          2.250          0.000        163.051          0.643            0.7            0.4           45.1
     16/03/2010           2010             75           2010                             66                            66          918.6          367.2           62.3          1.184         19.024          7.166        198.083         11.810            0.9            0.4           30.3
     16/03/2010           2010             75           2010                             66                            66          918.6          367.2           62.3          1.184         19.024          7.166        198.083         11.810            0.9            0.4           30.3
     16/03/2011           2011             75           2011                             65                            66          582.4          232.9           54.2          2.977         13.370          1.390        170.478          0.310            1.0            0.4           30.8
     16/03/2011           2011             75           2011                             65                            66          582.4          232.9           54.2          2.977         13.370          1.390        170.478          0.310            1.0            0.4           30.8
     17/03/2012           2012             77           2012                             67                            68          982.8          393.0           51.1          6.617          0.000          0.000        153.673          0.000            0.2            0.4           18.6
     17/03/2012           2012             77           2012                             67                            68          982.8          393.0           51.1          6.617          0.000          0.000        153.673          0.000            0.2            0.4           18.6
     15/03/2013           2013             74           2013                             64                            65          514.5          205.8           52.7          6.476          0.360          0.000        167.502          3.951            1.3            0.4           34.0
     15/03/2013           2013             74           2013                             64                            65          514.5          205.8           52.7          6.476          0.360          0.000        167.502          3.951            1.3            0.4           34.0
     17/03/2014           2014             76           2014                             66                            67          488.6          195.4           50.6          6.830          0.000          0.000        160.402          0.862            0.1            0.4           12.2
     17/03/2014           2014             76           2014                             66                            67          488.6          195.4           50.6          6.830          0.000          0.000        160.402          0.862            0.1            0.4           12.2
     18/03/2015           2015             77           2015                             67                            68          767.2          306.9           52.3          6.563          0.270          0.000        149.507          0.000            0.6            0.4           11.0
     18/03/2015           2015             77           2015                             67                            68          767.2          306.9           52.3          6.563          0.270          0.000        149.507          0.000            0.6            0.4           11.0
