# Supplementary material for: Simulations using APSIM suggest that Conservation Agriculture sustains protein yield under changing climate dynamics in Northern Mozambique
Source: BMC Plant Biol. 2025 Nov 13;25:1556. doi: 10.1186/s12870-025-07418-5 (PMC12613769; doi:10.1186/s12870-025-07418-5)
Supplement: Supplementary file 2 — Supplementary Material 2. [file 12870_2025_7418_MOESM2_ESM.zip › APSIM Output_08 Oct 2020/Maize-Cowpea Inter (Conventional 3 Degree and 10% Rainfall) maizeout.csv]

ApsimVersion = 7.10 r4158
Title = Maize-Cowpea Inter (Conventional 3 Degree and 10% Rainfall) maizeout
Date	year	Day	year	paddock.cowpea.daysaftersowing	paddock.maize.daysaftersowing	Biomass	Yield	biom_n()	eo	infiltration	runoff	esw	drain	surfaceom_wt	dlt_n_min()	no3()
(dd/mm/yyyy)	(year)	(day)	(year)	(day)	(days)	(kg/ha)	(kg/ha)	(kg/ha)	(mm)	(mm)	(mm)	(mm)	(mm)	(kg/ha)	(kg/ha)	(kg/ha)
11/04/1997	1997	101	1997	0	92	2959.2	761.2	124.9	4.261	9.405	0.855	171.771	3.612	2.5	0.8	100.5
11/04/1997	1997	101	1997	0	92	2959.2	761.2	124.9	4.261	9.405	0.855	171.771	3.612	2.5	0.8	100.5
02/04/1998	1998	92	1998	0	83	3016.2	857.1	81.2	5.093	0.810	0.000	139.566	0.000	5.7	0.6	110.6
02/04/1998	1998	92	1998	0	83	3016.2	857.1	81.2	5.093	0.810	0.000	139.566	0.000	5.7	0.6	110.6
05/04/1999	1999	95	1999	0	86	3315.2	862.1	71.9	4.130	5.915	0.025	180.044	11.301	3.4	0.5	139.9
05/04/1999	1999	95	1999	0	86	3315.2	862.1	71.9	4.130	5.915	0.025	180.044	11.301	3.4	0.5	139.9
04/04/2000	2000	95	2000	0	86	3695.3	948.0	70.9	5.582	2.880	0.000	167.381	3.372	4.2	0.5	68.2
04/04/2000	2000	95	2000	0	86	3695.3	948.0	70.9	5.582	2.880	0.000	167.381	3.372	4.2	0.5	68.2
06/04/2001	2001	96	2001	0	87	3640.2	934.3	71.6	5.121	4.410	0.000	163.926	0.192	4.3	0.5	84.8
06/04/2001	2001	96	2001	0	87	3640.2	934.3	71.6	5.121	4.410	0.000	163.926	0.192	4.3	0.5	84.8
05/04/2002	2002	95	2002	0	86	2931.0	776.6	70.8	4.915	1.800	0.000	170.766	6.078	2.2	0.5	60.2
05/04/2002	2002	95	2002	0	86	2931.0	776.6	70.8	4.915	1.800	0.000	170.766	6.078	2.2	0.5	60.2
03/04/2003	2003	93	2003	0	84	3341.4	853.3	65.1	4.191	10.589	1.471	177.354	8.412	5.0	0.5	67.2
03/04/2003	2003	93	2003	0	84	3341.4	853.3	65.1	4.191	10.589	1.471	177.354	8.412	5.0	0.5	67.2
03/04/2004	2004	94	2004	0	85	3179.8	848.2	70.4	4.729	6.333	0.057	180.197	7.657	9.7	0.5	71.2
03/04/2004	2004	94	2004	0	85	3179.8	848.2	70.4	4.729	6.333	0.057	180.197	7.657	9.7	0.5	71.2
03/04/2005	2005	93	2005	0	84	3282.1	897.2	62.0	5.262	0.000	0.000	129.735	0.000	8.5	0.5	76.8
03/04/2005	2005	93	2005	0	84	3282.1	897.2	62.0	5.262	0.000	0.000	129.735	0.000	8.5	0.5	76.8
05/04/2006	2006	95	2006	0	86	3246.1	846.7	59.9	1.561	17.611	11.819	182.667	8.074	2.9	0.4	86.8
05/04/2006	2006	95	2006	0	86	3246.1	846.7	59.9	1.561	17.611	11.819	182.667	8.074	2.9	0.4	86.8
04/04/2007	2007	94	2007	0	85	2571.0	675.2	58.1	5.265	3.870	0.000	145.451	0.000	7.8	0.4	31.7
04/04/2007	2007	94	2007	0	85	2571.0	675.2	58.1	5.265	3.870	0.000	145.451	0.000	7.8	0.4	31.7
06/04/2008	2008	97	2008	0	88	3331.4	867.5	55.3	5.779	0.000	0.000	132.702	0.000	11.8	0.4	23.1
06/04/2008	2008	97	2008	0	88	3331.4	867.5	55.3	5.779	0.000	0.000	132.702	0.000	11.8	0.4	23.1
05/04/2009	2009	95	2009	0	86	3447.5	884.1	60.2	2.988	15.686	7.354	183.308	10.639	6.0	0.4	40.9
05/04/2009	2009	95	2009	0	86	3447.5	884.1	60.2	2.988	15.686	7.354	183.308	10.639	6.0	0.4	40.9
04/04/2010	2010	94	2010	0	85	3188.8	848.0	61.2	5.570	8.550	0.000	144.239	0.000	6.7	0.4	31.8
04/04/2010	2010	94	2010	0	85	3188.8	848.0	61.2	5.570	8.550	0.000	144.239	0.000	6.7	0.4	31.8
04/04/2011	2011	94	2011	0	85	2896.3	718.1	52.3	5.875	0.360	0.000	156.425	0.000	4.5	0.4	36.9
04/04/2011	2011	94	2011	0	85	2896.3	718.1	52.3	5.875	0.360	0.000	156.425	0.000	4.5	0.4	36.9
04/04/2012	2012	95	2012	0	86	3338.9	892.8	49.6	5.529	14.895	5.265	174.347	4.886	8.4	0.3	24.4
04/04/2012	2012	95	2012	0	86	3338.9	892.8	49.6	5.529	14.895	5.265	174.347	4.886	8.4	0.3	24.4
03/04/2013	2013	93	2013	0	84	2761.3	679.3	50.6	6.408	0.990	0.000	163.884	0.387	4.6	0.4	36.7
03/04/2013	2013	93	2013	0	84	2761.3	679.3	50.6	6.408	0.990	0.000	163.884	0.387	4.6	0.4	36.7
05/04/2014	2014	95	2014	0	86	2681.6	623.1	48.8	6.247	0.000	0.000	156.461	0.000	2.7	0.4	13.3
05/04/2014	2014	95	2014	0	86	2681.6	623.1	48.8	6.247	0.000	0.000	156.461	0.000	2.7	0.4	13.3
05/04/2015	2015	95	2015	0	86	3294.0	909.5	50.2	6.235	0.000	0.000	139.843	0.000	10.3	0.4	17.5
05/04/2015	2015	95	2015	0	86	3294.0	909.5	50.2	6.235	0.000	0.000	139.843	0.000	10.3	0.4	17.5
