# Supplementary material for: Simulations using APSIM suggest that Conservation Agriculture sustains protein yield under changing climate dynamics in Northern Mozambique
Source: BMC Plant Biol. 2025 Nov 13;25:1556. doi: 10.1186/s12870-025-07418-5 (PMC12613769; doi:10.1186/s12870-025-07418-5)
Supplement: Supplementary file 2 — Supplementary Material 2. [file 12870_2025_7418_MOESM2_ESM.zip › APSIM Output_08 Oct 2020/Maize-Cowpea Inter (Conventional 3 Degree and 10% Rainfall) maizeout.out]

ApsimVersion = 7.10 r4158
Title = Maize-Cowpea Inter (Conventional 3 Degree and 10% Rainfall) maizeout
           Date           year            Day           year paddock.cowpea.daysaftersowing paddock.maize.daysaftersowing        Biomass          Yield       biom_n()             eo   infiltration         runoff            esw          drain   surfaceom_wt    dlt_n_min()          no3()
   (dd/mm/yyyy)         (year)          (day)         (year)                          (day)                        (days)        (kg/ha)        (kg/ha)        (kg/ha)           (mm)           (mm)           (mm)           (mm)           (mm)        (kg/ha)        (kg/ha)        (kg/ha)
     11/04/1997           1997            101           1997                              0                            92         2959.2          761.2          124.9          4.261          9.405          0.855        171.771          3.612            2.5            0.8          100.5
     11/04/1997           1997            101           1997                              0                            92         2959.2          761.2          124.9          4.261          9.405          0.855        171.771          3.612            2.5            0.8          100.5
     02/04/1998           1998             92           1998                              0                            83         3016.2          857.1           81.2          5.093          0.810          0.000        139.566          0.000            5.7            0.6          110.6
     02/04/1998           1998             92           1998                              0                            83         3016.2          857.1           81.2          5.093          0.810          0.000        139.566          0.000            5.7            0.6          110.6
     05/04/1999           1999             95           1999                              0                            86         3315.2          862.1           71.9          4.130          5.915          0.025        180.044         11.301            3.4            0.5          139.9
     05/04/1999           1999             95           1999                              0                            86         3315.2          862.1           71.9          4.130          5.915          0.025        180.044         11.301            3.4            0.5          139.9
     04/04/2000           2000             95           2000                              0                            86         3695.3          948.0           70.9          5.582          2.880          0.000        167.381          3.372            4.2            0.5           68.2
     04/04/2000           2000             95           2000                              0                            86         3695.3          948.0           70.9          5.582          2.880          0.000        167.381          3.372            4.2            0.5           68.2
     06/04/2001           2001             96           2001                              0                            87         3640.2          934.3           71.6          5.121          4.410          0.000        163.926          0.192            4.3            0.5           84.8
     06/04/2001           2001             96           2001                              0                            87         3640.2          934.3           71.6          5.121          4.410          0.000        163.926          0.192            4.3            0.5           84.8
     05/04/2002           2002             95           2002                              0                            86         2931.0          776.6           70.8          4.915          1.800          0.000        170.766          6.078            2.2            0.5           60.2
     05/04/2002           2002             95           2002                              0                            86         2931.0          776.6           70.8          4.915          1.800          0.000        170.766          6.078            2.2            0.5           60.2
     03/04/2003           2003             93           2003                              0                            84         3341.4          853.3           65.1          4.191         10.589          1.471        177.354          8.412            5.0            0.5           67.2
     03/04/2003           2003             93           2003                              0                            84         3341.4          853.3           65.1          4.191         10.589          1.471        177.354          8.412            5.0            0.5           67.2
     03/04/2004           2004             94           2004                              0                            85         3179.8          848.2           70.4          4.729          6.333          0.057        180.197          7.657            9.7            0.5           71.2
     03/04/2004           2004             94           2004                              0                            85         3179.8          848.2           70.4          4.729          6.333          0.057        180.197          7.657            9.7            0.5           71.2
     03/04/2005           2005             93           2005                              0                            84         3282.1          897.2           62.0          5.262          0.000          0.000        129.735          0.000            8.5            0.5           76.8
     03/04/2005           2005             93           2005                              0                            84         3282.1          897.2           62.0          5.262          0.000          0.000        129.735          0.000            8.5            0.5           76.8
     05/04/2006           2006             95           2006                              0                            86         3246.1          846.7           59.9          1.561         17.611         11.819        182.667          8.074            2.9            0.4           86.8
     05/04/2006           2006             95           2006                              0                            86         3246.1          846.7           59.9          1.561         17.611         11.819        182.667          8.074            2.9            0.4           86.8
     04/04/2007           2007             94           2007                              0                            85         2571.0          675.2           58.1          5.265          3.870          0.000        145.451          0.000            7.8            0.4           31.7
     04/04/2007           2007             94           2007                              0                            85         2571.0          675.2           58.1          5.265          3.870          0.000        145.451          0.000            7.8            0.4           31.7
     06/04/2008           2008             97           2008                              0                            88         3331.4          867.5           55.3          5.779          0.000          0.000        132.702          0.000           11.8            0.4           23.1
     06/04/2008           2008             97           2008                              0                            88         3331.4          867.5           55.3          5.779          0.000          0.000        132.702          0.000           11.8            0.4           23.1
     05/04/2009           2009             95           2009                              0                            86         3447.5          884.1           60.2          2.988         15.686          7.354        183.308         10.639            6.0            0.4           40.9
     05/04/2009           2009             95           2009                              0                            86         3447.5          884.1           60.2          2.988         15.686          7.354        183.308         10.639            6.0            0.4           40.9
     04/04/2010           2010             94           2010                              0                            85         3188.8          848.0           61.2          5.570          8.550          0.000        144.239          0.000            6.7            0.4           31.8
     04/04/2010           2010             94           2010                              0                            85         3188.8          848.0           61.2          5.570          8.550          0.000        144.239          0.000            6.7            0.4           31.8
     04/04/2011           2011             94           2011                              0                            85         2896.3          718.1           52.3          5.875          0.360          0.000        156.425          0.000            4.5            0.4           36.9
     04/04/2011           2011             94           2011                              0                            85         2896.3          718.1           52.3          5.875          0.360          0.000        156.425          0.000            4.5            0.4           36.9
     04/04/2012           2012             95           2012                              0                            86         3338.9          892.8           49.6          5.529         14.895          5.265        174.347          4.886            8.4            0.3           24.4
     04/04/2012           2012             95           2012                              0                            86         3338.9          892.8           49.6          5.529         14.895          5.265        174.347          4.886            8.4            0.3           24.4
     03/04/2013           2013             93           2013                              0                            84         2761.3          679.3           50.6          6.408          0.990          0.000        163.884          0.387            4.6            0.4           36.7
     03/04/2013           2013             93           2013                              0                            84         2761.3          679.3           50.6          6.408          0.990          0.000        163.884          0.387            4.6            0.4           36.7
     05/04/2014           2014             95           2014                              0                            86         2681.6          623.1           48.8          6.247          0.000          0.000        156.461          0.000            2.7            0.4           13.3
     05/04/2014           2014             95           2014                              0                            86         2681.6          623.1           48.8          6.247          0.000          0.000        156.461          0.000            2.7            0.4           13.3
     05/04/2015           2015             95           2015                              0                            86         3294.0          909.5           50.2          6.235          0.000          0.000        139.843          0.000           10.3            0.4           17.5
     05/04/2015           2015             95           2015                              0                            86         3294.0          909.5           50.2          6.235          0.000          0.000        139.843          0.000           10.3            0.4           17.5
