# Supplementary material for: Simulations using APSIM suggest that Conservation Agriculture sustains protein yield under changing climate dynamics in Northern Mozambique
Source: BMC Plant Biol. 2025 Nov 13;25:1556. doi: 10.1186/s12870-025-07418-5 (PMC12613769; doi:10.1186/s12870-025-07418-5)
Supplement: Supplementary file 2 — Supplementary Material 2. [file 12870_2025_7418_MOESM2_ESM.zip › APSIM Output_08 Oct 2020/Maize-Cowpea Inter (Conventional 3 Degree and 20% Rainfall) cowpeaout.csv]

ApsimVersion = 7.10 r4158
Title = Maize-Cowpea Inter (Conventional 3 Degree and 20% Rainfall) cowpeaout
Date	year	Day	year	paddock.cowpea.daysaftersowing	paddock.maize.daysaftersowing	Biomass	Yield	biom_n()	eo	infiltration	runoff	esw	drain	surfaceom_wt	dlt_n_min()	no3()
(dd/mm/yyyy)	(year)	(day)	(year)	(day)	(days)	(kg/ha)	(kg/ha)	(kg/ha)	(mm)	(mm)	(mm)	(mm)	(mm)	(kg/ha)	(kg/ha)	(kg/ha)
19/03/1997	1997	78	1997	68	69	457.7	183.0	134.4	5.478	0.080	0.000	167.523	4.748	0.0	0.9	107.3
19/03/1997	1997	78	1997	68	69	457.7	183.0	134.4	5.478	0.080	0.000	167.523	4.748	0.0	0.9	107.3
14/03/1998	1998	73	1998	63	64	654.9	261.9	85.6	6.125	0.240	0.000	154.960	0.000	0.4	0.7	125.6
14/03/1998	1998	73	1998	63	64	654.9	261.9	85.6	6.125	0.240	0.000	154.960	0.000	0.4	0.7	125.6
17/03/1999	1999	76	1999	66	67	747.4	298.9	74.8	6.283	0.000	0.000	162.262	0.000	1.6	0.5	244.0
17/03/1999	1999	76	1999	66	67	747.4	298.9	74.8	6.283	0.000	0.000	162.262	0.000	1.6	0.5	244.0
15/03/2000	2000	75	2000	66	66	1037.0	413.8	70.4	5.911	0.080	0.000	164.549	4.007	0.3	0.5	122.3
15/03/2000	2000	75	2000	66	66	1037.0	413.8	70.4	5.911	0.080	0.000	164.549	4.007	0.3	0.5	122.3
18/03/2001	2001	77	2001	68	68	847.4	338.4	72.9	5.024	1.840	0.000	155.512	0.000	0.6	0.5	119.6
18/03/2001	2001	77	2001	68	68	847.4	338.4	72.9	5.024	1.840	0.000	155.512	0.000	0.6	0.5	119.6
17/03/2002	2002	76	2002	66	67	480.3	192.1	73.4	4.916	0.480	0.000	167.818	4.184	0.9	0.6	92.0
17/03/2002	2002	76	2002	66	67	480.3	192.1	73.4	4.916	0.480	0.000	167.818	4.184	0.9	0.6	92.0
16/03/2003	2003	75	2003	66	66	968.3	386.6	65.2	4.824	17.419	2.341	148.259	0.000	0.2	0.5	97.0
16/03/2003	2003	75	2003	66	66	968.3	386.6	65.2	4.824	17.419	2.341	148.259	0.000	0.2	0.5	97.0
15/03/2004	2004	75	2004	65	66	529.2	211.7	74.1	5.201	0.000	0.000	165.501	3.488	3.3	0.5	82.7
15/03/2004	2004	75	2004	65	66	529.2	211.7	74.1	5.201	0.000	0.000	165.501	3.488	3.3	0.5	82.7
15/03/2005	2005	74	2005	64	65	805.1	321.9	63.8	6.414	0.000	0.000	142.669	0.000	0.3	0.5	88.0
15/03/2005	2005	74	2005	64	65	805.1	321.9	63.8	6.414	0.000	0.000	142.669	0.000	0.3	0.5	88.0
16/03/2006	2006	75	2006	65	66	695.5	278.1	63.5	5.512	0.000	0.000	163.322	1.040	1.8	0.5	134.7
16/03/2006	2006	75	2006	65	66	695.5	278.1	63.5	5.512	0.000	0.000	163.322	1.040	1.8	0.5	134.7
16/03/2007	2007	75	2007	65	66	544.0	217.5	59.3	6.144	8.240	0.000	159.216	0.000	0.1	0.4	44.6
16/03/2007	2007	75	2007	65	66	544.0	217.5	59.3	6.144	8.240	0.000	159.216	0.000	0.1	0.4	44.6
18/03/2008	2008	78	2008	69	69	936.1	373.3	55.4	3.783	14.265	0.455	163.779	0.000	0.3	0.4	25.7
18/03/2008	2008	78	2008	69	69	936.1	373.3	55.4	3.783	14.265	0.455	163.779	0.000	0.3	0.4	25.7
17/03/2009	2009	76	2009	67	67	1094.9	437.0	60.4	6.299	2.000	0.000	162.536	0.284	1.0	0.4	59.5
17/03/2009	2009	76	2009	67	67	1094.9	437.0	60.4	6.299	2.000	0.000	162.536	0.284	1.0	0.4	59.5
16/03/2010	2010	75	2010	66	66	918.6	367.2	61.8	1.184	17.794	5.486	192.453	11.691	1.2	0.4	44.9
16/03/2010	2010	75	2010	66	66	918.6	367.2	61.8	1.184	17.794	5.486	192.453	11.691	1.2	0.4	44.9
16/03/2011	2011	75	2011	65	66	582.4	232.9	54.1	2.977	12.413	0.707	168.419	0.000	1.2	0.4	41.5
16/03/2011	2011	75	2011	65	66	582.4	232.9	54.1	2.977	12.413	0.707	168.419	0.000	1.2	0.4	41.5
17/03/2012	2012	77	2012	67	68	982.8	393.0	50.8	6.617	0.000	0.000	153.154	0.000	0.3	0.4	27.4
17/03/2012	2012	77	2012	67	68	982.8	393.0	50.8	6.617	0.000	0.000	153.154	0.000	0.3	0.4	27.4
15/03/2013	2013	74	2013	64	65	514.5	205.8	52.4	6.476	0.320	0.000	166.181	2.710	2.0	0.4	44.2
15/03/2013	2013	74	2013	64	65	514.5	205.8	52.4	6.476	0.320	0.000	166.181	2.710	2.0	0.4	44.2
17/03/2014	2014	76	2014	66	67	488.6	195.4	50.0	6.830	0.000	0.000	160.023	0.574	0.1	0.4	21.6
17/03/2014	2014	76	2014	66	67	488.6	195.4	50.0	6.830	0.000	0.000	160.023	0.574	0.1	0.4	21.6
18/03/2015	2015	77	2015	67	68	767.2	306.9	52.5	6.563	0.240	0.000	148.929	0.000	0.8	0.4	17.0
18/03/2015	2015	77	2015	67	68	767.2	306.9	52.5	6.563	0.240	0.000	148.929	0.000	0.8	0.4	17.0
