# Supplementary material for: Simulations using APSIM suggest that Conservation Agriculture sustains protein yield under changing climate dynamics in Northern Mozambique
Source: BMC Plant Biol. 2025 Nov 13;25:1556. doi: 10.1186/s12870-025-07418-5 (PMC12613769; doi:10.1186/s12870-025-07418-5)
Supplement: Supplementary file 2 — Supplementary Material 2. [file 12870_2025_7418_MOESM2_ESM.zip › APSIM Output_08 Oct 2020/Maize-Cowpea Inter (Conventional 3 Degree and 20% Rainfall) cowpeaout.out]

ApsimVersion = 7.10 r4158
Title = Maize-Cowpea Inter (Conventional 3 Degree and 20% Rainfall) cowpeaout
           Date           year            Day           year paddock.cowpea.daysaftersowing paddock.maize.daysaftersowing        Biomass          Yield       biom_n()             eo   infiltration         runoff            esw          drain   surfaceom_wt    dlt_n_min()          no3()
   (dd/mm/yyyy)         (year)          (day)         (year)                          (day)                        (days)        (kg/ha)        (kg/ha)        (kg/ha)           (mm)           (mm)           (mm)           (mm)           (mm)        (kg/ha)        (kg/ha)        (kg/ha)
     19/03/1997           1997             78           1997                             68                            69          457.7          183.0          134.4          5.478          0.080          0.000        167.523          4.748            0.0            0.9          107.3
     19/03/1997           1997             78           1997                             68                            69          457.7          183.0          134.4          5.478          0.080          0.000        167.523          4.748            0.0            0.9          107.3
     14/03/1998           1998             73           1998                             63                            64          654.9          261.9           85.6          6.125          0.240          0.000        154.960          0.000            0.4            0.7          125.6
     14/03/1998           1998             73           1998                             63                            64          654.9          261.9           85.6          6.125          0.240          0.000        154.960          0.000            0.4            0.7          125.6
     17/03/1999           1999             76           1999                             66                            67          747.4          298.9           74.8          6.283          0.000          0.000        162.262          0.000            1.6            0.5          244.0
     17/03/1999           1999             76           1999                             66                            67          747.4          298.9           74.8          6.283          0.000          0.000        162.262          0.000            1.6            0.5          244.0
     15/03/2000           2000             75           2000                             66                            66         1037.0          413.8           70.4          5.911          0.080          0.000        164.549          4.007            0.3            0.5          122.3
     15/03/2000           2000             75           2000                             66                            66         1037.0          413.8           70.4          5.911          0.080          0.000        164.549          4.007            0.3            0.5          122.3
     18/03/2001           2001             77           2001                             68                            68          847.4          338.4           72.9          5.024          1.840          0.000        155.512          0.000            0.6            0.5          119.6
     18/03/2001           2001             77           2001                             68                            68          847.4          338.4           72.9          5.024          1.840          0.000        155.512          0.000            0.6            0.5          119.6
     17/03/2002           2002             76           2002                             66                            67          480.3          192.1           73.4          4.916          0.480          0.000        167.818          4.184            0.9            0.6           92.0
     17/03/2002           2002             76           2002                             66                            67          480.3          192.1           73.4          4.916          0.480          0.000        167.818          4.184            0.9            0.6           92.0
     16/03/2003           2003             75           2003                             66                            66          968.3          386.6           65.2          4.824         17.419          2.341        148.259          0.000            0.2            0.5           97.0
     16/03/2003           2003             75           2003                             66                            66          968.3          386.6           65.2          4.824         17.419          2.341        148.259          0.000            0.2            0.5           97.0
     15/03/2004           2004             75           2004                             65                            66          529.2          211.7           74.1          5.201          0.000          0.000        165.501          3.488            3.3            0.5           82.7
     15/03/2004           2004             75           2004                             65                            66          529.2          211.7           74.1          5.201          0.000          0.000        165.501          3.488            3.3            0.5           82.7
     15/03/2005           2005             74           2005                             64                            65          805.1          321.9           63.8          6.414          0.000          0.000        142.669          0.000            0.3            0.5           88.0
     15/03/2005           2005             74           2005                             64                            65          805.1          321.9           63.8          6.414          0.000          0.000        142.669          0.000            0.3            0.5           88.0
     16/03/2006           2006             75           2006                             65                            66          695.5          278.1           63.5          5.512          0.000          0.000        163.322          1.040            1.8            0.5          134.7
     16/03/2006           2006             75           2006                             65                            66          695.5          278.1           63.5          5.512          0.000          0.000        163.322          1.040            1.8            0.5          134.7
     16/03/2007           2007             75           2007                             65                            66          544.0          217.5           59.3          6.144          8.240          0.000        159.216          0.000            0.1            0.4           44.6
     16/03/2007           2007             75           2007                             65                            66          544.0          217.5           59.3          6.144          8.240          0.000        159.216          0.000            0.1            0.4           44.6
     18/03/2008           2008             78           2008                             69                            69          936.1          373.3           55.4          3.783         14.265          0.455        163.779          0.000            0.3            0.4           25.7
     18/03/2008           2008             78           2008                             69                            69          936.1          373.3           55.4          3.783         14.265          0.455        163.779          0.000            0.3            0.4           25.7
     17/03/2009           2009             76           2009                             67                            67         1094.9          437.0           60.4          6.299          2.000          0.000        162.536          0.284            1.0            0.4           59.5
     17/03/2009           2009             76           2009                             67                            67         1094.9          437.0           60.4          6.299          2.000          0.000        162.536          0.284            1.0            0.4           59.5
     16/03/2010           2010             75           2010                             66                            66          918.6          367.2           61.8          1.184         17.794          5.486        192.453         11.691            1.2            0.4           44.9
     16/03/2010           2010             75           2010                             66                            66          918.6          367.2           61.8          1.184         17.794          5.486        192.453         11.691            1.2            0.4           44.9
     16/03/2011           2011             75           2011                             65                            66          582.4          232.9           54.1          2.977         12.413          0.707        168.419          0.000            1.2            0.4           41.5
     16/03/2011           2011             75           2011                             65                            66          582.4          232.9           54.1          2.977         12.413          0.707        168.419          0.000            1.2            0.4           41.5
     17/03/2012           2012             77           2012                             67                            68          982.8          393.0           50.8          6.617          0.000          0.000        153.154          0.000            0.3            0.4           27.4
     17/03/2012           2012             77           2012                             67                            68          982.8          393.0           50.8          6.617          0.000          0.000        153.154          0.000            0.3            0.4           27.4
     15/03/2013           2013             74           2013                             64                            65          514.5          205.8           52.4          6.476          0.320          0.000        166.181          2.710            2.0            0.4           44.2
     15/03/2013           2013             74           2013                             64                            65          514.5          205.8           52.4          6.476          0.320          0.000        166.181          2.710            2.0            0.4           44.2
     17/03/2014           2014             76           2014                             66                            67          488.6          195.4           50.0          6.830          0.000          0.000        160.023          0.574            0.1            0.4           21.6
     17/03/2014           2014             76           2014                             66                            67          488.6          195.4           50.0          6.830          0.000          0.000        160.023          0.574            0.1            0.4           21.6
     18/03/2015           2015             77           2015                             67                            68          767.2          306.9           52.5          6.563          0.240          0.000        148.929          0.000            0.8            0.4           17.0
     18/03/2015           2015             77           2015                             67                            68          767.2          306.9           52.5          6.563          0.240          0.000        148.929          0.000            0.8            0.4           17.0
