# Supplementary material for: Simulations using APSIM suggest that Conservation Agriculture sustains protein yield under changing climate dynamics in Northern Mozambique
Source: BMC Plant Biol. 2025 Nov 13;25:1556. doi: 10.1186/s12870-025-07418-5 (PMC12613769; doi:10.1186/s12870-025-07418-5)
Supplement: Supplementary file 2 — Supplementary Material 2. [file 12870_2025_7418_MOESM2_ESM.zip › APSIM Output_08 Oct 2020/Maize-Cowpea Inter (Conventional 3 Degree and 20% Rainfall) maizeout.csv]

ApsimVersion = 7.10 r4158
Title = Maize-Cowpea Inter (Conventional 3 Degree and 20% Rainfall) maizeout
Date	year	Day	year	paddock.cowpea.daysaftersowing	paddock.maize.daysaftersowing	Biomass	Yield	biom_n()	eo	infiltration	runoff	esw	drain	surfaceom_wt	dlt_n_min()	no3()
(dd/mm/yyyy)	(year)	(day)	(year)	(day)	(days)	(kg/ha)	(kg/ha)	(kg/ha)	(mm)	(mm)	(mm)	(mm)	(mm)	(kg/ha)	(kg/ha)	(kg/ha)
13/04/1997	1997	103	1997	0	94	2949.5	777.3	124.2	4.468	0.800	0.000	166.394	3.218	2.3	0.8	118.8
13/04/1997	1997	103	1997	0	94	2949.5	777.3	124.2	4.468	0.800	0.000	166.394	3.218	2.3	0.8	118.8
02/04/1998	1998	92	1998	0	83	3016.7	857.2	82.5	5.093	0.720	0.000	135.458	0.000	5.8	0.7	138.2
02/04/1998	1998	92	1998	0	83	3016.7	857.2	82.5	5.093	0.720	0.000	135.458	0.000	5.8	0.7	138.2
05/04/1999	1999	95	1999	0	86	3315.9	862.2	73.0	4.130	5.279	0.001	176.958	10.125	3.5	0.5	176.5
05/04/1999	1999	95	1999	0	86	3315.9	862.2	73.0	4.130	5.279	0.001	176.958	10.125	3.5	0.5	176.5
04/04/2000	2000	95	2000	0	86	3696.0	948.1	70.4	5.582	2.560	0.000	166.443	2.695	4.2	0.5	95.6
04/04/2000	2000	95	2000	0	86	3696.0	948.1	70.4	5.582	2.560	0.000	166.443	2.695	4.2	0.5	95.6
06/04/2001	2001	96	2001	0	87	3640.6	934.4	72.0	5.121	3.920	0.000	162.774	0.018	4.6	0.5	111.4
06/04/2001	2001	96	2001	0	87	3640.6	934.4	72.0	5.121	3.920	0.000	162.774	0.018	4.6	0.5	111.4
05/04/2002	2002	95	2002	0	86	2931.5	776.8	70.9	4.915	1.600	0.000	169.867	5.420	2.3	0.5	85.3
05/04/2002	2002	95	2002	0	86	2931.5	776.8	70.9	4.915	1.600	0.000	169.867	5.420	2.3	0.5	85.3
03/04/2003	2003	93	2003	0	84	3341.8	853.4	65.1	4.191	9.722	0.998	176.070	7.748	5.0	0.5	89.0
03/04/2003	2003	93	2003	0	84	3341.8	853.4	65.1	4.191	9.722	0.998	176.070	7.748	5.0	0.5	89.0
03/04/2004	2004	94	2004	0	85	3180.1	848.2	71.1	4.729	5.669	0.011	178.130	6.799	10.2	0.5	88.8
03/04/2004	2004	94	2004	0	85	3180.1	848.2	71.1	4.729	5.669	0.011	178.130	6.799	10.2	0.5	88.8
03/04/2005	2005	93	2005	0	84	3282.5	897.3	61.7	5.262	0.000	0.000	125.174	0.000	9.4	0.5	97.5
03/04/2005	2005	93	2005	0	84	3282.5	897.3	61.7	5.262	0.000	0.000	125.174	0.000	9.4	0.5	97.5
05/04/2006	2006	95	2006	0	86	3246.5	846.8	61.4	1.561	16.688	9.472	181.096	7.337	3.0	0.4	110.4
05/04/2006	2006	95	2006	0	86	3246.5	846.8	61.4	1.561	16.688	9.472	181.096	7.337	3.0	0.4	110.4
04/04/2007	2007	94	2007	0	85	2571.4	675.3	57.4	5.265	3.440	0.000	144.713	0.000	7.9	0.4	47.2
04/04/2007	2007	94	2007	0	85	2571.4	675.3	57.4	5.265	3.440	0.000	144.713	0.000	7.9	0.4	47.2
06/04/2008	2008	97	2008	0	88	3331.6	867.6	55.1	5.779	0.000	0.000	132.173	0.000	12.1	0.4	32.6
06/04/2008	2008	97	2008	0	88	3331.6	867.6	55.1	5.779	0.000	0.000	132.173	0.000	12.1	0.4	32.6
05/04/2009	2009	95	2009	0	86	3447.7	884.1	60.0	2.988	14.742	5.738	181.761	9.681	6.1	0.4	54.3
05/04/2009	2009	95	2009	0	86	3447.7	884.1	60.0	2.988	14.742	5.738	181.761	9.681	6.1	0.4	54.3
04/04/2010	2010	94	2010	0	85	3189.1	848.1	60.8	5.570	7.600	0.000	141.654	0.000	6.9	0.4	44.4
04/04/2010	2010	94	2010	0	85	3189.1	848.1	60.8	5.570	7.600	0.000	141.654	0.000	6.9	0.4	44.4
04/04/2011	2011	94	2011	0	85	2896.5	718.1	52.2	5.875	0.320	0.000	153.063	0.000	4.6	0.4	47.8
04/04/2011	2011	94	2011	0	85	2896.5	718.1	52.2	5.875	0.320	0.000	153.063	0.000	4.6	0.4	47.8
04/04/2012	2012	95	2012	0	86	3339.1	892.8	49.4	5.529	14.031	3.889	172.938	3.638	8.4	0.3	33.5
04/04/2012	2012	95	2012	0	86	3339.1	892.8	49.4	5.529	14.031	3.889	172.938	3.638	8.4	0.3	33.5
03/04/2013	2013	93	2013	0	84	2761.5	679.4	50.3	6.408	0.880	0.000	162.089	0.000	4.9	0.4	46.5
03/04/2013	2013	93	2013	0	84	2761.5	679.4	50.3	6.408	0.880	0.000	162.089	0.000	4.9	0.4	46.5
05/04/2014	2014	95	2014	0	86	2681.8	623.2	48.2	6.247	0.000	0.000	156.161	0.000	2.7	0.4	18.9
05/04/2014	2014	95	2014	0	86	2681.8	623.2	48.2	6.247	0.000	0.000	156.161	0.000	2.7	0.4	18.9
05/04/2015	2015	95	2015	0	86	3294.1	909.5	50.4	6.235	0.000	0.000	136.544	0.000	10.6	0.4	23.6
05/04/2015	2015	95	2015	0	86	3294.1	909.5	50.4	6.235	0.000	0.000	136.544	0.000	10.6	0.4	23.6
