# Supplementary material for: Simulations using APSIM suggest that Conservation Agriculture sustains protein yield under changing climate dynamics in Northern Mozambique
Source: BMC Plant Biol. 2025 Nov 13;25:1556. doi: 10.1186/s12870-025-07418-5 (PMC12613769; doi:10.1186/s12870-025-07418-5)
Supplement: Supplementary file 2 — Supplementary Material 2. [file 12870_2025_7418_MOESM2_ESM.zip › APSIM Output_08 Oct 2020/Maize-Cowpea Inter (Conventional 3 Degree and 20% Rainfall) maizeout.out]

ApsimVersion = 7.10 r4158
Title = Maize-Cowpea Inter (Conventional 3 Degree and 20% Rainfall) maizeout
           Date           year            Day           year paddock.cowpea.daysaftersowing paddock.maize.daysaftersowing        Biomass          Yield       biom_n()             eo   infiltration         runoff            esw          drain   surfaceom_wt    dlt_n_min()          no3()
   (dd/mm/yyyy)         (year)          (day)         (year)                          (day)                        (days)        (kg/ha)        (kg/ha)        (kg/ha)           (mm)           (mm)           (mm)           (mm)           (mm)        (kg/ha)        (kg/ha)        (kg/ha)
     13/04/1997           1997            103           1997                              0                            94         2949.5          777.3          124.2          4.468          0.800          0.000        166.394          3.218            2.3            0.8          118.8
     13/04/1997           1997            103           1997                              0                            94         2949.5          777.3          124.2          4.468          0.800          0.000        166.394          3.218            2.3            0.8          118.8
     02/04/1998           1998             92           1998                              0                            83         3016.7          857.2           82.5          5.093          0.720          0.000        135.458          0.000            5.8            0.7          138.2
     02/04/1998           1998             92           1998                              0                            83         3016.7          857.2           82.5          5.093          0.720          0.000        135.458          0.000            5.8            0.7          138.2
     05/04/1999           1999             95           1999                              0                            86         3315.9          862.2           73.0          4.130          5.279          0.001        176.958         10.125            3.5            0.5          176.5
     05/04/1999           1999             95           1999                              0                            86         3315.9          862.2           73.0          4.130          5.279          0.001        176.958         10.125            3.5            0.5          176.5
     04/04/2000           2000             95           2000                              0                            86         3696.0          948.1           70.4          5.582          2.560          0.000        166.443          2.695            4.2            0.5           95.6
     04/04/2000           2000             95           2000                              0                            86         3696.0          948.1           70.4          5.582          2.560          0.000        166.443          2.695            4.2            0.5           95.6
     06/04/2001           2001             96           2001                              0                            87         3640.6          934.4           72.0          5.121          3.920          0.000        162.774          0.018            4.6            0.5          111.4
     06/04/2001           2001             96           2001                              0                            87         3640.6          934.4           72.0          5.121          3.920          0.000        162.774          0.018            4.6            0.5          111.4
     05/04/2002           2002             95           2002                              0                            86         2931.5          776.8           70.9          4.915          1.600          0.000        169.867          5.420            2.3            0.5           85.3
     05/04/2002           2002             95           2002                              0                            86         2931.5          776.8           70.9          4.915          1.600          0.000        169.867          5.420            2.3            0.5           85.3
     03/04/2003           2003             93           2003                              0                            84         3341.8          853.4           65.1          4.191          9.722          0.998        176.070          7.748            5.0            0.5           89.0
     03/04/2003           2003             93           2003                              0                            84         3341.8          853.4           65.1          4.191          9.722          0.998        176.070          7.748            5.0            0.5           89.0
     03/04/2004           2004             94           2004                              0                            85         3180.1          848.2           71.1          4.729          5.669          0.011        178.130          6.799           10.2            0.5           88.8
     03/04/2004           2004             94           2004                              0                            85         3180.1          848.2           71.1          4.729          5.669          0.011        178.130          6.799           10.2            0.5           88.8
     03/04/2005           2005             93           2005                              0                            84         3282.5          897.3           61.7          5.262          0.000          0.000        125.174          0.000            9.4            0.5           97.5
     03/04/2005           2005             93           2005                              0                            84         3282.5          897.3           61.7          5.262          0.000          0.000        125.174          0.000            9.4            0.5           97.5
     05/04/2006           2006             95           2006                              0                            86         3246.5          846.8           61.4          1.561         16.688          9.472        181.096          7.337            3.0            0.4          110.4
     05/04/2006           2006             95           2006                              0                            86         3246.5          846.8           61.4          1.561         16.688          9.472        181.096          7.337            3.0            0.4          110.4
     04/04/2007           2007             94           2007                              0                            85         2571.4          675.3           57.4          5.265          3.440          0.000        144.713          0.000            7.9            0.4           47.2
     04/04/2007           2007             94           2007                              0                            85         2571.4          675.3           57.4          5.265          3.440          0.000        144.713          0.000            7.9            0.4           47.2
     06/04/2008           2008             97           2008                              0                            88         3331.6          867.6           55.1          5.779          0.000          0.000        132.173          0.000           12.1            0.4           32.6
     06/04/2008           2008             97           2008                              0                            88         3331.6          867.6           55.1          5.779          0.000          0.000        132.173          0.000           12.1            0.4           32.6
     05/04/2009           2009             95           2009                              0                            86         3447.7          884.1           60.0          2.988         14.742          5.738        181.761          9.681            6.1            0.4           54.3
     05/04/2009           2009             95           2009                              0                            86         3447.7          884.1           60.0          2.988         14.742          5.738        181.761          9.681            6.1            0.4           54.3
     04/04/2010           2010             94           2010                              0                            85         3189.1          848.1           60.8          5.570          7.600          0.000        141.654          0.000            6.9            0.4           44.4
     04/04/2010           2010             94           2010                              0                            85         3189.1          848.1           60.8          5.570          7.600          0.000        141.654          0.000            6.9            0.4           44.4
     04/04/2011           2011             94           2011                              0                            85         2896.5          718.1           52.2          5.875          0.320          0.000        153.063          0.000            4.6            0.4           47.8
     04/04/2011           2011             94           2011                              0                            85         2896.5          718.1           52.2          5.875          0.320          0.000        153.063          0.000            4.6            0.4           47.8
     04/04/2012           2012             95           2012                              0                            86         3339.1          892.8           49.4          5.529         14.031          3.889        172.938          3.638            8.4            0.3           33.5
     04/04/2012           2012             95           2012                              0                            86         3339.1          892.8           49.4          5.529         14.031          3.889        172.938          3.638            8.4            0.3           33.5
     03/04/2013           2013             93           2013                              0                            84         2761.5          679.4           50.3          6.408          0.880          0.000        162.089          0.000            4.9            0.4           46.5
     03/04/2013           2013             93           2013                              0                            84         2761.5          679.4           50.3          6.408          0.880          0.000        162.089          0.000            4.9            0.4           46.5
     05/04/2014           2014             95           2014                              0                            86         2681.8          623.2           48.2          6.247          0.000          0.000        156.161          0.000            2.7            0.4           18.9
     05/04/2014           2014             95           2014                              0                            86         2681.8          623.2           48.2          6.247          0.000          0.000        156.161          0.000            2.7            0.4           18.9
     05/04/2015           2015             95           2015                              0                            86         3294.1          909.5           50.4          6.235          0.000          0.000        136.544          0.000           10.6            0.4           23.6
     05/04/2015           2015             95           2015                              0                            86         3294.1          909.5           50.4          6.235          0.000          0.000        136.544          0.000           10.6            0.4           23.6
