# Supplementary material for: Simulations using APSIM suggest that Conservation Agriculture sustains protein yield under changing climate dynamics in Northern Mozambique
Source: BMC Plant Biol. 2025 Nov 13;25:1556. doi: 10.1186/s12870-025-07418-5 (PMC12613769; doi:10.1186/s12870-025-07418-5)
Supplement: Supplementary file 2 — Supplementary Material 2. [file 12870_2025_7418_MOESM2_ESM.zip › APSIM Output_08 Oct 2020/Maize-Cowpea Inter (Conventional 4 Degree and 0% Rainfall) cowpeaout.csv]

ApsimVersion = 7.10 r4158
Title = Maize-Cowpea Inter (Conventional 4 Degree and 0% Rainfall) cowpeaout
Date	year	Day	year	paddock.cowpea.daysaftersowing	paddock.maize.daysaftersowing	Biomass	Yield	biom_n()	eo	infiltration	runoff	esw	drain	surfaceom_wt	dlt_n_min()	no3()
(dd/mm/yyyy)	(year)	(day)	(year)	(day)	(days)	(kg/ha)	(kg/ha)	(kg/ha)	(mm)	(mm)	(mm)	(mm)	(mm)	(kg/ha)	(kg/ha)	(kg/ha)
16/03/1997	1997	75	1997	65	66	298.0	119.2	134.5	4.171	19.407	12.893	178.570	1.253	0.0	0.8	83.7
16/03/1997	1997	75	1997	65	66	298.0	119.2	134.5	4.171	19.407	12.893	178.570	1.253	0.0	0.8	83.7
10/03/1998	1998	69	1998	59	60	319.3	127.7	80.4	5.949	3.800	0.000	162.819	0.759	0.1	0.6	88.4
10/03/1998	1998	69	1998	59	60	319.3	127.7	80.4	5.949	3.800	0.000	162.819	0.759	0.1	0.6	88.4
14/03/1999	1999	73	1999	63	64	403.6	161.4	71.7	5.205	0.700	0.000	158.105	0.000	1.7	0.6	192.2
14/03/1999	1999	73	1999	63	64	403.6	161.4	71.7	5.205	0.700	0.000	158.105	0.000	1.7	0.6	192.2
12/03/2000	2000	72	2000	62	63	602.9	241.1	69.5	4.778	17.315	6.185	203.496	16.487	0.5	0.4	88.5
12/03/2000	2000	72	2000	62	63	602.9	241.1	69.5	4.778	17.315	6.185	203.496	16.487	0.5	0.4	88.5
14/03/2001	2001	73	2001	64	64	613.5	245.0	68.6	5.259	1.800	0.000	159.036	0.000	0.6	0.6	88.1
14/03/2001	2001	73	2001	64	64	613.5	245.0	68.6	5.259	1.800	0.000	159.036	0.000	0.6	0.6	88.1
12/03/2002	2002	71	2002	61	62	298.3	119.3	69.2	4.598	13.239	0.461	167.000	0.062	1.0	0.5	56.8
12/03/2002	2002	71	2002	61	62	298.3	119.3	69.2	4.598	13.239	0.461	167.000	0.062	1.0	0.5	56.8
13/03/2003	2003	72	2003	62	63	524.3	209.7	62.7	5.559	0.100	0.000	142.847	0.000	0.2	0.5	71.8
13/03/2003	2003	72	2003	62	63	524.3	209.7	62.7	5.559	0.100	0.000	142.847	0.000	0.2	0.5	71.8
12/03/2004	2004	72	2004	62	63	336.7	134.7	65.3	5.980	8.094	0.206	172.514	5.581	1.5	0.5	66.6
12/03/2004	2004	72	2004	62	63	336.7	134.7	65.3	5.980	8.094	0.206	172.514	5.581	1.5	0.5	66.6
11/03/2005	2005	70	2005	60	61	448.0	179.2	60.4	6.069	0.000	0.000	152.259	0.000	0.2	0.5	59.9
11/03/2005	2005	70	2005	60	61	448.0	179.2	60.4	6.069	0.000	0.000	152.259	0.000	0.2	0.5	59.9
13/03/2006	2006	72	2006	62	63	421.3	168.5	57.0	5.862	0.300	0.000	157.627	0.165	1.0	0.5	101.4
13/03/2006	2006	72	2006	62	63	421.3	168.5	57.0	5.862	0.300	0.000	157.627	0.165	1.0	0.5	101.4
13/03/2007	2007	72	2007	62	63	311.8	124.7	55.6	5.596	0.000	0.000	161.228	0.952	0.1	0.4	24.0
13/03/2007	2007	72	2007	62	63	311.8	124.7	55.6	5.596	0.000	0.000	161.228	0.952	0.1	0.4	24.0
15/03/2008	2008	75	2008	65	66	627.0	250.6	51.2	6.552	0.000	0.000	152.790	0.000	0.2	0.4	14.1
15/03/2008	2008	75	2008	65	66	627.0	250.6	51.2	6.552	0.000	0.000	152.790	0.000	0.2	0.4	14.1
14/03/2009	2009	73	2009	63	64	666.8	266.5	57.0	5.189	2.400	0.000	168.699	4.187	0.6	0.4	42.9
14/03/2009	2009	73	2009	63	64	666.8	266.5	57.0	5.189	2.400	0.000	168.699	4.187	0.6	0.4	42.9
13/03/2010	2010	72	2010	62	63	477.7	191.1	58.2	4.654	13.324	2.376	182.542	4.845	0.8	0.4	29.6
13/03/2010	2010	72	2010	62	63	477.7	191.1	58.2	4.654	13.324	2.376	182.542	4.845	0.8	0.4	29.6
11/03/2011	2011	70	2011	60	61	314.3	125.7	52.3	7.124	0.000	0.000	161.391	2.945	1.3	0.4	26.7
11/03/2011	2011	70	2011	60	61	314.3	125.7	52.3	7.124	0.000	0.000	161.391	2.945	1.3	0.4	26.7
13/03/2012	2012	73	2012	63	64	654.7	261.9	48.5	6.612	0.400	0.000	170.337	8.161	0.2	0.3	18.0
13/03/2012	2012	73	2012	63	64	654.7	261.9	48.5	6.612	0.400	0.000	170.337	8.161	0.2	0.3	18.0
10/03/2013	2013	69	2013	59	60	259.9	103.9	50.6	6.209	0.000	0.000	159.287	0.414	2.0	0.4	28.4
10/03/2013	2013	69	2013	59	60	259.9	103.9	50.6	6.209	0.000	0.000	159.287	0.414	2.0	0.4	28.4
14/03/2014	2014	73	2014	63	64	299.2	119.7	47.7	4.770	12.531	0.369	168.702	1.385	0.1	0.4	10.8
14/03/2014	2014	73	2014	63	64	299.2	119.7	47.7	4.770	12.531	0.369	168.702	1.385	0.1	0.4	10.8
14/03/2015	2015	73	2015	63	64	544.7	217.7	48.0	6.073	0.000	0.000	158.873	0.840	0.4	0.3	13.3
14/03/2015	2015	73	2015	63	64	544.7	217.7	48.0	6.073	0.000	0.000	158.873	0.840	0.4	0.3	13.3
