# Supplementary material for: Simulations using APSIM suggest that Conservation Agriculture sustains protein yield under changing climate dynamics in Northern Mozambique
Source: BMC Plant Biol. 2025 Nov 13;25:1556. doi: 10.1186/s12870-025-07418-5 (PMC12613769; doi:10.1186/s12870-025-07418-5)
Supplement: Supplementary file 2 — Supplementary Material 2. [file 12870_2025_7418_MOESM2_ESM.zip › APSIM Output_08 Oct 2020/Maize-Cowpea Inter (Conventional 4 Degree and 0% Rainfall) cowpeaout.out]

ApsimVersion = 7.10 r4158
Title = Maize-Cowpea Inter (Conventional 4 Degree and 0% Rainfall) cowpeaout
           Date           year            Day           year paddock.cowpea.daysaftersowing paddock.maize.daysaftersowing        Biomass          Yield       biom_n()             eo   infiltration         runoff            esw          drain   surfaceom_wt    dlt_n_min()          no3()
   (dd/mm/yyyy)         (year)          (day)         (year)                          (day)                        (days)        (kg/ha)        (kg/ha)        (kg/ha)           (mm)           (mm)           (mm)           (mm)           (mm)        (kg/ha)        (kg/ha)        (kg/ha)
     16/03/1997           1997             75           1997                             65                            66          298.0          119.2          134.5          4.171         19.407         12.893        178.570          1.253            0.0            0.8           83.7
     16/03/1997           1997             75           1997                             65                            66          298.0          119.2          134.5          4.171         19.407         12.893        178.570          1.253            0.0            0.8           83.7
     10/03/1998           1998             69           1998                             59                            60          319.3          127.7           80.4          5.949          3.800          0.000        162.819          0.759            0.1            0.6           88.4
     10/03/1998           1998             69           1998                             59                            60          319.3          127.7           80.4          5.949          3.800          0.000        162.819          0.759            0.1            0.6           88.4
     14/03/1999           1999             73           1999                             63                            64          403.6          161.4           71.7          5.205          0.700          0.000        158.105          0.000            1.7            0.6          192.2
     14/03/1999           1999             73           1999                             63                            64          403.6          161.4           71.7          5.205          0.700          0.000        158.105          0.000            1.7            0.6          192.2
     12/03/2000           2000             72           2000                             62                            63          602.9          241.1           69.5          4.778         17.315          6.185        203.496         16.487            0.5            0.4           88.5
     12/03/2000           2000             72           2000                             62                            63          602.9          241.1           69.5          4.778         17.315          6.185        203.496         16.487            0.5            0.4           88.5
     14/03/2001           2001             73           2001                             64                            64          613.5          245.0           68.6          5.259          1.800          0.000        159.036          0.000            0.6            0.6           88.1
     14/03/2001           2001             73           2001                             64                            64          613.5          245.0           68.6          5.259          1.800          0.000        159.036          0.000            0.6            0.6           88.1
     12/03/2002           2002             71           2002                             61                            62          298.3          119.3           69.2          4.598         13.239          0.461        167.000          0.062            1.0            0.5           56.8
     12/03/2002           2002             71           2002                             61                            62          298.3          119.3           69.2          4.598         13.239          0.461        167.000          0.062            1.0            0.5           56.8
     13/03/2003           2003             72           2003                             62                            63          524.3          209.7           62.7          5.559          0.100          0.000        142.847          0.000            0.2            0.5           71.8
     13/03/2003           2003             72           2003                             62                            63          524.3          209.7           62.7          5.559          0.100          0.000        142.847          0.000            0.2            0.5           71.8
     12/03/2004           2004             72           2004                             62                            63          336.7          134.7           65.3          5.980          8.094          0.206        172.514          5.581            1.5            0.5           66.6
     12/03/2004           2004             72           2004                             62                            63          336.7          134.7           65.3          5.980          8.094          0.206        172.514          5.581            1.5            0.5           66.6
     11/03/2005           2005             70           2005                             60                            61          448.0          179.2           60.4          6.069          0.000          0.000        152.259          0.000            0.2            0.5           59.9
     11/03/2005           2005             70           2005                             60                            61          448.0          179.2           60.4          6.069          0.000          0.000        152.259          0.000            0.2            0.5           59.9
     13/03/2006           2006             72           2006                             62                            63          421.3          168.5           57.0          5.862          0.300          0.000        157.627          0.165            1.0            0.5          101.4
     13/03/2006           2006             72           2006                             62                            63          421.3          168.5           57.0          5.862          0.300          0.000        157.627          0.165            1.0            0.5          101.4
     13/03/2007           2007             72           2007                             62                            63          311.8          124.7           55.6          5.596          0.000          0.000        161.228          0.952            0.1            0.4           24.0
     13/03/2007           2007             72           2007                             62                            63          311.8          124.7           55.6          5.596          0.000          0.000        161.228          0.952            0.1            0.4           24.0
     15/03/2008           2008             75           2008                             65                            66          627.0          250.6           51.2          6.552          0.000          0.000        152.790          0.000            0.2            0.4           14.1
     15/03/2008           2008             75           2008                             65                            66          627.0          250.6           51.2          6.552          0.000          0.000        152.790          0.000            0.2            0.4           14.1
     14/03/2009           2009             73           2009                             63                            64          666.8          266.5           57.0          5.189          2.400          0.000        168.699          4.187            0.6            0.4           42.9
     14/03/2009           2009             73           2009                             63                            64          666.8          266.5           57.0          5.189          2.400          0.000        168.699          4.187            0.6            0.4           42.9
     13/03/2010           2010             72           2010                             62                            63          477.7          191.1           58.2          4.654         13.324          2.376        182.542          4.845            0.8            0.4           29.6
     13/03/2010           2010             72           2010                             62                            63          477.7          191.1           58.2          4.654         13.324          2.376        182.542          4.845            0.8            0.4           29.6
     11/03/2011           2011             70           2011                             60                            61          314.3          125.7           52.3          7.124          0.000          0.000        161.391          2.945            1.3            0.4           26.7
     11/03/2011           2011             70           2011                             60                            61          314.3          125.7           52.3          7.124          0.000          0.000        161.391          2.945            1.3            0.4           26.7
     13/03/2012           2012             73           2012                             63                            64          654.7          261.9           48.5          6.612          0.400          0.000        170.337          8.161            0.2            0.3           18.0
     13/03/2012           2012             73           2012                             63                            64          654.7          261.9           48.5          6.612          0.400          0.000        170.337          8.161            0.2            0.3           18.0
     10/03/2013           2013             69           2013                             59                            60          259.9          103.9           50.6          6.209          0.000          0.000        159.287          0.414            2.0            0.4           28.4
     10/03/2013           2013             69           2013                             59                            60          259.9          103.9           50.6          6.209          0.000          0.000        159.287          0.414            2.0            0.4           28.4
     14/03/2014           2014             73           2014                             63                            64          299.2          119.7           47.7          4.770         12.531          0.369        168.702          1.385            0.1            0.4           10.8
     14/03/2014           2014             73           2014                             63                            64          299.2          119.7           47.7          4.770         12.531          0.369        168.702          1.385            0.1            0.4           10.8
     14/03/2015           2015             73           2015                             63                            64          544.7          217.7           48.0          6.073          0.000          0.000        158.873          0.840            0.4            0.3           13.3
     14/03/2015           2015             73           2015                             63                            64          544.7          217.7           48.0          6.073          0.000          0.000        158.873          0.840            0.4            0.3           13.3
