# Supplementary material for: Simulations using APSIM suggest that Conservation Agriculture sustains protein yield under changing climate dynamics in Northern Mozambique
Source: BMC Plant Biol. 2025 Nov 13;25:1556. doi: 10.1186/s12870-025-07418-5 (PMC12613769; doi:10.1186/s12870-025-07418-5)
Supplement: Supplementary file 2 — Supplementary Material 2. [file 12870_2025_7418_MOESM2_ESM.zip › APSIM Output_08 Oct 2020/Maize-Cowpea Inter (Conventional 4 Degree and 0% Rainfall) maizeout.csv]

ApsimVersion = 7.10 r4158
Title = Maize-Cowpea Inter (Conventional 4 Degree and 0% Rainfall) maizeout
Date	year	Day	year	paddock.cowpea.daysaftersowing	paddock.maize.daysaftersowing	Biomass	Yield	biom_n()	eo	infiltration	runoff	esw	drain	surfaceom_wt	dlt_n_min()	no3()
(dd/mm/yyyy)	(year)	(day)	(year)	(day)	(days)	(kg/ha)	(kg/ha)	(kg/ha)	(mm)	(mm)	(mm)	(mm)	(mm)	(kg/ha)	(kg/ha)	(kg/ha)
06/04/1997	1997	96	1997	0	87	2852.5	766.2	125.3	4.703	0.800	0.000	151.000	0.000	1.7	0.9	91.1
06/04/1997	1997	96	1997	0	87	2852.5	766.2	125.3	4.703	0.800	0.000	151.000	0.000	1.7	0.9	91.1
30/03/1998	1998	89	1998	0	80	3142.3	887.6	77.5	5.219	3.400	0.000	151.555	0.000	2.5	0.6	101.2
30/03/1998	1998	89	1998	0	80	3142.3	887.6	77.5	5.219	3.400	0.000	151.555	0.000	2.5	0.6	101.2
02/04/1999	1999	92	1999	0	83	3418.0	892.2	69.9	2.981	16.758	9.642	189.202	10.477	2.0	0.5	142.6
02/04/1999	1999	92	1999	0	83	3418.0	892.2	69.9	2.981	16.758	9.642	189.202	10.477	2.0	0.5	142.6
31/03/2000	2000	91	2000	0	82	3550.5	949.4	67.8	4.433	0.400	0.000	159.085	0.000	2.9	0.6	62.6
31/03/2000	2000	91	2000	0	82	3550.5	949.4	67.8	4.433	0.400	0.000	159.085	0.000	2.9	0.6	62.6
02/04/2001	2001	92	2001	0	83	3468.0	934.9	67.7	5.171	2.300	0.000	178.686	10.321	3.0	0.5	82.6
02/04/2001	2001	92	2001	0	83	3468.0	934.9	67.7	5.171	2.300	0.000	178.686	10.321	3.0	0.5	82.6
01/04/2002	2002	91	2002	0	82	2974.9	789.0	66.8	5.267	0.900	0.000	161.390	0.021	1.4	0.5	54.0
01/04/2002	2002	91	2002	0	82	2974.9	789.0	66.8	5.267	0.900	0.000	161.390	0.021	1.4	0.5	54.0
31/03/2003	2003	90	2003	0	81	2965.8	822.1	61.0	4.570	5.783	0.017	170.145	4.802	2.8	0.5	67.1
31/03/2003	2003	90	2003	0	81	2965.8	822.1	61.0	4.570	5.783	0.017	170.145	4.802	2.8	0.5	67.1
31/03/2004	2004	91	2004	0	82	3094.4	826.2	62.9	3.948	17.087	0.713	153.090	0.000	6.6	0.5	70.6
31/03/2004	2004	91	2004	0	82	3094.4	826.2	62.9	3.948	17.087	0.713	153.090	0.000	6.6	0.5	70.6
31/03/2005	2005	90	2005	0	81	3224.7	916.9	58.3	5.247	0.500	0.000	138.497	0.000	3.5	0.5	69.4
31/03/2005	2005	90	2005	0	81	3224.7	916.9	58.3	5.247	0.500	0.000	138.497	0.000	3.5	0.5	69.4
02/04/2006	2006	92	2006	0	83	3100.9	832.3	55.2	3.710	1.800	0.000	163.918	0.364	1.8	0.4	81.5
02/04/2006	2006	92	2006	0	83	3100.9	832.3	55.2	3.710	1.800	0.000	163.918	0.364	1.8	0.4	81.5
01/04/2007	2007	91	2007	0	82	2307.8	678.1	53.8	4.879	0.000	0.000	149.301	0.000	3.7	0.4	28.3
01/04/2007	2007	91	2007	0	82	2307.8	678.1	53.8	4.879	0.000	0.000	149.301	0.000	3.7	0.4	28.3
03/04/2008	2008	94	2008	0	85	3172.8	827.2	49.7	6.580	0.000	0.000	138.179	0.000	6.2	0.4	21.1
03/04/2008	2008	94	2008	0	85	3172.8	827.2	49.7	6.580	0.000	0.000	138.179	0.000	6.2	0.4	21.1
01/04/2009	2009	91	2009	0	82	3178.0	837.9	55.0	4.704	19.370	17.730	185.324	9.986	4.1	0.4	43.5
01/04/2009	2009	91	2009	0	82	3178.0	837.9	55.0	4.704	19.370	17.730	185.324	9.986	4.1	0.4	43.5
01/04/2010	2010	91	2010	0	82	3325.8	851.3	55.8	6.626	0.000	0.000	141.905	0.000	3.2	0.4	28.1
01/04/2010	2010	91	2010	0	82	3325.8	851.3	55.8	6.626	0.000	0.000	141.905	0.000	3.2	0.4	28.1
01/04/2011	2011	91	2011	0	82	2791.3	763.7	50.0	5.927	0.700	0.000	158.110	0.000	2.4	0.4	33.5
01/04/2011	2011	91	2011	0	82	2791.3	763.7	50.0	5.927	0.700	0.000	158.110	0.000	2.4	0.4	33.5
01/04/2012	2012	92	2012	0	83	3377.8	937.3	46.8	4.749	12.106	2.594	171.541	1.372	6.3	0.4	24.5
01/04/2012	2012	92	2012	0	83	3377.8	937.3	46.8	4.749	12.106	2.594	171.541	1.372	6.3	0.4	24.5
31/03/2013	2013	90	2013	0	81	2732.0	736.5	48.2	6.094	0.000	0.000	144.155	0.000	2.3	0.4	30.8
31/03/2013	2013	90	2013	0	81	2732.0	736.5	48.2	6.094	0.000	0.000	144.155	0.000	2.3	0.4	30.8
01/04/2014	2014	91	2014	0	82	2473.2	558.7	46.0	6.099	14.440	3.760	177.458	9.511	1.7	0.3	11.5
01/04/2014	2014	91	2014	0	82	2473.2	558.7	46.0	6.099	14.440	3.760	177.458	9.511	1.7	0.3	11.5
02/04/2015	2015	92	2015	0	83	3154.9	911.3	46.0	6.721	2.500	0.000	146.824	0.000	6.7	0.4	19.9
02/04/2015	2015	92	2015	0	83	3154.9	911.3	46.0	6.721	2.500	0.000	146.824	0.000	6.7	0.4	19.9
