# Supplementary material for: Simulations using APSIM suggest that Conservation Agriculture sustains protein yield under changing climate dynamics in Northern Mozambique
Source: BMC Plant Biol. 2025 Nov 13;25:1556. doi: 10.1186/s12870-025-07418-5 (PMC12613769; doi:10.1186/s12870-025-07418-5)
Supplement: Supplementary file 2 — Supplementary Material 2. [file 12870_2025_7418_MOESM2_ESM.zip › APSIM Output_08 Oct 2020/Maize-Cowpea Inter (Conventional 4 Degree and 0% Rainfall) maizeout.out]

ApsimVersion = 7.10 r4158
Title = Maize-Cowpea Inter (Conventional 4 Degree and 0% Rainfall) maizeout
           Date           year            Day           year paddock.cowpea.daysaftersowing paddock.maize.daysaftersowing        Biomass          Yield       biom_n()             eo   infiltration         runoff            esw          drain   surfaceom_wt    dlt_n_min()          no3()
   (dd/mm/yyyy)         (year)          (day)         (year)                          (day)                        (days)        (kg/ha)        (kg/ha)        (kg/ha)           (mm)           (mm)           (mm)           (mm)           (mm)        (kg/ha)        (kg/ha)        (kg/ha)
     06/04/1997           1997             96           1997                              0                            87         2852.5          766.2          125.3          4.703          0.800          0.000        151.000          0.000            1.7            0.9           91.1
     06/04/1997           1997             96           1997                              0                            87         2852.5          766.2          125.3          4.703          0.800          0.000        151.000          0.000            1.7            0.9           91.1
     30/03/1998           1998             89           1998                              0                            80         3142.3          887.6           77.5          5.219          3.400          0.000        151.555          0.000            2.5            0.6          101.2
     30/03/1998           1998             89           1998                              0                            80         3142.3          887.6           77.5          5.219          3.400          0.000        151.555          0.000            2.5            0.6          101.2
     02/04/1999           1999             92           1999                              0                            83         3418.0          892.2           69.9          2.981         16.758          9.642        189.202         10.477            2.0            0.5          142.6
     02/04/1999           1999             92           1999                              0                            83         3418.0          892.2           69.9          2.981         16.758          9.642        189.202         10.477            2.0            0.5          142.6
     31/03/2000           2000             91           2000                              0                            82         3550.5          949.4           67.8          4.433          0.400          0.000        159.085          0.000            2.9            0.6           62.6
     31/03/2000           2000             91           2000                              0                            82         3550.5          949.4           67.8          4.433          0.400          0.000        159.085          0.000            2.9            0.6           62.6
     02/04/2001           2001             92           2001                              0                            83         3468.0          934.9           67.7          5.171          2.300          0.000        178.686         10.321            3.0            0.5           82.6
     02/04/2001           2001             92           2001                              0                            83         3468.0          934.9           67.7          5.171          2.300          0.000        178.686         10.321            3.0            0.5           82.6
     01/04/2002           2002             91           2002                              0                            82         2974.9          789.0           66.8          5.267          0.900          0.000        161.390          0.021            1.4            0.5           54.0
     01/04/2002           2002             91           2002                              0                            82         2974.9          789.0           66.8          5.267          0.900          0.000        161.390          0.021            1.4            0.5           54.0
     31/03/2003           2003             90           2003                              0                            81         2965.8          822.1           61.0          4.570          5.783          0.017        170.145          4.802            2.8            0.5           67.1
     31/03/2003           2003             90           2003                              0                            81         2965.8          822.1           61.0          4.570          5.783          0.017        170.145          4.802            2.8            0.5           67.1
     31/03/2004           2004             91           2004                              0                            82         3094.4          826.2           62.9          3.948         17.087          0.713        153.090          0.000            6.6            0.5           70.6
     31/03/2004           2004             91           2004                              0                            82         3094.4          826.2           62.9          3.948         17.087          0.713        153.090          0.000            6.6            0.5           70.6
     31/03/2005           2005             90           2005                              0                            81         3224.7          916.9           58.3          5.247          0.500          0.000        138.497          0.000            3.5            0.5           69.4
     31/03/2005           2005             90           2005                              0                            81         3224.7          916.9           58.3          5.247          0.500          0.000        138.497          0.000            3.5            0.5           69.4
     02/04/2006           2006             92           2006                              0                            83         3100.9          832.3           55.2          3.710          1.800          0.000        163.918          0.364            1.8            0.4           81.5
     02/04/2006           2006             92           2006                              0                            83         3100.9          832.3           55.2          3.710          1.800          0.000        163.918          0.364            1.8            0.4           81.5
     01/04/2007           2007             91           2007                              0                            82         2307.8          678.1           53.8          4.879          0.000          0.000        149.301          0.000            3.7            0.4           28.3
     01/04/2007           2007             91           2007                              0                            82         2307.8          678.1           53.8          4.879          0.000          0.000        149.301          0.000            3.7            0.4           28.3
     03/04/2008           2008             94           2008                              0                            85         3172.8          827.2           49.7          6.580          0.000          0.000        138.179          0.000            6.2            0.4           21.1
     03/04/2008           2008             94           2008                              0                            85         3172.8          827.2           49.7          6.580          0.000          0.000        138.179          0.000            6.2            0.4           21.1
     01/04/2009           2009             91           2009                              0                            82         3178.0          837.9           55.0          4.704         19.370         17.730        185.324          9.986            4.1            0.4           43.5
     01/04/2009           2009             91           2009                              0                            82         3178.0          837.9           55.0          4.704         19.370         17.730        185.324          9.986            4.1            0.4           43.5
     01/04/2010           2010             91           2010                              0                            82         3325.8          851.3           55.8          6.626          0.000          0.000        141.905          0.000            3.2            0.4           28.1
     01/04/2010           2010             91           2010                              0                            82         3325.8          851.3           55.8          6.626          0.000          0.000        141.905          0.000            3.2            0.4           28.1
     01/04/2011           2011             91           2011                              0                            82         2791.3          763.7           50.0          5.927          0.700          0.000        158.110          0.000            2.4            0.4           33.5
     01/04/2011           2011             91           2011                              0                            82         2791.3          763.7           50.0          5.927          0.700          0.000        158.110          0.000            2.4            0.4           33.5
     01/04/2012           2012             92           2012                              0                            83         3377.8          937.3           46.8          4.749         12.106          2.594        171.541          1.372            6.3            0.4           24.5
     01/04/2012           2012             92           2012                              0                            83         3377.8          937.3           46.8          4.749         12.106          2.594        171.541          1.372            6.3            0.4           24.5
     31/03/2013           2013             90           2013                              0                            81         2732.0          736.5           48.2          6.094          0.000          0.000        144.155          0.000            2.3            0.4           30.8
     31/03/2013           2013             90           2013                              0                            81         2732.0          736.5           48.2          6.094          0.000          0.000        144.155          0.000            2.3            0.4           30.8
     01/04/2014           2014             91           2014                              0                            82         2473.2          558.7           46.0          6.099         14.440          3.760        177.458          9.511            1.7            0.3           11.5
     01/04/2014           2014             91           2014                              0                            82         2473.2          558.7           46.0          6.099         14.440          3.760        177.458          9.511            1.7            0.3           11.5
     02/04/2015           2015             92           2015                              0                            83         3154.9          911.3           46.0          6.721          2.500          0.000        146.824          0.000            6.7            0.4           19.9
     02/04/2015           2015             92           2015                              0                            83         3154.9          911.3           46.0          6.721          2.500          0.000        146.824          0.000            6.7            0.4           19.9
