# Supplementary material for: Simulations using APSIM suggest that Conservation Agriculture sustains protein yield under changing climate dynamics in Northern Mozambique
Source: BMC Plant Biol. 2025 Nov 13;25:1556. doi: 10.1186/s12870-025-07418-5 (PMC12613769; doi:10.1186/s12870-025-07418-5)
Supplement: Supplementary file 2 — Supplementary Material 2. [file 12870_2025_7418_MOESM2_ESM.zip › APSIM Output_08 Oct 2020/Maize-Cowpea Inter (Conventional 4 Degree and 10% Rainfall) cowpeaout.csv]

ApsimVersion = 7.10 r4158
Title = Maize-Cowpea Inter (Conventional 4 Degree and 10% Rainfall) cowpeaout
Date	year	Day	year	paddock.cowpea.daysaftersowing	paddock.maize.daysaftersowing	Biomass	Yield	biom_n()	eo	infiltration	runoff	esw	drain	surfaceom_wt	dlt_n_min()	no3()
(dd/mm/yyyy)	(year)	(day)	(year)	(day)	(days)	(kg/ha)	(kg/ha)	(kg/ha)	(mm)	(mm)	(mm)	(mm)	(mm)	(kg/ha)	(kg/ha)	(kg/ha)
16/03/1997	1997	75	1997	65	66	271.4	108.6	134.7	4.165	18.408	10.662	175.679	0.000	0.0	0.9	96.6
16/03/1997	1997	75	1997	65	66	271.4	108.6	134.7	4.165	18.408	10.662	175.679	0.000	0.0	0.9	96.6
10/03/1998	1998	69	1998	59	60	319.3	127.7	81.6	5.949	3.420	0.000	161.413	0.506	0.2	0.7	110.8
10/03/1998	1998	69	1998	59	60	319.3	127.7	81.6	5.949	3.420	0.000	161.413	0.506	0.2	0.7	110.8
14/03/1999	1999	73	1999	63	64	403.6	161.4	71.4	5.205	0.630	0.000	152.483	0.000	1.5	0.6	226.9
14/03/1999	1999	73	1999	63	64	403.6	161.4	71.4	5.205	0.630	0.000	152.483	0.000	1.5	0.6	226.9
12/03/2000	2000	72	2000	62	63	602.9	241.1	68.8	4.778	16.295	4.855	201.583	15.081	0.4	0.4	116.4
12/03/2000	2000	72	2000	62	63	602.9	241.1	68.8	4.778	16.295	4.855	201.583	15.081	0.4	0.4	116.4
14/03/2001	2001	73	2001	64	64	613.5	245.0	68.3	5.259	1.620	0.000	158.536	0.000	0.5	0.6	110.3
14/03/2001	2001	73	2001	64	64	613.5	245.0	68.3	5.259	1.620	0.000	158.536	0.000	0.5	0.6	110.3
12/03/2002	2002	71	2002	61	62	298.2	119.3	68.7	4.598	12.112	0.218	165.411	0.000	0.9	0.5	77.6
12/03/2002	2002	71	2002	61	62	298.2	119.3	68.7	4.598	12.112	0.218	165.411	0.000	0.9	0.5	77.6
13/03/2003	2003	72	2003	62	63	524.2	209.7	62.5	5.559	0.090	0.000	138.802	0.000	0.2	0.5	88.3
13/03/2003	2003	72	2003	62	63	524.2	209.7	62.5	5.559	0.090	0.000	138.802	0.000	0.2	0.5	88.3
12/03/2004	2004	72	2004	62	63	336.7	134.7	67.8	5.980	7.374	0.096	171.380	4.939	2.2	0.5	81.1
12/03/2004	2004	72	2004	62	63	336.7	134.7	67.8	5.980	7.374	0.096	171.380	4.939	2.2	0.5	81.1
11/03/2005	2005	70	2005	60	61	448.0	179.2	60.2	6.069	0.000	0.000	151.278	0.000	0.2	0.5	77.4
11/03/2005	2005	70	2005	60	61	448.0	179.2	60.2	6.069	0.000	0.000	151.278	0.000	0.2	0.5	77.4
13/03/2006	2006	72	2006	62	63	421.3	168.5	58.1	5.862	0.270	0.000	157.428	0.113	1.8	0.5	122.6
13/03/2006	2006	72	2006	62	63	421.3	168.5	58.1	5.862	0.270	0.000	157.428	0.113	1.8	0.5	122.6
13/03/2007	2007	72	2007	62	63	311.8	124.7	55.4	5.596	0.000	0.000	160.970	0.695	0.1	0.4	35.7
13/03/2007	2007	72	2007	62	63	311.8	124.7	55.4	5.596	0.000	0.000	160.970	0.695	0.1	0.4	35.7
15/03/2008	2008	75	2008	65	66	627.0	250.6	51.3	6.552	0.000	0.000	152.264	0.000	0.3	0.4	21.3
15/03/2008	2008	75	2008	65	66	627.0	250.6	51.3	6.552	0.000	0.000	152.264	0.000	0.3	0.4	21.3
14/03/2009	2009	73	2009	63	64	666.8	266.5	56.5	5.189	2.160	0.000	167.738	3.434	0.8	0.4	54.8
14/03/2009	2009	73	2009	63	64	666.8	266.5	56.5	5.189	2.160	0.000	167.738	3.434	0.8	0.4	54.8
13/03/2010	2010	72	2010	62	63	477.7	191.1	57.7	4.654	12.392	1.738	179.965	3.572	0.9	0.4	42.1
13/03/2010	2010	72	2010	62	63	477.7	191.1	57.7	4.654	12.392	1.738	179.965	3.572	0.9	0.4	42.1
11/03/2011	2011	70	2011	60	61	314.3	125.7	52.2	7.124	0.000	0.000	160.895	2.608	1.4	0.4	34.2
11/03/2011	2011	70	2011	60	61	314.3	125.7	52.2	7.124	0.000	0.000	160.895	2.608	1.4	0.4	34.2
13/03/2012	2012	73	2012	63	64	654.7	261.9	48.1	6.612	0.360	0.000	169.121	7.278	0.1	0.3	25.0
13/03/2012	2012	73	2012	63	64	654.7	261.9	48.1	6.612	0.360	0.000	169.121	7.278	0.1	0.3	25.0
10/03/2013	2013	69	2013	59	60	259.9	103.9	50.2	6.209	0.000	0.000	158.881	0.043	2.1	0.4	36.4
10/03/2013	2013	69	2013	59	60	259.9	103.9	50.2	6.209	0.000	0.000	158.881	0.043	2.1	0.4	36.4
14/03/2014	2014	73	2014	63	64	299.2	119.7	47.3	4.770	11.444	0.166	167.625	0.916	0.1	0.4	17.2
14/03/2014	2014	73	2014	63	64	299.2	119.7	47.3	4.770	11.444	0.166	167.625	0.916	0.1	0.4	17.2
14/03/2015	2015	73	2015	63	64	544.6	217.7	47.4	6.073	0.000	0.000	158.296	0.649	0.5	0.3	18.8
14/03/2015	2015	73	2015	63	64	544.6	217.7	47.4	6.073	0.000	0.000	158.296	0.649	0.5	0.3	18.8
