# Supplementary material for: Simulations using APSIM suggest that Conservation Agriculture sustains protein yield under changing climate dynamics in Northern Mozambique
Source: BMC Plant Biol. 2025 Nov 13;25:1556. doi: 10.1186/s12870-025-07418-5 (PMC12613769; doi:10.1186/s12870-025-07418-5)
Supplement: Supplementary file 2 — Supplementary Material 2. [file 12870_2025_7418_MOESM2_ESM.zip › APSIM Output_08 Oct 2020/Maize-Cowpea Inter (Conventional 4 Degree and 10% Rainfall) cowpeaout.out]

ApsimVersion = 7.10 r4158
Title = Maize-Cowpea Inter (Conventional 4 Degree and 10% Rainfall) cowpeaout
           Date           year            Day           year paddock.cowpea.daysaftersowing paddock.maize.daysaftersowing        Biomass          Yield       biom_n()             eo   infiltration         runoff            esw          drain   surfaceom_wt    dlt_n_min()          no3()
   (dd/mm/yyyy)         (year)          (day)         (year)                          (day)                        (days)        (kg/ha)        (kg/ha)        (kg/ha)           (mm)           (mm)           (mm)           (mm)           (mm)        (kg/ha)        (kg/ha)        (kg/ha)
     16/03/1997           1997             75           1997                             65                            66          271.4          108.6          134.7          4.165         18.408         10.662        175.679          0.000            0.0            0.9           96.6
     16/03/1997           1997             75           1997                             65                            66          271.4          108.6          134.7          4.165         18.408         10.662        175.679          0.000            0.0            0.9           96.6
     10/03/1998           1998             69           1998                             59                            60          319.3          127.7           81.6          5.949          3.420          0.000        161.413          0.506            0.2            0.7          110.8
     10/03/1998           1998             69           1998                             59                            60          319.3          127.7           81.6          5.949          3.420          0.000        161.413          0.506            0.2            0.7          110.8
     14/03/1999           1999             73           1999                             63                            64          403.6          161.4           71.4          5.205          0.630          0.000        152.483          0.000            1.5            0.6          226.9
     14/03/1999           1999             73           1999                             63                            64          403.6          161.4           71.4          5.205          0.630          0.000        152.483          0.000            1.5            0.6          226.9
     12/03/2000           2000             72           2000                             62                            63          602.9          241.1           68.8          4.778         16.295          4.855        201.583         15.081            0.4            0.4          116.4
     12/03/2000           2000             72           2000                             62                            63          602.9          241.1           68.8          4.778         16.295          4.855        201.583         15.081            0.4            0.4          116.4
     14/03/2001           2001             73           2001                             64                            64          613.5          245.0           68.3          5.259          1.620          0.000        158.536          0.000            0.5            0.6          110.3
     14/03/2001           2001             73           2001                             64                            64          613.5          245.0           68.3          5.259          1.620          0.000        158.536          0.000            0.5            0.6          110.3
     12/03/2002           2002             71           2002                             61                            62          298.2          119.3           68.7          4.598         12.112          0.218        165.411          0.000            0.9            0.5           77.6
     12/03/2002           2002             71           2002                             61                            62          298.2          119.3           68.7          4.598         12.112          0.218        165.411          0.000            0.9            0.5           77.6
     13/03/2003           2003             72           2003                             62                            63          524.2          209.7           62.5          5.559          0.090          0.000        138.802          0.000            0.2            0.5           88.3
     13/03/2003           2003             72           2003                             62                            63          524.2          209.7           62.5          5.559          0.090          0.000        138.802          0.000            0.2            0.5           88.3
     12/03/2004           2004             72           2004                             62                            63          336.7          134.7           67.8          5.980          7.374          0.096        171.380          4.939            2.2            0.5           81.1
     12/03/2004           2004             72           2004                             62                            63          336.7          134.7           67.8          5.980          7.374          0.096        171.380          4.939            2.2            0.5           81.1
     11/03/2005           2005             70           2005                             60                            61          448.0          179.2           60.2          6.069          0.000          0.000        151.278          0.000            0.2            0.5           77.4
     11/03/2005           2005             70           2005                             60                            61          448.0          179.2           60.2          6.069          0.000          0.000        151.278          0.000            0.2            0.5           77.4
     13/03/2006           2006             72           2006                             62                            63          421.3          168.5           58.1          5.862          0.270          0.000        157.428          0.113            1.8            0.5          122.6
     13/03/2006           2006             72           2006                             62                            63          421.3          168.5           58.1          5.862          0.270          0.000        157.428          0.113            1.8            0.5          122.6
     13/03/2007           2007             72           2007                             62                            63          311.8          124.7           55.4          5.596          0.000          0.000        160.970          0.695            0.1            0.4           35.7
     13/03/2007           2007             72           2007                             62                            63          311.8          124.7           55.4          5.596          0.000          0.000        160.970          0.695            0.1            0.4           35.7
     15/03/2008           2008             75           2008                             65                            66          627.0          250.6           51.3          6.552          0.000          0.000        152.264          0.000            0.3            0.4           21.3
     15/03/2008           2008             75           2008                             65                            66          627.0          250.6           51.3          6.552          0.000          0.000        152.264          0.000            0.3            0.4           21.3
     14/03/2009           2009             73           2009                             63                            64          666.8          266.5           56.5          5.189          2.160          0.000        167.738          3.434            0.8            0.4           54.8
     14/03/2009           2009             73           2009                             63                            64          666.8          266.5           56.5          5.189          2.160          0.000        167.738          3.434            0.8            0.4           54.8
     13/03/2010           2010             72           2010                             62                            63          477.7          191.1           57.7          4.654         12.392          1.738        179.965          3.572            0.9            0.4           42.1
     13/03/2010           2010             72           2010                             62                            63          477.7          191.1           57.7          4.654         12.392          1.738        179.965          3.572            0.9            0.4           42.1
     11/03/2011           2011             70           2011                             60                            61          314.3          125.7           52.2          7.124          0.000          0.000        160.895          2.608            1.4            0.4           34.2
     11/03/2011           2011             70           2011                             60                            61          314.3          125.7           52.2          7.124          0.000          0.000        160.895          2.608            1.4            0.4           34.2
     13/03/2012           2012             73           2012                             63                            64          654.7          261.9           48.1          6.612          0.360          0.000        169.121          7.278            0.1            0.3           25.0
     13/03/2012           2012             73           2012                             63                            64          654.7          261.9           48.1          6.612          0.360          0.000        169.121          7.278            0.1            0.3           25.0
     10/03/2013           2013             69           2013                             59                            60          259.9          103.9           50.2          6.209          0.000          0.000        158.881          0.043            2.1            0.4           36.4
     10/03/2013           2013             69           2013                             59                            60          259.9          103.9           50.2          6.209          0.000          0.000        158.881          0.043            2.1            0.4           36.4
     14/03/2014           2014             73           2014                             63                            64          299.2          119.7           47.3          4.770         11.444          0.166        167.625          0.916            0.1            0.4           17.2
     14/03/2014           2014             73           2014                             63                            64          299.2          119.7           47.3          4.770         11.444          0.166        167.625          0.916            0.1            0.4           17.2
     14/03/2015           2015             73           2015                             63                            64          544.6          217.7           47.4          6.073          0.000          0.000        158.296          0.649            0.5            0.3           18.8
     14/03/2015           2015             73           2015                             63                            64          544.6          217.7           47.4          6.073          0.000          0.000        158.296          0.649            0.5            0.3           18.8
