# Supplementary material for: Simulations using APSIM suggest that Conservation Agriculture sustains protein yield under changing climate dynamics in Northern Mozambique
Source: BMC Plant Biol. 2025 Nov 13;25:1556. doi: 10.1186/s12870-025-07418-5 (PMC12613769; doi:10.1186/s12870-025-07418-5)
Supplement: Supplementary file 2 — Supplementary Material 2. [file 12870_2025_7418_MOESM2_ESM.zip › APSIM Output_08 Oct 2020/Maize-Cowpea Inter (Conventional 4 Degree and 10% Rainfall) maizeout.csv]

ApsimVersion = 7.10 r4158
Title = Maize-Cowpea Inter (Conventional 4 Degree and 10% Rainfall) maizeout
Date	year	Day	year	paddock.cowpea.daysaftersowing	paddock.maize.daysaftersowing	Biomass	Yield	biom_n()	eo	infiltration	runoff	esw	drain	surfaceom_wt	dlt_n_min()	no3()
(dd/mm/yyyy)	(year)	(day)	(year)	(day)	(days)	(kg/ha)	(kg/ha)	(kg/ha)	(mm)	(mm)	(mm)	(mm)	(mm)	(kg/ha)	(kg/ha)	(kg/ha)
08/04/1997	1997	98	1997	0	89	2986.3	793.8	124.7	4.829	2.430	0.000	152.510	0.000	1.3	0.9	105.9
08/04/1997	1997	98	1997	0	89	2986.3	793.8	124.7	4.829	2.430	0.000	152.510	0.000	1.3	0.9	105.9
30/03/1998	1998	89	1998	0	80	3142.8	887.7	78.6	5.219	3.060	0.000	145.476	0.000	2.5	0.6	123.7
30/03/1998	1998	89	1998	0	80	3142.8	887.7	78.6	5.219	3.060	0.000	145.476	0.000	2.5	0.6	123.7
02/04/1999	1999	92	1999	0	83	3418.5	892.3	69.6	2.981	15.921	7.839	187.215	10.246	2.0	0.5	177.0
02/04/1999	1999	92	1999	0	83	3418.5	892.3	69.6	2.981	15.921	7.839	187.215	10.246	2.0	0.5	177.0
31/03/2000	2000	91	2000	0	82	3551.1	949.4	67.1	4.433	0.360	0.000	158.302	0.000	2.9	0.6	82.5
31/03/2000	2000	91	2000	0	82	3551.1	949.4	67.1	4.433	0.360	0.000	158.302	0.000	2.9	0.6	82.5
02/04/2001	2001	92	2001	0	83	3468.3	935.0	67.4	5.171	2.070	0.000	176.893	9.656	3.2	0.5	103.8
02/04/2001	2001	92	2001	0	83	3468.3	935.0	67.4	5.171	2.070	0.000	176.893	9.656	3.2	0.5	103.8
01/04/2002	2002	91	2002	0	82	2975.3	789.0	66.3	5.267	0.810	0.000	160.887	0.000	1.4	0.5	72.8
01/04/2002	2002	91	2002	0	82	2975.3	789.0	66.3	5.267	0.810	0.000	160.887	0.000	1.4	0.5	72.8
31/03/2003	2003	90	2003	0	81	2966.1	822.2	60.8	4.570	5.220	0.000	169.062	4.072	2.8	0.5	84.4
31/03/2003	2003	90	2003	0	81	2966.1	822.2	60.8	4.570	5.220	0.000	169.062	4.072	2.8	0.5	84.4
31/03/2004	2004	91	2004	0	82	3094.7	826.3	65.1	3.948	15.637	0.383	151.368	0.000	6.9	0.5	84.7
31/03/2004	2004	91	2004	0	82	3094.7	826.3	65.1	3.948	15.637	0.383	151.368	0.000	6.9	0.5	84.7
31/03/2005	2005	90	2005	0	81	3225.1	917.0	58.1	5.247	0.450	0.000	134.694	0.000	4.7	0.5	86.9
31/03/2005	2005	90	2005	0	81	3225.1	917.0	58.1	5.247	0.450	0.000	134.694	0.000	4.7	0.5	86.9
02/04/2006	2006	92	2006	0	83	3101.3	832.3	56.2	3.710	1.620	0.000	163.391	0.000	2.0	0.4	101.6
02/04/2006	2006	92	2006	0	83	3101.3	832.3	56.2	3.710	1.620	0.000	163.391	0.000	2.0	0.4	101.6
01/04/2007	2007	91	2007	0	82	2308.2	678.3	53.5	4.879	0.000	0.000	148.936	0.000	3.7	0.4	38.4
01/04/2007	2007	91	2007	0	82	2308.2	678.3	53.5	4.879	0.000	0.000	148.936	0.000	3.7	0.4	38.4
03/04/2008	2008	94	2008	0	85	3173.0	827.2	49.8	6.580	0.000	0.000	137.705	0.000	6.4	0.4	28.2
03/04/2008	2008	94	2008	0	85	3173.0	827.2	49.8	6.580	0.000	0.000	137.705	0.000	6.4	0.4	28.2
01/04/2009	2009	91	2009	0	82	3178.2	838.0	54.6	4.704	18.584	14.806	183.769	9.454	4.2	0.4	55.2
01/04/2009	2009	91	2009	0	82	3178.2	838.0	54.6	4.704	18.584	14.806	183.769	9.454	4.2	0.4	55.2
01/04/2010	2010	91	2010	0	82	3326.1	851.4	55.3	6.626	0.000	0.000	140.824	0.000	3.3	0.4	37.6
01/04/2010	2010	91	2010	0	82	3326.1	851.4	55.3	6.626	0.000	0.000	140.824	0.000	3.3	0.4	37.6
01/04/2011	2011	91	2011	0	82	2791.4	763.7	49.9	5.927	0.630	0.000	156.009	0.000	2.5	0.4	41.2
01/04/2011	2011	91	2011	0	82	2791.4	763.7	49.9	5.927	0.630	0.000	156.009	0.000	2.5	0.4	41.2
01/04/2012	2012	92	2012	0	83	3378.0	937.3	46.4	4.749	11.460	1.770	167.878	0.000	6.3	0.4	31.5
01/04/2012	2012	92	2012	0	83	3378.0	937.3	46.4	4.749	11.460	1.770	167.878	0.000	6.3	0.4	31.5
31/03/2013	2013	90	2013	0	81	2732.2	736.5	47.9	6.094	0.000	0.000	143.889	0.000	2.4	0.4	38.4
31/03/2013	2013	90	2013	0	81	2732.2	736.5	47.9	6.094	0.000	0.000	143.889	0.000	2.4	0.4	38.4
01/04/2014	2014	91	2014	0	82	2473.4	558.7	45.7	6.099	13.512	2.868	176.136	8.799	1.7	0.3	15.1
01/04/2014	2014	91	2014	0	82	2473.4	558.7	45.7	6.099	13.512	2.868	176.136	8.799	1.7	0.3	15.1
02/04/2015	2015	92	2015	0	83	3155.0	911.3	45.4	6.721	2.250	0.000	145.774	0.000	6.8	0.3	25.5
02/04/2015	2015	92	2015	0	83	3155.0	911.3	45.4	6.721	2.250	0.000	145.774	0.000	6.8	0.3	25.5
