# Supplementary material for: Simulations using APSIM suggest that Conservation Agriculture sustains protein yield under changing climate dynamics in Northern Mozambique
Source: BMC Plant Biol. 2025 Nov 13;25:1556. doi: 10.1186/s12870-025-07418-5 (PMC12613769; doi:10.1186/s12870-025-07418-5)
Supplement: Supplementary file 2 — Supplementary Material 2. [file 12870_2025_7418_MOESM2_ESM.zip › APSIM Output_08 Oct 2020/Maize-Cowpea Inter (Conventional 4 Degree and 10% Rainfall) maizeout.out]

ApsimVersion = 7.10 r4158
Title = Maize-Cowpea Inter (Conventional 4 Degree and 10% Rainfall) maizeout
           Date           year            Day           year paddock.cowpea.daysaftersowing paddock.maize.daysaftersowing        Biomass          Yield       biom_n()             eo   infiltration         runoff            esw          drain   surfaceom_wt    dlt_n_min()          no3()
   (dd/mm/yyyy)         (year)          (day)         (year)                          (day)                        (days)        (kg/ha)        (kg/ha)        (kg/ha)           (mm)           (mm)           (mm)           (mm)           (mm)        (kg/ha)        (kg/ha)        (kg/ha)
     08/04/1997           1997             98           1997                              0                            89         2986.3          793.8          124.7          4.829          2.430          0.000        152.510          0.000            1.3            0.9          105.9
     08/04/1997           1997             98           1997                              0                            89         2986.3          793.8          124.7          4.829          2.430          0.000        152.510          0.000            1.3            0.9          105.9
     30/03/1998           1998             89           1998                              0                            80         3142.8          887.7           78.6          5.219          3.060          0.000        145.476          0.000            2.5            0.6          123.7
     30/03/1998           1998             89           1998                              0                            80         3142.8          887.7           78.6          5.219          3.060          0.000        145.476          0.000            2.5            0.6          123.7
     02/04/1999           1999             92           1999                              0                            83         3418.5          892.3           69.6          2.981         15.921          7.839        187.215         10.246            2.0            0.5          177.0
     02/04/1999           1999             92           1999                              0                            83         3418.5          892.3           69.6          2.981         15.921          7.839        187.215         10.246            2.0            0.5          177.0
     31/03/2000           2000             91           2000                              0                            82         3551.1          949.4           67.1          4.433          0.360          0.000        158.302          0.000            2.9            0.6           82.5
     31/03/2000           2000             91           2000                              0                            82         3551.1          949.4           67.1          4.433          0.360          0.000        158.302          0.000            2.9            0.6           82.5
     02/04/2001           2001             92           2001                              0                            83         3468.3          935.0           67.4          5.171          2.070          0.000        176.893          9.656            3.2            0.5          103.8
     02/04/2001           2001             92           2001                              0                            83         3468.3          935.0           67.4          5.171          2.070          0.000        176.893          9.656            3.2            0.5          103.8
     01/04/2002           2002             91           2002                              0                            82         2975.3          789.0           66.3          5.267          0.810          0.000        160.887          0.000            1.4            0.5           72.8
     01/04/2002           2002             91           2002                              0                            82         2975.3          789.0           66.3          5.267          0.810          0.000        160.887          0.000            1.4            0.5           72.8
     31/03/2003           2003             90           2003                              0                            81         2966.1          822.2           60.8          4.570          5.220          0.000        169.062          4.072            2.8            0.5           84.4
     31/03/2003           2003             90           2003                              0                            81         2966.1          822.2           60.8          4.570          5.220          0.000        169.062          4.072            2.8            0.5           84.4
     31/03/2004           2004             91           2004                              0                            82         3094.7          826.3           65.1          3.948         15.637          0.383        151.368          0.000            6.9            0.5           84.7
     31/03/2004           2004             91           2004                              0                            82         3094.7          826.3           65.1          3.948         15.637          0.383        151.368          0.000            6.9            0.5           84.7
     31/03/2005           2005             90           2005                              0                            81         3225.1          917.0           58.1          5.247          0.450          0.000        134.694          0.000            4.7            0.5           86.9
     31/03/2005           2005             90           2005                              0                            81         3225.1          917.0           58.1          5.247          0.450          0.000        134.694          0.000            4.7            0.5           86.9
     02/04/2006           2006             92           2006                              0                            83         3101.3          832.3           56.2          3.710          1.620          0.000        163.391          0.000            2.0            0.4          101.6
     02/04/2006           2006             92           2006                              0                            83         3101.3          832.3           56.2          3.710          1.620          0.000        163.391          0.000            2.0            0.4          101.6
     01/04/2007           2007             91           2007                              0                            82         2308.2          678.3           53.5          4.879          0.000          0.000        148.936          0.000            3.7            0.4           38.4
     01/04/2007           2007             91           2007                              0                            82         2308.2          678.3           53.5          4.879          0.000          0.000        148.936          0.000            3.7            0.4           38.4
     03/04/2008           2008             94           2008                              0                            85         3173.0          827.2           49.8          6.580          0.000          0.000        137.705          0.000            6.4            0.4           28.2
     03/04/2008           2008             94           2008                              0                            85         3173.0          827.2           49.8          6.580          0.000          0.000        137.705          0.000            6.4            0.4           28.2
     01/04/2009           2009             91           2009                              0                            82         3178.2          838.0           54.6          4.704         18.584         14.806        183.769          9.454            4.2            0.4           55.2
     01/04/2009           2009             91           2009                              0                            82         3178.2          838.0           54.6          4.704         18.584         14.806        183.769          9.454            4.2            0.4           55.2
     01/04/2010           2010             91           2010                              0                            82         3326.1          851.4           55.3          6.626          0.000          0.000        140.824          0.000            3.3            0.4           37.6
     01/04/2010           2010             91           2010                              0                            82         3326.1          851.4           55.3          6.626          0.000          0.000        140.824          0.000            3.3            0.4           37.6
     01/04/2011           2011             91           2011                              0                            82         2791.4          763.7           49.9          5.927          0.630          0.000        156.009          0.000            2.5            0.4           41.2
     01/04/2011           2011             91           2011                              0                            82         2791.4          763.7           49.9          5.927          0.630          0.000        156.009          0.000            2.5            0.4           41.2
     01/04/2012           2012             92           2012                              0                            83         3378.0          937.3           46.4          4.749         11.460          1.770        167.878          0.000            6.3            0.4           31.5
     01/04/2012           2012             92           2012                              0                            83         3378.0          937.3           46.4          4.749         11.460          1.770        167.878          0.000            6.3            0.4           31.5
     31/03/2013           2013             90           2013                              0                            81         2732.2          736.5           47.9          6.094          0.000          0.000        143.889          0.000            2.4            0.4           38.4
     31/03/2013           2013             90           2013                              0                            81         2732.2          736.5           47.9          6.094          0.000          0.000        143.889          0.000            2.4            0.4           38.4
     01/04/2014           2014             91           2014                              0                            82         2473.4          558.7           45.7          6.099         13.512          2.868        176.136          8.799            1.7            0.3           15.1
     01/04/2014           2014             91           2014                              0                            82         2473.4          558.7           45.7          6.099         13.512          2.868        176.136          8.799            1.7            0.3           15.1
     02/04/2015           2015             92           2015                              0                            83         3155.0          911.3           45.4          6.721          2.250          0.000        145.774          0.000            6.8            0.3           25.5
     02/04/2015           2015             92           2015                              0                            83         3155.0          911.3           45.4          6.721          2.250          0.000        145.774          0.000            6.8            0.3           25.5
