# Supplementary material for: Simulations using APSIM suggest that Conservation Agriculture sustains protein yield under changing climate dynamics in Northern Mozambique
Source: BMC Plant Biol. 2025 Nov 13;25:1556. doi: 10.1186/s12870-025-07418-5 (PMC12613769; doi:10.1186/s12870-025-07418-5)
Supplement: Supplementary file 2 — Supplementary Material 2. [file 12870_2025_7418_MOESM2_ESM.zip › APSIM Output_08 Oct 2020/Maize-Cowpea Inter (Conventional 4 Degree and 20% Rainfall) cowpeaout.csv]

ApsimVersion = 7.10 r4158
Title = Maize-Cowpea Inter (Conventional 4 Degree and 20% Rainfall) cowpeaout
Date	year	Day	year	paddock.cowpea.daysaftersowing	paddock.maize.daysaftersowing	Biomass	Yield	biom_n()	eo	infiltration	runoff	esw	drain	surfaceom_wt	dlt_n_min()	no3()
(dd/mm/yyyy)	(year)	(day)	(year)	(day)	(days)	(kg/ha)	(kg/ha)	(kg/ha)	(mm)	(mm)	(mm)	(mm)	(mm)	(kg/ha)	(kg/ha)	(kg/ha)
16/03/1997	1997	75	1997	65	66	258.7	103.5	134.9	4.176	17.329	8.511	171.740	0.000	0.0	0.9	117.9
16/03/1997	1997	75	1997	65	66	258.7	103.5	134.9	4.176	17.329	8.511	171.740	0.000	0.0	0.9	117.9
10/03/1998	1998	69	1998	59	60	319.3	127.7	81.8	5.949	3.040	0.000	160.662	0.351	0.3	0.7	140.8
10/03/1998	1998	69	1998	59	60	319.3	127.7	81.8	5.949	3.040	0.000	160.662	0.351	0.3	0.7	140.8
14/03/1999	1999	73	1999	63	64	403.6	161.4	72.3	5.205	0.560	0.000	146.534	0.000	2.0	0.6	267.9
14/03/1999	1999	73	1999	63	64	403.6	161.4	72.3	5.205	0.560	0.000	146.534	0.000	2.0	0.6	267.9
12/03/2000	2000	72	2000	62	63	602.9	241.1	68.3	4.778	15.166	3.634	199.424	13.483	0.3	0.4	157.7
12/03/2000	2000	72	2000	62	63	602.9	241.1	68.3	4.778	15.166	3.634	199.424	13.483	0.3	0.4	157.7
14/03/2001	2001	73	2001	64	64	613.5	245.0	68.5	5.259	1.440	0.000	157.877	0.000	0.6	0.6	142.6
14/03/2001	2001	73	2001	64	64	613.5	245.0	68.5	5.259	1.440	0.000	157.877	0.000	0.6	0.6	142.6
12/03/2002	2002	71	2002	61	62	298.2	119.3	68.4	4.598	10.898	0.062	163.635	0.000	1.0	0.5	109.2
12/03/2002	2002	71	2002	61	62	298.2	119.3	68.4	4.598	10.898	0.062	163.635	0.000	1.0	0.5	109.2
13/03/2003	2003	72	2003	62	63	524.2	209.6	62.3	5.559	0.080	0.000	133.794	0.000	0.2	0.5	112.0
13/03/2003	2003	72	2003	62	63	524.2	209.6	62.3	5.559	0.080	0.000	133.794	0.000	0.2	0.5	112.0
12/03/2004	2004	72	2004	62	63	336.7	134.7	68.2	5.980	6.614	0.026	170.195	4.284	3.0	0.5	101.8
12/03/2004	2004	72	2004	62	63	336.7	134.7	68.2	5.980	6.614	0.026	170.195	4.284	3.0	0.5	101.8
11/03/2005	2005	70	2005	60	61	448.0	179.2	59.9	6.069	0.000	0.000	150.503	0.000	0.3	0.5	99.4
11/03/2005	2005	70	2005	60	61	448.0	179.2	59.9	6.069	0.000	0.000	150.503	0.000	0.3	0.5	99.4
13/03/2006	2006	72	2006	62	63	421.3	168.5	59.5	5.862	0.240	0.000	157.193	0.053	2.6	0.5	149.6
13/03/2006	2006	72	2006	62	63	421.3	168.5	59.5	5.862	0.240	0.000	157.193	0.053	2.6	0.5	149.6
13/03/2007	2007	72	2007	62	63	311.8	124.7	54.6	5.596	0.000	0.000	160.693	0.441	0.0	0.4	55.3
13/03/2007	2007	72	2007	62	63	311.8	124.7	54.6	5.596	0.000	0.000	160.693	0.441	0.0	0.4	55.3
15/03/2008	2008	75	2008	65	66	626.9	250.6	51.1	6.552	0.000	0.000	151.784	0.000	0.3	0.4	31.3
15/03/2008	2008	75	2008	65	66	626.9	250.6	51.1	6.552	0.000	0.000	151.784	0.000	0.3	0.4	31.3
14/03/2009	2009	73	2009	63	64	666.8	266.5	56.5	5.189	1.920	0.000	166.612	2.469	1.1	0.4	69.9
14/03/2009	2009	73	2009	63	64	666.8	266.5	56.5	5.189	1.920	0.000	166.612	2.469	1.1	0.4	69.9
13/03/2010	2010	72	2010	62	63	477.7	191.1	57.1	4.654	11.379	1.181	177.178	2.467	1.2	0.4	58.6
13/03/2010	2010	72	2010	62	63	477.7	191.1	57.1	4.654	11.379	1.181	177.178	2.467	1.2	0.4	58.6
11/03/2011	2011	70	2011	60	61	314.3	125.7	51.9	7.124	0.000	0.000	160.426	2.289	1.5	0.4	45.2
11/03/2011	2011	70	2011	60	61	314.3	125.7	51.9	7.124	0.000	0.000	160.426	2.289	1.5	0.4	45.2
13/03/2012	2012	73	2012	63	64	654.6	261.9	47.8	6.612	0.320	0.000	167.874	6.375	0.3	0.3	34.5
13/03/2012	2012	73	2012	63	64	654.6	261.9	47.8	6.612	0.320	0.000	167.874	6.375	0.3	0.3	34.5
10/03/2013	2013	69	2013	59	60	259.9	103.9	50.0	6.209	0.000	0.000	157.845	0.000	3.0	0.4	47.1
10/03/2013	2013	69	2013	59	60	259.9	103.9	50.0	6.209	0.000	0.000	157.845	0.000	3.0	0.4	47.1
14/03/2014	2014	73	2014	63	64	299.2	119.7	47.0	4.770	10.279	0.041	166.482	0.427	0.1	0.4	26.7
14/03/2014	2014	73	2014	63	64	299.2	119.7	47.0	4.770	10.279	0.041	166.482	0.427	0.1	0.4	26.7
14/03/2015	2015	73	2015	63	64	544.6	217.7	47.6	6.073	0.000	0.000	157.760	0.434	0.7	0.3	26.0
14/03/2015	2015	73	2015	63	64	544.6	217.7	47.6	6.073	0.000	0.000	157.760	0.434	0.7	0.3	26.0
