# Supplementary material for: Simulations using APSIM suggest that Conservation Agriculture sustains protein yield under changing climate dynamics in Northern Mozambique
Source: BMC Plant Biol. 2025 Nov 13;25:1556. doi: 10.1186/s12870-025-07418-5 (PMC12613769; doi:10.1186/s12870-025-07418-5)
Supplement: Supplementary file 2 — Supplementary Material 2. [file 12870_2025_7418_MOESM2_ESM.zip › APSIM Output_08 Oct 2020/Maize-Cowpea Inter (Conventional 4 Degree and 20% Rainfall) cowpeaout.out]

ApsimVersion = 7.10 r4158
Title = Maize-Cowpea Inter (Conventional 4 Degree and 20% Rainfall) cowpeaout
           Date           year            Day           year paddock.cowpea.daysaftersowing paddock.maize.daysaftersowing        Biomass          Yield       biom_n()             eo   infiltration         runoff            esw          drain   surfaceom_wt    dlt_n_min()          no3()
   (dd/mm/yyyy)         (year)          (day)         (year)                          (day)                        (days)        (kg/ha)        (kg/ha)        (kg/ha)           (mm)           (mm)           (mm)           (mm)           (mm)        (kg/ha)        (kg/ha)        (kg/ha)
     16/03/1997           1997             75           1997                             65                            66          258.7          103.5          134.9          4.176         17.329          8.511        171.740          0.000            0.0            0.9          117.9
     16/03/1997           1997             75           1997                             65                            66          258.7          103.5          134.9          4.176         17.329          8.511        171.740          0.000            0.0            0.9          117.9
     10/03/1998           1998             69           1998                             59                            60          319.3          127.7           81.8          5.949          3.040          0.000        160.662          0.351            0.3            0.7          140.8
     10/03/1998           1998             69           1998                             59                            60          319.3          127.7           81.8          5.949          3.040          0.000        160.662          0.351            0.3            0.7          140.8
     14/03/1999           1999             73           1999                             63                            64          403.6          161.4           72.3          5.205          0.560          0.000        146.534          0.000            2.0            0.6          267.9
     14/03/1999           1999             73           1999                             63                            64          403.6          161.4           72.3          5.205          0.560          0.000        146.534          0.000            2.0            0.6          267.9
     12/03/2000           2000             72           2000                             62                            63          602.9          241.1           68.3          4.778         15.166          3.634        199.424         13.483            0.3            0.4          157.7
     12/03/2000           2000             72           2000                             62                            63          602.9          241.1           68.3          4.778         15.166          3.634        199.424         13.483            0.3            0.4          157.7
     14/03/2001           2001             73           2001                             64                            64          613.5          245.0           68.5          5.259          1.440          0.000        157.877          0.000            0.6            0.6          142.6
     14/03/2001           2001             73           2001                             64                            64          613.5          245.0           68.5          5.259          1.440          0.000        157.877          0.000            0.6            0.6          142.6
     12/03/2002           2002             71           2002                             61                            62          298.2          119.3           68.4          4.598         10.898          0.062        163.635          0.000            1.0            0.5          109.2
     12/03/2002           2002             71           2002                             61                            62          298.2          119.3           68.4          4.598         10.898          0.062        163.635          0.000            1.0            0.5          109.2
     13/03/2003           2003             72           2003                             62                            63          524.2          209.6           62.3          5.559          0.080          0.000        133.794          0.000            0.2            0.5          112.0
     13/03/2003           2003             72           2003                             62                            63          524.2          209.6           62.3          5.559          0.080          0.000        133.794          0.000            0.2            0.5          112.0
     12/03/2004           2004             72           2004                             62                            63          336.7          134.7           68.2          5.980          6.614          0.026        170.195          4.284            3.0            0.5          101.8
     12/03/2004           2004             72           2004                             62                            63          336.7          134.7           68.2          5.980          6.614          0.026        170.195          4.284            3.0            0.5          101.8
     11/03/2005           2005             70           2005                             60                            61          448.0          179.2           59.9          6.069          0.000          0.000        150.503          0.000            0.3            0.5           99.4
     11/03/2005           2005             70           2005                             60                            61          448.0          179.2           59.9          6.069          0.000          0.000        150.503          0.000            0.3            0.5           99.4
     13/03/2006           2006             72           2006                             62                            63          421.3          168.5           59.5          5.862          0.240          0.000        157.193          0.053            2.6            0.5          149.6
     13/03/2006           2006             72           2006                             62                            63          421.3          168.5           59.5          5.862          0.240          0.000        157.193          0.053            2.6            0.5          149.6
     13/03/2007           2007             72           2007                             62                            63          311.8          124.7           54.6          5.596          0.000          0.000        160.693          0.441            0.0            0.4           55.3
     13/03/2007           2007             72           2007                             62                            63          311.8          124.7           54.6          5.596          0.000          0.000        160.693          0.441            0.0            0.4           55.3
     15/03/2008           2008             75           2008                             65                            66          626.9          250.6           51.1          6.552          0.000          0.000        151.784          0.000            0.3            0.4           31.3
     15/03/2008           2008             75           2008                             65                            66          626.9          250.6           51.1          6.552          0.000          0.000        151.784          0.000            0.3            0.4           31.3
     14/03/2009           2009             73           2009                             63                            64          666.8          266.5           56.5          5.189          1.920          0.000        166.612          2.469            1.1            0.4           69.9
     14/03/2009           2009             73           2009                             63                            64          666.8          266.5           56.5          5.189          1.920          0.000        166.612          2.469            1.1            0.4           69.9
     13/03/2010           2010             72           2010                             62                            63          477.7          191.1           57.1          4.654         11.379          1.181        177.178          2.467            1.2            0.4           58.6
     13/03/2010           2010             72           2010                             62                            63          477.7          191.1           57.1          4.654         11.379          1.181        177.178          2.467            1.2            0.4           58.6
     11/03/2011           2011             70           2011                             60                            61          314.3          125.7           51.9          7.124          0.000          0.000        160.426          2.289            1.5            0.4           45.2
     11/03/2011           2011             70           2011                             60                            61          314.3          125.7           51.9          7.124          0.000          0.000        160.426          2.289            1.5            0.4           45.2
     13/03/2012           2012             73           2012                             63                            64          654.6          261.9           47.8          6.612          0.320          0.000        167.874          6.375            0.3            0.3           34.5
     13/03/2012           2012             73           2012                             63                            64          654.6          261.9           47.8          6.612          0.320          0.000        167.874          6.375            0.3            0.3           34.5
     10/03/2013           2013             69           2013                             59                            60          259.9          103.9           50.0          6.209          0.000          0.000        157.845          0.000            3.0            0.4           47.1
     10/03/2013           2013             69           2013                             59                            60          259.9          103.9           50.0          6.209          0.000          0.000        157.845          0.000            3.0            0.4           47.1
     14/03/2014           2014             73           2014                             63                            64          299.2          119.7           47.0          4.770         10.279          0.041        166.482          0.427            0.1            0.4           26.7
     14/03/2014           2014             73           2014                             63                            64          299.2          119.7           47.0          4.770         10.279          0.041        166.482          0.427            0.1            0.4           26.7
     14/03/2015           2015             73           2015                             63                            64          544.6          217.7           47.6          6.073          0.000          0.000        157.760          0.434            0.7            0.3           26.0
     14/03/2015           2015             73           2015                             63                            64          544.6          217.7           47.6          6.073          0.000          0.000        157.760          0.434            0.7            0.3           26.0
