# Supplementary material for: Simulations using APSIM suggest that Conservation Agriculture sustains protein yield under changing climate dynamics in Northern Mozambique
Source: BMC Plant Biol. 2025 Nov 13;25:1556. doi: 10.1186/s12870-025-07418-5 (PMC12613769; doi:10.1186/s12870-025-07418-5)
Supplement: Supplementary file 2 — Supplementary Material 2. [file 12870_2025_7418_MOESM2_ESM.zip › APSIM Output_08 Oct 2020/Maize-Cowpea Inter (Conventional 4 Degree and 20% Rainfall) maizeout.csv]

ApsimVersion = 7.10 r4158
Title = Maize-Cowpea Inter (Conventional 4 Degree and 20% Rainfall) maizeout
Date	year	Day	year	paddock.cowpea.daysaftersowing	paddock.maize.daysaftersowing	Biomass	Yield	biom_n()	eo	infiltration	runoff	esw	drain	surfaceom_wt	dlt_n_min()	no3()
(dd/mm/yyyy)	(year)	(day)	(year)	(day)	(days)	(kg/ha)	(kg/ha)	(kg/ha)	(mm)	(mm)	(mm)	(mm)	(mm)	(kg/ha)	(kg/ha)	(kg/ha)
10/04/1997	1997	100	1997	0	91	2785.9	752.9	124.0	4.240	3.360	0.000	166.584	0.000	1.3	0.9	128.5
10/04/1997	1997	100	1997	0	91	2785.9	752.9	124.0	4.240	3.360	0.000	166.584	0.000	1.3	0.9	128.5
30/03/1998	1998	89	1998	0	80	3143.3	887.8	78.8	5.219	2.720	0.000	142.339	0.000	2.6	0.6	153.7
30/03/1998	1998	89	1998	0	80	3143.3	887.8	78.8	5.219	2.720	0.000	142.339	0.000	2.6	0.6	153.7
02/04/1999	1999	92	1999	0	83	3419.1	892.4	70.4	2.981	14.980	6.140	184.997	10.011	2.1	0.5	219.6
02/04/1999	1999	92	1999	0	83	3419.1	892.4	70.4	2.981	14.980	6.140	184.997	10.011	2.1	0.5	219.6
31/03/2000	2000	91	2000	0	82	3551.9	949.5	66.7	4.433	0.320	0.000	157.524	0.000	2.9	0.5	113.8
31/03/2000	2000	91	2000	0	82	3551.9	949.5	66.7	4.433	0.320	0.000	157.524	0.000	2.9	0.5	113.8
02/04/2001	2001	92	2001	0	83	3468.7	935.1	67.6	5.171	1.840	0.000	174.882	8.914	3.8	0.5	135.0
02/04/2001	2001	92	2001	0	83	3468.7	935.1	67.6	5.171	1.840	0.000	174.882	8.914	3.8	0.5	135.0
01/04/2002	2002	91	2002	0	82	2975.9	789.2	66.0	5.267	0.720	0.000	160.305	0.000	1.4	0.5	102.9
01/04/2002	2002	91	2002	0	82	2975.9	789.2	66.0	5.267	0.720	0.000	160.305	0.000	1.4	0.5	102.9
31/03/2003	2003	90	2003	0	81	2966.6	822.3	60.6	4.570	4.640	0.000	168.099	3.442	2.8	0.5	110.0
31/03/2003	2003	90	2003	0	81	2966.6	822.3	60.6	4.570	4.640	0.000	168.099	3.442	2.8	0.5	110.0
31/03/2004	2004	91	2004	0	82	3095.0	826.3	65.5	3.948	14.088	0.152	149.631	0.000	7.4	0.5	104.7
31/03/2004	2004	91	2004	0	82	3095.0	826.3	65.5	3.948	14.088	0.152	149.631	0.000	7.4	0.5	104.7
31/03/2005	2005	90	2005	0	81	3225.6	917.1	57.8	5.247	0.400	0.000	130.851	0.000	5.1	0.5	108.8
31/03/2005	2005	90	2005	0	81	3225.6	917.1	57.8	5.247	0.400	0.000	130.851	0.000	5.1	0.5	108.8
02/04/2006	2006	92	2006	0	83	3101.8	832.4	57.5	3.710	1.440	0.000	162.272	0.000	2.1	0.5	127.7
02/04/2006	2006	92	2006	0	83	3101.8	832.4	57.5	3.710	1.440	0.000	162.272	0.000	2.1	0.5	127.7
01/04/2007	2007	91	2007	0	82	2308.7	678.5	52.9	4.879	0.000	0.000	148.508	0.000	3.8	0.4	55.6
01/04/2007	2007	91	2007	0	82	2308.7	678.5	52.9	4.879	0.000	0.000	148.508	0.000	3.8	0.4	55.6
03/04/2008	2008	94	2008	0	85	3173.2	827.3	49.7	6.580	0.000	0.000	137.155	0.000	6.5	0.4	38.2
03/04/2008	2008	94	2008	0	85	3173.2	827.3	49.7	6.580	0.000	0.000	137.155	0.000	6.5	0.4	38.2
01/04/2009	2009	91	2009	0	82	3178.4	838.0	54.6	4.704	17.682	11.998	181.993	8.813	4.4	0.4	70.5
01/04/2009	2009	91	2009	0	82	3178.4	838.0	54.6	4.704	17.682	11.998	181.993	8.813	4.4	0.4	70.5
01/04/2010	2010	91	2010	0	82	3326.4	851.5	54.7	6.626	0.000	0.000	139.754	0.000	3.4	0.4	51.0
01/04/2010	2010	91	2010	0	82	3326.4	851.5	54.7	6.626	0.000	0.000	139.754	0.000	3.4	0.4	51.0
01/04/2011	2011	91	2011	0	82	2791.6	763.8	49.7	5.927	0.560	0.000	153.726	0.000	2.6	0.4	52.4
01/04/2011	2011	91	2011	0	82	2791.6	763.8	49.7	5.927	0.560	0.000	153.726	0.000	2.6	0.4	52.4
01/04/2012	2012	92	2012	0	83	3378.2	937.3	46.2	4.749	10.751	1.009	162.589	0.000	6.4	0.4	41.0
01/04/2012	2012	92	2012	0	83	3378.2	937.3	46.2	4.749	10.751	1.009	162.589	0.000	6.4	0.4	41.0
31/03/2013	2013	90	2013	0	81	2732.4	736.6	47.7	6.094	0.000	0.000	143.649	0.000	2.7	0.4	48.8
31/03/2013	2013	90	2013	0	81	2732.4	736.6	47.7	6.094	0.000	0.000	143.649	0.000	2.7	0.4	48.8
01/04/2014	2014	91	2014	0	82	2473.6	558.8	45.4	6.099	12.526	2.034	174.565	7.957	1.7	0.3	20.9
01/04/2014	2014	91	2014	0	82	2473.6	558.8	45.4	6.099	12.526	2.034	174.565	7.957	1.7	0.3	20.9
02/04/2015	2015	92	2015	0	83	3155.2	911.3	45.5	6.721	2.000	0.000	142.594	0.000	7.0	0.3	32.7
02/04/2015	2015	92	2015	0	83	3155.2	911.3	45.5	6.721	2.000	0.000	142.594	0.000	7.0	0.3	32.7
