# Supplementary material for: Simulations using APSIM suggest that Conservation Agriculture sustains protein yield under changing climate dynamics in Northern Mozambique
Source: BMC Plant Biol. 2025 Nov 13;25:1556. doi: 10.1186/s12870-025-07418-5 (PMC12613769; doi:10.1186/s12870-025-07418-5)
Supplement: Supplementary file 2 — Supplementary Material 2. [file 12870_2025_7418_MOESM2_ESM.zip › APSIM Output_08 Oct 2020/Maize-Cowpea Inter (Conventional 4 Degree and 20% Rainfall) maizeout.out]

ApsimVersion = 7.10 r4158
Title = Maize-Cowpea Inter (Conventional 4 Degree and 20% Rainfall) maizeout
           Date           year            Day           year paddock.cowpea.daysaftersowing paddock.maize.daysaftersowing        Biomass          Yield       biom_n()             eo   infiltration         runoff            esw          drain   surfaceom_wt    dlt_n_min()          no3()
   (dd/mm/yyyy)         (year)          (day)         (year)                          (day)                        (days)        (kg/ha)        (kg/ha)        (kg/ha)           (mm)           (mm)           (mm)           (mm)           (mm)        (kg/ha)        (kg/ha)        (kg/ha)
     10/04/1997           1997            100           1997                              0                            91         2785.9          752.9          124.0          4.240          3.360          0.000        166.584          0.000            1.3            0.9          128.5
     10/04/1997           1997            100           1997                              0                            91         2785.9          752.9          124.0          4.240          3.360          0.000        166.584          0.000            1.3            0.9          128.5
     30/03/1998           1998             89           1998                              0                            80         3143.3          887.8           78.8          5.219          2.720          0.000        142.339          0.000            2.6            0.6          153.7
     30/03/1998           1998             89           1998                              0                            80         3143.3          887.8           78.8          5.219          2.720          0.000        142.339          0.000            2.6            0.6          153.7
     02/04/1999           1999             92           1999                              0                            83         3419.1          892.4           70.4          2.981         14.980          6.140        184.997         10.011            2.1            0.5          219.6
     02/04/1999           1999             92           1999                              0                            83         3419.1          892.4           70.4          2.981         14.980          6.140        184.997         10.011            2.1            0.5          219.6
     31/03/2000           2000             91           2000                              0                            82         3551.9          949.5           66.7          4.433          0.320          0.000        157.524          0.000            2.9            0.5          113.8
     31/03/2000           2000             91           2000                              0                            82         3551.9          949.5           66.7          4.433          0.320          0.000        157.524          0.000            2.9            0.5          113.8
     02/04/2001           2001             92           2001                              0                            83         3468.7          935.1           67.6          5.171          1.840          0.000        174.882          8.914            3.8            0.5          135.0
     02/04/2001           2001             92           2001                              0                            83         3468.7          935.1           67.6          5.171          1.840          0.000        174.882          8.914            3.8            0.5          135.0
     01/04/2002           2002             91           2002                              0                            82         2975.9          789.2           66.0          5.267          0.720          0.000        160.305          0.000            1.4            0.5          102.9
     01/04/2002           2002             91           2002                              0                            82         2975.9          789.2           66.0          5.267          0.720          0.000        160.305          0.000            1.4            0.5          102.9
     31/03/2003           2003             90           2003                              0                            81         2966.6          822.3           60.6          4.570          4.640          0.000        168.099          3.442            2.8            0.5          110.0
     31/03/2003           2003             90           2003                              0                            81         2966.6          822.3           60.6          4.570          4.640          0.000        168.099          3.442            2.8            0.5          110.0
     31/03/2004           2004             91           2004                              0                            82         3095.0          826.3           65.5          3.948         14.088          0.152        149.631          0.000            7.4            0.5          104.7
     31/03/2004           2004             91           2004                              0                            82         3095.0          826.3           65.5          3.948         14.088          0.152        149.631          0.000            7.4            0.5          104.7
     31/03/2005           2005             90           2005                              0                            81         3225.6          917.1           57.8          5.247          0.400          0.000        130.851          0.000            5.1            0.5          108.8
     31/03/2005           2005             90           2005                              0                            81         3225.6          917.1           57.8          5.247          0.400          0.000        130.851          0.000            5.1            0.5          108.8
     02/04/2006           2006             92           2006                              0                            83         3101.8          832.4           57.5          3.710          1.440          0.000        162.272          0.000            2.1            0.5          127.7
     02/04/2006           2006             92           2006                              0                            83         3101.8          832.4           57.5          3.710          1.440          0.000        162.272          0.000            2.1            0.5          127.7
     01/04/2007           2007             91           2007                              0                            82         2308.7          678.5           52.9          4.879          0.000          0.000        148.508          0.000            3.8            0.4           55.6
     01/04/2007           2007             91           2007                              0                            82         2308.7          678.5           52.9          4.879          0.000          0.000        148.508          0.000            3.8            0.4           55.6
     03/04/2008           2008             94           2008                              0                            85         3173.2          827.3           49.7          6.580          0.000          0.000        137.155          0.000            6.5            0.4           38.2
     03/04/2008           2008             94           2008                              0                            85         3173.2          827.3           49.7          6.580          0.000          0.000        137.155          0.000            6.5            0.4           38.2
     01/04/2009           2009             91           2009                              0                            82         3178.4          838.0           54.6          4.704         17.682         11.998        181.993          8.813            4.4            0.4           70.5
     01/04/2009           2009             91           2009                              0                            82         3178.4          838.0           54.6          4.704         17.682         11.998        181.993          8.813            4.4            0.4           70.5
     01/04/2010           2010             91           2010                              0                            82         3326.4          851.5           54.7          6.626          0.000          0.000        139.754          0.000            3.4            0.4           51.0
     01/04/2010           2010             91           2010                              0                            82         3326.4          851.5           54.7          6.626          0.000          0.000        139.754          0.000            3.4            0.4           51.0
     01/04/2011           2011             91           2011                              0                            82         2791.6          763.8           49.7          5.927          0.560          0.000        153.726          0.000            2.6            0.4           52.4
     01/04/2011           2011             91           2011                              0                            82         2791.6          763.8           49.7          5.927          0.560          0.000        153.726          0.000            2.6            0.4           52.4
     01/04/2012           2012             92           2012                              0                            83         3378.2          937.3           46.2          4.749         10.751          1.009        162.589          0.000            6.4            0.4           41.0
     01/04/2012           2012             92           2012                              0                            83         3378.2          937.3           46.2          4.749         10.751          1.009        162.589          0.000            6.4            0.4           41.0
     31/03/2013           2013             90           2013                              0                            81         2732.4          736.6           47.7          6.094          0.000          0.000        143.649          0.000            2.7            0.4           48.8
     31/03/2013           2013             90           2013                              0                            81         2732.4          736.6           47.7          6.094          0.000          0.000        143.649          0.000            2.7            0.4           48.8
     01/04/2014           2014             91           2014                              0                            82         2473.6          558.8           45.4          6.099         12.526          2.034        174.565          7.957            1.7            0.3           20.9
     01/04/2014           2014             91           2014                              0                            82         2473.6          558.8           45.4          6.099         12.526          2.034        174.565          7.957            1.7            0.3           20.9
     02/04/2015           2015             92           2015                              0                            83         3155.2          911.3           45.5          6.721          2.000          0.000        142.594          0.000            7.0            0.3           32.7
     02/04/2015           2015             92           2015                              0                            83         3155.2          911.3           45.5          6.721          2.000          0.000        142.594          0.000            7.0            0.3           32.7
