# Supplementary material for: Simulations using APSIM suggest that Conservation Agriculture sustains protein yield under changing climate dynamics in Northern Mozambique
Source: BMC Plant Biol. 2025 Nov 13;25:1556. doi: 10.1186/s12870-025-07418-5 (PMC12613769; doi:10.1186/s12870-025-07418-5)
Supplement: Supplementary file 2 — Supplementary Material 2. [file 12870_2025_7418_MOESM2_ESM.zip › APSIM Output_08 Oct 2020/Maize-Cowpea Inter (Conventional) maizeout.out]

ApsimVersion = 7.10 r4158
Title = Maize-Cowpea Inter (Conventional) maizeout
           Date           year            Day           year paddock.cowpea.daysaftersowing paddock.maize.daysaftersowing        Biomass          Yield       biom_n()             eo   infiltration         runoff            esw          drain   surfaceom_wt    dlt_n_min()          no3()
   (dd/mm/yyyy)         (year)          (day)         (year)                          (day)                        (days)        (kg/ha)        (kg/ha)        (kg/ha)           (mm)           (mm)           (mm)           (mm)           (mm)        (kg/ha)        (kg/ha)        (kg/ha)
     21/04/1997           1997            111           1997                              0                           102         3491.8          833.0          129.2          3.435         11.554          0.146        161.939          0.000            7.3            0.7           58.5
     21/04/1997           1997            111           1997                              0                           102         3491.8          833.0          129.2          3.435         11.554          0.146        161.939          0.000            7.3            0.7           58.5
     14/04/1998           1998            104           1998                              0                            95         3624.1          879.2          100.2          4.714          3.500          0.000        165.976          0.217            7.4            0.6           48.5
     14/04/1998           1998            104           1998                              0                            95         3624.1          879.2          100.2          4.714          3.500          0.000        165.976          0.217            7.4            0.6           48.5
     19/04/1999           1999            109           1999                              0                           100         3648.7          860.8           94.5          4.647          0.100          0.000        163.456          0.524            5.3            0.5           57.8
     19/04/1999           1999            109           1999                              0                           100         3648.7          860.8           94.5          4.647          0.100          0.000        163.456          0.524            5.3            0.5           57.8
     17/04/2000           2000            108           2000                              0                            99         4006.2          932.9           88.4          4.658          0.600          0.000        147.906          0.000           10.1            0.5           30.9
     17/04/2000           2000            108           2000                              0                            99         4006.2          932.9           88.4          4.658          0.600          0.000        147.906          0.000           10.1            0.5           30.9
     19/04/2001           2001            109           2001                              0                           100         3958.5          901.7           91.3          4.709          1.300          0.000        164.735          1.454           11.2            0.5           35.6
     19/04/2001           2001            109           2001                              0                           100         3958.5          901.7           91.3          4.709          1.300          0.000        164.735          1.454           11.2            0.5           35.6
     18/04/2002           2002            108           2002                              0                            99         3501.8          805.1           92.6          4.752          0.000          0.000        151.637          0.000            5.3            0.5           24.9
     18/04/2002           2002            108           2002                              0                            99         3501.8          805.1           92.6          4.752          0.000          0.000        151.637          0.000            5.3            0.5           24.9
     17/04/2003           2003            107           2003                              0                            98         4048.8          973.2           85.6          6.397          0.000          0.000        142.369          0.000           14.2            0.5           28.9
     17/04/2003           2003            107           2003                              0                            98         4048.8          973.2           85.6          6.397          0.000          0.000        142.369          0.000           14.2            0.5           28.9
     17/04/2004           2004            108           2004                              0                            99         3564.7          843.6           91.7          3.820          6.610          0.090        173.926          5.996            5.6            0.5           30.4
     17/04/2004           2004            108           2004                              0                            99         3564.7          843.6           91.7          3.820          6.610          0.090        173.926          5.996            5.6            0.5           30.4
     14/04/2005           2005            104           2005                              0                            95         3670.2          867.2           83.8          4.454          0.100          0.000        118.056          0.000           14.7            0.5           33.4
     14/04/2005           2005            104           2005                              0                            95         3670.2          867.2           83.8          4.454          0.100          0.000        118.056          0.000           14.7            0.5           33.4
     19/04/2006           2006            109           2006                              0                           100         3426.5          837.9           81.2          3.729          0.000          0.000        156.226          0.000            4.6            0.4           35.1
     19/04/2006           2006            109           2006                              0                           100         3426.5          837.9           81.2          3.729          0.000          0.000        156.226          0.000            4.6            0.4           35.1
     17/04/2007           2007            107           2007                              0                            98         3314.9          792.8           78.4          3.467          0.000          0.000        172.762          6.768            6.2            0.4           13.4
     17/04/2007           2007            107           2007                              0                            98         3314.9          792.8           78.4          3.467          0.000          0.000        172.762          6.768            6.2            0.4           13.4
     20/04/2008           2008            111           2008                              0                           102         4054.7          902.7           79.1          4.647          0.000          0.000        141.218          0.000           15.9            0.5           12.0
     20/04/2008           2008            111           2008                              0                           102         4054.7          902.7           79.1          4.647          0.000          0.000        141.218          0.000           15.9            0.5           12.0
     19/04/2009           2009            109           2009                              0                           100         4101.4          939.0           92.2          5.005          0.000          0.000        147.189          0.000           12.4            0.4           13.4
     19/04/2009           2009            109           2009                              0                           100         4101.4          939.0           92.2          5.005          0.000          0.000        147.189          0.000           12.4            0.4           13.4
     17/04/2010           2010            107           2010                              0                            98         3802.2          895.0           87.6          5.734          0.000          0.000        153.024          0.000            8.5            0.5           14.5
     17/04/2010           2010            107           2010                              0                            98         3802.2          895.0           87.6          5.734          0.000          0.000        153.024          0.000            8.5            0.5           14.5
     17/04/2011           2011            107           2011                              0                            98         3475.7          848.2           75.0          5.431          2.900          0.000        155.501          0.000            6.2            0.4           14.5
     17/04/2011           2011            107           2011                              0                            98         3475.7          848.2           75.0          5.431          2.900          0.000        155.501          0.000            6.2            0.4           14.5
     18/04/2012           2012            109           2012                              0                           100         3823.2          877.1           73.3          5.403          1.000          0.000        164.602          1.784            8.7            0.3           10.4
     18/04/2012           2012            109           2012                              0                           100         3823.2          877.1           73.3          5.403          1.000          0.000        164.602          1.784            8.7            0.3           10.4
     15/04/2013           2013            105           2013                              0                            96         3424.4          820.1           76.5          6.132          0.000          0.000        158.491          0.060            7.8            0.5           17.0
     15/04/2013           2013            105           2013                              0                            96         3424.4          820.1           76.5          6.132          0.000          0.000        158.491          0.060            7.8            0.5           17.0
     18/04/2014           2014            108           2014                              0                            99         3021.4          667.3           73.6          4.588         18.670          2.130        163.111          0.000            6.9            0.4            9.8
     18/04/2014           2014            108           2014                              0                            99         3021.4          667.3           73.6          4.588         18.670          2.130        163.111          0.000            6.9            0.4            9.8
     19/04/2015           2015            109           2015                              0                           100         3733.6          865.0           76.8          5.742          0.400          0.000        132.536          0.000           15.6            0.4           11.3
     19/04/2015           2015            109           2015                              0                           100         3733.6          865.0           76.8          5.742          0.400          0.000        132.536          0.000           15.6            0.4           11.3
