# Supplementary material for: Simulations using APSIM suggest that Conservation Agriculture sustains protein yield under changing climate dynamics in Northern Mozambique
Source: BMC Plant Biol. 2025 Nov 13;25:1556. doi: 10.1186/s12870-025-07418-5 (PMC12613769; doi:10.1186/s12870-025-07418-5)
Supplement: Supplementary file 2 — Supplementary Material 2. [file 12870_2025_7418_MOESM2_ESM.zip › APSIM Output_08 Oct 2020/Maize-Cowpea-Pigeonpea Inter (Conservation 0 Degree and 0% Rainfall) cowpeaout.csv]

ApsimVersion = 7.10 r4158
Title = Maize-Cowpea-Pigeonpea Inter (Conservation 0 Degree and 0% Rainfall) cowpeaout
Date	year	Day	year	paddock.cowpea.daysaftersowing	paddock.pigeonpea.daysaftersowing	paddock.maize.daysaftersowing	Biomass	Yield	biom_n()	eo	infiltration	runoff	esw	drain	surfaceom_wt	dlt_n_min()	no3()
(dd/mm/yyyy)	(year)	(day)	(year)	(day)	(day)	(days)	(kg/ha)	(kg/ha)	(kg/ha)	(mm)	(mm)	(mm)	(mm)	(mm)	(kg/ha)	(kg/ha)	(kg/ha)
30/03/1997	1997	89	1997	79	80	80	970.0	387.9	169.2	4.451	0.000	0.000	171.843	5.529	0.0	0.7	17.0
25/03/1998	1998	84	1998	74	75	75	1118.5	447.4	118.0	5.396	0.000	0.000	141.365	0.000	0.0	0.7	23.0
29/03/1999	1999	88	1999	78	79	79	1151.4	460.5	106.0	4.774	0.000	0.000	178.957	11.409	0.0	0.5	60.0
26/03/2000	2000	86	2000	76	77	77	1550.7	620.3	99.4	3.576	5.100	0.000	178.022	9.557	0.0	0.5	10.3
30/03/2001	2001	89	2001	79	80	80	1306.9	522.8	104.2	3.885	2.900	0.000	178.680	5.837	0.0	0.5	9.7
28/03/2002	2002	87	2002	77	78	78	834.6	333.8	107.9	4.011	9.385	0.015	169.734	2.001	0.0	0.5	5.4
27/03/2003	2003	86	2003	76	77	77	1457.3	582.9	96.8	2.345	23.034	7.166	189.727	7.798	0.0	0.4	7.1
27/03/2004	2004	87	2004	77	78	78	857.7	343.1	107.8	5.018	0.000	0.000	135.442	0.000	0.0	0.5	7.5
25/03/2005	2005	84	2005	74	75	75	1292.0	516.8	100.9	5.480	0.900	0.000	141.577	0.000	0.0	0.6	6.1
27/03/2006	2006	86	2006	76	77	77	1040.4	416.2	101.2	3.407	4.800	0.000	184.538	12.556	0.0	0.5	18.2
27/03/2007	2007	86	2007	76	77	77	739.4	295.8	90.9	4.415	0.000	0.000	154.590	0.000	0.0	0.5	2.0
30/03/2008	2008	90	2008	80	81	81	1260.3	504.0	90.5	5.939	0.000	0.000	140.635	0.000	0.0	0.5	1.8
29/03/2009	2009	88	2009	78	79	79	1622.9	649.2	104.3	3.819	20.843	0.957	172.848	0.921	0.0	0.5	1.9
28/03/2010	2010	87	2010	77	78	78	1384.7	553.9	102.4	5.115	0.700	0.000	149.598	0.000	0.0	0.5	2.1
27/03/2011	2011	86	2011	76	77	77	971.5	388.6	89.4	5.983	0.500	0.000	143.873	0.000	0.0	0.5	2.4
28/03/2012	2012	88	2012	78	79	79	1489.9	596.0	86.6	4.183	3.100	0.000	156.540	0.000	0.0	0.4	1.7
26/03/2013	2013	85	2013	75	76	76	1008.9	403.6	92.0	5.688	0.400	0.000	156.072	0.000	0.0	0.5	2.1
28/03/2014	2014	87	2014	77	78	78	993.1	397.2	88.3	3.241	23.939	10.261	230.187	23.611	0.0	0.3	0.9
29/03/2015	2015	88	2015	78	79	79	1033.5	413.4	90.5	5.969	0.000	0.000	154.491	0.000	0.0	0.5	1.7
