# Supplementary material for: Simulations using APSIM suggest that Conservation Agriculture sustains protein yield under changing climate dynamics in Northern Mozambique
Source: BMC Plant Biol. 2025 Nov 13;25:1556. doi: 10.1186/s12870-025-07418-5 (PMC12613769; doi:10.1186/s12870-025-07418-5)
Supplement: Supplementary file 2 — Supplementary Material 2. [file 12870_2025_7418_MOESM2_ESM.zip › APSIM Output_08 Oct 2020/Maize-Cowpea-Pigeonpea Inter (Conservation 0 Degree and 0% Rainfall) maizeout.csv]

ApsimVersion = 7.10 r4158
Title = Maize-Cowpea-Pigeonpea Inter (Conservation 0 Degree and 0% Rainfall) maizeout
Date	year	Day	year	paddock.cowpea.daysaftersowing	paddock.pigeonpea.daysaftersowing	paddock.maize.daysaftersowing	Biomass	Yield	biom_n()	eo	infiltration	runoff	esw	drain	surfaceom_wt	dlt_n_min()	no3()
(dd/mm/yyyy)	(year)	(day)	(year)	(day)	(day)	(days)	(kg/ha)	(kg/ha)	(kg/ha)	(mm)	(mm)	(mm)	(mm)	(mm)	(kg/ha)	(kg/ha)	(kg/ha)
21/04/1997	1997	111	1997	0	102	102	3654.7	878.8	162.5	3.383	11.695	0.005	160.715	0.000	4.5	0.7	12.8
14/04/1998	1998	104	1998	0	95	95	3778.9	919.2	113.3	4.634	3.500	0.000	159.936	0.000	4.8	0.6	16.4
19/04/1999	1999	109	1999	0	100	100	3819.0	904.2	103.3	4.580	0.100	0.000	163.704	0.548	4.1	0.5	27.4
17/04/2000	2000	108	2000	0	99	99	4167.8	966.4	96.6	4.584	0.600	0.000	146.362	0.000	6.4	0.5	6.6
19/04/2001	2001	109	2001	0	100	100	4121.6	937.3	101.2	4.634	1.300	0.000	165.346	1.410	7.3	0.5	5.1
18/04/2002	2002	108	2002	0	99	99	3672.8	853.3	103.7	4.681	0.000	0.000	151.816	0.000	3.3	0.5	3.8
17/04/2003	2003	107	2003	0	98	98	4210.6	1002.5	94.0	6.294	0.000	0.000	139.367	0.000	8.9	0.5	4.8
17/04/2004	2004	108	2004	0	99	99	3724.0	888.1	103.8	3.761	6.690	0.010	175.249	6.625	4.0	0.5	4.0
14/04/2005	2005	104	2005	0	95	95	3827.3	907.4	97.2	4.378	0.100	0.000	103.100	0.000	8.2	0.5	6.2
19/04/2006	2006	109	2006	0	100	100	3587.2	885.8	97.2	3.675	0.000	0.000	156.792	0.000	3.2	0.5	7.2
17/04/2007	2007	107	2007	0	98	98	3474.5	841.8	87.5	3.414	0.000	0.000	175.713	7.722	3.9	0.5	2.4
20/04/2008	2008	111	2008	0	102	102	4222.2	939.5	87.5	4.564	0.000	0.000	136.282	0.000	10.3	0.5	2.8
19/04/2009	2009	109	2009	0	100	100	4268.1	971.1	100.7	4.924	0.000	0.000	146.993	0.000	8.1	0.5	2.9
17/04/2010	2010	107	2010	0	98	98	3962.5	934.1	98.2	5.642	0.000	0.000	156.465	0.000	6.2	0.5	3.1
17/04/2011	2011	107	2011	0	98	98	3637.1	892.6	86.4	5.350	2.900	0.000	157.534	0.000	4.1	0.4	2.6
18/04/2012	2012	109	2012	0	100	100	3980.3	915.1	83.9	5.313	1.000	0.000	165.956	2.303	6.2	0.4	2.2
15/04/2013	2013	105	2013	0	96	96	3599.6	872.8	88.1	6.036	0.000	0.000	160.250	0.174	5.3	0.5	3.2
18/04/2014	2014	108	2014	0	99	99	3191.3	728.1	84.8	4.509	19.466	1.334	163.335	0.000	4.9	0.4	2.5
19/04/2015	2015	109	2015	0	100	100	3886.8	903.3	86.7	5.646	0.400	0.000	128.979	0.000	9.2	0.4	2.9
