# Supplementary material for: Simulations using APSIM suggest that Conservation Agriculture sustains protein yield under changing climate dynamics in Northern Mozambique
Source: BMC Plant Biol. 2025 Nov 13;25:1556. doi: 10.1186/s12870-025-07418-5 (PMC12613769; doi:10.1186/s12870-025-07418-5)
Supplement: Supplementary file 2 — Supplementary Material 2. [file 12870_2025_7418_MOESM2_ESM.zip › APSIM Output_08 Oct 2020/Maize-Cowpea-Pigeonpea Inter (Conservation 0 Degree and 0% Rainfall) maizeout.out]

ApsimVersion = 7.10 r4158
Title = Maize-Cowpea-Pigeonpea Inter (Conservation 0 Degree and 0% Rainfall) maizeout
           Date           year            Day           year paddock.cowpea.daysaftersowing paddock.pigeonpea.daysaftersowing paddock.maize.daysaftersowing        Biomass          Yield       biom_n()             eo   infiltration         runoff            esw          drain   surfaceom_wt    dlt_n_min()          no3()
   (dd/mm/yyyy)         (year)          (day)         (year)                          (day)                             (day)                        (days)        (kg/ha)        (kg/ha)        (kg/ha)           (mm)           (mm)           (mm)           (mm)           (mm)        (kg/ha)        (kg/ha)        (kg/ha)
     21/04/1997           1997            111           1997                              0                               102                           102         3654.7          878.8          162.5          3.383         11.695          0.005        160.715          0.000            4.5            0.7           12.8
     14/04/1998           1998            104           1998                              0                                95                            95         3778.9          919.2          113.3          4.634          3.500          0.000        159.936          0.000            4.8            0.6           16.4
     19/04/1999           1999            109           1999                              0                               100                           100         3819.0          904.2          103.3          4.580          0.100          0.000        163.704          0.548            4.1            0.5           27.4
     17/04/2000           2000            108           2000                              0                                99                            99         4167.8          966.4           96.6          4.584          0.600          0.000        146.362          0.000            6.4            0.5            6.6
     19/04/2001           2001            109           2001                              0                               100                           100         4121.6          937.3          101.2          4.634          1.300          0.000        165.346          1.410            7.3            0.5            5.1
     18/04/2002           2002            108           2002                              0                                99                            99         3672.8          853.3          103.7          4.681          0.000          0.000        151.816          0.000            3.3            0.5            3.8
     17/04/2003           2003            107           2003                              0                                98                            98         4210.6         1002.5           94.0          6.294          0.000          0.000        139.367          0.000            8.9            0.5            4.8
     17/04/2004           2004            108           2004                              0                                99                            99         3724.0          888.1          103.8          3.761          6.690          0.010        175.249          6.625            4.0            0.5            4.0
     14/04/2005           2005            104           2005                              0                                95                            95         3827.3          907.4           97.2          4.378          0.100          0.000        103.100          0.000            8.2            0.5            6.2
     19/04/2006           2006            109           2006                              0                               100                           100         3587.2          885.8           97.2          3.675          0.000          0.000        156.792          0.000            3.2            0.5            7.2
     17/04/2007           2007            107           2007                              0                                98                            98         3474.5          841.8           87.5          3.414          0.000          0.000        175.713          7.722            3.9            0.5            2.4
     20/04/2008           2008            111           2008                              0                               102                           102         4222.2          939.5           87.5          4.564          0.000          0.000        136.282          0.000           10.3            0.5            2.8
     19/04/2009           2009            109           2009                              0                               100                           100         4268.1          971.1          100.7          4.924          0.000          0.000        146.993          0.000            8.1            0.5            2.9
     17/04/2010           2010            107           2010                              0                                98                            98         3962.5          934.1           98.2          5.642          0.000          0.000        156.465          0.000            6.2            0.5            3.1
     17/04/2011           2011            107           2011                              0                                98                            98         3637.1          892.6           86.4          5.350          2.900          0.000        157.534          0.000            4.1            0.4            2.6
     18/04/2012           2012            109           2012                              0                               100                           100         3980.3          915.1           83.9          5.313          1.000          0.000        165.956          2.303            6.2            0.4            2.2
     15/04/2013           2013            105           2013                              0                                96                            96         3599.6          872.8           88.1          6.036          0.000          0.000        160.250          0.174            5.3            0.5            3.2
     18/04/2014           2014            108           2014                              0                                99                            99         3191.3          728.1           84.8          4.509         19.466          1.334        163.335          0.000            4.9            0.4            2.5
     19/04/2015           2015            109           2015                              0                               100                           100         3886.8          903.3           86.7          5.646          0.400          0.000        128.979          0.000            9.2            0.4            2.9
