# Supplementary material for: Simulations using APSIM suggest that Conservation Agriculture sustains protein yield under changing climate dynamics in Northern Mozambique
Source: BMC Plant Biol. 2025 Nov 13;25:1556. doi: 10.1186/s12870-025-07418-5 (PMC12613769; doi:10.1186/s12870-025-07418-5)
Supplement: Supplementary file 2 — Supplementary Material 2. [file 12870_2025_7418_MOESM2_ESM.zip › APSIM Output_08 Oct 2020/Maize-Cowpea-Pigeonpea Inter (Conservation 0 Degree and 0% Rainfall) pigeonpeaout.out]

ApsimVersion = 7.10 r4158
Title = Maize-Cowpea-Pigeonpea Inter (Conservation 0 Degree and 0% Rainfall) pigeonpeaout
           Date           year            Day           year paddock.cowpea.daysaftersowing paddock.pigeonpea.daysaftersowing paddock.maize.daysaftersowing        Biomass          Yield       biom_n()             eo   infiltration         runoff            esw          drain   surfaceom_wt    dlt_n_min()          no3()
   (dd/mm/yyyy)         (year)          (day)         (year)                          (day)                             (day)                        (days)        (kg/ha)        (kg/ha)        (kg/ha)           (mm)           (mm)           (mm)           (mm)           (mm)        (kg/ha)        (kg/ha)        (kg/ha)
     30/03/1997           1997             89           1997                             79                                80                            80         1185.7          181.4          169.2          4.451          0.000          0.000        171.843          5.529            0.0            0.7           17.0
     25/03/1998           1998             84           1998                             74                                75                            75         1259.3          171.3          118.0          5.396          0.000          0.000        141.365          0.000            0.0            0.7           23.0
     29/03/1999           1999             88           1999                             78                                79                            79         1049.1          169.4          106.0          4.774          0.000          0.000        178.957         11.409            0.0            0.5           60.0
     26/03/2000           2000             86           2000                             76                                77                            77         1062.3          144.5           99.4          3.576          5.100          0.000        178.022          9.557            0.0            0.5           10.3
     30/03/2001           2001             89           2001                             79                                80                            80         1256.6          192.3          104.2          3.885          2.900          0.000        178.680          5.837            0.0            0.5            9.7
     28/03/2002           2002             87           2002                             77                                78                            78          957.8          130.3          107.9          4.011          9.385          0.015        169.734          2.001            0.0            0.5            5.4
     27/03/2003           2003             86           2003                             76                                77                            77         1208.0          174.5           96.8          2.345         23.034          7.166        189.727          7.798            0.0            0.4            7.1
     27/03/2004           2004             87           2004                             77                                78                            78         1116.7          170.9          107.8          5.018          0.000          0.000        135.442          0.000            0.0            0.5            7.5
     25/03/2005           2005             84           2005                             74                                75                            75         1209.7          154.2          100.9          5.480          0.900          0.000        141.577          0.000            0.0            0.6            6.1
     27/03/2006           2006             86           2006                             76                                77                            77          981.7          141.9          101.2          3.407          4.800          0.000        184.538         12.556            0.0            0.5           18.2
     27/03/2007           2007             86           2007                             76                                77                            77         1088.1          157.2           90.9          4.415          0.000          0.000        154.590          0.000            0.0            0.5            2.0
     30/03/2008           2008             90           2008                             80                                81                            81         1382.8          188.1           90.5          5.939          0.000          0.000        140.635          0.000            0.0            0.5            1.8
     29/03/2009           2009             88           2009                             78                                79                            79         1324.2          191.3          104.3          3.819         20.843          0.957        172.848          0.921            0.0            0.5            1.9
     28/03/2010           2010             87           2010                             77                                78                            78         1116.8          161.4          102.4          5.115          0.700          0.000        149.598          0.000            0.0            0.5            2.1
     27/03/2011           2011             86           2011                             76                                77                            77         1201.2          183.8           89.4          5.983          0.500          0.000        143.873          0.000            0.0            0.5            2.4
     28/03/2012           2012             88           2012                             78                                79                            79         1242.6          169.0           86.6          4.183          3.100          0.000        156.540          0.000            0.0            0.4            1.7
     26/03/2013           2013             85           2013                             75                                76                            76         1098.9          158.8           92.0          5.688          0.400          0.000        156.072          0.000            0.0            0.5            2.1
     28/03/2014           2014             87           2014                             77                                78                            78          926.4          110.2           88.3          3.241         23.939         10.261        230.187         23.611            0.0            0.3            0.9
     29/03/2015           2015             88           2015                             78                                79                            79         1238.4          168.4           90.5          5.969          0.000          0.000        154.491          0.000            0.0            0.5            1.7
