# Supplementary material for: Simulations using APSIM suggest that Conservation Agriculture sustains protein yield under changing climate dynamics in Northern Mozambique
Source: BMC Plant Biol. 2025 Nov 13;25:1556. doi: 10.1186/s12870-025-07418-5 (PMC12613769; doi:10.1186/s12870-025-07418-5)
Supplement: Supplementary file 2 — Supplementary Material 2. [file 12870_2025_7418_MOESM2_ESM.zip › APSIM Output_08 Oct 2020/Maize-Cowpea-Pigeonpea Inter (Conservation 0 Degree and 0% Rainfall).csv]

ApsimVersion = 7.10 r4158
Title = Maize-Cowpea-Pigeonpea Inter (Conservation 0 Degree and 0% Rainfall)
Date	year	Day	year	paddock.cowpea.daysaftersowing	paddock.pigeonpea.daysaftersowing	paddock.maize.daysaftersowing	paddock.cowpea.biomass	paddock.pigeonpea.biomass	paddock.maize.biomass	paddock.cowpea.yield	paddock.pigeonpea.yield	paddock.maize.yield	surfaceom_wt	biom_n()	Rain	maizeStage	cowpeaStage	eo	infiltration	oc(1)	oc(2)	oc(3)	oc(4)	oc(5)	runoff	sws(1)	sws(2)	sws(3)	sws(4)	sws(5)	drain	dlt_fom_c_atm(1)	dlt_fom_c_atm(2)	dlt_fom_c_atm(3)	dlt_fom_c_atm(4)	dlt_fom_c_atm(5)	pigeonpeaStage
(dd/mm/yyyy)	(year)	(day)	(year)	(day)	(day)	(days)	(kg/ha)	(kg/ha)	(kg/ha)	(kg/ha)	(kg/ha)	(kg/ha)	(kg/ha)	(kg/ha)	(mm)	()	()	(mm)	(mm)	(%)	(%)	(%)	(%)	(%)	(mm)	(mm/mm)	(mm/mm)	(mm/mm)	(mm/mm)	(mm/mm)	(mm)	(kg/ha)	(kg/ha)	(kg/ha)	(kg/ha)	(kg/ha)	()
30/03/1997	1997	89	1997	79	80	80	970.0	1185.7	3188.8	387.9	181.4	412.9	0.0	169.2	0.000	start_grain_fill	harvest_ripe	4.451	0.000	1.346	1.098	0.667	0.339	0.200	0.000	0.300	0.309	0.307	0.307	0.306	5.529	1.9	0.8	0.1	0.0	0.0	start_grain_fill
21/04/1997	1997	111	1997	0	102	102	0.0	1822.1	3654.7	0.0	568.4	878.8	4.5	162.5	11.700	harvest_ripe	out	3.383	11.695	1.344	1.096	0.666	0.339	0.200	0.005	0.308	0.297	0.291	0.295	0.300	0.000	1.4	0.5	0.2	0.0	0.0	harvest_ripe
22/04/1997	1997	112	1997	0	103	0	0.0	1822.1	0.0	0.0	568.4	0.0	2627.3	166.5	0.600	nocrop	out	4.707	0.600	1.345	1.096	0.666	0.339	0.200	0.000	0.292	0.294	0.292	0.295	0.300	0.000	0.0	4.6	4.6	5.1	8.8	end_crop
25/03/1998	1998	84	1998	74	75	75	1118.5	1259.3	3310.0	447.4	171.3	450.2	0.0	118.0	0.000	start_grain_fill	harvest_ripe	5.396	0.000	1.321	1.071	0.655	0.338	0.200	0.000	0.278	0.279	0.278	0.281	0.288	0.000	0.3	0.2	0.1	0.0	0.0	start_grain_fill
14/04/1998	1998	104	1998	0	95	95	0.0	1982.9	3778.9	0.0	585.7	919.2	4.8	113.3	3.500	harvest_ripe	out	4.634	3.500	1.319	1.069	0.655	0.337	0.200	0.000	0.299	0.302	0.301	0.297	0.286	0.000	0.2	0.3	0.2	0.0	0.0	maturity
17/04/1998	1998	107	1998	0	98	0	0.0	1989.7	0.0	0.0	585.7	0.0	2641.2	122.6	0.100	nocrop	out	4.384	0.100	1.321	1.069	0.655	0.338	0.201	0.000	0.291	0.294	0.300	0.299	0.294	0.000	0.0	4.6	5.4	5.6	9.2	end_crop
29/03/1999	1999	88	1999	78	79	79	1151.4	1049.1	3379.5	460.5	169.4	464.7	0.0	106.0	0.000	start_grain_fill	harvest_ripe	4.774	0.000	1.299	1.050	0.644	0.335	0.200	0.000	0.311	0.315	0.311	0.312	0.313	11.409	0.4	0.3	0.1	0.0	0.0	start_grain_fill
19/04/1999	1999	109	1999	0	100	100	0.0	1595.3	3819.0	0.0	510.9	904.2	4.1	103.3	0.100	harvest_ripe	out	4.580	0.100	1.297	1.048	0.644	0.335	0.200	0.000	0.294	0.297	0.301	0.301	0.301	0.548	0.3	0.3	0.1	0.0	0.0	maturity
22/04/1999	1999	112	1999	0	103	0	0.0	1599.6	0.0	0.0	510.9	0.0	2696.6	112.9	0.000	nocrop	out	5.110	0.000	1.299	1.049	0.644	0.336	0.201	0.000	0.275	0.283	0.295	0.300	0.300	0.002	0.0	4.0	5.6	7.5	7.7	end_crop
26/03/2000	2000	86	2000	76	77	77	1550.7	1062.3	3659.7	620.3	144.5	458.2	0.0	99.4	5.100	start_grain_fill	maturity	3.576	5.100	1.283	1.031	0.634	0.333	0.200	0.000	0.314	0.314	0.310	0.310	0.311	9.557	0.3	0.2	0.1	0.0	0.0	start_grain_fill
17/04/2000	2000	108	2000	0	99	99	0.0	1763.1	4167.8	0.0	569.5	966.4	6.4	96.6	0.600	harvest_ripe	out	4.584	0.600	1.281	1.029	0.634	0.333	0.200	0.000	0.260	0.270	0.283	0.292	0.298	0.000	0.2	0.3	0.2	0.0	0.0	end_grain_fill
21/04/2000	2000	112	2000	0	103	0	0.0	1780.7	0.0	0.0	569.5	0.0	3053.2	103.0	0.000	nocrop	out	4.920	0.000	1.283	1.029	0.634	0.333	0.201	0.000	0.253	0.264	0.278	0.289	0.297	0.000	0.0	2.4	2.7	2.3	5.0	end_crop
30/03/2001	2001	89	2001	79	80	80	1306.9	1256.6	3677.0	522.8	192.3	492.7	0.0	104.2	2.900	start_grain_fill	harvest_ripe	3.885	2.900	1.271	1.012	0.625	0.332	0.201	0.000	0.332	0.319	0.310	0.308	0.306	5.837	0.2	0.2	0.1	0.0	0.0	start_grain_fill
19/04/2001	2001	109	2001	0	100	100	0.0	1813.7	4121.6	0.0	585.8	937.3	7.3	101.2	1.300	harvest_ripe	out	4.634	1.300	1.269	1.011	0.624	0.331	0.201	0.000	0.295	0.298	0.302	0.302	0.302	1.410	0.2	0.2	0.2	0.0	0.0	end_grain_fill
23/04/2001	2001	113	2001	0	104	0	0.0	1825.6	0.0	0.0	585.8	0.0	3046.0	107.1	0.000	nocrop	out	5.367	0.000	1.270	1.011	0.624	0.331	0.201	0.000	0.286	0.290	0.299	0.301	0.301	0.968	0.0	2.5	3.1	2.6	4.4	end_crop
28/03/2002	2002	87	2002	77	78	78	834.6	957.8	3235.3	333.8	130.3	415.8	0.0	107.9	9.400	start_grain_fill	maturity	4.011	9.385	1.258	0.995	0.615	0.330	0.201	0.015	0.310	0.308	0.304	0.303	0.302	2.001	0.2	0.2	0.1	0.1	0.0	start_grain_fill
18/04/2002	2002	108	2002	0	99	99	0.0	1464.1	3672.8	0.0	446.4	853.3	3.3	103.7	0.000	harvest_ripe	out	4.681	0.000	1.256	0.994	0.615	0.330	0.201	0.000	0.268	0.277	0.289	0.295	0.299	0.000	0.2	0.2	0.1	0.0	0.0	maturity
21/04/2002	2002	111	2002	0	102	0	0.0	1471.5	0.0	0.0	446.4	0.0	2658.6	108.6	0.000	nocrop	out	4.878	0.000	1.257	0.994	0.615	0.330	0.201	0.000	0.258	0.270	0.283	0.292	0.299	0.000	0.0	2.4	2.7	2.3	3.4	end_crop
27/03/2003	2003	86	2003	76	77	77	1457.3	1208.0	3710.0	582.9	174.5	501.9	0.0	96.8	30.200	start_grain_fill	harvest_ripe	2.345	23.034	1.240	0.977	0.606	0.328	0.201	7.166	0.417	0.320	0.312	0.310	0.309	7.798	0.2	0.2	0.1	0.0	0.0	start_grain_fill
17/04/2003	2003	107	2003	0	98	98	0.0	1773.5	4210.6	0.0	556.5	1002.5	8.9	94.0	0.000	harvest_ripe	out	6.294	0.000	1.238	0.976	0.605	0.328	0.201	0.000	0.253	0.264	0.276	0.287	0.295	0.000	0.2	0.3	0.2	0.0	0.0	maturity
20/04/2003	2003	110	2003	0	101	0	0.0	1776.4	0.0	0.0	556.5	0.0	3217.0	97.1	0.000	nocrop	out	5.579	0.000	1.238	0.977	0.605	0.328	0.201	0.000	0.248	0.259	0.272	0.284	0.293	0.000	2.4	2.8	3.1	2.7	4.4	end_crop
27/03/2004	2004	87	2004	77	78	78	857.7	1116.7	3279.6	343.1	170.9	443.7	0.0	107.8	0.000	start_grain_fill	harvest_ripe	5.018	0.000	1.231	0.961	0.597	0.326	0.201	0.000	0.248	0.259	0.273	0.284	0.293	0.000	0.3	0.2	0.1	0.0	0.0	start_grain_fill
17/04/2004	2004	108	2004	0	99	99	0.0	1600.7	3724.0	0.0	501.1	888.1	4.0	103.8	6.700	harvest_ripe	out	3.761	6.690	1.229	0.960	0.596	0.326	0.201	0.010	0.310	0.312	0.308	0.308	0.307	6.625	0.2	0.2	0.2	0.0	0.0	maturity
20/04/2004	2004	111	2004	0	102	0	0.0	1602.4	0.0	0.0	501.1	0.0	2719.1	107.9	12.400	nocrop	out	3.984	12.399	1.230	0.960	0.597	0.326	0.201	0.001	0.313	0.314	0.309	0.309	0.309	7.969	0.0	2.2	2.7	2.3	3.5	end_crop
25/03/2005	2005	84	2005	74	75	75	1292.0	1209.7	3354.6	516.8	154.2	434.8	0.0	100.9	0.900	start_grain_fill	maturity	5.480	0.900	1.215	0.946	0.589	0.325	0.201	0.000	0.281	0.283	0.283	0.282	0.286	0.000	0.3	0.3	0.1	0.1	0.1	start_grain_fill
14/04/2005	2005	104	2005	0	95	95	0.0	1759.6	3827.3	0.0	507.9	907.4	8.2	97.2	0.100	harvest_ripe	out	4.378	0.100	1.213	0.945	0.588	0.324	0.201	0.000	0.202	0.232	0.248	0.258	0.267	0.000	0.1	0.2	0.2	0.0	0.1	maturity
17/04/2005	2005	107	2005	0	98	0	0.0	1763.3	0.0	0.0	507.9	0.0	2846.2	101.7	1.500	nocrop	out	6.044	1.500	1.214	0.945	0.588	0.324	0.201	0.000	0.195	0.228	0.246	0.257	0.265	0.000	0.8	2.6	3.1	2.7	4.9	end_crop
27/03/2006	2006	86	2006	76	77	77	1040.4	981.7	3109.7	416.2	141.9	408.2	0.0	101.2	4.800	start_grain_fill	maturity	3.407	4.800	1.204	0.931	0.581	0.323	0.201	0.000	0.332	0.321	0.314	0.314	0.314	12.556	0.3	0.2	0.1	0.1	0.0	start_grain_fill
19/04/2006	2006	109	2006	0	100	100	0.0	1575.7	3587.2	0.0	489.0	885.8	3.2	97.2	0.000	harvest_ripe	out	3.675	0.000	1.202	0.930	0.580	0.323	0.201	0.000	0.277	0.283	0.295	0.299	0.300	0.000	0.2	0.2	0.2	0.0	0.0	maturity
21/04/2006	2006	111	2006	0	102	0	0.0	1575.7	0.0	0.0	489.0	0.0	2565.2	102.0	0.200	nocrop	out	4.947	0.200	1.203	0.930	0.580	0.323	0.201	0.000	0.267	0.277	0.290	0.297	0.300	0.000	0.0	3.0	3.7	3.7	6.9	end_crop
27/03/2007	2007	86	2007	76	77	77	739.4	1088.1	3040.4	295.8	157.2	407.7	0.0	90.9	0.000	start_grain_fill	harvest_ripe	4.415	0.000	1.189	0.916	0.573	0.321	0.201	0.000	0.277	0.282	0.291	0.296	0.300	0.000	0.2	0.2	0.1	0.0	0.0	start_grain_fill
17/04/2007	2007	107	2007	0	98	98	0.0	1407.6	3474.5	0.0	442.2	841.8	3.9	87.5	0.000	harvest_ripe	out	3.414	0.000	1.187	0.915	0.572	0.321	0.201	0.000	0.306	0.312	0.309	0.309	0.309	7.722	0.2	0.2	0.1	0.0	0.0	maturity
20/04/2007	2007	110	2007	0	101	0	0.0	1409.4	0.0	0.0	442.2	0.0	2532.1	89.6	0.000	nocrop	out	4.397	0.000	1.187	0.915	0.572	0.321	0.201	0.000	0.285	0.290	0.299	0.301	0.301	1.094	0.0	1.0	0.9	0.6	0.9	end_crop
30/03/2008	2008	90	2008	80	81	81	1260.3	1382.8	3754.7	504.0	188.1	472.0	0.0	90.5	0.000	start_grain_fill	harvest_ripe	5.939	0.000	1.174	0.901	0.565	0.320	0.202	0.000	0.253	0.268	0.280	0.288	0.295	0.000	0.3	0.2	0.2	0.1	0.1	start_grain_fill
20/04/2008	2008	111	2008	0	102	102	0.0	1745.6	4222.2	0.0	549.0	939.5	10.3	87.5	0.000	harvest_ripe	out	4.564	0.000	1.172	0.900	0.564	0.320	0.201	0.000	0.285	0.286	0.282	0.269	0.269	0.000	0.2	0.3	0.2	0.1	0.1	end_grain_fill
25/04/2008	2008	116	2008	0	107	0	0.0	1754.3	0.0	0.0	549.0	0.0	3160.4	89.2	0.000	nocrop	out	5.034	0.000	1.173	0.900	0.564	0.319	0.201	0.000	0.294	0.295	0.288	0.274	0.273	0.000	0.0	0.5	0.3	0.1	0.4	end_crop
29/03/2009	2009	88	2009	78	79	79	1622.9	1324.2	3791.3	649.2	191.3	494.3	0.0	104.3	21.800	start_grain_fill	harvest_ripe	3.819	20.843	1.164	0.886	0.557	0.319	0.202	0.957	0.339	0.312	0.304	0.302	0.301	0.921	0.3	0.3	0.2	0.1	0.1	start_grain_fill
19/04/2009	2009	109	2009	0	100	100	0.0	1659.5	4268.1	0.0	536.0	971.1	8.1	100.7	0.000	harvest_ripe	out	4.924	0.000	1.162	0.885	0.556	0.318	0.202	0.000	0.262	0.271	0.283	0.292	0.298	0.000	0.2	0.3	0.2	0.1	0.2	end_grain_fill
23/04/2009	2009	113	2009	0	104	0	0.0	1664.3	0.0	0.0	536.0	0.0	3254.1	101.4	0.000	nocrop	out	5.288	0.000	1.162	0.885	0.556	0.318	0.202	0.000	0.258	0.267	0.279	0.289	0.297	0.000	0.9	0.8	0.5	0.3	0.6	end_crop
28/03/2010	2010	87	2010	77	78	78	1384.7	1116.8	3496.4	553.9	161.4	467.9	0.0	102.4	0.700	start_grain_fill	harvest_ripe	5.115	0.700	1.153	0.872	0.549	0.317	0.202	0.000	0.277	0.281	0.287	0.292	0.298	0.000	0.3	0.3	0.1	0.1	0.1	start_grain_fill
17/04/2010	2010	107	2010	0	98	98	0.0	1558.8	3962.5	0.0	490.2	934.1	6.2	98.2	0.000	harvest_ripe	out	5.642	0.000	1.151	0.871	0.548	0.317	0.202	0.000	0.283	0.286	0.293	0.296	0.300	0.000	0.2	0.3	0.2	0.1	0.1	end_grain_fill
21/04/2010	2010	111	2010	0	102	0	0.0	1565.4	0.0	0.0	490.2	0.0	2862.1	100.6	0.000	nocrop	out	5.966	0.000	1.153	0.871	0.548	0.317	0.202	0.000	0.260	0.272	0.285	0.294	0.299	0.000	0.0	0.7	0.4	0.3	0.7	end_crop
27/03/2011	2011	86	2011	76	77	77	971.5	1201.2	3185.9	388.6	183.8	441.5	0.0	89.4	0.500	start_grain_fill	harvest_ripe	5.983	0.500	1.135	0.857	0.541	0.315	0.202	0.000	0.262	0.270	0.280	0.289	0.296	0.000	0.3	0.3	0.1	0.1	0.2	start_grain_fill
17/04/2011	2011	107	2011	0	98	98	0.0	1452.0	3637.1	0.0	455.8	892.6	4.1	86.4	2.900	harvest_ripe	out	5.350	2.900	1.133	0.857	0.541	0.315	0.202	0.000	0.283	0.286	0.294	0.298	0.300	0.000	0.2	0.3	0.2	0.1	0.1	maturity
19/04/2011	2011	109	2011	0	100	0	0.0	1452.0	0.0	0.0	455.8	0.0	2654.2	88.3	18.300	nocrop	out	2.741	17.870	1.134	0.857	0.541	0.315	0.202	0.430	0.331	0.316	0.306	0.304	0.303	2.693	0.0	1.1	1.1	0.8	1.3	end_crop
28/03/2012	2012	88	2012	78	79	79	1489.9	1242.6	3523.2	596.0	169.0	457.9	0.0	86.6	3.100	start_grain_fill	harvest_ripe	4.183	3.100	1.121	0.843	0.534	0.314	0.202	0.000	0.299	0.302	0.298	0.286	0.290	0.000	0.3	0.3	0.1	0.1	0.1	start_grain_fill
18/04/2012	2012	109	2012	0	100	100	0.0	1560.7	3980.3	0.0	490.8	915.1	6.2	83.9	1.000	harvest_ripe	out	5.313	1.000	1.119	0.843	0.533	0.314	0.202	0.000	0.296	0.299	0.302	0.303	0.303	2.303	0.2	0.2	0.2	0.1	0.1	end_grain_fill
23/04/2012	2012	114	2012	0	105	0	0.0	1568.0	0.0	0.0	490.8	0.0	2946.9	85.7	0.000	nocrop	out	5.552	0.000	1.120	0.843	0.533	0.314	0.202	0.000	0.269	0.279	0.293	0.300	0.300	0.005	0.0	0.6	0.4	0.2	0.5	end_crop
26/03/2013	2013	85	2013	75	76	76	1008.9	1098.9	3164.6	403.6	158.8	437.8	0.0	92.0	0.400	start_grain_fill	harvest_ripe	5.688	0.400	1.111	0.831	0.527	0.313	0.202	0.000	0.280	0.284	0.294	0.299	0.300	0.000	0.3	0.2	0.1	0.1	0.1	start_grain_fill
15/04/2013	2013	105	2013	0	96	96	0.0	1403.3	3599.6	0.0	428.6	872.8	5.3	88.1	0.000	harvest_ripe	out	6.036	0.000	1.109	0.830	0.526	0.312	0.202	0.000	0.287	0.291	0.299	0.300	0.300	0.174	0.2	0.2	0.2	0.1	0.1	maturity
18/04/2013	2013	108	2013	0	99	0	0.0	1405.1	0.0	0.0	428.6	0.0	2601.6	90.6	0.000	nocrop	out	5.900	0.000	1.110	0.830	0.526	0.312	0.202	0.000	0.268	0.277	0.291	0.297	0.300	0.000	0.0	1.1	0.9	0.8	1.5	end_crop
28/03/2014	2014	87	2014	77	78	78	993.1	926.4	2827.8	397.2	110.2	364.6	0.0	88.3	34.200	start_grain_fill	harvest_ripe	3.241	23.939	1.098	0.819	0.521	0.311	0.202	10.261	0.470	0.423	0.327	0.327	0.326	23.611	0.1	0.1	0.1	0.1	0.1	start_grain_fill
18/04/2014	2014	108	2014	0	99	99	0.0	1370.3	3191.3	0.0	407.7	728.1	4.9	84.8	20.800	harvest_ripe	out	4.509	19.466	1.097	0.818	0.520	0.311	0.202	1.334	0.324	0.307	0.298	0.290	0.294	0.000	0.2	0.2	0.1	0.1	0.1	start_grain_fill
24/04/2014	2014	114	2014	0	105	0	0.0	1382.5	0.0	0.0	433.7	0.0	2351.2	86.0	0.000	nocrop	out	5.462	0.000	1.097	0.818	0.520	0.311	0.202	0.000	0.291	0.294	0.303	0.305	0.306	5.458	0.0	0.3	0.2	0.1	0.2	end_crop
29/03/2015	2015	88	2015	78	79	79	1033.5	1238.4	3429.2	413.4	168.4	445.7	0.0	90.5	0.000	start_grain_fill	harvest_ripe	5.969	0.000	1.087	0.808	0.515	0.310	0.202	0.000	0.281	0.285	0.293	0.295	0.299	0.000	0.3	0.2	0.1	0.1	0.1	start_grain_fill
19/04/2015	2015	109	2015	0	100	100	0.0	1504.5	3886.8	0.0	473.2	903.3	9.2	86.7	0.400	harvest_ripe	out	5.646	0.400	1.085	0.807	0.514	0.310	0.202	0.000	0.254	0.264	0.270	0.273	0.278	0.000	0.2	0.2	0.2	0.1	0.2	end_grain_fill
23/04/2015	2015	113	2015	0	104	0	0.0	1509.7	0.0	0.0	473.2	0.0	2869.7	88.2	18.500	nocrop	out	4.554	18.500	1.086	0.807	0.514	0.310	0.202	0.000	0.321	0.304	0.288	0.275	0.278	0.000	0.0	0.4	0.2	0.1	0.4	end_crop
