# Supplementary material for: Simulations using APSIM suggest that Conservation Agriculture sustains protein yield under changing climate dynamics in Northern Mozambique
Source: BMC Plant Biol. 2025 Nov 13;25:1556. doi: 10.1186/s12870-025-07418-5 (PMC12613769; doi:10.1186/s12870-025-07418-5)
Supplement: Supplementary file 2 — Supplementary Material 2. [file 12870_2025_7418_MOESM2_ESM.zip › APSIM Output_08 Oct 2020/Maize-Cowpea-Pigeonpea Inter (Conservation 0 Degree and 0% Rainfall).out]

ApsimVersion = 7.10 r4158
Title = Maize-Cowpea-Pigeonpea Inter (Conservation 0 Degree and 0% Rainfall)
           Date           year            Day           year paddock.cowpea.daysaftersowing paddock.pigeonpea.daysaftersowing paddock.maize.daysaftersowing paddock.cowpea.biomass paddock.pigeonpea.biomass paddock.maize.biomass paddock.cowpea.yield paddock.pigeonpea.yield paddock.maize.yield   surfaceom_wt       biom_n()           Rain       maizeStage    cowpeaStage             eo   infiltration          oc(1)          oc(2)          oc(3)          oc(4)          oc(5)         runoff         sws(1)         sws(2)         sws(3)         sws(4)         sws(5)          drain dlt_fom_c_atm(1) dlt_fom_c_atm(2) dlt_fom_c_atm(3) dlt_fom_c_atm(4) dlt_fom_c_atm(5)   pigeonpeaStage
   (dd/mm/yyyy)         (year)          (day)         (year)                          (day)                             (day)                        (days)                (kg/ha)                   (kg/ha)               (kg/ha)              (kg/ha)                 (kg/ha)             (kg/ha)        (kg/ha)        (kg/ha)           (mm)               ()             ()           (mm)           (mm)            (%)            (%)            (%)            (%)            (%)           (mm)        (mm/mm)        (mm/mm)        (mm/mm)        (mm/mm)        (mm/mm)           (mm)          (kg/ha)          (kg/ha)          (kg/ha)          (kg/ha)          (kg/ha)               ()
     30/03/1997           1997             89           1997                             79                                80                            80                  970.0                    1185.7                3188.8                387.9                   181.4               412.9            0.0          169.2          0.000 start_grain_fill   harvest_ripe          4.451          0.000          1.346          1.098          0.667          0.339          0.200          0.000          0.300          0.309          0.307          0.307          0.306          5.529              1.9              0.8              0.1              0.0              0.0 start_grain_fill
     21/04/1997           1997            111           1997                              0                               102                           102                    0.0                    1822.1                3654.7                  0.0                   568.4               878.8            4.5          162.5         11.700     harvest_ripe            out          3.383         11.695          1.344          1.096          0.666          0.339          0.200          0.005          0.308          0.297          0.291          0.295          0.300          0.000              1.4              0.5              0.2              0.0              0.0     harvest_ripe
     22/04/1997           1997            112           1997                              0                               103                             0                    0.0                    1822.1                   0.0                  0.0                   568.4                 0.0         2627.3          166.5          0.600           nocrop            out          4.707          0.600          1.345          1.096          0.666          0.339          0.200          0.000          0.292          0.294          0.292          0.295          0.300          0.000              0.0              4.6              4.6              5.1              8.8         end_crop
     25/03/1998           1998             84           1998                             74                                75                            75                 1118.5                    1259.3                3310.0                447.4                   171.3               450.2            0.0          118.0          0.000 start_grain_fill   harvest_ripe          5.396          0.000          1.321          1.071          0.655          0.338          0.200          0.000          0.278          0.279          0.278          0.281          0.288          0.000              0.3              0.2              0.1              0.0              0.0 start_grain_fill
     14/04/1998           1998            104           1998                              0                                95                            95                    0.0                    1982.9                3778.9                  0.0                   585.7               919.2            4.8          113.3          3.500     harvest_ripe            out          4.634          3.500          1.319          1.069          0.655          0.337          0.200          0.000          0.299          0.302          0.301          0.297          0.286          0.000              0.2              0.3              0.2              0.0              0.0         maturity
     17/04/1998           1998            107           1998                              0                                98                             0                    0.0                    1989.7                   0.0                  0.0                   585.7                 0.0         2641.2          122.6          0.100           nocrop            out          4.384          0.100          1.321          1.069          0.655          0.338          0.201          0.000          0.291          0.294          0.300          0.299          0.294          0.000              0.0              4.6              5.4              5.6              9.2         end_crop
     29/03/1999           1999             88           1999                             78                                79                            79                 1151.4                    1049.1                3379.5                460.5                   169.4               464.7            0.0          106.0          0.000 start_grain_fill   harvest_ripe          4.774          0.000          1.299          1.050          0.644          0.335          0.200          0.000          0.311          0.315          0.311          0.312          0.313         11.409              0.4              0.3              0.1              0.0              0.0 start_grain_fill
     19/04/1999           1999            109           1999                              0                               100                           100                    0.0                    1595.3                3819.0                  0.0                   510.9               904.2            4.1          103.3          0.100     harvest_ripe            out          4.580          0.100          1.297          1.048          0.644          0.335          0.200          0.000          0.294          0.297          0.301          0.301          0.301          0.548              0.3              0.3              0.1              0.0              0.0         maturity
     22/04/1999           1999            112           1999                              0                               103                             0                    0.0                    1599.6                   0.0                  0.0                   510.9                 0.0         2696.6          112.9          0.000           nocrop            out          5.110          0.000          1.299          1.049          0.644          0.336          0.201          0.000          0.275          0.283          0.295          0.300          0.300          0.002              0.0              4.0              5.6              7.5              7.7         end_crop
     26/03/2000           2000             86           2000                             76                                77                            77                 1550.7                    1062.3                3659.7                620.3                   144.5               458.2            0.0           99.4          5.100 start_grain_fill       maturity          3.576          5.100          1.283          1.031          0.634          0.333          0.200          0.000          0.314          0.314          0.310          0.310          0.311          9.557              0.3              0.2              0.1              0.0              0.0 start_grain_fill
     17/04/2000           2000            108           2000                              0                                99                            99                    0.0                    1763.1                4167.8                  0.0                   569.5               966.4            6.4           96.6          0.600     harvest_ripe            out          4.584          0.600          1.281          1.029          0.634          0.333          0.200          0.000          0.260          0.270          0.283          0.292          0.298          0.000              0.2              0.3              0.2              0.0              0.0   end_grain_fill
     21/04/2000           2000            112           2000                              0                               103                             0                    0.0                    1780.7                   0.0                  0.0                   569.5                 0.0         3053.2          103.0          0.000           nocrop            out          4.920          0.000          1.283          1.029          0.634          0.333          0.201          0.000          0.253          0.264          0.278          0.289          0.297          0.000              0.0              2.4              2.7              2.3              5.0         end_crop
     30/03/2001           2001             89           2001                             79                                80                            80                 1306.9                    1256.6                3677.0                522.8                   192.3               492.7            0.0          104.2          2.900 start_grain_fill   harvest_ripe          3.885          2.900          1.271          1.012          0.625          0.332          0.201          0.000          0.332          0.319          0.310          0.308          0.306          5.837              0.2              0.2              0.1              0.0              0.0 start_grain_fill
     19/04/2001           2001            109           2001                              0                               100                           100                    0.0                    1813.7                4121.6                  0.0                   585.8               937.3            7.3          101.2          1.300     harvest_ripe            out          4.634          1.300          1.269          1.011          0.624          0.331          0.201          0.000          0.295          0.298          0.302          0.302          0.302          1.410              0.2              0.2              0.2              0.0              0.0   end_grain_fill
     23/04/2001           2001            113           2001                              0                               104                             0                    0.0                    1825.6                   0.0                  0.0                   585.8                 0.0         3046.0          107.1          0.000           nocrop            out          5.367          0.000          1.270          1.011          0.624          0.331          0.201          0.000          0.286          0.290          0.299          0.301          0.301          0.968              0.0              2.5              3.1              2.6              4.4         end_crop
     28/03/2002           2002             87           2002                             77                                78                            78                  834.6                     957.8                3235.3                333.8                   130.3               415.8            0.0          107.9          9.400 start_grain_fill       maturity          4.011          9.385          1.258          0.995          0.615          0.330          0.201          0.015          0.310          0.308          0.304          0.303          0.302          2.001              0.2              0.2              0.1              0.1              0.0 start_grain_fill
     18/04/2002           2002            108           2002                              0                                99                            99                    0.0                    1464.1                3672.8                  0.0                   446.4               853.3            3.3          103.7          0.000     harvest_ripe            out          4.681          0.000          1.256          0.994          0.615          0.330          0.201          0.000          0.268          0.277          0.289          0.295          0.299          0.000              0.2              0.2              0.1              0.0              0.0         maturity
     21/04/2002           2002            111           2002                              0                               102                             0                    0.0                    1471.5                   0.0                  0.0                   446.4                 0.0         2658.6          108.6          0.000           nocrop            out          4.878          0.000          1.257          0.994          0.615          0.330          0.201          0.000          0.258          0.270          0.283          0.292          0.299          0.000              0.0              2.4              2.7              2.3              3.4         end_crop
     27/03/2003           2003             86           2003                             76                                77                            77                 1457.3                    1208.0                3710.0                582.9                   174.5               501.9            0.0           96.8         30.200 start_grain_fill   harvest_ripe          2.345         23.034          1.240          0.977          0.606          0.328          0.201          7.166          0.417          0.320          0.312          0.310          0.309          7.798              0.2              0.2              0.1              0.0              0.0 start_grain_fill
     17/04/2003           2003            107           2003                              0                                98                            98                    0.0                    1773.5                4210.6                  0.0                   556.5              1002.5            8.9           94.0          0.000     harvest_ripe            out          6.294          0.000          1.238          0.976          0.605          0.328          0.201          0.000          0.253          0.264          0.276          0.287          0.295          0.000              0.2              0.3              0.2              0.0              0.0         maturity
     20/04/2003           2003            110           2003                              0                               101                             0                    0.0                    1776.4                   0.0                  0.0                   556.5                 0.0         3217.0           97.1          0.000           nocrop            out          5.579          0.000          1.238          0.977          0.605          0.328          0.201          0.000          0.248          0.259          0.272          0.284          0.293          0.000              2.4              2.8              3.1              2.7              4.4         end_crop
     27/03/2004           2004             87           2004                             77                                78                            78                  857.7                    1116.7                3279.6                343.1                   170.9               443.7            0.0          107.8          0.000 start_grain_fill   harvest_ripe          5.018          0.000          1.231          0.961          0.597          0.326          0.201          0.000          0.248          0.259          0.273          0.284          0.293          0.000              0.3              0.2              0.1              0.0              0.0 start_grain_fill
     17/04/2004           2004            108           2004                              0                                99                            99                    0.0                    1600.7                3724.0                  0.0                   501.1               888.1            4.0          103.8          6.700     harvest_ripe            out          3.761          6.690          1.229          0.960          0.596          0.326          0.201          0.010          0.310          0.312          0.308          0.308          0.307          6.625              0.2              0.2              0.2              0.0              0.0         maturity
     20/04/2004           2004            111           2004                              0                               102                             0                    0.0                    1602.4                   0.0                  0.0                   501.1                 0.0         2719.1          107.9         12.400           nocrop            out          3.984         12.399          1.230          0.960          0.597          0.326          0.201          0.001          0.313          0.314          0.309          0.309          0.309          7.969              0.0              2.2              2.7              2.3              3.5         end_crop
     25/03/2005           2005             84           2005                             74                                75                            75                 1292.0                    1209.7                3354.6                516.8                   154.2               434.8            0.0          100.9          0.900 start_grain_fill       maturity          5.480          0.900          1.215          0.946          0.589          0.325          0.201          0.000          0.281          0.283          0.283          0.282          0.286          0.000              0.3              0.3              0.1              0.1              0.1 start_grain_fill
     14/04/2005           2005            104           2005                              0                                95                            95                    0.0                    1759.6                3827.3                  0.0                   507.9               907.4            8.2           97.2          0.100     harvest_ripe            out          4.378          0.100          1.213          0.945          0.588          0.324          0.201          0.000          0.202          0.232          0.248          0.258          0.267          0.000              0.1              0.2              0.2              0.0              0.1         maturity
     17/04/2005           2005            107           2005                              0                                98                             0                    0.0                    1763.3                   0.0                  0.0                   507.9                 0.0         2846.2          101.7          1.500           nocrop            out          6.044          1.500          1.214          0.945          0.588          0.324          0.201          0.000          0.195          0.228          0.246          0.257          0.265          0.000              0.8              2.6              3.1              2.7              4.9         end_crop
     27/03/2006           2006             86           2006                             76                                77                            77                 1040.4                     981.7                3109.7                416.2                   141.9               408.2            0.0          101.2          4.800 start_grain_fill       maturity          3.407          4.800          1.204          0.931          0.581          0.323          0.201          0.000          0.332          0.321          0.314          0.314          0.314         12.556              0.3              0.2              0.1              0.1              0.0 start_grain_fill
     19/04/2006           2006            109           2006                              0                               100                           100                    0.0                    1575.7                3587.2                  0.0                   489.0               885.8            3.2           97.2          0.000     harvest_ripe            out          3.675          0.000          1.202          0.930          0.580          0.323          0.201          0.000          0.277          0.283          0.295          0.299          0.300          0.000              0.2              0.2              0.2              0.0              0.0         maturity
     21/04/2006           2006            111           2006                              0                               102                             0                    0.0                    1575.7                   0.0                  0.0                   489.0                 0.0         2565.2          102.0          0.200           nocrop            out          4.947          0.200          1.203          0.930          0.580          0.323          0.201          0.000          0.267          0.277          0.290          0.297          0.300          0.000              0.0              3.0              3.7              3.7              6.9         end_crop
     27/03/2007           2007             86           2007                             76                                77                            77                  739.4                    1088.1                3040.4                295.8                   157.2               407.7            0.0           90.9          0.000 start_grain_fill   harvest_ripe          4.415          0.000          1.189          0.916          0.573          0.321          0.201          0.000          0.277          0.282          0.291          0.296          0.300          0.000              0.2              0.2              0.1              0.0              0.0 start_grain_fill
     17/04/2007           2007            107           2007                              0                                98                            98                    0.0                    1407.6                3474.5                  0.0                   442.2               841.8            3.9           87.5          0.000     harvest_ripe            out          3.414          0.000          1.187          0.915          0.572          0.321          0.201          0.000          0.306          0.312          0.309          0.309          0.309          7.722              0.2              0.2              0.1              0.0              0.0         maturity
     20/04/2007           2007            110           2007                              0                               101                             0                    0.0                    1409.4                   0.0                  0.0                   442.2                 0.0         2532.1           89.6          0.000           nocrop            out          4.397          0.000          1.187          0.915          0.572          0.321          0.201          0.000          0.285          0.290          0.299          0.301          0.301          1.094              0.0              1.0              0.9              0.6              0.9         end_crop
     30/03/2008           2008             90           2008                             80                                81                            81                 1260.3                    1382.8                3754.7                504.0                   188.1               472.0            0.0           90.5          0.000 start_grain_fill   harvest_ripe          5.939          0.000          1.174          0.901          0.565          0.320          0.202          0.000          0.253          0.268          0.280          0.288          0.295          0.000              0.3              0.2              0.2              0.1              0.1 start_grain_fill
     20/04/2008           2008            111           2008                              0                               102                           102                    0.0                    1745.6                4222.2                  0.0                   549.0               939.5           10.3           87.5          0.000     harvest_ripe            out          4.564          0.000          1.172          0.900          0.564          0.320          0.201          0.000          0.285          0.286          0.282          0.269          0.269          0.000              0.2              0.3              0.2              0.1              0.1   end_grain_fill
     25/04/2008           2008            116           2008                              0                               107                             0                    0.0                    1754.3                   0.0                  0.0                   549.0                 0.0         3160.4           89.2          0.000           nocrop            out          5.034          0.000          1.173          0.900          0.564          0.319          0.201          0.000          0.294          0.295          0.288          0.274          0.273          0.000              0.0              0.5              0.3              0.1              0.4         end_crop
     29/03/2009           2009             88           2009                             78                                79                            79                 1622.9                    1324.2                3791.3                649.2                   191.3               494.3            0.0          104.3         21.800 start_grain_fill   harvest_ripe          3.819         20.843          1.164          0.886          0.557          0.319          0.202          0.957          0.339          0.312          0.304          0.302          0.301          0.921              0.3              0.3              0.2              0.1              0.1 start_grain_fill
     19/04/2009           2009            109           2009                              0                               100                           100                    0.0                    1659.5                4268.1                  0.0                   536.0               971.1            8.1          100.7          0.000     harvest_ripe            out          4.924          0.000          1.162          0.885          0.556          0.318          0.202          0.000          0.262          0.271          0.283          0.292          0.298          0.000              0.2              0.3              0.2              0.1              0.2   end_grain_fill
     23/04/2009           2009            113           2009                              0                               104                             0                    0.0                    1664.3                   0.0                  0.0                   536.0                 0.0         3254.1          101.4          0.000           nocrop            out          5.288          0.000          1.162          0.885          0.556          0.318          0.202          0.000          0.258          0.267          0.279          0.289          0.297          0.000              0.9              0.8              0.5              0.3              0.6         end_crop
     28/03/2010           2010             87           2010                             77                                78                            78                 1384.7                    1116.8                3496.4                553.9                   161.4               467.9            0.0          102.4          0.700 start_grain_fill   harvest_ripe          5.115          0.700          1.153          0.872          0.549          0.317          0.202          0.000          0.277          0.281          0.287          0.292          0.298          0.000              0.3              0.3              0.1              0.1              0.1 start_grain_fill
     17/04/2010           2010            107           2010                              0                                98                            98                    0.0                    1558.8                3962.5                  0.0                   490.2               934.1            6.2           98.2          0.000     harvest_ripe            out          5.642          0.000          1.151          0.871          0.548          0.317          0.202          0.000          0.283          0.286          0.293          0.296          0.300          0.000              0.2              0.3              0.2              0.1              0.1   end_grain_fill
     21/04/2010           2010            111           2010                              0                               102                             0                    0.0                    1565.4                   0.0                  0.0                   490.2                 0.0         2862.1          100.6          0.000           nocrop            out          5.966          0.000          1.153          0.871          0.548          0.317          0.202          0.000          0.260          0.272          0.285          0.294          0.299          0.000              0.0              0.7              0.4              0.3              0.7         end_crop
     27/03/2011           2011             86           2011                             76                                77                            77                  971.5                    1201.2                3185.9                388.6                   183.8               441.5            0.0           89.4          0.500 start_grain_fill   harvest_ripe          5.983          0.500          1.135          0.857          0.541          0.315          0.202          0.000          0.262          0.270          0.280          0.289          0.296          0.000              0.3              0.3              0.1              0.1              0.2 start_grain_fill
     17/04/2011           2011            107           2011                              0                                98                            98                    0.0                    1452.0                3637.1                  0.0                   455.8               892.6            4.1           86.4          2.900     harvest_ripe            out          5.350          2.900          1.133          0.857          0.541          0.315          0.202          0.000          0.283          0.286          0.294          0.298          0.300          0.000              0.2              0.3              0.2              0.1              0.1         maturity
     19/04/2011           2011            109           2011                              0                               100                             0                    0.0                    1452.0                   0.0                  0.0                   455.8                 0.0         2654.2           88.3         18.300           nocrop            out          2.741         17.870          1.134          0.857          0.541          0.315          0.202          0.430          0.331          0.316          0.306          0.304          0.303          2.693              0.0              1.1              1.1              0.8              1.3         end_crop
     28/03/2012           2012             88           2012                             78                                79                            79                 1489.9                    1242.6                3523.2                596.0                   169.0               457.9            0.0           86.6          3.100 start_grain_fill   harvest_ripe          4.183          3.100          1.121          0.843          0.534          0.314          0.202          0.000          0.299          0.302          0.298          0.286          0.290          0.000              0.3              0.3              0.1              0.1              0.1 start_grain_fill
     18/04/2012           2012            109           2012                              0                               100                           100                    0.0                    1560.7                3980.3                  0.0                   490.8               915.1            6.2           83.9          1.000     harvest_ripe            out          5.313          1.000          1.119          0.843          0.533          0.314          0.202          0.000          0.296          0.299          0.302          0.303          0.303          2.303              0.2              0.2              0.2              0.1              0.1   end_grain_fill
     23/04/2012           2012            114           2012                              0                               105                             0                    0.0                    1568.0                   0.0                  0.0                   490.8                 0.0         2946.9           85.7          0.000           nocrop            out          5.552          0.000          1.120          0.843          0.533          0.314          0.202          0.000          0.269          0.279          0.293          0.300          0.300          0.005              0.0              0.6              0.4              0.2              0.5         end_crop
     26/03/2013           2013             85           2013                             75                                76                            76                 1008.9                    1098.9                3164.6                403.6                   158.8               437.8            0.0           92.0          0.400 start_grain_fill   harvest_ripe          5.688          0.400          1.111          0.831          0.527          0.313          0.202          0.000          0.280          0.284          0.294          0.299          0.300          0.000              0.3              0.2              0.1              0.1              0.1 start_grain_fill
     15/04/2013           2013            105           2013                              0                                96                            96                    0.0                    1403.3                3599.6                  0.0                   428.6               872.8            5.3           88.1          0.000     harvest_ripe            out          6.036          0.000          1.109          0.830          0.526          0.312          0.202          0.000          0.287          0.291          0.299          0.300          0.300          0.174              0.2              0.2              0.2              0.1              0.1         maturity
     18/04/2013           2013            108           2013                              0                                99                             0                    0.0                    1405.1                   0.0                  0.0                   428.6                 0.0         2601.6           90.6          0.000           nocrop            out          5.900          0.000          1.110          0.830          0.526          0.312          0.202          0.000          0.268          0.277          0.291          0.297          0.300          0.000              0.0              1.1              0.9              0.8              1.5         end_crop
     28/03/2014           2014             87           2014                             77                                78                            78                  993.1                     926.4                2827.8                397.2                   110.2               364.6            0.0           88.3         34.200 start_grain_fill   harvest_ripe          3.241         23.939          1.098          0.819          0.521          0.311          0.202         10.261          0.470          0.423          0.327          0.327          0.326         23.611              0.1              0.1              0.1              0.1              0.1 start_grain_fill
     18/04/2014           2014            108           2014                              0                                99                            99                    0.0                    1370.3                3191.3                  0.0                   407.7               728.1            4.9           84.8         20.800     harvest_ripe            out          4.509         19.466          1.097          0.818          0.520          0.311          0.202          1.334          0.324          0.307          0.298          0.290          0.294          0.000              0.2              0.2              0.1              0.1              0.1 start_grain_fill
     24/04/2014           2014            114           2014                              0                               105                             0                    0.0                    1382.5                   0.0                  0.0                   433.7                 0.0         2351.2           86.0          0.000           nocrop            out          5.462          0.000          1.097          0.818          0.520          0.311          0.202          0.000          0.291          0.294          0.303          0.305          0.306          5.458              0.0              0.3              0.2              0.1              0.2         end_crop
     29/03/2015           2015             88           2015                             78                                79                            79                 1033.5                    1238.4                3429.2                413.4                   168.4               445.7            0.0           90.5          0.000 start_grain_fill   harvest_ripe          5.969          0.000          1.087          0.808          0.515          0.310          0.202          0.000          0.281          0.285          0.293          0.295          0.299          0.000              0.3              0.2              0.1              0.1              0.1 start_grain_fill
     19/04/2015           2015            109           2015                              0                               100                           100                    0.0                    1504.5                3886.8                  0.0                   473.2               903.3            9.2           86.7          0.400     harvest_ripe            out          5.646          0.400          1.085          0.807          0.514          0.310          0.202          0.000          0.254          0.264          0.270          0.273          0.278          0.000              0.2              0.2              0.2              0.1              0.2   end_grain_fill
     23/04/2015           2015            113           2015                              0                               104                             0                    0.0                    1509.7                   0.0                  0.0                   473.2                 0.0         2869.7           88.2         18.500           nocrop            out          4.554         18.500          1.086          0.807          0.514          0.310          0.202          0.000          0.321          0.304          0.288          0.275          0.278          0.000              0.0              0.4              0.2              0.1              0.4         end_crop
