# Supplementary material for: Simulations using APSIM suggest that Conservation Agriculture sustains protein yield under changing climate dynamics in Northern Mozambique
Source: BMC Plant Biol. 2025 Nov 13;25:1556. doi: 10.1186/s12870-025-07418-5 (PMC12613769; doi:10.1186/s12870-025-07418-5)
Supplement: Supplementary file 2 — Supplementary Material 2. [file 12870_2025_7418_MOESM2_ESM.zip › APSIM Output_08 Oct 2020/Maize-Cowpea-Pigeonpea Inter (Conservation 0 Degree and 10% Rainfall) cowpeaout.csv]

ApsimVersion = 7.10 r4158
Title = Maize-Cowpea-Pigeonpea Inter (Conservation 0 Degree and 10% Rainfall) cowpeaout
Date	year	Day	year	paddock.cowpea.daysaftersowing	paddock.pigeonpea.daysaftersowing	paddock.maize.daysaftersowing	Biomass	Yield	biom_n()	eo	infiltration	runoff	esw	drain	surfaceom_wt	dlt_n_min()	no3()
(dd/mm/yyyy)	(year)	(day)	(year)	(day)	(day)	(days)	(kg/ha)	(kg/ha)	(kg/ha)	(mm)	(mm)	(mm)	(mm)	(mm)	(kg/ha)	(kg/ha)	(kg/ha)
30/03/1997	1997	89	1997	80	80	80	982.4	392.7	169.7	4.455	0.000	0.000	169.936	4.329	0.0	0.7	27.8
25/03/1998	1998	84	1998	74	75	75	1118.4	447.4	118.7	5.396	0.000	0.000	137.947	0.000	0.0	0.7	36.3
29/03/1999	1999	88	1999	78	79	79	1151.1	460.5	105.0	4.774	0.000	0.000	177.961	10.646	0.0	0.5	78.0
27/03/2000	2000	87	2000	77	78	78	1550.5	620.2	98.2	4.682	1.170	0.000	168.830	5.669	0.0	0.5	17.9
30/03/2001	2001	89	2001	79	80	80	1306.9	522.8	102.6	3.885	2.610	0.000	176.953	5.208	0.0	0.5	18.5
28/03/2002	2002	87	2002	77	78	78	834.5	333.8	106.5	4.011	8.460	0.000	168.784	1.552	0.0	0.5	10.0
27/03/2003	2003	86	2003	76	77	77	1457.2	582.9	95.4	2.345	21.622	5.558	187.369	7.007	0.0	0.4	15.0
27/03/2004	2004	87	2004	77	78	78	857.5	343.0	107.9	5.018	0.000	0.000	135.009	0.000	0.0	0.5	11.1
25/03/2005	2005	84	2005	74	75	75	1292.2	516.9	99.9	5.481	0.810	0.000	137.849	0.000	0.0	0.6	12.5
27/03/2006	2006	86	2006	76	77	77	1040.5	416.2	108.9	3.407	4.320	0.000	182.611	11.737	0.0	0.5	16.7
27/03/2007	2007	86	2007	76	77	77	739.3	295.7	93.0	4.415	0.000	0.000	153.672	0.000	0.0	0.5	3.0
30/03/2008	2008	90	2008	80	81	81	1266.7	506.5	89.4	5.947	0.000	0.000	140.014	0.000	0.0	0.5	1.8
29/03/2009	2009	88	2009	78	79	79	1622.8	649.1	103.9	3.819	19.091	0.529	171.245	0.477	0.0	0.5	1.9
28/03/2010	2010	87	2010	77	78	78	1384.6	553.8	102.0	5.115	0.630	0.000	147.660	0.000	0.0	0.5	2.2
27/03/2011	2011	86	2011	76	77	77	971.5	388.6	88.9	5.983	0.450	0.000	143.215	0.000	0.0	0.5	3.3
28/03/2012	2012	88	2012	78	79	79	1492.6	597.0	84.9	4.185	2.790	0.000	152.597	0.000	0.0	0.4	1.7
26/03/2013	2013	85	2013	75	76	76	1010.4	404.2	90.4	5.691	0.360	0.000	155.129	0.000	0.0	0.5	3.0
28/03/2014	2014	87	2014	77	78	78	993.9	397.5	86.1	3.243	22.575	8.205	224.177	23.560	0.0	0.3	0.9
29/03/2015	2015	88	2015	78	79	79	1037.3	414.9	89.6	5.975	0.000	0.000	150.823	0.000	0.0	0.4	1.7
