# Supplementary material for: Simulations using APSIM suggest that Conservation Agriculture sustains protein yield under changing climate dynamics in Northern Mozambique
Source: BMC Plant Biol. 2025 Nov 13;25:1556. doi: 10.1186/s12870-025-07418-5 (PMC12613769; doi:10.1186/s12870-025-07418-5)
Supplement: Supplementary file 2 — Supplementary Material 2. [file 12870_2025_7418_MOESM2_ESM.zip › APSIM Output_08 Oct 2020/Maize-Cowpea-Pigeonpea Inter (Conservation 0 Degree and 10% Rainfall) maizeout.csv]

ApsimVersion = 7.10 r4158
Title = Maize-Cowpea-Pigeonpea Inter (Conservation 0 Degree and 10% Rainfall) maizeout
Date	year	Day	year	paddock.cowpea.daysaftersowing	paddock.pigeonpea.daysaftersowing	paddock.maize.daysaftersowing	Biomass	Yield	biom_n()	eo	infiltration	runoff	esw	drain	surfaceom_wt	dlt_n_min()	no3()
(dd/mm/yyyy)	(year)	(day)	(year)	(day)	(day)	(days)	(kg/ha)	(kg/ha)	(kg/ha)	(mm)	(mm)	(mm)	(mm)	(mm)	(kg/ha)	(kg/ha)	(kg/ha)
24/04/1997	1997	114	1997	0	0	105	3722.8	893.8	164.9	4.804	0.000	0.000	151.373	0.000	57.3	0.7	24.1
14/04/1998	1998	104	1998	0	95	95	3779.1	919.2	113.9	4.634	3.150	0.000	150.336	0.000	4.9	0.7	29.8
19/04/1999	1999	109	1999	0	100	100	3819.3	904.2	102.3	4.580	0.090	0.000	163.312	0.265	4.1	0.5	41.0
17/04/2000	2000	108	2000	0	99	99	4168.1	966.4	95.7	4.584	0.540	0.000	145.344	0.000	7.2	0.5	11.3
19/04/2001	2001	109	2001	0	100	100	4121.7	937.3	99.7	4.634	1.170	0.000	164.049	0.166	7.4	0.5	8.4
18/04/2002	2002	108	2002	0	99	99	3672.9	853.3	102.4	4.680	0.000	0.000	149.969	0.000	3.4	0.5	5.4
17/04/2003	2003	107	2003	0	98	98	4210.7	1002.5	92.7	6.293	0.000	0.000	137.532	0.000	9.0	0.5	7.6
17/04/2004	2004	108	2004	0	99	99	3724.1	888.1	103.8	3.760	6.030	0.000	173.933	5.893	4.0	0.5	5.2
14/04/2005	2005	104	2005	0	95	95	3827.4	907.4	96.5	4.378	0.090	0.000	95.108	0.000	8.4	0.4	9.2
19/04/2006	2006	109	2006	0	100	100	3587.1	885.8	104.2	3.675	0.000	0.000	156.571	0.000	3.2	0.5	6.9
17/04/2007	2007	107	2007	0	98	98	3475.3	841.9	89.5	3.413	0.000	0.000	173.988	7.151	4.4	0.5	2.8
20/04/2008	2008	111	2008	0	102	102	4224.2	939.8	86.4	4.575	0.000	0.000	133.432	0.000	13.0	0.5	2.9
19/04/2009	2009	109	2009	0	100	100	4269.6	971.2	100.4	4.924	0.000	0.000	146.621	0.000	8.1	0.5	2.9
17/04/2010	2010	107	2010	0	98	98	3962.6	934.1	97.8	5.642	0.000	0.000	155.135	0.000	6.3	0.5	3.2
17/04/2011	2011	107	2011	0	98	98	3637.2	892.6	85.8	5.349	2.610	0.000	156.482	0.000	4.2	0.4	3.1
18/04/2012	2012	109	2012	0	100	100	3984.9	915.9	82.3	5.317	0.900	0.000	165.379	1.931	6.3	0.4	2.2
15/04/2013	2013	105	2013	0	96	96	3599.7	872.9	86.6	6.041	0.000	0.000	159.518	0.037	5.4	0.5	3.7
18/04/2014	2014	108	2014	0	99	99	3198.3	730.2	82.8	4.514	17.982	0.738	160.193	0.000	4.9	0.4	2.5
19/04/2015	2015	109	2015	0	100	100	3896.1	905.2	86.0	5.653	0.360	0.000	122.686	0.000	9.7	0.4	3.0
