# Supplementary material for: Simulations using APSIM suggest that Conservation Agriculture sustains protein yield under changing climate dynamics in Northern Mozambique
Source: BMC Plant Biol. 2025 Nov 13;25:1556. doi: 10.1186/s12870-025-07418-5 (PMC12613769; doi:10.1186/s12870-025-07418-5)
Supplement: Supplementary file 2 — Supplementary Material 2. [file 12870_2025_7418_MOESM2_ESM.zip › APSIM Output_08 Oct 2020/Maize-Cowpea-Pigeonpea Inter (Conservation 0 Degree and 10% Rainfall) maizeout.out]

ApsimVersion = 7.10 r4158
Title = Maize-Cowpea-Pigeonpea Inter (Conservation 0 Degree and 10% Rainfall) maizeout
           Date           year            Day           year paddock.cowpea.daysaftersowing paddock.pigeonpea.daysaftersowing paddock.maize.daysaftersowing        Biomass          Yield       biom_n()             eo   infiltration         runoff            esw          drain   surfaceom_wt    dlt_n_min()          no3()
   (dd/mm/yyyy)         (year)          (day)         (year)                          (day)                             (day)                        (days)        (kg/ha)        (kg/ha)        (kg/ha)           (mm)           (mm)           (mm)           (mm)           (mm)        (kg/ha)        (kg/ha)        (kg/ha)
     24/04/1997           1997            114           1997                              0                                 0                           105         3722.8          893.8          164.9          4.804          0.000          0.000        151.373          0.000           57.3            0.7           24.1
     14/04/1998           1998            104           1998                              0                                95                            95         3779.1          919.2          113.9          4.634          3.150          0.000        150.336          0.000            4.9            0.7           29.8
     19/04/1999           1999            109           1999                              0                               100                           100         3819.3          904.2          102.3          4.580          0.090          0.000        163.312          0.265            4.1            0.5           41.0
     17/04/2000           2000            108           2000                              0                                99                            99         4168.1          966.4           95.7          4.584          0.540          0.000        145.344          0.000            7.2            0.5           11.3
     19/04/2001           2001            109           2001                              0                               100                           100         4121.7          937.3           99.7          4.634          1.170          0.000        164.049          0.166            7.4            0.5            8.4
     18/04/2002           2002            108           2002                              0                                99                            99         3672.9          853.3          102.4          4.680          0.000          0.000        149.969          0.000            3.4            0.5            5.4
     17/04/2003           2003            107           2003                              0                                98                            98         4210.7         1002.5           92.7          6.293          0.000          0.000        137.532          0.000            9.0            0.5            7.6
     17/04/2004           2004            108           2004                              0                                99                            99         3724.1          888.1          103.8          3.760          6.030          0.000        173.933          5.893            4.0            0.5            5.2
     14/04/2005           2005            104           2005                              0                                95                            95         3827.4          907.4           96.5          4.378          0.090          0.000         95.108          0.000            8.4            0.4            9.2
     19/04/2006           2006            109           2006                              0                               100                           100         3587.1          885.8          104.2          3.675          0.000          0.000        156.571          0.000            3.2            0.5            6.9
     17/04/2007           2007            107           2007                              0                                98                            98         3475.3          841.9           89.5          3.413          0.000          0.000        173.988          7.151            4.4            0.5            2.8
     20/04/2008           2008            111           2008                              0                               102                           102         4224.2          939.8           86.4          4.575          0.000          0.000        133.432          0.000           13.0            0.5            2.9
     19/04/2009           2009            109           2009                              0                               100                           100         4269.6          971.2          100.4          4.924          0.000          0.000        146.621          0.000            8.1            0.5            2.9
     17/04/2010           2010            107           2010                              0                                98                            98         3962.6          934.1           97.8          5.642          0.000          0.000        155.135          0.000            6.3            0.5            3.2
     17/04/2011           2011            107           2011                              0                                98                            98         3637.2          892.6           85.8          5.349          2.610          0.000        156.482          0.000            4.2            0.4            3.1
     18/04/2012           2012            109           2012                              0                               100                           100         3984.9          915.9           82.3          5.317          0.900          0.000        165.379          1.931            6.3            0.4            2.2
     15/04/2013           2013            105           2013                              0                                96                            96         3599.7          872.9           86.6          6.041          0.000          0.000        159.518          0.037            5.4            0.5            3.7
     18/04/2014           2014            108           2014                              0                                99                            99         3198.3          730.2           82.8          4.514         17.982          0.738        160.193          0.000            4.9            0.4            2.5
     19/04/2015           2015            109           2015                              0                               100                           100         3896.1          905.2           86.0          5.653          0.360          0.000        122.686          0.000            9.7            0.4            3.0
