# Supplementary material for: Simulations using APSIM suggest that Conservation Agriculture sustains protein yield under changing climate dynamics in Northern Mozambique
Source: BMC Plant Biol. 2025 Nov 13;25:1556. doi: 10.1186/s12870-025-07418-5 (PMC12613769; doi:10.1186/s12870-025-07418-5)
Supplement: Supplementary file 2 — Supplementary Material 2. [file 12870_2025_7418_MOESM2_ESM.zip › APSIM Output_08 Oct 2020/Maize-Cowpea-Pigeonpea Inter (Conservation 0 Degree and 10% Rainfall) pigeonpeaout.out]

ApsimVersion = 7.10 r4158
Title = Maize-Cowpea-Pigeonpea Inter (Conservation 0 Degree and 10% Rainfall) pigeonpeaout
           Date           year            Day           year paddock.cowpea.daysaftersowing paddock.pigeonpea.daysaftersowing paddock.maize.daysaftersowing        Biomass          Yield       biom_n()             eo   infiltration         runoff            esw          drain   surfaceom_wt    dlt_n_min()          no3()
   (dd/mm/yyyy)         (year)          (day)         (year)                          (day)                             (day)                        (days)        (kg/ha)        (kg/ha)        (kg/ha)           (mm)           (mm)           (mm)           (mm)           (mm)        (kg/ha)        (kg/ha)        (kg/ha)
     30/03/1997           1997             89           1997                             80                                80                            80         1167.5          178.6          169.7          4.455          0.000          0.000        169.936          4.329            0.0            0.7           27.8
     25/03/1998           1998             84           1998                             74                                75                            75         1259.7          171.3          118.7          5.396          0.000          0.000        137.947          0.000            0.0            0.7           36.3
     29/03/1999           1999             88           1999                             78                                79                            79         1049.6          169.5          105.0          4.774          0.000          0.000        177.961         10.646            0.0            0.5           78.0
     27/03/2000           2000             87           2000                             77                                78                            78         1101.7          159.2           98.2          4.682          1.170          0.000        168.830          5.669            0.0            0.5           17.9
     30/03/2001           2001             89           2001                             79                                80                            80         1256.7          192.3          102.6          3.885          2.610          0.000        176.953          5.208            0.0            0.5           18.5
     28/03/2002           2002             87           2002                             77                                78                            78          958.1          130.3          106.5          4.011          8.460          0.000        168.784          1.552            0.0            0.5           10.0
     27/03/2003           2003             86           2003                             76                                77                            77         1208.3          174.6           95.4          2.345         21.622          5.558        187.369          7.007            0.0            0.4           15.0
     27/03/2004           2004             87           2004                             77                                78                            78         1117.2          170.9          107.9          5.018          0.000          0.000        135.009          0.000            0.0            0.5           11.1
     25/03/2005           2005             84           2005                             74                                75                            75         1205.8          164.0           99.9          5.481          0.810          0.000        137.849          0.000            0.0            0.6           12.5
     27/03/2006           2006             86           2006                             76                                77                            77          981.2          141.8          108.9          3.407          4.320          0.000        182.611         11.737            0.0            0.5           16.7
     27/03/2007           2007             86           2007                             76                                77                            77         1088.6          157.3           93.0          4.415          0.000          0.000        153.672          0.000            0.0            0.5            3.0
     30/03/2008           2008             90           2008                             80                                81                            81         1349.6          206.5           89.4          5.947          0.000          0.000        140.014          0.000            0.0            0.5            1.8
     29/03/2009           2009             88           2009                             78                                79                            79         1324.5          191.4          103.9          3.819         19.091          0.529        171.245          0.477            0.0            0.5            1.9
     28/03/2010           2010             87           2010                             77                                78                            78         1117.0          161.4          102.0          5.115          0.630          0.000        147.660          0.000            0.0            0.5            2.2
     27/03/2011           2011             86           2011                             76                                77                            77         1201.3          183.8           88.9          5.983          0.450          0.000        143.215          0.000            0.0            0.5            3.3
     28/03/2012           2012             88           2012                             78                                79                            79         1228.7          167.1           84.9          4.185          2.790          0.000        152.597          0.000            0.0            0.4            1.7
     26/03/2013           2013             85           2013                             75                                76                            76         1086.0          156.9           90.4          5.691          0.360          0.000        155.129          0.000            0.0            0.5            3.0
     28/03/2014           2014             87           2014                             77                                78                            78          925.7          118.0           86.1          3.243         22.575          8.205        224.177         23.560            0.0            0.3            0.9
     29/03/2015           2015             88           2015                             78                                79                            79         1210.3          174.9           89.6          5.975          0.000          0.000        150.823          0.000            0.0            0.4            1.7
