# Supplementary material for: Simulations using APSIM suggest that Conservation Agriculture sustains protein yield under changing climate dynamics in Northern Mozambique
Source: BMC Plant Biol. 2025 Nov 13;25:1556. doi: 10.1186/s12870-025-07418-5 (PMC12613769; doi:10.1186/s12870-025-07418-5)
Supplement: Supplementary file 2 — Supplementary Material 2. [file 12870_2025_7418_MOESM2_ESM.zip › APSIM Output_08 Oct 2020/Maize-Cowpea-Pigeonpea Inter (Conservation 0 Degree and 10% Rainfall).csv]

ApsimVersion = 7.10 r4158
Title = Maize-Cowpea-Pigeonpea Inter (Conservation 0 Degree and 10% Rainfall)
Date	year	Day	year	paddock.cowpea.daysaftersowing	paddock.pigeonpea.daysaftersowing	paddock.maize.daysaftersowing	paddock.cowpea.biomass	paddock.pigeonpea.biomass	paddock.maize.biomass	paddock.cowpea.yield	paddock.pigeonpea.yield	paddock.maize.yield	surfaceom_wt	biom_n()	Rain	maizeStage	cowpeaStage	eo	infiltration	oc(1)	oc(2)	oc(3)	oc(4)	oc(5)	runoff	sws(1)	sws(2)	sws(3)	sws(4)	sws(5)	drain	dlt_fom_c_atm(1)	dlt_fom_c_atm(2)	dlt_fom_c_atm(3)	dlt_fom_c_atm(4)	dlt_fom_c_atm(5)	pigeonpeaStage
(dd/mm/yyyy)	(year)	(day)	(year)	(day)	(day)	(days)	(kg/ha)	(kg/ha)	(kg/ha)	(kg/ha)	(kg/ha)	(kg/ha)	(kg/ha)	(kg/ha)	(mm)	()	()	(mm)	(mm)	(%)	(%)	(%)	(%)	(%)	(mm)	(mm/mm)	(mm/mm)	(mm/mm)	(mm/mm)	(mm/mm)	(mm)	(kg/ha)	(kg/ha)	(kg/ha)	(kg/ha)	(kg/ha)	()
30/03/1997	1997	89	1997	80	80	80	982.4	1167.5	3179.4	392.7	178.6	350.4	0.0	169.7	0.000	start_grain_fill	end_crop	4.455	0.000	1.346	1.098	0.667	0.339	0.200	0.000	0.300	0.305	0.306	0.305	0.305	4.329	1.9	0.8	0.1	0.0	0.0	start_grain_fill
22/04/1997	1997	112	1997	0	103	103	0.0	1795.4	3722.8	0.0	559.1	893.8	4.3	164.2	0.540	maturity	out	4.558	0.540	1.345	1.096	0.666	0.339	0.200	0.000	0.291	0.292	0.289	0.294	0.299	0.000	2.0	0.5	0.2	0.0	0.0	end_crop
24/04/1997	1997	114	1997	0	0	105	0.0	0.0	3722.8	0.0	0.0	893.8	57.3	164.9	0.000	harvest_ripe	out	4.804	0.000	1.345	1.096	0.666	0.339	0.200	0.000	0.273	0.279	0.287	0.293	0.298	0.000	4.0	3.2	2.4	0.1	0.0	out
25/03/1998	1998	84	1998	74	75	75	1118.4	1259.7	3310.2	447.4	171.3	450.3	0.0	118.7	0.000	start_grain_fill	harvest_ripe	5.396	0.000	1.322	1.071	0.655	0.338	0.200	0.000	0.272	0.275	0.275	0.279	0.287	0.000	0.3	0.2	0.1	0.0	0.0	start_grain_fill
14/04/1998	1998	104	1998	0	95	95	0.0	1983.1	3779.1	0.0	585.8	919.2	4.9	113.9	3.150	harvest_ripe	out	4.634	3.150	1.320	1.069	0.655	0.337	0.200	0.000	0.298	0.301	0.297	0.279	0.278	0.000	0.2	0.3	0.2	0.0	0.0	maturity
17/04/1998	1998	107	1998	0	98	0	0.0	1988.6	0.0	0.0	585.8	0.0	2564.8	126.4	0.090	nocrop	out	4.384	0.090	1.323	1.069	0.655	0.338	0.201	0.000	0.290	0.293	0.295	0.283	0.281	0.000	0.0	6.0	7.4	8.4	9.3	end_crop
29/03/1999	1999	88	1999	78	79	79	1151.1	1049.6	3379.7	460.5	169.5	464.7	0.0	105.0	0.000	start_grain_fill	harvest_ripe	4.774	0.000	1.299	1.050	0.644	0.335	0.200	0.000	0.309	0.314	0.311	0.311	0.312	10.646	0.4	0.3	0.1	0.0	0.0	start_grain_fill
19/04/1999	1999	109	1999	0	100	100	0.0	1594.3	3819.3	0.0	511.0	904.2	4.1	102.3	0.090	harvest_ripe	out	4.580	0.090	1.298	1.048	0.644	0.335	0.200	0.000	0.294	0.297	0.300	0.300	0.300	0.265	0.3	0.3	0.1	0.0	0.0	maturity
22/04/1999	1999	112	1999	0	103	0	0.0	1596.7	0.0	0.0	511.0	0.0	2664.4	113.2	0.000	nocrop	out	5.110	0.000	1.300	1.049	0.644	0.336	0.201	0.000	0.275	0.283	0.295	0.300	0.300	0.000	0.0	4.4	7.3	8.3	7.8	end_crop
27/03/2000	2000	87	2000	77	78	78	1550.5	1101.7	3685.4	620.2	159.2	483.7	0.0	98.2	1.170	start_grain_fill	harvest_ripe	4.682	1.170	1.283	1.030	0.634	0.333	0.200	0.000	0.299	0.302	0.304	0.305	0.306	5.669	0.3	0.3	0.1	0.0	0.0	start_grain_fill
17/04/2000	2000	108	2000	0	99	99	0.0	1791.2	4168.1	0.0	559.4	966.4	7.2	95.7	0.540	harvest_ripe	out	4.584	0.540	1.281	1.029	0.634	0.333	0.200	0.000	0.258	0.269	0.282	0.291	0.298	0.000	0.2	0.3	0.2	0.0	0.0	maturity
21/04/2000	2000	112	2000	0	103	0	0.0	1809.2	0.0	0.0	559.4	0.0	3044.8	103.5	0.000	nocrop	out	4.920	0.000	1.283	1.029	0.634	0.333	0.201	0.000	0.251	0.263	0.277	0.288	0.296	0.000	0.5	2.8	3.1	3.1	6.9	end_crop
30/03/2001	2001	89	2001	79	80	80	1306.9	1256.7	3677.1	522.8	192.3	492.7	0.0	102.6	2.610	start_grain_fill	harvest_ripe	3.885	2.610	1.271	1.012	0.625	0.332	0.201	0.000	0.326	0.317	0.309	0.307	0.306	5.208	0.2	0.2	0.1	0.0	0.0	start_grain_fill
19/04/2001	2001	109	2001	0	100	100	0.0	1922.5	4121.7	0.0	621.0	937.3	7.4	99.7	1.170	harvest_ripe	out	4.634	1.170	1.269	1.011	0.624	0.331	0.200	0.000	0.294	0.297	0.301	0.301	0.300	0.166	0.2	0.2	0.2	0.0	0.0	end_grain_fill
23/04/2001	2001	113	2001	0	104	0	0.0	1946.2	0.0	0.0	621.0	0.0	3041.2	106.5	0.000	nocrop	out	5.367	0.000	1.271	1.011	0.624	0.331	0.201	0.000	0.285	0.290	0.299	0.300	0.301	0.616	0.0	2.6	3.1	2.9	6.2	end_crop
28/03/2002	2002	87	2002	77	78	78	834.5	958.1	3235.4	333.8	130.3	415.8	0.0	106.5	8.460	start_grain_fill	maturity	4.011	8.460	1.258	0.995	0.615	0.330	0.201	0.000	0.308	0.307	0.303	0.302	0.302	1.552	0.2	0.2	0.1	0.0	0.0	start_grain_fill
18/04/2002	2002	108	2002	0	99	99	0.0	1520.9	3672.9	0.0	463.0	853.3	3.4	102.4	0.000	harvest_ripe	out	4.680	0.000	1.256	0.994	0.615	0.330	0.201	0.000	0.264	0.275	0.287	0.294	0.299	0.000	0.2	0.2	0.1	0.0	0.0	maturity
21/04/2002	2002	111	2002	0	102	0	0.0	1530.3	0.0	0.0	463.0	0.0	2654.7	108.1	0.000	nocrop	out	4.878	0.000	1.258	0.994	0.615	0.330	0.201	0.000	0.257	0.268	0.281	0.291	0.298	0.000	0.0	2.7	3.1	2.8	5.0	end_crop
27/03/2003	2003	86	2003	76	77	77	1457.2	1208.3	3710.1	582.9	174.6	502.0	0.0	95.4	27.180	start_grain_fill	harvest_ripe	2.345	21.622	1.240	0.977	0.606	0.328	0.201	5.558	0.400	0.320	0.311	0.310	0.308	7.007	0.2	0.2	0.1	0.0	0.0	start_grain_fill
17/04/2003	2003	107	2003	0	98	98	0.0	1864.8	4210.7	0.0	584.0	1002.5	9.0	92.7	0.000	harvest_ripe	out	6.293	0.000	1.238	0.976	0.605	0.328	0.201	0.000	0.251	0.262	0.275	0.286	0.294	0.000	0.2	0.3	0.2	0.0	0.0	maturity
20/04/2003	2003	110	2003	0	101	0	0.0	1868.8	0.0	0.0	584.0	0.0	3217.2	96.6	0.000	nocrop	out	5.579	0.000	1.238	0.976	0.605	0.328	0.201	0.000	0.244	0.256	0.270	0.282	0.292	0.000	2.4	2.9	3.4	3.3	6.7	end_crop
27/03/2004	2004	87	2004	77	78	78	857.5	1117.2	3279.6	343.0	170.9	443.7	0.0	107.9	0.000	start_grain_fill	harvest_ripe	5.018	0.000	1.233	0.962	0.597	0.326	0.201	0.000	0.247	0.259	0.272	0.284	0.293	0.000	0.3	0.3	0.1	0.0	0.0	start_grain_fill
17/04/2004	2004	108	2004	0	99	99	0.0	1666.4	3724.1	0.0	521.0	888.1	4.0	103.8	6.030	harvest_ripe	out	3.760	6.030	1.230	0.961	0.596	0.326	0.201	0.000	0.308	0.311	0.307	0.307	0.307	5.893	0.2	0.2	0.2	0.0	0.0	maturity
20/04/2004	2004	111	2004	0	102	0	0.0	1668.0	0.0	0.0	521.0	0.0	2710.7	108.5	11.160	nocrop	out	3.984	11.160	1.231	0.961	0.596	0.326	0.201	0.000	0.310	0.312	0.308	0.308	0.308	6.921	0.0	2.5	3.0	2.7	4.5	end_crop
25/03/2005	2005	84	2005	74	75	75	1292.2	1205.8	3354.8	516.9	164.0	434.8	0.0	99.9	0.810	start_grain_fill	maturity	5.481	0.810	1.216	0.946	0.589	0.325	0.201	0.000	0.276	0.278	0.280	0.280	0.285	0.000	0.3	0.3	0.1	0.1	0.1	start_grain_fill
14/04/2005	2005	104	2005	0	95	95	0.0	1865.9	3827.4	0.0	554.1	907.4	8.4	96.5	0.090	harvest_ripe	out	4.378	0.090	1.214	0.945	0.588	0.324	0.201	0.000	0.189	0.224	0.241	0.253	0.262	0.000	0.1	0.2	0.2	0.0	0.0	maturity
17/04/2005	2005	107	2005	0	98	0	0.0	1870.0	0.0	0.0	554.1	0.0	2854.5	101.8	1.350	nocrop	out	6.044	1.350	1.215	0.945	0.588	0.324	0.201	0.000	0.181	0.220	0.238	0.251	0.261	0.000	0.5	2.6	3.6	3.7	7.2	end_crop
27/03/2006	2006	86	2006	76	77	77	1040.5	981.2	3109.6	416.2	141.8	408.2	0.0	108.9	4.320	start_grain_fill	maturity	3.407	4.320	1.212	0.932	0.581	0.323	0.201	0.000	0.326	0.319	0.313	0.313	0.313	11.737	0.3	0.2	0.1	0.0	0.0	start_grain_fill
19/04/2006	2006	109	2006	0	100	100	0.0	1597.2	3587.1	0.0	510.9	885.8	3.2	104.2	0.000	harvest_ripe	out	3.675	0.000	1.209	0.931	0.580	0.323	0.201	0.000	0.277	0.283	0.295	0.299	0.300	0.000	0.2	0.3	0.2	0.0	0.0	maturity
21/04/2006	2006	111	2006	0	102	0	0.0	1597.2	0.0	0.0	510.9	0.0	2555.4	109.1	0.180	nocrop	out	4.947	0.180	1.211	0.931	0.580	0.323	0.201	0.000	0.267	0.276	0.290	0.297	0.300	0.000	0.0	3.0	3.6	3.6	6.6	end_crop
27/03/2007	2007	86	2007	76	77	77	739.3	1088.6	3041.1	295.7	157.3	407.7	0.0	93.0	0.000	start_grain_fill	harvest_ripe	4.415	0.000	1.194	0.917	0.573	0.321	0.201	0.000	0.274	0.280	0.290	0.296	0.300	0.000	0.2	0.2	0.1	0.0	0.0	start_grain_fill
17/04/2007	2007	107	2007	0	98	98	0.0	1453.9	3475.3	0.0	456.7	841.9	4.4	89.5	0.000	harvest_ripe	out	3.413	0.000	1.191	0.916	0.572	0.321	0.201	0.000	0.301	0.310	0.308	0.308	0.308	7.151	0.2	0.2	0.1	0.0	0.0	maturity
20/04/2007	2007	110	2007	0	101	0	0.0	1455.5	0.0	0.0	456.7	0.0	2520.8	92.5	0.000	nocrop	out	4.397	0.000	1.192	0.916	0.572	0.321	0.201	0.000	0.284	0.289	0.299	0.300	0.301	0.886	0.0	1.6	1.7	1.4	2.0	end_crop
30/03/2008	2008	90	2008	80	81	81	1266.7	1349.6	3756.5	506.5	206.5	472.2	0.0	89.4	0.000	start_grain_fill	harvest_ripe	5.947	0.000	1.178	0.902	0.565	0.320	0.201	0.000	0.251	0.267	0.279	0.287	0.295	0.000	0.3	0.2	0.1	0.1	0.1	start_grain_fill
20/04/2008	2008	111	2008	0	102	102	0.0	1563.8	4224.2	0.0	504.6	939.8	13.0	86.4	0.000	harvest_ripe	out	4.575	0.000	1.176	0.901	0.564	0.320	0.201	0.000	0.281	0.282	0.277	0.268	0.270	0.000	0.2	0.3	0.2	0.1	0.1	maturity
23/04/2008	2008	114	2008	0	105	0	0.0	1566.9	0.0	0.0	504.6	0.0	3182.4	88.1	0.000	nocrop	out	5.558	0.000	1.177	0.901	0.564	0.319	0.201	0.000	0.251	0.266	0.272	0.269	0.271	0.000	0.0	0.6	0.3	0.2	0.4	end_crop
29/03/2009	2009	88	2009	78	79	79	1622.8	1324.5	3792.7	649.1	191.4	494.4	0.0	103.9	19.620	start_grain_fill	harvest_ripe	3.819	19.091	1.168	0.888	0.557	0.319	0.202	0.529	0.331	0.311	0.303	0.301	0.301	0.477	0.3	0.3	0.2	0.1	0.1	start_grain_fill
19/04/2009	2009	109	2009	0	100	100	0.0	1667.6	4269.6	0.0	538.6	971.2	8.1	100.4	0.000	harvest_ripe	out	4.924	0.000	1.166	0.887	0.556	0.318	0.202	0.000	0.262	0.271	0.283	0.291	0.297	0.000	0.2	0.3	0.2	0.1	0.3	end_grain_fill
23/04/2009	2009	113	2009	0	104	0	0.0	1674.0	0.0	0.0	538.6	0.0	3255.4	101.3	0.000	nocrop	out	5.288	0.000	1.166	0.887	0.556	0.318	0.202	0.000	0.257	0.266	0.279	0.289	0.296	0.000	1.0	0.9	0.6	0.4	0.7	end_crop
28/03/2010	2010	87	2010	77	78	78	1384.6	1117.0	3496.5	553.8	161.4	467.9	0.0	102.0	0.630	start_grain_fill	harvest_ripe	5.115	0.630	1.157	0.873	0.549	0.317	0.202	0.000	0.273	0.278	0.285	0.291	0.297	0.000	0.3	0.3	0.1	0.1	0.1	start_grain_fill
17/04/2010	2010	107	2010	0	98	98	0.0	1571.4	3962.6	0.0	479.8	934.1	6.3	97.8	0.000	harvest_ripe	out	5.642	0.000	1.155	0.872	0.548	0.317	0.202	0.000	0.281	0.285	0.292	0.295	0.299	0.000	0.2	0.3	0.2	0.1	0.1	maturity
20/04/2010	2010	110	2010	0	101	0	0.0	1576.2	0.0	0.0	479.8	0.0	2878.1	100.6	0.000	nocrop	out	6.092	0.000	1.156	0.872	0.548	0.317	0.202	0.000	0.259	0.272	0.286	0.293	0.299	0.000	0.0	1.1	0.9	0.6	1.3	end_crop
27/03/2011	2011	86	2011	76	77	77	971.5	1201.3	3186.0	388.6	183.8	441.5	0.0	88.9	0.450	start_grain_fill	harvest_ripe	5.983	0.450	1.138	0.859	0.541	0.315	0.202	0.000	0.260	0.269	0.280	0.289	0.296	0.000	0.4	0.3	0.1	0.1	0.1	start_grain_fill
17/04/2011	2011	107	2011	0	98	98	0.0	1485.1	3637.2	0.0	466.2	892.6	4.2	85.8	2.610	harvest_ripe	out	5.349	2.610	1.136	0.858	0.541	0.315	0.202	0.000	0.280	0.284	0.293	0.298	0.300	0.000	0.2	0.3	0.2	0.1	0.1	maturity
19/04/2011	2011	109	2011	0	100	0	0.0	1485.1	0.0	0.0	466.2	0.0	2648.0	88.4	16.470	nocrop	out	2.741	16.359	1.137	0.858	0.541	0.315	0.202	0.111	0.326	0.313	0.305	0.303	0.302	1.768	0.0	1.7	1.9	1.6	2.5	end_crop
28/03/2012	2012	88	2012	78	79	79	1492.6	1228.7	3527.3	597.0	167.1	458.3	0.0	84.9	2.790	start_grain_fill	harvest_ripe	4.185	2.790	1.124	0.845	0.534	0.314	0.202	0.000	0.297	0.298	0.291	0.284	0.289	0.000	0.3	0.2	0.1	0.1	0.1	start_grain_fill
18/04/2012	2012	109	2012	0	100	100	0.0	1510.2	3984.9	0.0	474.9	915.9	6.3	82.3	0.900	harvest_ripe	out	5.317	0.900	1.123	0.844	0.533	0.314	0.202	0.000	0.295	0.298	0.302	0.302	0.302	1.931	0.2	0.2	0.2	0.1	0.1	end_grain_fill
22/04/2012	2012	113	2012	0	104	0	0.0	1515.3	0.0	0.0	474.9	0.0	2954.5	84.3	0.000	nocrop	out	5.836	0.000	1.124	0.844	0.533	0.314	0.202	0.000	0.267	0.279	0.294	0.300	0.300	0.015	0.0	0.7	0.5	0.3	0.7	end_crop
26/03/2013	2013	85	2013	75	76	76	1010.4	1086.0	3164.7	404.2	156.9	437.9	0.0	90.4	0.360	start_grain_fill	harvest_ripe	5.691	0.360	1.113	0.832	0.527	0.313	0.202	0.000	0.277	0.283	0.294	0.298	0.300	0.000	0.3	0.2	0.1	0.1	0.2	start_grain_fill
15/04/2013	2013	105	2013	0	96	96	0.0	1396.4	3599.7	0.0	413.6	872.9	5.4	86.6	0.000	harvest_ripe	out	6.041	0.000	1.111	0.831	0.526	0.312	0.202	0.000	0.286	0.290	0.299	0.300	0.300	0.037	0.2	0.2	0.1	0.1	0.1	maturity
18/04/2013	2013	108	2013	0	99	0	0.0	1396.4	0.0	0.0	413.6	0.0	2596.5	90.3	0.000	nocrop	out	5.900	0.000	1.113	0.831	0.526	0.312	0.202	0.000	0.267	0.277	0.290	0.297	0.300	0.000	0.0	1.9	2.0	1.8	3.1	end_crop
28/03/2014	2014	87	2014	77	78	78	993.9	925.7	2833.7	397.5	118.0	365.6	0.0	86.1	30.780	start_grain_fill	harvest_ripe	3.243	22.575	1.101	0.820	0.520	0.311	0.202	8.205	0.469	0.393	0.327	0.327	0.326	23.560	0.1	0.1	0.1	0.1	0.1	start_grain_fill
18/04/2014	2014	108	2014	0	99	99	0.0	1298.3	3198.3	0.0	397.3	730.2	4.9	82.8	18.720	harvest_ripe	out	4.514	17.982	1.099	0.819	0.520	0.311	0.202	0.738	0.320	0.302	0.294	0.289	0.294	0.000	0.2	0.2	0.1	0.1	0.1	end_grain_fill
23/04/2014	2014	113	2014	0	104	0	0.0	1304.0	0.0	0.0	408.8	0.0	2358.0	84.2	2.250	nocrop	out	5.550	2.250	1.100	0.819	0.520	0.311	0.202	0.000	0.299	0.302	0.308	0.309	0.309	8.379	0.0	0.3	0.2	0.1	0.3	end_crop
29/03/2015	2015	88	2015	78	79	79	1037.3	1210.3	3437.5	414.9	174.9	446.6	0.0	89.6	0.000	start_grain_fill	harvest_ripe	5.975	0.000	1.090	0.809	0.514	0.310	0.202	0.000	0.279	0.283	0.290	0.291	0.295	0.000	0.3	0.2	0.1	0.1	0.1	start_grain_fill
19/04/2015	2015	109	2015	0	100	100	0.0	1429.8	3896.1	0.0	461.8	905.2	9.7	86.0	0.360	harvest_ripe	out	5.653	0.360	1.088	0.808	0.514	0.310	0.202	0.000	0.243	0.258	0.264	0.268	0.275	0.000	0.2	0.2	0.2	0.1	0.2	end_grain_fill
23/04/2015	2015	113	2015	0	104	0	0.0	1436.7	0.0	0.0	461.8	0.0	2864.5	87.8	16.650	nocrop	out	4.554	16.650	1.089	0.808	0.514	0.310	0.202	0.000	0.314	0.297	0.275	0.269	0.274	0.000	0.0	0.5	0.3	0.2	0.5	end_crop
