# Supplementary material for: Simulations using APSIM suggest that Conservation Agriculture sustains protein yield under changing climate dynamics in Northern Mozambique
Source: BMC Plant Biol. 2025 Nov 13;25:1556. doi: 10.1186/s12870-025-07418-5 (PMC12613769; doi:10.1186/s12870-025-07418-5)
Supplement: Supplementary file 2 — Supplementary Material 2. [file 12870_2025_7418_MOESM2_ESM.zip › APSIM Output_08 Oct 2020/Maize-Cowpea-Pigeonpea Inter (Conservation 0 Degree and 10% Rainfall).out]

ApsimVersion = 7.10 r4158
Title = Maize-Cowpea-Pigeonpea Inter (Conservation 0 Degree and 10% Rainfall)
           Date           year            Day           year paddock.cowpea.daysaftersowing paddock.pigeonpea.daysaftersowing paddock.maize.daysaftersowing paddock.cowpea.biomass paddock.pigeonpea.biomass paddock.maize.biomass paddock.cowpea.yield paddock.pigeonpea.yield paddock.maize.yield   surfaceom_wt       biom_n()           Rain       maizeStage    cowpeaStage             eo   infiltration          oc(1)          oc(2)          oc(3)          oc(4)          oc(5)         runoff         sws(1)         sws(2)         sws(3)         sws(4)         sws(5)          drain dlt_fom_c_atm(1) dlt_fom_c_atm(2) dlt_fom_c_atm(3) dlt_fom_c_atm(4) dlt_fom_c_atm(5)   pigeonpeaStage
   (dd/mm/yyyy)         (year)          (day)         (year)                          (day)                             (day)                        (days)                (kg/ha)                   (kg/ha)               (kg/ha)              (kg/ha)                 (kg/ha)             (kg/ha)        (kg/ha)        (kg/ha)           (mm)               ()             ()           (mm)           (mm)            (%)            (%)            (%)            (%)            (%)           (mm)        (mm/mm)        (mm/mm)        (mm/mm)        (mm/mm)        (mm/mm)           (mm)          (kg/ha)          (kg/ha)          (kg/ha)          (kg/ha)          (kg/ha)               ()
     30/03/1997           1997             89           1997                             80                                80                            80                  982.4                    1167.5                3179.4                392.7                   178.6               350.4            0.0          169.7          0.000 start_grain_fill       end_crop          4.455          0.000          1.346          1.098          0.667          0.339          0.200          0.000          0.300          0.305          0.306          0.305          0.305          4.329              1.9              0.8              0.1              0.0              0.0 start_grain_fill
     22/04/1997           1997            112           1997                              0                               103                           103                    0.0                    1795.4                3722.8                  0.0                   559.1               893.8            4.3          164.2          0.540         maturity            out          4.558          0.540          1.345          1.096          0.666          0.339          0.200          0.000          0.291          0.292          0.289          0.294          0.299          0.000              2.0              0.5              0.2              0.0              0.0         end_crop
     24/04/1997           1997            114           1997                              0                                 0                           105                    0.0                       0.0                3722.8                  0.0                     0.0               893.8           57.3          164.9          0.000     harvest_ripe            out          4.804          0.000          1.345          1.096          0.666          0.339          0.200          0.000          0.273          0.279          0.287          0.293          0.298          0.000              4.0              3.2              2.4              0.1              0.0              out
     25/03/1998           1998             84           1998                             74                                75                            75                 1118.4                    1259.7                3310.2                447.4                   171.3               450.3            0.0          118.7          0.000 start_grain_fill   harvest_ripe          5.396          0.000          1.322          1.071          0.655          0.338          0.200          0.000          0.272          0.275          0.275          0.279          0.287          0.000              0.3              0.2              0.1              0.0              0.0 start_grain_fill
     14/04/1998           1998            104           1998                              0                                95                            95                    0.0                    1983.1                3779.1                  0.0                   585.8               919.2            4.9          113.9          3.150     harvest_ripe            out          4.634          3.150          1.320          1.069          0.655          0.337          0.200          0.000          0.298          0.301          0.297          0.279          0.278          0.000              0.2              0.3              0.2              0.0              0.0         maturity
     17/04/1998           1998            107           1998                              0                                98                             0                    0.0                    1988.6                   0.0                  0.0                   585.8                 0.0         2564.8          126.4          0.090           nocrop            out          4.384          0.090          1.323          1.069          0.655          0.338          0.201          0.000          0.290          0.293          0.295          0.283          0.281          0.000              0.0              6.0              7.4              8.4              9.3         end_crop
     29/03/1999           1999             88           1999                             78                                79                            79                 1151.1                    1049.6                3379.7                460.5                   169.5               464.7            0.0          105.0          0.000 start_grain_fill   harvest_ripe          4.774          0.000          1.299          1.050          0.644          0.335          0.200          0.000          0.309          0.314          0.311          0.311          0.312         10.646              0.4              0.3              0.1              0.0              0.0 start_grain_fill
     19/04/1999           1999            109           1999                              0                               100                           100                    0.0                    1594.3                3819.3                  0.0                   511.0               904.2            4.1          102.3          0.090     harvest_ripe            out          4.580          0.090          1.298          1.048          0.644          0.335          0.200          0.000          0.294          0.297          0.300          0.300          0.300          0.265              0.3              0.3              0.1              0.0              0.0         maturity
     22/04/1999           1999            112           1999                              0                               103                             0                    0.0                    1596.7                   0.0                  0.0                   511.0                 0.0         2664.4          113.2          0.000           nocrop            out          5.110          0.000          1.300          1.049          0.644          0.336          0.201          0.000          0.275          0.283          0.295          0.300          0.300          0.000              0.0              4.4              7.3              8.3              7.8         end_crop
     27/03/2000           2000             87           2000                             77                                78                            78                 1550.5                    1101.7                3685.4                620.2                   159.2               483.7            0.0           98.2          1.170 start_grain_fill   harvest_ripe          4.682          1.170          1.283          1.030          0.634          0.333          0.200          0.000          0.299          0.302          0.304          0.305          0.306          5.669              0.3              0.3              0.1              0.0              0.0 start_grain_fill
     17/04/2000           2000            108           2000                              0                                99                            99                    0.0                    1791.2                4168.1                  0.0                   559.4               966.4            7.2           95.7          0.540     harvest_ripe            out          4.584          0.540          1.281          1.029          0.634          0.333          0.200          0.000          0.258          0.269          0.282          0.291          0.298          0.000              0.2              0.3              0.2              0.0              0.0         maturity
     21/04/2000           2000            112           2000                              0                               103                             0                    0.0                    1809.2                   0.0                  0.0                   559.4                 0.0         3044.8          103.5          0.000           nocrop            out          4.920          0.000          1.283          1.029          0.634          0.333          0.201          0.000          0.251          0.263          0.277          0.288          0.296          0.000              0.5              2.8              3.1              3.1              6.9         end_crop
     30/03/2001           2001             89           2001                             79                                80                            80                 1306.9                    1256.7                3677.1                522.8                   192.3               492.7            0.0          102.6          2.610 start_grain_fill   harvest_ripe          3.885          2.610          1.271          1.012          0.625          0.332          0.201          0.000          0.326          0.317          0.309          0.307          0.306          5.208              0.2              0.2              0.1              0.0              0.0 start_grain_fill
     19/04/2001           2001            109           2001                              0                               100                           100                    0.0                    1922.5                4121.7                  0.0                   621.0               937.3            7.4           99.7          1.170     harvest_ripe            out          4.634          1.170          1.269          1.011          0.624          0.331          0.200          0.000          0.294          0.297          0.301          0.301          0.300          0.166              0.2              0.2              0.2              0.0              0.0   end_grain_fill
     23/04/2001           2001            113           2001                              0                               104                             0                    0.0                    1946.2                   0.0                  0.0                   621.0                 0.0         3041.2          106.5          0.000           nocrop            out          5.367          0.000          1.271          1.011          0.624          0.331          0.201          0.000          0.285          0.290          0.299          0.300          0.301          0.616              0.0              2.6              3.1              2.9              6.2         end_crop
     28/03/2002           2002             87           2002                             77                                78                            78                  834.5                     958.1                3235.4                333.8                   130.3               415.8            0.0          106.5          8.460 start_grain_fill       maturity          4.011          8.460          1.258          0.995          0.615          0.330          0.201          0.000          0.308          0.307          0.303          0.302          0.302          1.552              0.2              0.2              0.1              0.0              0.0 start_grain_fill
     18/04/2002           2002            108           2002                              0                                99                            99                    0.0                    1520.9                3672.9                  0.0                   463.0               853.3            3.4          102.4          0.000     harvest_ripe            out          4.680          0.000          1.256          0.994          0.615          0.330          0.201          0.000          0.264          0.275          0.287          0.294          0.299          0.000              0.2              0.2              0.1              0.0              0.0         maturity
     21/04/2002           2002            111           2002                              0                               102                             0                    0.0                    1530.3                   0.0                  0.0                   463.0                 0.0         2654.7          108.1          0.000           nocrop            out          4.878          0.000          1.258          0.994          0.615          0.330          0.201          0.000          0.257          0.268          0.281          0.291          0.298          0.000              0.0              2.7              3.1              2.8              5.0         end_crop
     27/03/2003           2003             86           2003                             76                                77                            77                 1457.2                    1208.3                3710.1                582.9                   174.6               502.0            0.0           95.4         27.180 start_grain_fill   harvest_ripe          2.345         21.622          1.240          0.977          0.606          0.328          0.201          5.558          0.400          0.320          0.311          0.310          0.308          7.007              0.2              0.2              0.1              0.0              0.0 start_grain_fill
     17/04/2003           2003            107           2003                              0                                98                            98                    0.0                    1864.8                4210.7                  0.0                   584.0              1002.5            9.0           92.7          0.000     harvest_ripe            out          6.293          0.000          1.238          0.976          0.605          0.328          0.201          0.000          0.251          0.262          0.275          0.286          0.294          0.000              0.2              0.3              0.2              0.0              0.0         maturity
     20/04/2003           2003            110           2003                              0                               101                             0                    0.0                    1868.8                   0.0                  0.0                   584.0                 0.0         3217.2           96.6          0.000           nocrop            out          5.579          0.000          1.238          0.976          0.605          0.328          0.201          0.000          0.244          0.256          0.270          0.282          0.292          0.000              2.4              2.9              3.4              3.3              6.7         end_crop
     27/03/2004           2004             87           2004                             77                                78                            78                  857.5                    1117.2                3279.6                343.0                   170.9               443.7            0.0          107.9          0.000 start_grain_fill   harvest_ripe          5.018          0.000          1.233          0.962          0.597          0.326          0.201          0.000          0.247          0.259          0.272          0.284          0.293          0.000              0.3              0.3              0.1              0.0              0.0 start_grain_fill
     17/04/2004           2004            108           2004                              0                                99                            99                    0.0                    1666.4                3724.1                  0.0                   521.0               888.1            4.0          103.8          6.030     harvest_ripe            out          3.760          6.030          1.230          0.961          0.596          0.326          0.201          0.000          0.308          0.311          0.307          0.307          0.307          5.893              0.2              0.2              0.2              0.0              0.0         maturity
     20/04/2004           2004            111           2004                              0                               102                             0                    0.0                    1668.0                   0.0                  0.0                   521.0                 0.0         2710.7          108.5         11.160           nocrop            out          3.984         11.160          1.231          0.961          0.596          0.326          0.201          0.000          0.310          0.312          0.308          0.308          0.308          6.921              0.0              2.5              3.0              2.7              4.5         end_crop
     25/03/2005           2005             84           2005                             74                                75                            75                 1292.2                    1205.8                3354.8                516.9                   164.0               434.8            0.0           99.9          0.810 start_grain_fill       maturity          5.481          0.810          1.216          0.946          0.589          0.325          0.201          0.000          0.276          0.278          0.280          0.280          0.285          0.000              0.3              0.3              0.1              0.1              0.1 start_grain_fill
     14/04/2005           2005            104           2005                              0                                95                            95                    0.0                    1865.9                3827.4                  0.0                   554.1               907.4            8.4           96.5          0.090     harvest_ripe            out          4.378          0.090          1.214          0.945          0.588          0.324          0.201          0.000          0.189          0.224          0.241          0.253          0.262          0.000              0.1              0.2              0.2              0.0              0.0         maturity
     17/04/2005           2005            107           2005                              0                                98                             0                    0.0                    1870.0                   0.0                  0.0                   554.1                 0.0         2854.5          101.8          1.350           nocrop            out          6.044          1.350          1.215          0.945          0.588          0.324          0.201          0.000          0.181          0.220          0.238          0.251          0.261          0.000              0.5              2.6              3.6              3.7              7.2         end_crop
     27/03/2006           2006             86           2006                             76                                77                            77                 1040.5                     981.2                3109.6                416.2                   141.8               408.2            0.0          108.9          4.320 start_grain_fill       maturity          3.407          4.320          1.212          0.932          0.581          0.323          0.201          0.000          0.326          0.319          0.313          0.313          0.313         11.737              0.3              0.2              0.1              0.0              0.0 start_grain_fill
     19/04/2006           2006            109           2006                              0                               100                           100                    0.0                    1597.2                3587.1                  0.0                   510.9               885.8            3.2          104.2          0.000     harvest_ripe            out          3.675          0.000          1.209          0.931          0.580          0.323          0.201          0.000          0.277          0.283          0.295          0.299          0.300          0.000              0.2              0.3              0.2              0.0              0.0         maturity
     21/04/2006           2006            111           2006                              0                               102                             0                    0.0                    1597.2                   0.0                  0.0                   510.9                 0.0         2555.4          109.1          0.180           nocrop            out          4.947          0.180          1.211          0.931          0.580          0.323          0.201          0.000          0.267          0.276          0.290          0.297          0.300          0.000              0.0              3.0              3.6              3.6              6.6         end_crop
     27/03/2007           2007             86           2007                             76                                77                            77                  739.3                    1088.6                3041.1                295.7                   157.3               407.7            0.0           93.0          0.000 start_grain_fill   harvest_ripe          4.415          0.000          1.194          0.917          0.573          0.321          0.201          0.000          0.274          0.280          0.290          0.296          0.300          0.000              0.2              0.2              0.1              0.0              0.0 start_grain_fill
     17/04/2007           2007            107           2007                              0                                98                            98                    0.0                    1453.9                3475.3                  0.0                   456.7               841.9            4.4           89.5          0.000     harvest_ripe            out          3.413          0.000          1.191          0.916          0.572          0.321          0.201          0.000          0.301          0.310          0.308          0.308          0.308          7.151              0.2              0.2              0.1              0.0              0.0         maturity
     20/04/2007           2007            110           2007                              0                               101                             0                    0.0                    1455.5                   0.0                  0.0                   456.7                 0.0         2520.8           92.5          0.000           nocrop            out          4.397          0.000          1.192          0.916          0.572          0.321          0.201          0.000          0.284          0.289          0.299          0.300          0.301          0.886              0.0              1.6              1.7              1.4              2.0         end_crop
     30/03/2008           2008             90           2008                             80                                81                            81                 1266.7                    1349.6                3756.5                506.5                   206.5               472.2            0.0           89.4          0.000 start_grain_fill   harvest_ripe          5.947          0.000          1.178          0.902          0.565          0.320          0.201          0.000          0.251          0.267          0.279          0.287          0.295          0.000              0.3              0.2              0.1              0.1              0.1 start_grain_fill
     20/04/2008           2008            111           2008                              0                               102                           102                    0.0                    1563.8                4224.2                  0.0                   504.6               939.8           13.0           86.4          0.000     harvest_ripe            out          4.575          0.000          1.176          0.901          0.564          0.320          0.201          0.000          0.281          0.282          0.277          0.268          0.270          0.000              0.2              0.3              0.2              0.1              0.1         maturity
     23/04/2008           2008            114           2008                              0                               105                             0                    0.0                    1566.9                   0.0                  0.0                   504.6                 0.0         3182.4           88.1          0.000           nocrop            out          5.558          0.000          1.177          0.901          0.564          0.319          0.201          0.000          0.251          0.266          0.272          0.269          0.271          0.000              0.0              0.6              0.3              0.2              0.4         end_crop
     29/03/2009           2009             88           2009                             78                                79                            79                 1622.8                    1324.5                3792.7                649.1                   191.4               494.4            0.0          103.9         19.620 start_grain_fill   harvest_ripe          3.819         19.091          1.168          0.888          0.557          0.319          0.202          0.529          0.331          0.311          0.303          0.301          0.301          0.477              0.3              0.3              0.2              0.1              0.1 start_grain_fill
     19/04/2009           2009            109           2009                              0                               100                           100                    0.0                    1667.6                4269.6                  0.0                   538.6               971.2            8.1          100.4          0.000     harvest_ripe            out          4.924          0.000          1.166          0.887          0.556          0.318          0.202          0.000          0.262          0.271          0.283          0.291          0.297          0.000              0.2              0.3              0.2              0.1              0.3   end_grain_fill
     23/04/2009           2009            113           2009                              0                               104                             0                    0.0                    1674.0                   0.0                  0.0                   538.6                 0.0         3255.4          101.3          0.000           nocrop            out          5.288          0.000          1.166          0.887          0.556          0.318          0.202          0.000          0.257          0.266          0.279          0.289          0.296          0.000              1.0              0.9              0.6              0.4              0.7         end_crop
     28/03/2010           2010             87           2010                             77                                78                            78                 1384.6                    1117.0                3496.5                553.8                   161.4               467.9            0.0          102.0          0.630 start_grain_fill   harvest_ripe          5.115          0.630          1.157          0.873          0.549          0.317          0.202          0.000          0.273          0.278          0.285          0.291          0.297          0.000              0.3              0.3              0.1              0.1              0.1 start_grain_fill
     17/04/2010           2010            107           2010                              0                                98                            98                    0.0                    1571.4                3962.6                  0.0                   479.8               934.1            6.3           97.8          0.000     harvest_ripe            out          5.642          0.000          1.155          0.872          0.548          0.317          0.202          0.000          0.281          0.285          0.292          0.295          0.299          0.000              0.2              0.3              0.2              0.1              0.1         maturity
     20/04/2010           2010            110           2010                              0                               101                             0                    0.0                    1576.2                   0.0                  0.0                   479.8                 0.0         2878.1          100.6          0.000           nocrop            out          6.092          0.000          1.156          0.872          0.548          0.317          0.202          0.000          0.259          0.272          0.286          0.293          0.299          0.000              0.0              1.1              0.9              0.6              1.3         end_crop
     27/03/2011           2011             86           2011                             76                                77                            77                  971.5                    1201.3                3186.0                388.6                   183.8               441.5            0.0           88.9          0.450 start_grain_fill   harvest_ripe          5.983          0.450          1.138          0.859          0.541          0.315          0.202          0.000          0.260          0.269          0.280          0.289          0.296          0.000              0.4              0.3              0.1              0.1              0.1 start_grain_fill
     17/04/2011           2011            107           2011                              0                                98                            98                    0.0                    1485.1                3637.2                  0.0                   466.2               892.6            4.2           85.8          2.610     harvest_ripe            out          5.349          2.610          1.136          0.858          0.541          0.315          0.202          0.000          0.280          0.284          0.293          0.298          0.300          0.000              0.2              0.3              0.2              0.1              0.1         maturity
     19/04/2011           2011            109           2011                              0                               100                             0                    0.0                    1485.1                   0.0                  0.0                   466.2                 0.0         2648.0           88.4         16.470           nocrop            out          2.741         16.359          1.137          0.858          0.541          0.315          0.202          0.111          0.326          0.313          0.305          0.303          0.302          1.768              0.0              1.7              1.9              1.6              2.5         end_crop
     28/03/2012           2012             88           2012                             78                                79                            79                 1492.6                    1228.7                3527.3                597.0                   167.1               458.3            0.0           84.9          2.790 start_grain_fill   harvest_ripe          4.185          2.790          1.124          0.845          0.534          0.314          0.202          0.000          0.297          0.298          0.291          0.284          0.289          0.000              0.3              0.2              0.1              0.1              0.1 start_grain_fill
     18/04/2012           2012            109           2012                              0                               100                           100                    0.0                    1510.2                3984.9                  0.0                   474.9               915.9            6.3           82.3          0.900     harvest_ripe            out          5.317          0.900          1.123          0.844          0.533          0.314          0.202          0.000          0.295          0.298          0.302          0.302          0.302          1.931              0.2              0.2              0.2              0.1              0.1   end_grain_fill
     22/04/2012           2012            113           2012                              0                               104                             0                    0.0                    1515.3                   0.0                  0.0                   474.9                 0.0         2954.5           84.3          0.000           nocrop            out          5.836          0.000          1.124          0.844          0.533          0.314          0.202          0.000          0.267          0.279          0.294          0.300          0.300          0.015              0.0              0.7              0.5              0.3              0.7         end_crop
     26/03/2013           2013             85           2013                             75                                76                            76                 1010.4                    1086.0                3164.7                404.2                   156.9               437.9            0.0           90.4          0.360 start_grain_fill   harvest_ripe          5.691          0.360          1.113          0.832          0.527          0.313          0.202          0.000          0.277          0.283          0.294          0.298          0.300          0.000              0.3              0.2              0.1              0.1              0.2 start_grain_fill
     15/04/2013           2013            105           2013                              0                                96                            96                    0.0                    1396.4                3599.7                  0.0                   413.6               872.9            5.4           86.6          0.000     harvest_ripe            out          6.041          0.000          1.111          0.831          0.526          0.312          0.202          0.000          0.286          0.290          0.299          0.300          0.300          0.037              0.2              0.2              0.1              0.1              0.1         maturity
     18/04/2013           2013            108           2013                              0                                99                             0                    0.0                    1396.4                   0.0                  0.0                   413.6                 0.0         2596.5           90.3          0.000           nocrop            out          5.900          0.000          1.113          0.831          0.526          0.312          0.202          0.000          0.267          0.277          0.290          0.297          0.300          0.000              0.0              1.9              2.0              1.8              3.1         end_crop
     28/03/2014           2014             87           2014                             77                                78                            78                  993.9                     925.7                2833.7                397.5                   118.0               365.6            0.0           86.1         30.780 start_grain_fill   harvest_ripe          3.243         22.575          1.101          0.820          0.520          0.311          0.202          8.205          0.469          0.393          0.327          0.327          0.326         23.560              0.1              0.1              0.1              0.1              0.1 start_grain_fill
     18/04/2014           2014            108           2014                              0                                99                            99                    0.0                    1298.3                3198.3                  0.0                   397.3               730.2            4.9           82.8         18.720     harvest_ripe            out          4.514         17.982          1.099          0.819          0.520          0.311          0.202          0.738          0.320          0.302          0.294          0.289          0.294          0.000              0.2              0.2              0.1              0.1              0.1   end_grain_fill
     23/04/2014           2014            113           2014                              0                               104                             0                    0.0                    1304.0                   0.0                  0.0                   408.8                 0.0         2358.0           84.2          2.250           nocrop            out          5.550          2.250          1.100          0.819          0.520          0.311          0.202          0.000          0.299          0.302          0.308          0.309          0.309          8.379              0.0              0.3              0.2              0.1              0.3         end_crop
     29/03/2015           2015             88           2015                             78                                79                            79                 1037.3                    1210.3                3437.5                414.9                   174.9               446.6            0.0           89.6          0.000 start_grain_fill   harvest_ripe          5.975          0.000          1.090          0.809          0.514          0.310          0.202          0.000          0.279          0.283          0.290          0.291          0.295          0.000              0.3              0.2              0.1              0.1              0.1 start_grain_fill
     19/04/2015           2015            109           2015                              0                               100                           100                    0.0                    1429.8                3896.1                  0.0                   461.8               905.2            9.7           86.0          0.360     harvest_ripe            out          5.653          0.360          1.088          0.808          0.514          0.310          0.202          0.000          0.243          0.258          0.264          0.268          0.275          0.000              0.2              0.2              0.2              0.1              0.2   end_grain_fill
     23/04/2015           2015            113           2015                              0                               104                             0                    0.0                    1436.7                   0.0                  0.0                   461.8                 0.0         2864.5           87.8         16.650           nocrop            out          4.554         16.650          1.089          0.808          0.514          0.310          0.202          0.000          0.314          0.297          0.275          0.269          0.274          0.000              0.0              0.5              0.3              0.2              0.5         end_crop
