# Supplementary material for: Simulations using APSIM suggest that Conservation Agriculture sustains protein yield under changing climate dynamics in Northern Mozambique
Source: BMC Plant Biol. 2025 Nov 13;25:1556. doi: 10.1186/s12870-025-07418-5 (PMC12613769; doi:10.1186/s12870-025-07418-5)
Supplement: Supplementary file 2 — Supplementary Material 2. [file 12870_2025_7418_MOESM2_ESM.zip › APSIM Output_08 Oct 2020/Maize-Cowpea-Pigeonpea Inter (Conservation 0 Degree and 20% Rainfall) cowpeaout.csv]

ApsimVersion = 7.10 r4158
Title = Maize-Cowpea-Pigeonpea Inter (Conservation 0 Degree and 20% Rainfall) cowpeaout
Date	year	Day	year	paddock.cowpea.daysaftersowing	paddock.pigeonpea.daysaftersowing	paddock.maize.daysaftersowing	Biomass	Yield	biom_n()	eo	infiltration	runoff	esw	drain	surfaceom_wt	dlt_n_min()	no3()
(dd/mm/yyyy)	(year)	(day)	(year)	(day)	(day)	(days)	(kg/ha)	(kg/ha)	(kg/ha)	(mm)	(mm)	(mm)	(mm)	(mm)	(kg/ha)	(kg/ha)	(kg/ha)
30/03/1997	1997	89	1997	80	80	80	817.9	326.9	170.4	4.460	0.000	0.000	168.138	2.924	0.0	0.7	46.6
25/03/1998	1998	84	1998	74	75	75	1118.3	447.3	121.2	5.396	0.000	0.000	134.357	0.000	0.0	0.7	54.4
29/03/1999	1999	88	1999	78	79	79	1151.0	460.4	106.6	4.774	0.000	0.000	176.626	9.844	0.0	0.5	100.6
27/03/2000	2000	87	2000	77	78	78	1552.8	621.1	97.9	4.685	1.040	0.000	167.869	4.828	0.0	0.5	31.9
30/03/2001	2001	89	2001	79	80	80	1306.9	522.8	101.6	3.885	2.320	0.000	174.972	4.428	0.0	0.5	31.6
28/03/2002	2002	87	2002	77	78	78	834.6	333.9	105.0	4.011	7.520	0.000	167.815	1.093	0.0	0.5	20.1
27/03/2003	2003	86	2003	76	77	77	1459.5	583.8	93.5	2.346	20.045	4.115	182.006	0.538	0.0	0.5	27.1
27/03/2004	2004	87	2004	77	78	78	857.5	343.0	108.0	5.018	0.000	0.000	134.541	0.000	0.0	0.5	16.6
25/03/2005	2005	84	2005	74	75	75	1292.0	516.8	98.6	5.481	0.720	0.000	133.687	0.000	0.0	0.6	21.7
27/03/2006	2006	86	2006	76	77	77	1039.0	415.6	117.6	3.406	3.840	0.000	180.040	10.589	0.0	0.5	10.7
27/03/2007	2007	86	2007	76	77	77	739.1	295.6	95.2	4.415	0.000	0.000	153.387	0.000	0.0	0.5	6.6
30/03/2008	2008	90	2008	80	81	81	1266.6	506.5	88.4	5.947	0.000	0.000	138.952	0.000	0.0	0.5	2.0
29/03/2009	2009	88	2009	78	79	79	1622.8	649.1	106.6	3.819	17.221	0.219	169.510	0.000	0.0	0.5	1.9
28/03/2010	2010	87	2010	77	78	78	1384.5	553.8	102.2	5.115	0.560	0.000	146.533	0.000	0.0	0.5	3.7
27/03/2011	2011	86	2011	76	77	77	971.4	388.6	87.1	5.983	0.400	0.000	142.505	0.000	0.0	0.5	6.0
28/03/2012	2012	88	2012	78	79	79	1493.3	597.3	83.6	4.186	2.480	0.000	148.319	0.000	0.0	0.4	1.9
26/03/2013	2013	85	2013	75	76	76	1009.3	403.7	89.1	5.691	0.320	0.000	154.000	0.000	0.0	0.5	4.9
28/03/2014	2014	87	2014	77	78	78	998.2	399.3	84.7	3.246	21.067	6.293	218.170	23.423	0.0	0.3	1.0
29/03/2015	2015	88	2015	78	79	79	1037.2	414.9	88.8	5.975	0.000	0.000	146.667	0.000	0.0	0.4	1.7
