# Supplementary material for: Simulations using APSIM suggest that Conservation Agriculture sustains protein yield under changing climate dynamics in Northern Mozambique
Source: BMC Plant Biol. 2025 Nov 13;25:1556. doi: 10.1186/s12870-025-07418-5 (PMC12613769; doi:10.1186/s12870-025-07418-5)
Supplement: Supplementary file 2 — Supplementary Material 2. [file 12870_2025_7418_MOESM2_ESM.zip › APSIM Output_08 Oct 2020/Maize-Cowpea-Pigeonpea Inter (Conservation 0 Degree and 20% Rainfall) maizeout.csv]

ApsimVersion = 7.10 r4158
Title = Maize-Cowpea-Pigeonpea Inter (Conservation 0 Degree and 20% Rainfall) maizeout
Date	year	Day	year	paddock.cowpea.daysaftersowing	paddock.pigeonpea.daysaftersowing	paddock.maize.daysaftersowing	Biomass	Yield	biom_n()	eo	infiltration	runoff	esw	drain	surfaceom_wt	dlt_n_min()	no3()
(dd/mm/yyyy)	(year)	(day)	(year)	(day)	(day)	(days)	(kg/ha)	(kg/ha)	(kg/ha)	(mm)	(mm)	(mm)	(mm)	(mm)	(kg/ha)	(kg/ha)	(kg/ha)
26/04/1997	1997	116	1997	0	0	107	3751.8	914.4	164.7	5.292	0.000	0.000	145.064	0.000	48.8	0.8	43.4
14/04/1998	1998	104	1998	0	95	95	3779.4	919.2	116.2	4.634	2.800	0.000	139.729	0.000	5.2	0.7	48.7
19/04/1999	1999	109	1999	0	100	100	3819.6	904.3	103.7	4.580	0.080	0.000	162.929	0.000	4.1	0.5	60.3
17/04/2000	2000	108	2000	0	99	99	4168.5	966.4	95.3	4.589	0.480	0.000	144.862	0.000	7.3	0.5	23.6
19/04/2001	2001	109	2001	0	100	100	4121.9	937.3	98.7	4.634	1.040	0.000	161.411	0.000	7.4	0.5	17.8
18/04/2002	2002	108	2002	0	99	99	3673.1	853.4	101.1	4.681	0.000	0.000	148.810	0.000	3.5	0.5	11.4
17/04/2003	2003	107	2003	0	98	98	4210.9	1002.5	90.9	6.298	0.000	0.000	135.978	0.000	9.1	0.5	13.5
17/04/2004	2004	108	2004	0	99	99	3724.1	888.1	104.0	3.760	5.360	0.000	172.440	5.064	4.0	0.5	8.0
14/04/2005	2005	104	2005	0	95	95	3827.6	907.5	95.4	4.376	0.080	0.000	87.272	0.000	8.9	0.3	13.6
19/04/2006	2006	109	2006	0	100	100	3586.9	885.7	112.1	3.673	0.000	0.000	156.727	0.000	3.2	0.5	4.9
17/04/2007	2007	107	2007	0	98	98	3475.4	842.0	91.5	3.412	0.000	0.000	172.090	6.477	4.5	0.5	4.1
20/04/2008	2008	111	2008	0	102	102	4224.8	939.9	85.4	4.574	0.000	0.000	127.400	0.000	13.1	0.5	3.1
19/04/2009	2009	109	2009	0	100	100	4269.6	971.2	102.9	4.924	0.000	0.000	146.093	0.000	8.2	0.5	2.9
17/04/2010	2010	107	2010	0	98	98	3962.7	934.1	98.0	5.642	0.000	0.000	152.924	0.000	6.4	0.5	3.9
17/04/2011	2011	107	2011	0	98	98	3637.3	892.7	84.2	5.348	2.320	0.000	155.326	0.000	4.2	0.4	4.2
18/04/2012	2012	109	2012	0	100	100	3986.1	916.1	81.0	5.318	0.800	0.000	164.791	1.526	6.4	0.4	2.4
15/04/2013	2013	105	2013	0	96	96	3599.8	872.9	85.4	6.039	0.000	0.000	158.964	0.000	5.5	0.5	4.7
18/04/2014	2014	108	2014	0	99	99	3202.7	731.6	81.3	4.519	16.353	0.287	155.988	0.000	5.9	0.4	2.6
19/04/2015	2015	109	2015	0	100	100	3903.0	906.5	85.2	5.653	0.320	0.000	116.448	0.000	10.0	0.4	3.1
