# Supplementary material for: Simulations using APSIM suggest that Conservation Agriculture sustains protein yield under changing climate dynamics in Northern Mozambique
Source: BMC Plant Biol. 2025 Nov 13;25:1556. doi: 10.1186/s12870-025-07418-5 (PMC12613769; doi:10.1186/s12870-025-07418-5)
Supplement: Supplementary file 2 — Supplementary Material 2. [file 12870_2025_7418_MOESM2_ESM.zip › APSIM Output_08 Oct 2020/Maize-Cowpea-Pigeonpea Inter (Conservation 0 Degree and 20% Rainfall) maizeout.out]

ApsimVersion = 7.10 r4158
Title = Maize-Cowpea-Pigeonpea Inter (Conservation 0 Degree and 20% Rainfall) maizeout
           Date           year            Day           year paddock.cowpea.daysaftersowing paddock.pigeonpea.daysaftersowing paddock.maize.daysaftersowing        Biomass          Yield       biom_n()             eo   infiltration         runoff            esw          drain   surfaceom_wt    dlt_n_min()          no3()
   (dd/mm/yyyy)         (year)          (day)         (year)                          (day)                             (day)                        (days)        (kg/ha)        (kg/ha)        (kg/ha)           (mm)           (mm)           (mm)           (mm)           (mm)        (kg/ha)        (kg/ha)        (kg/ha)
     26/04/1997           1997            116           1997                              0                                 0                           107         3751.8          914.4          164.7          5.292          0.000          0.000        145.064          0.000           48.8            0.8           43.4
     14/04/1998           1998            104           1998                              0                                95                            95         3779.4          919.2          116.2          4.634          2.800          0.000        139.729          0.000            5.2            0.7           48.7
     19/04/1999           1999            109           1999                              0                               100                           100         3819.6          904.3          103.7          4.580          0.080          0.000        162.929          0.000            4.1            0.5           60.3
     17/04/2000           2000            108           2000                              0                                99                            99         4168.5          966.4           95.3          4.589          0.480          0.000        144.862          0.000            7.3            0.5           23.6
     19/04/2001           2001            109           2001                              0                               100                           100         4121.9          937.3           98.7          4.634          1.040          0.000        161.411          0.000            7.4            0.5           17.8
     18/04/2002           2002            108           2002                              0                                99                            99         3673.1          853.4          101.1          4.681          0.000          0.000        148.810          0.000            3.5            0.5           11.4
     17/04/2003           2003            107           2003                              0                                98                            98         4210.9         1002.5           90.9          6.298          0.000          0.000        135.978          0.000            9.1            0.5           13.5
     17/04/2004           2004            108           2004                              0                                99                            99         3724.1          888.1          104.0          3.760          5.360          0.000        172.440          5.064            4.0            0.5            8.0
     14/04/2005           2005            104           2005                              0                                95                            95         3827.6          907.5           95.4          4.376          0.080          0.000         87.272          0.000            8.9            0.3           13.6
     19/04/2006           2006            109           2006                              0                               100                           100         3586.9          885.7          112.1          3.673          0.000          0.000        156.727          0.000            3.2            0.5            4.9
     17/04/2007           2007            107           2007                              0                                98                            98         3475.4          842.0           91.5          3.412          0.000          0.000        172.090          6.477            4.5            0.5            4.1
     20/04/2008           2008            111           2008                              0                               102                           102         4224.8          939.9           85.4          4.574          0.000          0.000        127.400          0.000           13.1            0.5            3.1
     19/04/2009           2009            109           2009                              0                               100                           100         4269.6          971.2          102.9          4.924          0.000          0.000        146.093          0.000            8.2            0.5            2.9
     17/04/2010           2010            107           2010                              0                                98                            98         3962.7          934.1           98.0          5.642          0.000          0.000        152.924          0.000            6.4            0.5            3.9
     17/04/2011           2011            107           2011                              0                                98                            98         3637.3          892.7           84.2          5.348          2.320          0.000        155.326          0.000            4.2            0.4            4.2
     18/04/2012           2012            109           2012                              0                               100                           100         3986.1          916.1           81.0          5.318          0.800          0.000        164.791          1.526            6.4            0.4            2.4
     15/04/2013           2013            105           2013                              0                                96                            96         3599.8          872.9           85.4          6.039          0.000          0.000        158.964          0.000            5.5            0.5            4.7
     18/04/2014           2014            108           2014                              0                                99                            99         3202.7          731.6           81.3          4.519         16.353          0.287        155.988          0.000            5.9            0.4            2.6
     19/04/2015           2015            109           2015                              0                               100                           100         3903.0          906.5           85.2          5.653          0.320          0.000        116.448          0.000           10.0            0.4            3.1
