# Supplementary material for: Simulations using APSIM suggest that Conservation Agriculture sustains protein yield under changing climate dynamics in Northern Mozambique
Source: BMC Plant Biol. 2025 Nov 13;25:1556. doi: 10.1186/s12870-025-07418-5 (PMC12613769; doi:10.1186/s12870-025-07418-5)
Supplement: Supplementary file 2 — Supplementary Material 2. [file 12870_2025_7418_MOESM2_ESM.zip › APSIM Output_08 Oct 2020/Maize-Cowpea-Pigeonpea Inter (Conservation 0 Degree and 20% Rainfall) pigeonpeaout.out]

ApsimVersion = 7.10 r4158
Title = Maize-Cowpea-Pigeonpea Inter (Conservation 0 Degree and 20% Rainfall) pigeonpeaout
           Date           year            Day           year paddock.cowpea.daysaftersowing paddock.pigeonpea.daysaftersowing paddock.maize.daysaftersowing        Biomass          Yield       biom_n()             eo   infiltration         runoff            esw          drain   surfaceom_wt    dlt_n_min()          no3()
   (dd/mm/yyyy)         (year)          (day)         (year)                          (day)                             (day)                        (days)        (kg/ha)        (kg/ha)        (kg/ha)           (mm)           (mm)           (mm)           (mm)           (mm)        (kg/ha)        (kg/ha)        (kg/ha)
     30/03/1997           1997             89           1997                             80                                80                            80         1016.6          155.5          170.4          4.460          0.000          0.000        168.138          2.924            0.0            0.7           46.6
     25/03/1998           1998             84           1998                             74                                75                            75         1260.1          171.4          121.2          5.396          0.000          0.000        134.357          0.000            0.0            0.7           54.4
     29/03/1999           1999             88           1999                             78                                79                            79         1049.9          169.6          106.6          4.774          0.000          0.000        176.626          9.844            0.0            0.5          100.6
     27/03/2000           2000             87           2000                             77                                78                            78         1090.7          166.9           97.9          4.685          1.040          0.000        167.869          4.828            0.0            0.5           31.9
     30/03/2001           2001             89           2001                             79                                80                            80         1256.7          192.3          101.6          3.885          2.320          0.000        174.972          4.428            0.0            0.5           31.6
     28/03/2002           2002             87           2002                             77                                78                            78          955.1          138.0          105.0          4.011          7.520          0.000        167.815          1.093            0.0            0.5           20.1
     27/03/2003           2003             86           2003                             76                                77                            77         1201.3          173.6           93.5          2.346         20.045          4.115        182.006          0.538            0.0            0.5           27.1
     27/03/2004           2004             87           2004                             77                                78                            78         1117.3          170.9          108.0          5.018          0.000          0.000        134.541          0.000            0.0            0.5           16.6
     25/03/2005           2005             84           2005                             74                                75                            75         1206.4          164.1           98.6          5.481          0.720          0.000        133.687          0.000            0.0            0.6           21.7
     27/03/2006           2006             86           2006                             76                                77                            77          985.0          142.3          117.6          3.406          3.840          0.000        180.040         10.589            0.0            0.5           10.7
     27/03/2007           2007             86           2007                             76                                77                            77         1089.4          157.4           95.2          4.415          0.000          0.000        153.387          0.000            0.0            0.5            6.6
     30/03/2008           2008             90           2008                             80                                81                            81         1353.5          207.1           88.4          5.947          0.000          0.000        138.952          0.000            0.0            0.5            2.0
     29/03/2009           2009             88           2009                             78                                79                            79         1324.7          191.4          106.6          3.819         17.221          0.219        169.510          0.000            0.0            0.5            1.9
     28/03/2010           2010             87           2010                             77                                78                            78         1117.3          161.5          102.2          5.115          0.560          0.000        146.533          0.000            0.0            0.5            3.7
     27/03/2011           2011             86           2011                             76                                77                            77         1201.5          183.8           87.1          5.983          0.400          0.000        142.505          0.000            0.0            0.5            6.0
     28/03/2012           2012             88           2012                             78                                79                            79         1223.7          176.8           83.6          4.186          2.480          0.000        148.319          0.000            0.0            0.4            1.9
     26/03/2013           2013             85           2013                             75                                76                            76         1089.0          157.4           89.1          5.691          0.320          0.000        154.000          0.000            0.0            0.5            4.9
     28/03/2014           2014             87           2014                             77                                78                            78          911.5          124.0           84.7          3.246         21.067          6.293        218.170         23.423            0.0            0.3            1.0
     29/03/2015           2015             88           2015                             78                                79                            79         1212.0          175.1           88.8          5.975          0.000          0.000        146.667          0.000            0.0            0.4            1.7
