# Supplementary material for: Simulations using APSIM suggest that Conservation Agriculture sustains protein yield under changing climate dynamics in Northern Mozambique
Source: BMC Plant Biol. 2025 Nov 13;25:1556. doi: 10.1186/s12870-025-07418-5 (PMC12613769; doi:10.1186/s12870-025-07418-5)
Supplement: Supplementary file 2 — Supplementary Material 2. [file 12870_2025_7418_MOESM2_ESM.zip › APSIM Output_08 Oct 2020/Maize-Cowpea-Pigeonpea Inter (Conservation 0 Degree and 20% Rainfall).csv]

ApsimVersion = 7.10 r4158
Title = Maize-Cowpea-Pigeonpea Inter (Conservation 0 Degree and 20% Rainfall)
Date	year	Day	year	paddock.cowpea.daysaftersowing	paddock.pigeonpea.daysaftersowing	paddock.maize.daysaftersowing	paddock.cowpea.biomass	paddock.pigeonpea.biomass	paddock.maize.biomass	paddock.cowpea.yield	paddock.pigeonpea.yield	paddock.maize.yield	surfaceom_wt	biom_n()	Rain	maizeStage	cowpeaStage	eo	infiltration	oc(1)	oc(2)	oc(3)	oc(4)	oc(5)	runoff	sws(1)	sws(2)	sws(3)	sws(4)	sws(5)	drain	dlt_fom_c_atm(1)	dlt_fom_c_atm(2)	dlt_fom_c_atm(3)	dlt_fom_c_atm(4)	dlt_fom_c_atm(5)	pigeonpeaStage
(dd/mm/yyyy)	(year)	(day)	(year)	(day)	(day)	(days)	(kg/ha)	(kg/ha)	(kg/ha)	(kg/ha)	(kg/ha)	(kg/ha)	(kg/ha)	(kg/ha)	(mm)	()	()	(mm)	(mm)	(%)	(%)	(%)	(%)	(%)	(mm)	(mm/mm)	(mm/mm)	(mm/mm)	(mm/mm)	(mm/mm)	(mm)	(kg/ha)	(kg/ha)	(kg/ha)	(kg/ha)	(kg/ha)	()
30/03/1997	1997	89	1997	80	80	80	817.9	1016.6	3144.0	326.9	155.5	306.7	0.0	170.4	0.000	start_grain_fill	end_crop	4.460	0.000	1.347	1.098	0.667	0.340	0.200	0.000	0.300	0.303	0.304	0.304	0.303	2.924	2.0	0.8	0.1	0.0	0.0	start_grain_fill
23/04/1997	1997	113	1997	0	104	104	0.0	1581.8	3727.1	0.0	491.4	889.8	3.3	164.2	0.000	end_grain_fill	out	4.707	0.000	1.345	1.096	0.666	0.339	0.200	0.000	0.280	0.283	0.287	0.293	0.299	0.000	2.0	0.5	0.2	0.0	0.0	end_crop
26/04/1997	1997	116	1997	0	0	107	0.0	0.0	3751.8	0.0	0.0	914.4	48.8	164.7	0.000	harvest_ripe	out	5.292	0.000	1.345	1.096	0.666	0.339	0.200	0.000	0.259	0.270	0.282	0.290	0.296	0.000	3.4	2.6	1.9	0.1	0.0	out
25/03/1998	1998	84	1998	74	75	75	1118.3	1260.1	3310.4	447.3	171.4	450.3	0.0	121.2	0.000	start_grain_fill	harvest_ripe	5.396	0.000	1.323	1.071	0.655	0.338	0.200	0.000	0.265	0.270	0.271	0.277	0.286	0.000	0.3	0.2	0.1	0.0	0.0	start_grain_fill
14/04/1998	1998	104	1998	0	95	95	0.0	1965.1	3779.4	0.0	562.2	919.2	5.2	116.2	2.800	harvest_ripe	out	4.634	2.800	1.321	1.069	0.655	0.337	0.200	0.000	0.296	0.294	0.281	0.270	0.272	0.000	0.2	0.3	0.2	0.0	0.0	maturity
17/04/1998	1998	107	1998	0	98	0	0.0	1968.8	0.0	0.0	562.2	0.0	2443.0	132.5	0.080	nocrop	out	4.384	0.080	1.325	1.070	0.655	0.338	0.201	0.000	0.285	0.286	0.282	0.273	0.274	0.000	0.0	7.5	9.9	10.2	9.3	end_crop
29/03/1999	1999	88	1999	78	79	79	1151.0	1049.9	3380.0	460.4	169.6	464.7	0.0	106.6	0.000	start_grain_fill	harvest_ripe	4.774	0.000	1.302	1.050	0.644	0.335	0.201	0.000	0.306	0.313	0.310	0.311	0.311	9.844	0.4	0.3	0.1	0.0	0.0	start_grain_fill
19/04/1999	1999	109	1999	0	100	100	0.0	1593.0	3819.6	0.0	510.9	904.3	4.1	103.7	0.080	harvest_ripe	out	4.580	0.080	1.300	1.049	0.644	0.335	0.200	0.000	0.293	0.296	0.300	0.300	0.300	0.000	0.3	0.3	0.1	0.0	0.0	maturity
21/04/1999	1999	111	1999	0	102	0	0.0	1593.0	0.0	0.0	510.9	0.0	2647.4	113.5	0.000	nocrop	out	4.094	0.000	1.303	1.049	0.644	0.335	0.201	0.000	0.283	0.287	0.296	0.299	0.300	0.000	0.0	5.5	9.7	9.1	8.6	end_crop
27/03/2000	2000	87	2000	77	78	78	1552.8	1090.7	3685.7	621.1	166.9	483.7	0.0	97.9	1.040	start_grain_fill	harvest_ripe	4.685	1.040	1.285	1.031	0.634	0.333	0.201	0.000	0.298	0.301	0.304	0.305	0.305	4.828	0.3	0.3	0.1	0.0	0.0	start_grain_fill
17/04/2000	2000	108	2000	0	99	99	0.0	1746.9	4168.5	0.0	560.3	966.4	7.3	95.3	0.480	harvest_ripe	out	4.589	0.480	1.283	1.030	0.634	0.333	0.200	0.000	0.257	0.269	0.281	0.291	0.298	0.000	0.2	0.3	0.2	0.0	0.0	maturity
21/04/2000	2000	112	2000	0	103	0	0.0	1759.8	0.0	0.0	560.3	0.0	3063.2	104.9	0.000	nocrop	out	4.920	0.000	1.285	1.030	0.634	0.334	0.201	0.000	0.251	0.263	0.277	0.288	0.296	0.000	1.9	3.5	4.3	5.8	7.6	end_crop
30/03/2001	2001	89	2001	79	80	80	1306.9	1256.7	3677.3	522.8	192.3	492.7	0.0	101.6	2.320	start_grain_fill	harvest_ripe	3.885	2.320	1.273	1.013	0.625	0.331	0.201	0.000	0.320	0.315	0.308	0.306	0.305	4.428	0.2	0.2	0.1	0.0	0.0	start_grain_fill
19/04/2001	2001	109	2001	0	100	100	0.0	1934.6	4121.9	0.0	624.9	937.3	7.4	98.7	1.040	harvest_ripe	out	4.634	1.040	1.271	1.012	0.624	0.331	0.201	0.000	0.294	0.297	0.299	0.297	0.297	0.000	0.2	0.2	0.2	0.0	0.0	end_grain_fill
23/04/2001	2001	113	2001	0	104	0	0.0	1964.8	0.0	0.0	624.9	0.0	2976.0	109.0	0.000	nocrop	out	5.367	0.000	1.273	1.012	0.624	0.332	0.201	0.000	0.285	0.289	0.299	0.300	0.300	0.336	0.0	3.7	4.6	5.2	8.3	end_crop
28/03/2002	2002	87	2002	77	78	78	834.6	955.1	3235.6	333.9	138.0	415.9	0.0	105.0	7.520	start_grain_fill	maturity	4.011	7.520	1.260	0.995	0.615	0.330	0.201	0.000	0.305	0.306	0.303	0.302	0.301	1.093	0.2	0.2	0.1	0.0	0.0	start_grain_fill
18/04/2002	2002	108	2002	0	99	99	0.0	1538.9	3673.1	0.0	480.1	853.4	3.5	101.1	0.000	harvest_ripe	out	4.681	0.000	1.257	0.994	0.615	0.330	0.201	0.000	0.263	0.273	0.285	0.293	0.299	0.000	0.2	0.2	0.1	0.0	0.0	maturity
21/04/2002	2002	111	2002	0	102	0	0.0	1548.7	0.0	0.0	480.1	0.0	2643.2	108.5	0.000	nocrop	out	4.878	0.000	1.259	0.994	0.615	0.330	0.201	0.000	0.256	0.267	0.280	0.290	0.298	0.000	1.4	3.3	3.9	4.1	7.5	end_crop
27/03/2003	2003	86	2003	76	77	77	1459.5	1201.3	3710.3	583.8	173.6	502.0	0.0	93.5	24.160	start_grain_fill	harvest_ripe	2.346	20.045	1.241	0.978	0.606	0.328	0.201	4.115	0.381	0.319	0.310	0.307	0.301	0.538	0.2	0.2	0.1	0.0	0.0	start_grain_fill
17/04/2003	2003	107	2003	0	98	98	0.0	1898.1	4210.9	0.0	591.9	1002.5	9.1	90.9	0.000	harvest_ripe	out	6.298	0.000	1.239	0.977	0.605	0.328	0.201	0.000	0.248	0.260	0.274	0.285	0.294	0.000	0.2	0.3	0.2	0.0	0.0	maturity
20/04/2003	2003	110	2003	0	101	0	0.0	1902.8	0.0	0.0	591.9	0.0	3217.5	96.1	0.000	nocrop	out	5.579	0.000	1.239	0.977	0.605	0.328	0.201	0.000	0.241	0.254	0.268	0.281	0.291	0.000	2.9	3.4	4.0	5.0	9.0	end_crop
27/03/2004	2004	87	2004	77	78	78	857.5	1117.3	3279.7	343.0	170.9	443.7	0.0	108.0	0.000	start_grain_fill	harvest_ripe	5.018	0.000	1.235	0.962	0.597	0.326	0.201	0.000	0.247	0.258	0.272	0.283	0.292	0.000	0.4	0.3	0.1	0.0	0.0	start_grain_fill
17/04/2004	2004	108	2004	0	99	99	0.0	1718.0	3724.1	0.0	535.3	888.1	4.0	104.0	5.360	harvest_ripe	out	3.760	5.360	1.232	0.961	0.596	0.326	0.201	0.000	0.305	0.310	0.306	0.306	0.306	5.064	0.2	0.3	0.2	0.0	0.0	maturity
20/04/2004	2004	111	2004	0	102	0	0.0	1719.7	0.0	0.0	535.3	0.0	2689.1	109.7	9.920	nocrop	out	3.984	9.920	1.234	0.961	0.596	0.326	0.201	0.000	0.307	0.310	0.307	0.307	0.307	5.992	0.0	2.9	3.5	3.2	5.9	end_crop
25/03/2005	2005	84	2005	74	75	75	1292.0	1206.4	3355.0	516.8	164.1	434.8	0.0	98.6	0.720	start_grain_fill	maturity	5.481	0.720	1.217	0.946	0.589	0.325	0.201	0.000	0.270	0.274	0.275	0.277	0.283	0.000	0.3	0.3	0.1	0.1	0.0	start_grain_fill
14/04/2005	2005	104	2005	0	95	95	0.0	1987.6	3827.6	0.0	588.8	907.5	8.9	95.4	0.080	harvest_ripe	out	4.376	0.080	1.215	0.945	0.588	0.324	0.201	0.000	0.180	0.217	0.233	0.247	0.258	0.000	0.0	0.2	0.2	0.0	0.0	maturity
17/04/2005	2005	107	2005	0	98	0	0.0	1994.6	0.0	0.0	588.8	0.0	2862.0	101.3	1.200	nocrop	out	6.044	1.200	1.216	0.945	0.588	0.324	0.201	0.000	0.171	0.212	0.230	0.245	0.256	0.000	0.1	2.4	3.8	4.7	8.8	end_crop
27/03/2006	2006	86	2006	76	77	77	1039.0	985.0	3109.4	415.6	142.3	408.2	0.0	117.6	3.840	start_grain_fill	maturity	3.406	3.840	1.221	0.935	0.581	0.323	0.201	0.000	0.319	0.316	0.311	0.312	0.312	10.589	0.3	0.3	0.1	0.0	0.0	start_grain_fill
19/04/2006	2006	109	2006	0	100	100	0.0	1594.2	3586.9	0.0	510.5	885.7	3.2	112.1	0.000	harvest_ripe	out	3.673	0.000	1.218	0.934	0.580	0.323	0.201	0.000	0.277	0.283	0.295	0.299	0.300	0.000	0.2	0.3	0.2	0.0	0.0	maturity
22/04/2006	2006	112	2006	0	103	0	0.0	1597.4	0.0	0.0	510.5	0.0	2521.6	117.9	0.000	nocrop	out	4.364	0.000	1.220	0.934	0.580	0.323	0.201	0.000	0.265	0.275	0.288	0.296	0.300	0.000	0.0	2.8	3.3	3.0	4.8	end_crop
27/03/2007	2007	86	2007	76	77	77	739.1	1089.4	3041.2	295.6	157.4	407.8	0.0	95.2	0.000	start_grain_fill	harvest_ripe	4.415	0.000	1.200	0.920	0.573	0.321	0.201	0.000	0.274	0.280	0.290	0.296	0.300	0.000	0.2	0.2	0.1	0.0	0.0	start_grain_fill
17/04/2007	2007	107	2007	0	98	98	0.0	1550.0	3475.4	0.0	472.5	842.0	4.5	91.5	0.000	harvest_ripe	out	3.412	0.000	1.197	0.919	0.572	0.321	0.201	0.000	0.300	0.305	0.306	0.307	0.307	6.477	0.2	0.2	0.2	0.0	0.0	maturity
20/04/2007	2007	110	2007	0	101	0	0.0	1551.6	0.0	0.0	472.5	0.0	2506.8	96.0	0.000	nocrop	out	4.397	0.000	1.199	0.919	0.573	0.321	0.201	0.000	0.284	0.288	0.299	0.300	0.301	0.657	0.0	2.3	2.7	2.4	4.1	end_crop
30/03/2008	2008	90	2008	80	81	81	1266.6	1353.5	3757.1	506.5	207.1	472.2	0.0	88.4	0.000	start_grain_fill	harvest_ripe	5.947	0.000	1.183	0.904	0.565	0.320	0.201	0.000	0.249	0.266	0.278	0.287	0.295	0.000	0.3	0.2	0.1	0.1	0.0	start_grain_fill
20/04/2008	2008	111	2008	0	102	102	0.0	1588.9	4224.8	0.0	512.6	939.9	13.1	85.4	0.000	harvest_ripe	out	4.574	0.000	1.181	0.903	0.564	0.319	0.201	0.000	0.276	0.276	0.270	0.263	0.268	0.000	0.2	0.3	0.2	0.1	0.0	maturity
23/04/2008	2008	114	2008	0	105	0	0.0	1591.6	0.0	0.0	512.6	0.0	3173.7	87.7	0.000	nocrop	out	5.558	0.000	1.182	0.903	0.564	0.319	0.201	0.000	0.244	0.261	0.266	0.264	0.268	0.000	0.0	0.9	0.7	0.4	0.8	end_crop
29/03/2009	2009	88	2009	78	79	79	1622.8	1324.7	3792.7	649.1	191.4	494.4	0.0	106.6	17.440	start_grain_fill	harvest_ripe	3.819	17.221	1.176	0.890	0.557	0.319	0.202	0.219	0.326	0.309	0.302	0.300	0.300	0.000	0.3	0.3	0.2	0.1	0.2	start_grain_fill
19/04/2009	2009	109	2009	0	100	100	0.0	1685.5	4269.6	0.0	529.5	971.2	8.2	102.9	0.000	harvest_ripe	out	4.924	0.000	1.175	0.889	0.557	0.318	0.202	0.000	0.261	0.270	0.283	0.291	0.297	0.000	0.2	0.3	0.2	0.1	0.3	maturity
23/04/2009	2009	113	2009	0	104	0	0.0	1690.4	0.0	0.0	529.5	0.0	3256.2	103.8	0.000	nocrop	out	5.288	0.000	1.175	0.889	0.557	0.318	0.202	0.000	0.256	0.266	0.278	0.289	0.296	0.000	1.1	0.9	0.7	0.5	0.7	end_crop
28/03/2010	2010	87	2010	77	78	78	1384.5	1117.3	3496.6	553.8	161.5	467.9	0.0	102.2	0.560	start_grain_fill	harvest_ripe	5.115	0.560	1.164	0.875	0.549	0.317	0.202	0.000	0.271	0.276	0.284	0.291	0.297	0.000	0.3	0.3	0.1	0.1	0.1	start_grain_fill
17/04/2010	2010	107	2010	0	98	98	0.0	1612.7	3962.7	0.0	492.3	934.1	6.4	98.0	0.000	harvest_ripe	out	5.642	0.000	1.162	0.874	0.549	0.317	0.202	0.000	0.276	0.281	0.290	0.294	0.299	0.000	0.2	0.3	0.2	0.1	0.1	maturity
20/04/2010	2010	110	2010	0	101	0	0.0	1618.0	0.0	0.0	492.3	0.0	2872.3	101.9	0.000	nocrop	out	6.092	0.000	1.163	0.874	0.549	0.317	0.202	0.000	0.258	0.271	0.284	0.292	0.298	0.000	0.0	1.8	1.8	1.5	2.9	end_crop
27/03/2011	2011	86	2011	76	77	77	971.4	1201.5	3186.1	388.6	183.8	441.5	0.0	87.1	0.400	start_grain_fill	harvest_ripe	5.983	0.400	1.144	0.861	0.541	0.315	0.202	0.000	0.258	0.268	0.279	0.289	0.296	0.000	0.4	0.3	0.1	0.1	0.1	start_grain_fill
17/04/2011	2011	107	2011	0	98	98	0.0	1568.1	3637.3	0.0	478.5	892.7	4.2	84.2	2.320	harvest_ripe	out	5.348	2.320	1.143	0.860	0.541	0.315	0.202	0.000	0.278	0.282	0.292	0.297	0.300	0.000	0.2	0.3	0.2	0.0	0.1	maturity
19/04/2011	2011	109	2011	0	100	0	0.0	1568.1	0.0	0.0	478.5	0.0	2639.9	87.7	14.640	nocrop	out	2.741	14.640	1.144	0.860	0.541	0.315	0.202	0.000	0.321	0.310	0.303	0.301	0.301	0.761	0.0	2.4	2.9	2.6	4.8	end_crop
28/03/2012	2012	88	2012	78	79	79	1493.3	1223.7	3528.5	597.3	176.8	458.4	0.0	83.6	2.480	start_grain_fill	harvest_ripe	4.186	2.480	1.130	0.847	0.534	0.314	0.202	0.000	0.296	0.295	0.283	0.281	0.288	0.000	0.3	0.2	0.1	0.1	0.0	start_grain_fill
18/04/2012	2012	109	2012	0	100	100	0.0	1508.7	3986.1	0.0	487.3	916.1	6.4	81.0	0.800	harvest_ripe	out	5.318	0.800	1.128	0.846	0.534	0.314	0.202	0.000	0.294	0.297	0.302	0.302	0.302	1.526	0.2	0.2	0.2	0.0	0.0	end_grain_fill
22/04/2012	2012	113	2012	0	104	0	0.0	1513.8	0.0	0.0	487.3	0.0	2948.6	83.8	0.000	nocrop	out	5.836	0.000	1.130	0.846	0.533	0.314	0.202	0.000	0.267	0.279	0.294	0.300	0.300	0.010	0.0	1.0	1.0	0.7	1.2	end_crop
26/03/2013	2013	85	2013	75	76	76	1009.3	1089.0	3164.8	403.7	157.4	437.9	0.0	89.1	0.320	start_grain_fill	harvest_ripe	5.691	0.320	1.119	0.834	0.527	0.313	0.202	0.000	0.274	0.281	0.292	0.298	0.300	0.000	0.3	0.2	0.1	0.1	0.2	start_grain_fill
15/04/2013	2013	105	2013	0	96	96	0.0	1473.6	3599.8	0.0	436.5	872.9	5.5	85.4	0.000	harvest_ripe	out	6.039	0.000	1.117	0.833	0.527	0.312	0.202	0.000	0.286	0.290	0.298	0.299	0.300	0.000	0.2	0.2	0.1	0.1	0.1	maturity
17/04/2013	2013	107	2013	0	98	0	0.0	1473.6	0.0	0.0	436.5	0.0	2610.5	89.3	0.000	nocrop	out	5.815	0.000	1.118	0.833	0.527	0.312	0.202	0.000	0.268	0.278	0.292	0.297	0.300	0.000	0.0	2.7	3.2	3.1	5.5	end_crop
28/03/2014	2014	87	2014	77	78	78	998.2	911.5	2837.5	399.3	124.0	366.3	0.0	84.7	27.360	start_grain_fill	harvest_ripe	3.246	21.067	1.106	0.822	0.521	0.311	0.202	6.293	0.469	0.363	0.327	0.327	0.326	23.423	0.1	0.1	0.1	0.1	0.0	start_grain_fill
18/04/2014	2014	108	2014	0	99	99	0.0	1268.2	3202.7	0.0	398.8	731.6	5.9	81.3	16.640	harvest_ripe	out	4.519	16.353	1.104	0.821	0.520	0.311	0.202	0.287	0.314	0.299	0.288	0.287	0.293	0.000	0.2	0.2	0.1	0.1	0.0	end_grain_fill
22/04/2014	2014	112	2014	0	103	0	0.0	1271.2	0.0	0.0	398.8	0.0	2364.8	83.3	14.640	nocrop	out	3.414	14.481	1.105	0.821	0.520	0.311	0.202	0.159	0.319	0.317	0.311	0.310	0.310	9.003	0.0	0.5	0.5	0.4	0.6	end_crop
29/03/2015	2015	88	2015	78	79	79	1037.2	1212.0	3443.8	414.9	175.1	447.2	0.0	88.8	0.000	start_grain_fill	harvest_ripe	5.975	0.000	1.095	0.811	0.515	0.310	0.202	0.000	0.277	0.281	0.286	0.287	0.291	0.000	0.3	0.2	0.1	0.1	0.1	start_grain_fill
19/04/2015	2015	109	2015	0	100	100	0.0	1430.3	3903.0	0.0	449.2	906.5	10.0	85.2	0.320	harvest_ripe	out	5.653	0.320	1.093	0.810	0.514	0.310	0.202	0.000	0.235	0.252	0.259	0.264	0.271	0.000	0.2	0.2	0.2	0.1	0.2	maturity
22/04/2015	2015	112	2015	0	103	0	0.0	1433.5	0.0	0.0	449.2	0.0	2873.4	87.3	7.600	nocrop	out	4.591	7.600	1.094	0.810	0.514	0.310	0.202	0.000	0.264	0.255	0.257	0.263	0.270	0.000	0.0	0.6	0.4	0.2	0.5	end_crop
