# Supplementary material for: Simulations using APSIM suggest that Conservation Agriculture sustains protein yield under changing climate dynamics in Northern Mozambique
Source: BMC Plant Biol. 2025 Nov 13;25:1556. doi: 10.1186/s12870-025-07418-5 (PMC12613769; doi:10.1186/s12870-025-07418-5)
Supplement: Supplementary file 2 — Supplementary Material 2. [file 12870_2025_7418_MOESM2_ESM.zip › APSIM Output_08 Oct 2020/Maize-Cowpea-Pigeonpea Inter (Conservation 0 Degree and 20% Rainfall).out]

ApsimVersion = 7.10 r4158
Title = Maize-Cowpea-Pigeonpea Inter (Conservation 0 Degree and 20% Rainfall)
           Date           year            Day           year paddock.cowpea.daysaftersowing paddock.pigeonpea.daysaftersowing paddock.maize.daysaftersowing paddock.cowpea.biomass paddock.pigeonpea.biomass paddock.maize.biomass paddock.cowpea.yield paddock.pigeonpea.yield paddock.maize.yield   surfaceom_wt       biom_n()           Rain       maizeStage    cowpeaStage             eo   infiltration          oc(1)          oc(2)          oc(3)          oc(4)          oc(5)         runoff         sws(1)         sws(2)         sws(3)         sws(4)         sws(5)          drain dlt_fom_c_atm(1) dlt_fom_c_atm(2) dlt_fom_c_atm(3) dlt_fom_c_atm(4) dlt_fom_c_atm(5)   pigeonpeaStage
   (dd/mm/yyyy)         (year)          (day)         (year)                          (day)                             (day)                        (days)                (kg/ha)                   (kg/ha)               (kg/ha)              (kg/ha)                 (kg/ha)             (kg/ha)        (kg/ha)        (kg/ha)           (mm)               ()             ()           (mm)           (mm)            (%)            (%)            (%)            (%)            (%)           (mm)        (mm/mm)        (mm/mm)        (mm/mm)        (mm/mm)        (mm/mm)           (mm)          (kg/ha)          (kg/ha)          (kg/ha)          (kg/ha)          (kg/ha)               ()
     30/03/1997           1997             89           1997                             80                                80                            80                  817.9                    1016.6                3144.0                326.9                   155.5               306.7            0.0          170.4          0.000 start_grain_fill       end_crop          4.460          0.000          1.347          1.098          0.667          0.340          0.200          0.000          0.300          0.303          0.304          0.304          0.303          2.924              2.0              0.8              0.1              0.0              0.0 start_grain_fill
     23/04/1997           1997            113           1997                              0                               104                           104                    0.0                    1581.8                3727.1                  0.0                   491.4               889.8            3.3          164.2          0.000   end_grain_fill            out          4.707          0.000          1.345          1.096          0.666          0.339          0.200          0.000          0.280          0.283          0.287          0.293          0.299          0.000              2.0              0.5              0.2              0.0              0.0         end_crop
     26/04/1997           1997            116           1997                              0                                 0                           107                    0.0                       0.0                3751.8                  0.0                     0.0               914.4           48.8          164.7          0.000     harvest_ripe            out          5.292          0.000          1.345          1.096          0.666          0.339          0.200          0.000          0.259          0.270          0.282          0.290          0.296          0.000              3.4              2.6              1.9              0.1              0.0              out
     25/03/1998           1998             84           1998                             74                                75                            75                 1118.3                    1260.1                3310.4                447.3                   171.4               450.3            0.0          121.2          0.000 start_grain_fill   harvest_ripe          5.396          0.000          1.323          1.071          0.655          0.338          0.200          0.000          0.265          0.270          0.271          0.277          0.286          0.000              0.3              0.2              0.1              0.0              0.0 start_grain_fill
     14/04/1998           1998            104           1998                              0                                95                            95                    0.0                    1965.1                3779.4                  0.0                   562.2               919.2            5.2          116.2          2.800     harvest_ripe            out          4.634          2.800          1.321          1.069          0.655          0.337          0.200          0.000          0.296          0.294          0.281          0.270          0.272          0.000              0.2              0.3              0.2              0.0              0.0         maturity
     17/04/1998           1998            107           1998                              0                                98                             0                    0.0                    1968.8                   0.0                  0.0                   562.2                 0.0         2443.0          132.5          0.080           nocrop            out          4.384          0.080          1.325          1.070          0.655          0.338          0.201          0.000          0.285          0.286          0.282          0.273          0.274          0.000              0.0              7.5              9.9             10.2              9.3         end_crop
     29/03/1999           1999             88           1999                             78                                79                            79                 1151.0                    1049.9                3380.0                460.4                   169.6               464.7            0.0          106.6          0.000 start_grain_fill   harvest_ripe          4.774          0.000          1.302          1.050          0.644          0.335          0.201          0.000          0.306          0.313          0.310          0.311          0.311          9.844              0.4              0.3              0.1              0.0              0.0 start_grain_fill
     19/04/1999           1999            109           1999                              0                               100                           100                    0.0                    1593.0                3819.6                  0.0                   510.9               904.3            4.1          103.7          0.080     harvest_ripe            out          4.580          0.080          1.300          1.049          0.644          0.335          0.200          0.000          0.293          0.296          0.300          0.300          0.300          0.000              0.3              0.3              0.1              0.0              0.0         maturity
     21/04/1999           1999            111           1999                              0                               102                             0                    0.0                    1593.0                   0.0                  0.0                   510.9                 0.0         2647.4          113.5          0.000           nocrop            out          4.094          0.000          1.303          1.049          0.644          0.335          0.201          0.000          0.283          0.287          0.296          0.299          0.300          0.000              0.0              5.5              9.7              9.1              8.6         end_crop
     27/03/2000           2000             87           2000                             77                                78                            78                 1552.8                    1090.7                3685.7                621.1                   166.9               483.7            0.0           97.9          1.040 start_grain_fill   harvest_ripe          4.685          1.040          1.285          1.031          0.634          0.333          0.201          0.000          0.298          0.301          0.304          0.305          0.305          4.828              0.3              0.3              0.1              0.0              0.0 start_grain_fill
     17/04/2000           2000            108           2000                              0                                99                            99                    0.0                    1746.9                4168.5                  0.0                   560.3               966.4            7.3           95.3          0.480     harvest_ripe            out          4.589          0.480          1.283          1.030          0.634          0.333          0.200          0.000          0.257          0.269          0.281          0.291          0.298          0.000              0.2              0.3              0.2              0.0              0.0         maturity
     21/04/2000           2000            112           2000                              0                               103                             0                    0.0                    1759.8                   0.0                  0.0                   560.3                 0.0         3063.2          104.9          0.000           nocrop            out          4.920          0.000          1.285          1.030          0.634          0.334          0.201          0.000          0.251          0.263          0.277          0.288          0.296          0.000              1.9              3.5              4.3              5.8              7.6         end_crop
     30/03/2001           2001             89           2001                             79                                80                            80                 1306.9                    1256.7                3677.3                522.8                   192.3               492.7            0.0          101.6          2.320 start_grain_fill   harvest_ripe          3.885          2.320          1.273          1.013          0.625          0.331          0.201          0.000          0.320          0.315          0.308          0.306          0.305          4.428              0.2              0.2              0.1              0.0              0.0 start_grain_fill
     19/04/2001           2001            109           2001                              0                               100                           100                    0.0                    1934.6                4121.9                  0.0                   624.9               937.3            7.4           98.7          1.040     harvest_ripe            out          4.634          1.040          1.271          1.012          0.624          0.331          0.201          0.000          0.294          0.297          0.299          0.297          0.297          0.000              0.2              0.2              0.2              0.0              0.0   end_grain_fill
     23/04/2001           2001            113           2001                              0                               104                             0                    0.0                    1964.8                   0.0                  0.0                   624.9                 0.0         2976.0          109.0          0.000           nocrop            out          5.367          0.000          1.273          1.012          0.624          0.332          0.201          0.000          0.285          0.289          0.299          0.300          0.300          0.336              0.0              3.7              4.6              5.2              8.3         end_crop
     28/03/2002           2002             87           2002                             77                                78                            78                  834.6                     955.1                3235.6                333.9                   138.0               415.9            0.0          105.0          7.520 start_grain_fill       maturity          4.011          7.520          1.260          0.995          0.615          0.330          0.201          0.000          0.305          0.306          0.303          0.302          0.301          1.093              0.2              0.2              0.1              0.0              0.0 start_grain_fill
     18/04/2002           2002            108           2002                              0                                99                            99                    0.0                    1538.9                3673.1                  0.0                   480.1               853.4            3.5          101.1          0.000     harvest_ripe            out          4.681          0.000          1.257          0.994          0.615          0.330          0.201          0.000          0.263          0.273          0.285          0.293          0.299          0.000              0.2              0.2              0.1              0.0              0.0         maturity
     21/04/2002           2002            111           2002                              0                               102                             0                    0.0                    1548.7                   0.0                  0.0                   480.1                 0.0         2643.2          108.5          0.000           nocrop            out          4.878          0.000          1.259          0.994          0.615          0.330          0.201          0.000          0.256          0.267          0.280          0.290          0.298          0.000              1.4              3.3              3.9              4.1              7.5         end_crop
     27/03/2003           2003             86           2003                             76                                77                            77                 1459.5                    1201.3                3710.3                583.8                   173.6               502.0            0.0           93.5         24.160 start_grain_fill   harvest_ripe          2.346         20.045          1.241          0.978          0.606          0.328          0.201          4.115          0.381          0.319          0.310          0.307          0.301          0.538              0.2              0.2              0.1              0.0              0.0 start_grain_fill
     17/04/2003           2003            107           2003                              0                                98                            98                    0.0                    1898.1                4210.9                  0.0                   591.9              1002.5            9.1           90.9          0.000     harvest_ripe            out          6.298          0.000          1.239          0.977          0.605          0.328          0.201          0.000          0.248          0.260          0.274          0.285          0.294          0.000              0.2              0.3              0.2              0.0              0.0         maturity
     20/04/2003           2003            110           2003                              0                               101                             0                    0.0                    1902.8                   0.0                  0.0                   591.9                 0.0         3217.5           96.1          0.000           nocrop            out          5.579          0.000          1.239          0.977          0.605          0.328          0.201          0.000          0.241          0.254          0.268          0.281          0.291          0.000              2.9              3.4              4.0              5.0              9.0         end_crop
     27/03/2004           2004             87           2004                             77                                78                            78                  857.5                    1117.3                3279.7                343.0                   170.9               443.7            0.0          108.0          0.000 start_grain_fill   harvest_ripe          5.018          0.000          1.235          0.962          0.597          0.326          0.201          0.000          0.247          0.258          0.272          0.283          0.292          0.000              0.4              0.3              0.1              0.0              0.0 start_grain_fill
     17/04/2004           2004            108           2004                              0                                99                            99                    0.0                    1718.0                3724.1                  0.0                   535.3               888.1            4.0          104.0          5.360     harvest_ripe            out          3.760          5.360          1.232          0.961          0.596          0.326          0.201          0.000          0.305          0.310          0.306          0.306          0.306          5.064              0.2              0.3              0.2              0.0              0.0         maturity
     20/04/2004           2004            111           2004                              0                               102                             0                    0.0                    1719.7                   0.0                  0.0                   535.3                 0.0         2689.1          109.7          9.920           nocrop            out          3.984          9.920          1.234          0.961          0.596          0.326          0.201          0.000          0.307          0.310          0.307          0.307          0.307          5.992              0.0              2.9              3.5              3.2              5.9         end_crop
     25/03/2005           2005             84           2005                             74                                75                            75                 1292.0                    1206.4                3355.0                516.8                   164.1               434.8            0.0           98.6          0.720 start_grain_fill       maturity          5.481          0.720          1.217          0.946          0.589          0.325          0.201          0.000          0.270          0.274          0.275          0.277          0.283          0.000              0.3              0.3              0.1              0.1              0.0 start_grain_fill
     14/04/2005           2005            104           2005                              0                                95                            95                    0.0                    1987.6                3827.6                  0.0                   588.8               907.5            8.9           95.4          0.080     harvest_ripe            out          4.376          0.080          1.215          0.945          0.588          0.324          0.201          0.000          0.180          0.217          0.233          0.247          0.258          0.000              0.0              0.2              0.2              0.0              0.0         maturity
     17/04/2005           2005            107           2005                              0                                98                             0                    0.0                    1994.6                   0.0                  0.0                   588.8                 0.0         2862.0          101.3          1.200           nocrop            out          6.044          1.200          1.216          0.945          0.588          0.324          0.201          0.000          0.171          0.212          0.230          0.245          0.256          0.000              0.1              2.4              3.8              4.7              8.8         end_crop
     27/03/2006           2006             86           2006                             76                                77                            77                 1039.0                     985.0                3109.4                415.6                   142.3               408.2            0.0          117.6          3.840 start_grain_fill       maturity          3.406          3.840          1.221          0.935          0.581          0.323          0.201          0.000          0.319          0.316          0.311          0.312          0.312         10.589              0.3              0.3              0.1              0.0              0.0 start_grain_fill
     19/04/2006           2006            109           2006                              0                               100                           100                    0.0                    1594.2                3586.9                  0.0                   510.5               885.7            3.2          112.1          0.000     harvest_ripe            out          3.673          0.000          1.218          0.934          0.580          0.323          0.201          0.000          0.277          0.283          0.295          0.299          0.300          0.000              0.2              0.3              0.2              0.0              0.0         maturity
     22/04/2006           2006            112           2006                              0                               103                             0                    0.0                    1597.4                   0.0                  0.0                   510.5                 0.0         2521.6          117.9          0.000           nocrop            out          4.364          0.000          1.220          0.934          0.580          0.323          0.201          0.000          0.265          0.275          0.288          0.296          0.300          0.000              0.0              2.8              3.3              3.0              4.8         end_crop
     27/03/2007           2007             86           2007                             76                                77                            77                  739.1                    1089.4                3041.2                295.6                   157.4               407.8            0.0           95.2          0.000 start_grain_fill   harvest_ripe          4.415          0.000          1.200          0.920          0.573          0.321          0.201          0.000          0.274          0.280          0.290          0.296          0.300          0.000              0.2              0.2              0.1              0.0              0.0 start_grain_fill
     17/04/2007           2007            107           2007                              0                                98                            98                    0.0                    1550.0                3475.4                  0.0                   472.5               842.0            4.5           91.5          0.000     harvest_ripe            out          3.412          0.000          1.197          0.919          0.572          0.321          0.201          0.000          0.300          0.305          0.306          0.307          0.307          6.477              0.2              0.2              0.2              0.0              0.0         maturity
     20/04/2007           2007            110           2007                              0                               101                             0                    0.0                    1551.6                   0.0                  0.0                   472.5                 0.0         2506.8           96.0          0.000           nocrop            out          4.397          0.000          1.199          0.919          0.573          0.321          0.201          0.000          0.284          0.288          0.299          0.300          0.301          0.657              0.0              2.3              2.7              2.4              4.1         end_crop
     30/03/2008           2008             90           2008                             80                                81                            81                 1266.6                    1353.5                3757.1                506.5                   207.1               472.2            0.0           88.4          0.000 start_grain_fill   harvest_ripe          5.947          0.000          1.183          0.904          0.565          0.320          0.201          0.000          0.249          0.266          0.278          0.287          0.295          0.000              0.3              0.2              0.1              0.1              0.0 start_grain_fill
     20/04/2008           2008            111           2008                              0                               102                           102                    0.0                    1588.9                4224.8                  0.0                   512.6               939.9           13.1           85.4          0.000     harvest_ripe            out          4.574          0.000          1.181          0.903          0.564          0.319          0.201          0.000          0.276          0.276          0.270          0.263          0.268          0.000              0.2              0.3              0.2              0.1              0.0         maturity
     23/04/2008           2008            114           2008                              0                               105                             0                    0.0                    1591.6                   0.0                  0.0                   512.6                 0.0         3173.7           87.7          0.000           nocrop            out          5.558          0.000          1.182          0.903          0.564          0.319          0.201          0.000          0.244          0.261          0.266          0.264          0.268          0.000              0.0              0.9              0.7              0.4              0.8         end_crop
     29/03/2009           2009             88           2009                             78                                79                            79                 1622.8                    1324.7                3792.7                649.1                   191.4               494.4            0.0          106.6         17.440 start_grain_fill   harvest_ripe          3.819         17.221          1.176          0.890          0.557          0.319          0.202          0.219          0.326          0.309          0.302          0.300          0.300          0.000              0.3              0.3              0.2              0.1              0.2 start_grain_fill
     19/04/2009           2009            109           2009                              0                               100                           100                    0.0                    1685.5                4269.6                  0.0                   529.5               971.2            8.2          102.9          0.000     harvest_ripe            out          4.924          0.000          1.175          0.889          0.557          0.318          0.202          0.000          0.261          0.270          0.283          0.291          0.297          0.000              0.2              0.3              0.2              0.1              0.3         maturity
     23/04/2009           2009            113           2009                              0                               104                             0                    0.0                    1690.4                   0.0                  0.0                   529.5                 0.0         3256.2          103.8          0.000           nocrop            out          5.288          0.000          1.175          0.889          0.557          0.318          0.202          0.000          0.256          0.266          0.278          0.289          0.296          0.000              1.1              0.9              0.7              0.5              0.7         end_crop
     28/03/2010           2010             87           2010                             77                                78                            78                 1384.5                    1117.3                3496.6                553.8                   161.5               467.9            0.0          102.2          0.560 start_grain_fill   harvest_ripe          5.115          0.560          1.164          0.875          0.549          0.317          0.202          0.000          0.271          0.276          0.284          0.291          0.297          0.000              0.3              0.3              0.1              0.1              0.1 start_grain_fill
     17/04/2010           2010            107           2010                              0                                98                            98                    0.0                    1612.7                3962.7                  0.0                   492.3               934.1            6.4           98.0          0.000     harvest_ripe            out          5.642          0.000          1.162          0.874          0.549          0.317          0.202          0.000          0.276          0.281          0.290          0.294          0.299          0.000              0.2              0.3              0.2              0.1              0.1         maturity
     20/04/2010           2010            110           2010                              0                               101                             0                    0.0                    1618.0                   0.0                  0.0                   492.3                 0.0         2872.3          101.9          0.000           nocrop            out          6.092          0.000          1.163          0.874          0.549          0.317          0.202          0.000          0.258          0.271          0.284          0.292          0.298          0.000              0.0              1.8              1.8              1.5              2.9         end_crop
     27/03/2011           2011             86           2011                             76                                77                            77                  971.4                    1201.5                3186.1                388.6                   183.8               441.5            0.0           87.1          0.400 start_grain_fill   harvest_ripe          5.983          0.400          1.144          0.861          0.541          0.315          0.202          0.000          0.258          0.268          0.279          0.289          0.296          0.000              0.4              0.3              0.1              0.1              0.1 start_grain_fill
     17/04/2011           2011            107           2011                              0                                98                            98                    0.0                    1568.1                3637.3                  0.0                   478.5               892.7            4.2           84.2          2.320     harvest_ripe            out          5.348          2.320          1.143          0.860          0.541          0.315          0.202          0.000          0.278          0.282          0.292          0.297          0.300          0.000              0.2              0.3              0.2              0.0              0.1         maturity
     19/04/2011           2011            109           2011                              0                               100                             0                    0.0                    1568.1                   0.0                  0.0                   478.5                 0.0         2639.9           87.7         14.640           nocrop            out          2.741         14.640          1.144          0.860          0.541          0.315          0.202          0.000          0.321          0.310          0.303          0.301          0.301          0.761              0.0              2.4              2.9              2.6              4.8         end_crop
     28/03/2012           2012             88           2012                             78                                79                            79                 1493.3                    1223.7                3528.5                597.3                   176.8               458.4            0.0           83.6          2.480 start_grain_fill   harvest_ripe          4.186          2.480          1.130          0.847          0.534          0.314          0.202          0.000          0.296          0.295          0.283          0.281          0.288          0.000              0.3              0.2              0.1              0.1              0.0 start_grain_fill
     18/04/2012           2012            109           2012                              0                               100                           100                    0.0                    1508.7                3986.1                  0.0                   487.3               916.1            6.4           81.0          0.800     harvest_ripe            out          5.318          0.800          1.128          0.846          0.534          0.314          0.202          0.000          0.294          0.297          0.302          0.302          0.302          1.526              0.2              0.2              0.2              0.0              0.0   end_grain_fill
     22/04/2012           2012            113           2012                              0                               104                             0                    0.0                    1513.8                   0.0                  0.0                   487.3                 0.0         2948.6           83.8          0.000           nocrop            out          5.836          0.000          1.130          0.846          0.533          0.314          0.202          0.000          0.267          0.279          0.294          0.300          0.300          0.010              0.0              1.0              1.0              0.7              1.2         end_crop
     26/03/2013           2013             85           2013                             75                                76                            76                 1009.3                    1089.0                3164.8                403.7                   157.4               437.9            0.0           89.1          0.320 start_grain_fill   harvest_ripe          5.691          0.320          1.119          0.834          0.527          0.313          0.202          0.000          0.274          0.281          0.292          0.298          0.300          0.000              0.3              0.2              0.1              0.1              0.2 start_grain_fill
     15/04/2013           2013            105           2013                              0                                96                            96                    0.0                    1473.6                3599.8                  0.0                   436.5               872.9            5.5           85.4          0.000     harvest_ripe            out          6.039          0.000          1.117          0.833          0.527          0.312          0.202          0.000          0.286          0.290          0.298          0.299          0.300          0.000              0.2              0.2              0.1              0.1              0.1         maturity
     17/04/2013           2013            107           2013                              0                                98                             0                    0.0                    1473.6                   0.0                  0.0                   436.5                 0.0         2610.5           89.3          0.000           nocrop            out          5.815          0.000          1.118          0.833          0.527          0.312          0.202          0.000          0.268          0.278          0.292          0.297          0.300          0.000              0.0              2.7              3.2              3.1              5.5         end_crop
     28/03/2014           2014             87           2014                             77                                78                            78                  998.2                     911.5                2837.5                399.3                   124.0               366.3            0.0           84.7         27.360 start_grain_fill   harvest_ripe          3.246         21.067          1.106          0.822          0.521          0.311          0.202          6.293          0.469          0.363          0.327          0.327          0.326         23.423              0.1              0.1              0.1              0.1              0.0 start_grain_fill
     18/04/2014           2014            108           2014                              0                                99                            99                    0.0                    1268.2                3202.7                  0.0                   398.8               731.6            5.9           81.3         16.640     harvest_ripe            out          4.519         16.353          1.104          0.821          0.520          0.311          0.202          0.287          0.314          0.299          0.288          0.287          0.293          0.000              0.2              0.2              0.1              0.1              0.0   end_grain_fill
     22/04/2014           2014            112           2014                              0                               103                             0                    0.0                    1271.2                   0.0                  0.0                   398.8                 0.0         2364.8           83.3         14.640           nocrop            out          3.414         14.481          1.105          0.821          0.520          0.311          0.202          0.159          0.319          0.317          0.311          0.310          0.310          9.003              0.0              0.5              0.5              0.4              0.6         end_crop
     29/03/2015           2015             88           2015                             78                                79                            79                 1037.2                    1212.0                3443.8                414.9                   175.1               447.2            0.0           88.8          0.000 start_grain_fill   harvest_ripe          5.975          0.000          1.095          0.811          0.515          0.310          0.202          0.000          0.277          0.281          0.286          0.287          0.291          0.000              0.3              0.2              0.1              0.1              0.1 start_grain_fill
     19/04/2015           2015            109           2015                              0                               100                           100                    0.0                    1430.3                3903.0                  0.0                   449.2               906.5           10.0           85.2          0.320     harvest_ripe            out          5.653          0.320          1.093          0.810          0.514          0.310          0.202          0.000          0.235          0.252          0.259          0.264          0.271          0.000              0.2              0.2              0.2              0.1              0.2         maturity
     22/04/2015           2015            112           2015                              0                               103                             0                    0.0                    1433.5                   0.0                  0.0                   449.2                 0.0         2873.4           87.3          7.600           nocrop            out          4.591          7.600          1.094          0.810          0.514          0.310          0.202          0.000          0.264          0.255          0.257          0.263          0.270          0.000              0.0              0.6              0.4              0.2              0.5         end_crop
