# Supplementary material for: Simulations using APSIM suggest that Conservation Agriculture sustains protein yield under changing climate dynamics in Northern Mozambique
Source: BMC Plant Biol. 2025 Nov 13;25:1556. doi: 10.1186/s12870-025-07418-5 (PMC12613769; doi:10.1186/s12870-025-07418-5)
Supplement: Supplementary file 2 — Supplementary Material 2. [file 12870_2025_7418_MOESM2_ESM.zip › APSIM Output_08 Oct 2020/Maize-Cowpea-Pigeonpea Inter (Conservation 1 Degree and 0% Rainfall) cowpeaout.csv]

ApsimVersion = 7.10 r4158
Title = Maize-Cowpea-Pigeonpea Inter (Conservation 1 Degree and 0% Rainfall) cowpeaout
Date	year	Day	year	paddock.cowpea.daysaftersowing	paddock.pigeonpea.daysaftersowing	paddock.maize.daysaftersowing	Biomass	Yield	biom_n()	eo	infiltration	runoff	esw	drain	surfaceom_wt	dlt_n_min()	no3()
(dd/mm/yyyy)	(year)	(day)	(year)	(day)	(day)	(days)	(kg/ha)	(kg/ha)	(kg/ha)	(mm)	(mm)	(mm)	(mm)	(mm)	(kg/ha)	(kg/ha)	(kg/ha)
26/03/1997	1997	85	1997	75	76	76	831.5	332.6	169.2	4.891	0.000	0.000	155.125	0.000	0.0	0.8	22.3
21/03/1998	1998	80	1998	70	71	71	925.6	370.2	109.5	4.732	0.900	0.000	136.146	0.000	0.0	0.7	37.1
24/03/1999	1999	83	1999	73	74	74	882.9	353.1	96.2	4.887	8.779	0.021	182.125	9.435	0.0	0.5	93.6
22/03/2000	2000	82	2000	72	73	73	1222.2	488.9	90.2	3.588	2.700	0.000	181.624	10.306	0.0	0.5	20.5
25/03/2001	2001	84	2001	74	75	75	1043.5	417.4	93.1	5.807	0.000	0.000	162.185	0.944	0.0	0.5	23.6
24/03/2002	2002	83	2002	73	74	74	659.5	263.8	96.4	4.379	8.100	0.000	168.147	2.211	0.0	0.6	12.0
23/03/2003	2003	82	2003	72	73	73	1177.2	470.9	85.6	5.447	0.000	0.000	165.129	1.227	0.0	0.5	19.6
22/03/2004	2004	82	2004	72	73	73	674.6	269.8	93.7	5.115	0.000	0.000	145.291	0.000	0.0	0.5	17.6
21/03/2005	2005	80	2005	70	71	71	1047.1	418.9	87.9	5.615	0.000	0.000	153.441	0.000	0.0	0.5	13.9
23/03/2006	2006	82	2006	72	73	73	846.2	338.5	89.5	3.876	22.716	8.784	185.115	8.248	0.0	0.4	31.2
22/03/2007	2007	81	2007	71	72	72	565.9	226.3	79.7	5.861	0.200	0.000	166.043	4.454	0.0	0.5	2.6
26/03/2008	2008	86	2008	76	77	77	998.7	399.5	81.1	6.020	0.000	0.000	156.413	0.000	0.0	0.5	1.8
24/03/2009	2009	83	2009	73	74	74	1297.0	518.6	93.4	5.509	1.800	0.000	164.733	2.101	0.0	0.5	2.1
23/03/2010	2010	82	2010	72	73	73	1109.2	443.7	87.8	5.248	1.800	0.000	161.930	1.291	0.0	0.5	2.4
23/03/2011	2011	82	2011	72	73	73	850.6	340.2	77.6	6.158	0.000	0.000	153.475	0.000	0.0	0.4	3.5
24/03/2012	2012	84	2012	74	75	75	1220.0	488.0	74.7	2.638	8.200	0.000	142.252	0.000	0.0	0.4	1.9
21/03/2013	2013	80	2013	70	71	71	842.7	337.1	81.7	2.277	14.283	1.317	191.580	10.532	0.0	0.4	2.7
24/03/2014	2014	83	2014	73	74	74	732.3	292.9	77.6	1.967	30.389	19.911	182.466	0.000	0.0	0.4	1.6
24/03/2015	2015	83	2015	73	74	74	784.2	313.7	78.4	4.810	0.000	0.000	161.820	0.000	0.0	0.4	1.5
