# Supplementary material for: Simulations using APSIM suggest that Conservation Agriculture sustains protein yield under changing climate dynamics in Northern Mozambique
Source: BMC Plant Biol. 2025 Nov 13;25:1556. doi: 10.1186/s12870-025-07418-5 (PMC12613769; doi:10.1186/s12870-025-07418-5)
Supplement: Supplementary file 2 — Supplementary Material 2. [file 12870_2025_7418_MOESM2_ESM.zip › APSIM Output_08 Oct 2020/Maize-Cowpea-Pigeonpea Inter (Conservation 1 Degree and 0% Rainfall) cowpeaout.out]

ApsimVersion = 7.10 r4158
Title = Maize-Cowpea-Pigeonpea Inter (Conservation 1 Degree and 0% Rainfall) cowpeaout
           Date           year            Day           year paddock.cowpea.daysaftersowing paddock.pigeonpea.daysaftersowing paddock.maize.daysaftersowing        Biomass          Yield       biom_n()             eo   infiltration         runoff            esw          drain   surfaceom_wt    dlt_n_min()          no3()
   (dd/mm/yyyy)         (year)          (day)         (year)                          (day)                             (day)                        (days)        (kg/ha)        (kg/ha)        (kg/ha)           (mm)           (mm)           (mm)           (mm)           (mm)        (kg/ha)        (kg/ha)        (kg/ha)
     26/03/1997           1997             85           1997                             75                                76                            76          831.5          332.6          169.2          4.891          0.000          0.000        155.125          0.000            0.0            0.8           22.3
     21/03/1998           1998             80           1998                             70                                71                            71          925.6          370.2          109.5          4.732          0.900          0.000        136.146          0.000            0.0            0.7           37.1
     24/03/1999           1999             83           1999                             73                                74                            74          882.9          353.1           96.2          4.887          8.779          0.021        182.125          9.435            0.0            0.5           93.6
     22/03/2000           2000             82           2000                             72                                73                            73         1222.2          488.9           90.2          3.588          2.700          0.000        181.624         10.306            0.0            0.5           20.5
     25/03/2001           2001             84           2001                             74                                75                            75         1043.5          417.4           93.1          5.807          0.000          0.000        162.185          0.944            0.0            0.5           23.6
     24/03/2002           2002             83           2002                             73                                74                            74          659.5          263.8           96.4          4.379          8.100          0.000        168.147          2.211            0.0            0.6           12.0
     23/03/2003           2003             82           2003                             72                                73                            73         1177.2          470.9           85.6          5.447          0.000          0.000        165.129          1.227            0.0            0.5           19.6
     22/03/2004           2004             82           2004                             72                                73                            73          674.6          269.8           93.7          5.115          0.000          0.000        145.291          0.000            0.0            0.5           17.6
     21/03/2005           2005             80           2005                             70                                71                            71         1047.1          418.9           87.9          5.615          0.000          0.000        153.441          0.000            0.0            0.5           13.9
     23/03/2006           2006             82           2006                             72                                73                            73          846.2          338.5           89.5          3.876         22.716          8.784        185.115          8.248            0.0            0.4           31.2
     22/03/2007           2007             81           2007                             71                                72                            72          565.9          226.3           79.7          5.861          0.200          0.000        166.043          4.454            0.0            0.5            2.6
     26/03/2008           2008             86           2008                             76                                77                            77          998.7          399.5           81.1          6.020          0.000          0.000        156.413          0.000            0.0            0.5            1.8
     24/03/2009           2009             83           2009                             73                                74                            74         1297.0          518.6           93.4          5.509          1.800          0.000        164.733          2.101            0.0            0.5            2.1
     23/03/2010           2010             82           2010                             72                                73                            73         1109.2          443.7           87.8          5.248          1.800          0.000        161.930          1.291            0.0            0.5            2.4
     23/03/2011           2011             82           2011                             72                                73                            73          850.6          340.2           77.6          6.158          0.000          0.000        153.475          0.000            0.0            0.4            3.5
     24/03/2012           2012             84           2012                             74                                75                            75         1220.0          488.0           74.7          2.638          8.200          0.000        142.252          0.000            0.0            0.4            1.9
     21/03/2013           2013             80           2013                             70                                71                            71          842.7          337.1           81.7          2.277         14.283          1.317        191.580         10.532            0.0            0.4            2.7
     24/03/2014           2014             83           2014                             73                                74                            74          732.3          292.9           77.6          1.967         30.389         19.911        182.466          0.000            0.0            0.4            1.6
     24/03/2015           2015             83           2015                             73                                74                            74          784.2          313.7           78.4          4.810          0.000          0.000        161.820          0.000            0.0            0.4            1.5
