# Supplementary material for: Simulations using APSIM suggest that Conservation Agriculture sustains protein yield under changing climate dynamics in Northern Mozambique
Source: BMC Plant Biol. 2025 Nov 13;25:1556. doi: 10.1186/s12870-025-07418-5 (PMC12613769; doi:10.1186/s12870-025-07418-5)
Supplement: Supplementary file 2 — Supplementary Material 2. [file 12870_2025_7418_MOESM2_ESM.zip › APSIM Output_08 Oct 2020/Maize-Cowpea-Pigeonpea Inter (Conservation 1 Degree and 0% Rainfall) maizeout.csv]

ApsimVersion = 7.10 r4158
Title = Maize-Cowpea-Pigeonpea Inter (Conservation 1 Degree and 0% Rainfall) maizeout
Date	year	Day	year	paddock.cowpea.daysaftersowing	paddock.pigeonpea.daysaftersowing	paddock.maize.daysaftersowing	Biomass	Yield	biom_n()	eo	infiltration	runoff	esw	drain	surfaceom_wt	dlt_n_min()	no3()
(dd/mm/yyyy)	(year)	(day)	(year)	(day)	(day)	(days)	(kg/ha)	(kg/ha)	(kg/ha)	(mm)	(mm)	(mm)	(mm)	(mm)	(kg/ha)	(kg/ha)	(kg/ha)
17/04/1997	1997	107	1997	0	98	98	3459.3	870.2	161.9	4.565	0.100	0.000	157.572	0.000	3.5	0.7	18.4
10/04/1998	1998	100	1998	0	91	91	3577.8	922.4	105.1	4.508	0.600	0.000	149.546	0.000	4.2	0.7	32.2
14/04/1999	1999	104	1999	0	95	95	3641.6	912.1	93.8	3.786	6.690	0.010	173.544	4.732	3.1	0.5	42.0
12/04/2000	2000	103	2000	0	94	94	4010.7	982.2	88.1	4.350	0.000	0.000	156.220	0.000	4.5	0.5	11.4
15/04/2001	2001	105	2001	0	96	96	4092.3	998.7	90.2	4.460	0.100	0.000	143.454	0.000	5.5	0.5	13.0
14/04/2002	2002	104	2002	0	95	95	3394.9	848.3	92.7	3.731	3.000	0.000	160.680	0.000	2.4	0.6	6.1
12/04/2003	2003	102	2003	0	93	93	4047.4	987.1	83.4	4.907	0.000	0.000	148.079	0.000	5.4	0.5	9.0
12/04/2004	2004	103	2004	0	94	94	3551.3	870.6	90.2	3.283	1.600	0.000	169.025	3.983	5.1	0.5	9.5
10/04/2005	2005	100	2005	0	91	91	3674.4	905.1	84.6	5.868	0.000	0.000	105.338	0.000	5.4	0.5	10.1
13/04/2006	2006	103	2006	0	94	94	3584.4	889.7	86.3	3.163	15.137	3.663	180.220	7.321	2.9	0.5	14.3
13/04/2007	2007	103	2007	0	94	94	3337.2	873.2	76.6	3.898	0.000	0.000	164.446	2.704	3.3	0.5	2.8
15/04/2008	2008	106	2008	0	97	97	4041.9	942.9	78.5	5.716	0.000	0.000	126.269	0.000	10.4	0.4	3.0
13/04/2009	2009	103	2009	0	94	94	3876.1	959.6	90.2	5.759	0.000	0.000	159.387	0.042	5.6	0.5	2.8
12/04/2010	2010	102	2010	0	93	93	3686.4	889.1	84.2	5.748	0.000	0.000	158.180	0.141	5.4	0.5	3.3
12/04/2011	2011	102	2011	0	93	93	3407.3	858.9	75.1	6.135	0.000	0.000	173.329	9.378	4.0	0.4	2.9
13/04/2012	2012	104	2012	0	95	95	3886.5	913.9	72.4	4.829	0.100	0.000	179.459	6.013	5.5	0.4	2.3
10/04/2013	2013	100	2013	0	91	91	3333.1	792.7	78.3	5.731	0.700	0.000	169.051	3.415	4.8	0.5	3.5
13/04/2014	2014	103	2014	0	94	94	3031.1	742.3	74.8	5.937	0.000	0.000	157.165	0.000	3.4	0.4	2.4
14/04/2015	2015	104	2015	0	95	95	3731.9	894.3	75.2	5.271	5.600	0.000	136.886	0.000	7.2	0.4	2.8
