# Supplementary material for: Simulations using APSIM suggest that Conservation Agriculture sustains protein yield under changing climate dynamics in Northern Mozambique
Source: BMC Plant Biol. 2025 Nov 13;25:1556. doi: 10.1186/s12870-025-07418-5 (PMC12613769; doi:10.1186/s12870-025-07418-5)
Supplement: Supplementary file 2 — Supplementary Material 2. [file 12870_2025_7418_MOESM2_ESM.zip › APSIM Output_08 Oct 2020/Maize-Cowpea-Pigeonpea Inter (Conservation 1 Degree and 0% Rainfall) maizeout.out]

ApsimVersion = 7.10 r4158
Title = Maize-Cowpea-Pigeonpea Inter (Conservation 1 Degree and 0% Rainfall) maizeout
           Date           year            Day           year paddock.cowpea.daysaftersowing paddock.pigeonpea.daysaftersowing paddock.maize.daysaftersowing        Biomass          Yield       biom_n()             eo   infiltration         runoff            esw          drain   surfaceom_wt    dlt_n_min()          no3()
   (dd/mm/yyyy)         (year)          (day)         (year)                          (day)                             (day)                        (days)        (kg/ha)        (kg/ha)        (kg/ha)           (mm)           (mm)           (mm)           (mm)           (mm)        (kg/ha)        (kg/ha)        (kg/ha)
     17/04/1997           1997            107           1997                              0                                98                            98         3459.3          870.2          161.9          4.565          0.100          0.000        157.572          0.000            3.5            0.7           18.4
     10/04/1998           1998            100           1998                              0                                91                            91         3577.8          922.4          105.1          4.508          0.600          0.000        149.546          0.000            4.2            0.7           32.2
     14/04/1999           1999            104           1999                              0                                95                            95         3641.6          912.1           93.8          3.786          6.690          0.010        173.544          4.732            3.1            0.5           42.0
     12/04/2000           2000            103           2000                              0                                94                            94         4010.7          982.2           88.1          4.350          0.000          0.000        156.220          0.000            4.5            0.5           11.4
     15/04/2001           2001            105           2001                              0                                96                            96         4092.3          998.7           90.2          4.460          0.100          0.000        143.454          0.000            5.5            0.5           13.0
     14/04/2002           2002            104           2002                              0                                95                            95         3394.9          848.3           92.7          3.731          3.000          0.000        160.680          0.000            2.4            0.6            6.1
     12/04/2003           2003            102           2003                              0                                93                            93         4047.4          987.1           83.4          4.907          0.000          0.000        148.079          0.000            5.4            0.5            9.0
     12/04/2004           2004            103           2004                              0                                94                            94         3551.3          870.6           90.2          3.283          1.600          0.000        169.025          3.983            5.1            0.5            9.5
     10/04/2005           2005            100           2005                              0                                91                            91         3674.4          905.1           84.6          5.868          0.000          0.000        105.338          0.000            5.4            0.5           10.1
     13/04/2006           2006            103           2006                              0                                94                            94         3584.4          889.7           86.3          3.163         15.137          3.663        180.220          7.321            2.9            0.5           14.3
     13/04/2007           2007            103           2007                              0                                94                            94         3337.2          873.2           76.6          3.898          0.000          0.000        164.446          2.704            3.3            0.5            2.8
     15/04/2008           2008            106           2008                              0                                97                            97         4041.9          942.9           78.5          5.716          0.000          0.000        126.269          0.000           10.4            0.4            3.0
     13/04/2009           2009            103           2009                              0                                94                            94         3876.1          959.6           90.2          5.759          0.000          0.000        159.387          0.042            5.6            0.5            2.8
     12/04/2010           2010            102           2010                              0                                93                            93         3686.4          889.1           84.2          5.748          0.000          0.000        158.180          0.141            5.4            0.5            3.3
     12/04/2011           2011            102           2011                              0                                93                            93         3407.3          858.9           75.1          6.135          0.000          0.000        173.329          9.378            4.0            0.4            2.9
     13/04/2012           2012            104           2012                              0                                95                            95         3886.5          913.9           72.4          4.829          0.100          0.000        179.459          6.013            5.5            0.4            2.3
     10/04/2013           2013            100           2013                              0                                91                            91         3333.1          792.7           78.3          5.731          0.700          0.000        169.051          3.415            4.8            0.5            3.5
     13/04/2014           2014            103           2014                              0                                94                            94         3031.1          742.3           74.8          5.937          0.000          0.000        157.165          0.000            3.4            0.4            2.4
     14/04/2015           2015            104           2015                              0                                95                            95         3731.9          894.3           75.2          5.271          5.600          0.000        136.886          0.000            7.2            0.4            2.8
