# Supplementary material for: Simulations using APSIM suggest that Conservation Agriculture sustains protein yield under changing climate dynamics in Northern Mozambique
Source: BMC Plant Biol. 2025 Nov 13;25:1556. doi: 10.1186/s12870-025-07418-5 (PMC12613769; doi:10.1186/s12870-025-07418-5)
Supplement: Supplementary file 2 — Supplementary Material 2. [file 12870_2025_7418_MOESM2_ESM.zip › APSIM Output_08 Oct 2020/Maize-Cowpea-Pigeonpea Inter (Conservation 1 Degree and 0% Rainfall).csv]

ApsimVersion = 7.10 r4158
Title = Maize-Cowpea-Pigeonpea Inter (Conservation 1 Degree and 0% Rainfall)
Date	year	Day	year	paddock.cowpea.daysaftersowing	paddock.pigeonpea.daysaftersowing	paddock.maize.daysaftersowing	paddock.cowpea.biomass	paddock.pigeonpea.biomass	paddock.maize.biomass	paddock.cowpea.yield	paddock.pigeonpea.yield	paddock.maize.yield	surfaceom_wt	biom_n()	Rain	maizeStage	cowpeaStage	eo	infiltration	oc(1)	oc(2)	oc(3)	oc(4)	oc(5)	runoff	sws(1)	sws(2)	sws(3)	sws(4)	sws(5)	drain	dlt_fom_c_atm(1)	dlt_fom_c_atm(2)	dlt_fom_c_atm(3)	dlt_fom_c_atm(4)	dlt_fom_c_atm(5)	pigeonpeaStage
(dd/mm/yyyy)	(year)	(day)	(year)	(day)	(day)	(days)	(kg/ha)	(kg/ha)	(kg/ha)	(kg/ha)	(kg/ha)	(kg/ha)	(kg/ha)	(kg/ha)	(mm)	()	()	(mm)	(mm)	(%)	(%)	(%)	(%)	(%)	(mm)	(mm/mm)	(mm/mm)	(mm/mm)	(mm/mm)	(mm/mm)	(mm)	(kg/ha)	(kg/ha)	(kg/ha)	(kg/ha)	(kg/ha)	()
26/03/1997	1997	85	1997	75	76	76	831.5	1248.8	2980.2	332.6	180.5	391.0	0.0	169.2	0.000	start_grain_fill	harvest_ripe	4.891	0.000	1.346	1.098	0.667	0.339	0.200	0.000	0.284	0.287	0.290	0.295	0.299	0.000	2.4	0.9	0.1	0.0	0.0	start_grain_fill
17/04/1997	1997	107	1997	0	98	98	0.0	1920.3	3459.3	0.0	564.3	870.2	3.5	161.9	0.100	harvest_ripe	out	4.565	0.100	1.344	1.096	0.666	0.339	0.200	0.000	0.280	0.285	0.294	0.299	0.300	0.000	1.6	0.6	0.2	0.0	0.0	end_crop
17/04/1997	1997	107	1997	0	98	98	0.0	1920.3	3459.3	0.0	564.3	870.2	3.5	161.9	0.100	harvest_ripe	out	4.565	0.100	1.344	1.096	0.666	0.339	0.200	0.000	0.280	0.285	0.294	0.299	0.300	0.000	1.6	0.6	0.2	0.0	0.0	end_crop
21/03/1998	1998	80	1998	70	71	71	925.6	1159.9	3090.2	370.2	147.9	434.8	0.0	109.5	0.900	start_grain_fill	harvest_ripe	4.732	0.900	1.317	1.069	0.655	0.337	0.200	0.000	0.258	0.263	0.272	0.283	0.292	0.000	0.2	0.2	0.1	0.0	0.0	start_grain_fill
10/04/1998	1998	100	1998	0	91	91	0.0	1894.0	3577.8	0.0	526.4	922.4	4.2	105.1	0.600	harvest_ripe	out	4.508	0.600	1.314	1.067	0.654	0.337	0.200	0.000	0.298	0.299	0.295	0.278	0.280	0.000	0.2	0.3	0.2	0.0	0.0	maturity
12/04/1998	1998	102	1998	0	93	0	0.0	1894.0	0.0	0.0	526.4	0.0	2405.7	115.1	7.700	nocrop	out	4.385	7.700	1.317	1.067	0.654	0.337	0.200	0.000	0.300	0.304	0.298	0.283	0.281	0.000	0.0	6.8	8.4	10.4	10.6	end_crop
24/03/1999	1999	83	1999	73	74	74	882.9	1073.3	3167.9	353.1	155.1	438.4	0.0	96.2	8.800	start_grain_fill	harvest_ripe	4.887	8.779	1.291	1.046	0.642	0.335	0.200	0.021	0.330	0.321	0.313	0.311	0.310	9.435	0.4	0.3	0.1	0.0	0.0	start_grain_fill
14/04/1999	1999	104	1999	0	95	95	0.0	1619.7	3641.6	0.0	491.2	912.1	3.1	93.8	6.700	harvest_ripe	out	3.786	6.690	1.289	1.045	0.642	0.335	0.200	0.010	0.311	0.312	0.307	0.306	0.305	4.732	0.3	0.3	0.2	0.0	0.0	maturity
16/04/1999	1999	106	1999	0	97	0	0.0	1619.7	0.0	0.0	491.2	0.0	2571.7	101.0	0.000	nocrop	out	4.767	0.000	1.291	1.045	0.642	0.335	0.200	0.000	0.292	0.295	0.302	0.303	0.304	3.320	0.0	4.7	8.2	8.9	8.3	end_crop
22/03/2000	2000	82	2000	72	73	73	1222.2	1139.9	3494.9	488.9	145.3	466.4	0.0	90.2	2.700	start_grain_fill	harvest_ripe	3.588	2.700	1.273	1.026	0.632	0.332	0.200	0.000	0.327	0.319	0.313	0.312	0.311	10.306	0.3	0.2	0.2	0.0	0.0	start_grain_fill
12/04/2000	2000	103	2000	0	94	94	0.0	1842.6	4010.7	0.0	544.4	982.2	4.5	88.1	0.000	harvest_ripe	out	4.350	0.000	1.271	1.025	0.631	0.332	0.200	0.000	0.279	0.284	0.293	0.297	0.300	0.000	0.2	0.3	0.2	0.0	0.0	maturity
15/04/2000	2000	106	2000	0	97	0	0.0	1853.8	0.0	0.0	544.4	0.0	2878.8	94.9	0.000	nocrop	out	5.010	0.000	1.273	1.025	0.631	0.332	0.200	0.000	0.266	0.275	0.287	0.295	0.300	0.000	0.0	3.1	3.6	4.1	7.7	end_crop
25/03/2001	2001	84	2001	74	75	75	1043.5	1090.3	3575.9	417.4	148.3	482.4	0.0	93.1	0.000	start_grain_fill	harvest_ripe	5.807	0.000	1.259	1.006	0.621	0.330	0.200	0.000	0.291	0.294	0.300	0.301	0.301	0.944	0.2	0.2	0.1	0.0	0.0	start_grain_fill
15/04/2001	2001	105	2001	0	96	96	0.0	1743.4	4092.3	0.0	513.4	998.7	5.5	90.2	0.100	harvest_ripe	out	4.460	0.100	1.257	1.005	0.621	0.330	0.200	0.000	0.255	0.266	0.280	0.290	0.297	0.000	0.2	0.2	0.2	0.0	0.0	maturity
17/04/2001	2001	107	2001	0	98	0	0.0	1743.4	0.0	0.0	513.4	0.0	2935.2	96.4	21.200	nocrop	out	4.284	20.131	1.258	1.005	0.621	0.330	0.200	1.069	0.361	0.316	0.303	0.299	0.298	0.000	0.0	3.5	4.6	5.4	9.2	end_crop
24/03/2002	2002	83	2002	73	74	74	659.5	890.4	2944.9	263.8	113.5	398.3	0.0	96.4	8.100	start_grain_fill	harvest_ripe	4.379	8.100	1.244	0.988	0.611	0.328	0.200	0.000	0.305	0.305	0.303	0.302	0.302	2.211	0.2	0.2	0.1	0.0	0.0	start_grain_fill
14/04/2002	2002	104	2002	0	95	95	0.0	1455.5	3394.9	0.0	417.3	848.3	2.4	92.7	3.000	harvest_ripe	out	3.731	3.000	1.242	0.987	0.611	0.328	0.200	0.000	0.293	0.295	0.295	0.298	0.300	0.000	0.2	0.2	0.1	0.0	0.0	maturity
16/04/2002	2002	106	2002	0	97	0	0.0	1455.5	0.0	0.0	417.3	0.0	2392.4	97.7	0.000	nocrop	out	5.425	0.000	1.243	0.987	0.611	0.328	0.200	0.000	0.274	0.282	0.292	0.297	0.300	0.000	0.0	3.1	3.7	3.5	6.1	end_crop
23/03/2003	2003	82	2003	72	73	73	1177.2	1126.0	3550.0	470.9	153.1	489.7	0.0	85.6	0.000	start_grain_fill	harvest_ripe	5.447	0.000	1.223	0.969	0.601	0.326	0.200	0.000	0.296	0.299	0.302	0.302	0.301	1.227	0.2	0.2	0.1	0.0	0.0	start_grain_fill
12/04/2003	2003	102	2003	0	93	93	0.0	1724.2	4047.4	0.0	510.4	987.1	5.4	83.4	0.000	harvest_ripe	out	4.907	0.000	1.221	0.968	0.601	0.326	0.200	0.000	0.260	0.272	0.285	0.294	0.299	0.000	0.2	0.2	0.2	0.0	0.0	maturity
15/04/2003	2003	105	2003	0	96	0	0.0	1726.9	0.0	0.0	510.4	0.0	2942.4	89.4	1.600	nocrop	out	5.396	1.600	1.222	0.968	0.601	0.326	0.200	0.000	0.255	0.266	0.280	0.291	0.298	0.000	0.0	2.7	3.2	3.8	7.1	end_crop
22/03/2004	2004	82	2004	72	73	73	674.6	964.8	3088.2	269.8	131.2	407.5	0.0	93.7	0.000	start_grain_fill	harvest_ripe	5.115	0.000	1.212	0.952	0.592	0.324	0.200	0.000	0.260	0.270	0.282	0.292	0.298	0.000	0.3	0.2	0.1	0.0	0.0	start_grain_fill
12/04/2004	2004	103	2004	0	94	94	0.0	1594.2	3551.3	0.0	470.5	870.6	5.1	90.2	1.600	harvest_ripe	out	3.283	1.600	1.209	0.951	0.591	0.324	0.200	0.000	0.300	0.303	0.304	0.304	0.304	3.983	0.2	0.2	0.1	0.0	0.0	maturity
14/04/2004	2004	105	2004	0	96	0	0.0	1594.2	0.0	0.0	470.5	0.0	2541.1	95.2	3.300	nocrop	out	3.599	3.300	1.211	0.951	0.591	0.324	0.200	0.000	0.295	0.298	0.301	0.301	0.301	1.220	0.0	3.0	3.5	4.0	7.7	end_crop
21/03/2005	2005	80	2005	70	71	71	1047.1	1105.7	3183.6	418.9	131.6	414.3	0.0	87.9	0.000	start_grain_fill	maturity	5.615	0.000	1.194	0.935	0.583	0.322	0.200	0.000	0.293	0.296	0.297	0.286	0.289	0.000	0.2	0.2	0.1	0.0	0.0	start_grain_fill
10/04/2005	2005	100	2005	0	91	91	0.0	1842.3	3674.4	0.0	514.9	905.1	5.4	84.6	0.000	harvest_ripe	out	5.868	0.000	1.192	0.934	0.582	0.322	0.200	0.000	0.199	0.237	0.250	0.260	0.269	0.000	0.1	0.2	0.2	0.0	0.0	maturity
13/04/2005	2005	103	2005	0	94	0	0.0	1843.6	0.0	0.0	514.9	0.0	2617.8	92.1	1.700	nocrop	out	4.386	1.700	1.193	0.934	0.582	0.322	0.200	0.000	0.195	0.230	0.247	0.258	0.267	0.000	0.0	3.1	3.7	4.2	8.2	end_crop
23/03/2006	2006	82	2006	72	73	73	846.2	855.8	3114.5	338.5	123.7	419.8	0.0	89.5	31.500	start_grain_fill	maturity	3.876	22.716	1.182	0.919	0.574	0.321	0.200	8.784	0.380	0.319	0.311	0.310	0.309	8.248	0.2	0.2	0.1	0.0	0.0	start_grain_fill
13/04/2006	2006	103	2006	0	94	94	0.0	1345.3	3584.4	0.0	407.9	889.7	2.9	86.3	18.800	harvest_ripe	out	3.163	15.137	1.180	0.918	0.573	0.321	0.200	3.663	0.331	0.319	0.311	0.309	0.308	7.321	0.2	0.2	0.1	0.0	0.0	maturity
15/04/2006	2006	105	2006	0	96	0	0.0	1345.3	0.0	0.0	407.9	0.0	2586.4	91.3	0.300	nocrop	out	4.674	0.300	1.181	0.918	0.574	0.321	0.200	0.000	0.299	0.302	0.308	0.309	0.309	8.398	0.0	3.4	4.5	5.7	8.2	end_crop
22/03/2007	2007	81	2007	71	72	72	565.9	910.1	2851.9	226.3	116.0	387.9	0.0	79.7	0.200	start_grain_fill	maturity	5.861	0.200	1.166	0.904	0.566	0.319	0.200	0.000	0.293	0.296	0.302	0.303	0.305	4.454	0.2	0.2	0.1	0.0	0.0	start_grain_fill
13/04/2007	2007	103	2007	0	94	94	0.0	1316.8	3337.2	0.0	390.7	873.2	3.3	76.6	0.000	harvest_ripe	out	3.898	0.000	1.164	0.903	0.565	0.319	0.200	0.000	0.291	0.295	0.301	0.302	0.303	2.704	0.1	0.2	0.1	0.0	0.0	maturity
15/04/2007	2007	105	2007	0	96	0	0.0	1316.8	0.0	0.0	390.7	0.0	2372.9	79.0	36.200	nocrop	out	4.301	31.052	1.165	0.903	0.565	0.319	0.200	5.148	0.441	0.314	0.307	0.305	0.304	3.768	0.0	1.5	1.6	1.4	2.0	end_crop
26/03/2008	2008	86	2008	76	77	77	998.7	1291.3	3574.0	399.5	175.6	475.0	0.0	81.1	0.000	start_grain_fill	harvest_ripe	6.020	0.000	1.149	0.888	0.557	0.317	0.200	0.000	0.286	0.289	0.294	0.296	0.299	0.000	0.2	0.2	0.1	0.1	0.1	start_grain_fill
15/04/2008	2008	106	2008	0	97	97	0.0	1655.4	4041.9	0.0	506.5	942.9	10.4	78.5	0.000	harvest_ripe	out	5.716	0.000	1.148	0.887	0.557	0.317	0.200	0.000	0.267	0.271	0.264	0.267	0.274	0.000	0.2	0.2	0.2	0.0	0.1	end_grain_fill
19/04/2008	2008	110	2008	0	101	0	0.0	1661.1	0.0	0.0	506.5	0.0	2982.7	80.5	0.100	nocrop	out	6.168	0.100	1.149	0.887	0.556	0.317	0.200	0.000	0.292	0.295	0.297	0.275	0.275	0.000	0.0	0.5	0.4	0.2	0.5	end_crop
24/03/2009	2009	83	2009	73	74	74	1297.0	1272.5	3388.0	518.6	162.2	471.5	0.0	93.4	1.800	start_grain_fill	harvest_ripe	5.509	1.800	1.138	0.873	0.549	0.316	0.201	0.000	0.295	0.298	0.301	0.302	0.302	2.101	0.3	0.3	0.1	0.1	0.1	start_grain_fill
13/04/2009	2009	103	2009	0	94	94	0.0	1710.3	3876.1	0.0	508.8	959.6	5.6	90.2	0.000	harvest_ripe	out	5.759	0.000	1.137	0.872	0.549	0.316	0.201	0.000	0.283	0.287	0.298	0.300	0.300	0.042	0.2	0.3	0.2	0.1	0.1	end_grain_fill
17/04/2009	2009	107	2009	0	98	0	0.0	1715.4	0.0	0.0	508.8	0.0	2780.4	93.7	0.000	nocrop	out	5.296	0.000	1.138	0.872	0.549	0.316	0.201	0.000	0.269	0.277	0.290	0.298	0.300	0.000	0.0	1.5	1.6	1.3	1.7	end_crop
23/03/2010	2010	82	2010	72	73	73	1109.2	1023.3	3222.2	443.7	130.5	424.9	0.0	87.8	1.800	start_grain_fill	harvest_ripe	5.248	1.800	1.125	0.858	0.541	0.314	0.201	0.000	0.292	0.295	0.300	0.301	0.301	1.291	0.3	0.2	0.1	0.0	0.1	start_grain_fill
12/04/2010	2010	102	2010	0	93	93	0.0	1541.8	3686.4	0.0	444.5	889.1	5.4	84.2	0.000	harvest_ripe	out	5.748	0.000	1.123	0.857	0.540	0.314	0.200	0.000	0.280	0.285	0.297	0.300	0.300	0.141	0.2	0.3	0.2	0.0	0.1	maturity
15/04/2010	2010	105	2010	0	96	0	0.0	1545.4	0.0	0.0	444.5	0.0	2670.6	87.5	0.800	nocrop	out	5.237	0.800	1.124	0.857	0.540	0.314	0.200	0.000	0.287	0.291	0.297	0.300	0.300	0.000	0.0	1.6	1.7	1.4	2.2	end_crop
23/03/2011	2011	82	2011	72	73	73	850.6	1175.3	2967.3	340.2	169.8	418.9	0.0	77.6	0.000	start_grain_fill	harvest_ripe	6.158	0.000	1.107	0.843	0.533	0.312	0.200	0.000	0.274	0.281	0.293	0.298	0.300	0.000	0.3	0.2	0.1	0.0	0.1	start_grain_fill
12/04/2011	2011	102	2011	0	93	93	0.0	1511.0	3407.3	0.0	435.5	858.9	4.0	75.1	0.000	harvest_ripe	out	6.135	0.000	1.105	0.843	0.532	0.312	0.200	0.000	0.300	0.304	0.308	0.309	0.310	9.378	0.2	0.2	0.2	0.0	0.1	maturity
14/04/2011	2011	104	2011	0	95	0	0.0	1511.0	0.0	0.0	435.5	0.0	2474.5	77.3	0.200	nocrop	out	6.150	0.200	1.106	0.843	0.532	0.312	0.200	0.000	0.285	0.290	0.300	0.301	0.302	2.016	0.0	1.7	1.9	1.7	2.8	end_crop
24/03/2012	2012	84	2012	74	75	75	1220.0	1107.8	3430.1	488.0	150.7	457.5	0.0	74.7	8.200	start_grain_fill	harvest_ripe	2.638	8.200	1.093	0.829	0.525	0.311	0.200	0.000	0.277	0.277	0.273	0.283	0.292	0.000	0.2	0.2	0.1	0.0	0.1	start_grain_fill
13/04/2012	2012	104	2012	0	95	95	0.0	1382.2	3886.5	0.0	410.7	913.9	5.5	72.4	0.100	harvest_ripe	out	4.829	0.100	1.091	0.829	0.525	0.310	0.200	0.000	0.328	0.320	0.311	0.309	0.307	6.013	0.2	0.2	0.1	0.0	0.0	maturity
16/04/2012	2012	107	2012	0	98	0	0.0	1384.8	0.0	0.0	410.7	0.0	2896.6	74.0	3.000	nocrop	out	5.115	3.000	1.092	0.829	0.525	0.310	0.200	0.000	0.294	0.297	0.302	0.302	0.303	2.426	0.0	0.8	0.7	0.6	0.9	end_crop
21/03/2013	2013	80	2013	70	71	71	842.7	1064.1	2915.8	337.1	126.6	375.4	0.0	81.7	15.600	start_grain_fill	harvest_ripe	2.277	14.283	1.082	0.817	0.518	0.309	0.201	1.317	0.409	0.322	0.314	0.313	0.312	10.532	0.2	0.2	0.1	0.1	0.1	start_grain_fill
10/04/2013	2013	100	2013	0	91	91	0.0	1524.8	3333.1	0.0	427.1	792.7	4.8	78.3	0.700	harvest_ripe	out	5.731	0.700	1.081	0.816	0.518	0.309	0.201	0.000	0.300	0.304	0.305	0.304	0.304	3.415	0.2	0.2	0.2	0.1	0.1	maturity
13/04/2013	2013	103	2013	0	94	0	0.0	1527.1	0.0	0.0	427.1	0.0	2430.1	81.3	9.300	nocrop	out	4.843	9.300	1.081	0.816	0.518	0.309	0.201	0.000	0.300	0.306	0.304	0.303	0.303	2.880	0.0	1.6	1.7	1.5	2.6	end_crop
24/03/2014	2014	83	2014	73	74	74	732.3	1062.6	2657.1	292.9	126.5	368.3	0.0	77.6	50.300	start_grain_fill	harvest_ripe	1.967	30.389	1.068	0.804	0.512	0.308	0.201	19.911	0.457	0.315	0.302	0.298	0.296	0.000	0.1	0.2	0.1	0.1	0.1	start_grain_fill
13/04/2014	2014	103	2014	0	94	94	0.0	1344.7	3031.1	0.0	388.6	742.3	3.4	74.8	0.000	harvest_ripe	out	5.937	0.000	1.067	0.803	0.511	0.308	0.201	0.000	0.288	0.291	0.295	0.294	0.297	0.000	0.2	0.2	0.1	0.1	0.1	end_grain_fill
18/04/2014	2014	108	2014	0	99	0	0.0	1355.4	0.0	0.0	402.2	0.0	2144.6	77.0	20.800	nocrop	out	4.822	20.723	1.068	0.803	0.511	0.308	0.201	0.077	0.319	0.310	0.301	0.299	0.299	0.000	0.0	0.5	0.4	0.2	0.5	end_crop
24/03/2015	2015	83	2015	73	74	74	784.2	1236.7	3257.8	313.7	147.2	420.2	0.0	78.4	0.000	start_grain_fill	maturity	4.810	0.000	1.056	0.793	0.506	0.307	0.201	0.000	0.296	0.299	0.300	0.298	0.296	0.000	0.3	0.2	0.2	0.1	0.1	start_grain_fill
14/04/2015	2015	104	2015	0	95	95	0.0	1726.5	3731.9	0.0	513.6	894.3	7.2	75.2	5.600	harvest_ripe	out	5.271	5.600	1.055	0.792	0.505	0.307	0.201	0.000	0.289	0.285	0.269	0.272	0.280	0.000	0.2	0.3	0.2	0.1	0.1	end_grain_fill
18/04/2015	2015	108	2015	0	99	0	0.0	1731.2	0.0	0.0	513.6	0.0	2724.0	76.9	0.300	nocrop	out	5.400	0.300	1.056	0.792	0.505	0.307	0.201	0.000	0.256	0.267	0.271	0.274	0.280	0.000	0.0	0.6	0.4	0.2	0.5	end_crop
