# Supplementary material for: Simulations using APSIM suggest that Conservation Agriculture sustains protein yield under changing climate dynamics in Northern Mozambique
Source: BMC Plant Biol. 2025 Nov 13;25:1556. doi: 10.1186/s12870-025-07418-5 (PMC12613769; doi:10.1186/s12870-025-07418-5)
Supplement: Supplementary file 2 — Supplementary Material 2. [file 12870_2025_7418_MOESM2_ESM.zip › APSIM Output_08 Oct 2020/Maize-Cowpea-Pigeonpea Inter (Conservation 1 Degree and 0% Rainfall).out]

ApsimVersion = 7.10 r4158
Title = Maize-Cowpea-Pigeonpea Inter (Conservation 1 Degree and 0% Rainfall)
           Date           year            Day           year paddock.cowpea.daysaftersowing paddock.pigeonpea.daysaftersowing paddock.maize.daysaftersowing paddock.cowpea.biomass paddock.pigeonpea.biomass paddock.maize.biomass paddock.cowpea.yield paddock.pigeonpea.yield paddock.maize.yield   surfaceom_wt       biom_n()           Rain       maizeStage    cowpeaStage             eo   infiltration          oc(1)          oc(2)          oc(3)          oc(4)          oc(5)         runoff         sws(1)         sws(2)         sws(3)         sws(4)         sws(5)          drain dlt_fom_c_atm(1) dlt_fom_c_atm(2) dlt_fom_c_atm(3) dlt_fom_c_atm(4) dlt_fom_c_atm(5)   pigeonpeaStage
   (dd/mm/yyyy)         (year)          (day)         (year)                          (day)                             (day)                        (days)                (kg/ha)                   (kg/ha)               (kg/ha)              (kg/ha)                 (kg/ha)             (kg/ha)        (kg/ha)        (kg/ha)           (mm)               ()             ()           (mm)           (mm)            (%)            (%)            (%)            (%)            (%)           (mm)        (mm/mm)        (mm/mm)        (mm/mm)        (mm/mm)        (mm/mm)           (mm)          (kg/ha)          (kg/ha)          (kg/ha)          (kg/ha)          (kg/ha)               ()
     26/03/1997           1997             85           1997                             75                                76                            76                  831.5                    1248.8                2980.2                332.6                   180.5               391.0            0.0          169.2          0.000 start_grain_fill   harvest_ripe          4.891          0.000          1.346          1.098          0.667          0.339          0.200          0.000          0.284          0.287          0.290          0.295          0.299          0.000              2.4              0.9              0.1              0.0              0.0 start_grain_fill
     17/04/1997           1997            107           1997                              0                                98                            98                    0.0                    1920.3                3459.3                  0.0                   564.3               870.2            3.5          161.9          0.100     harvest_ripe            out          4.565          0.100          1.344          1.096          0.666          0.339          0.200          0.000          0.280          0.285          0.294          0.299          0.300          0.000              1.6              0.6              0.2              0.0              0.0         end_crop
     17/04/1997           1997            107           1997                              0                                98                            98                    0.0                    1920.3                3459.3                  0.0                   564.3               870.2            3.5          161.9          0.100     harvest_ripe            out          4.565          0.100          1.344          1.096          0.666          0.339          0.200          0.000          0.280          0.285          0.294          0.299          0.300          0.000              1.6              0.6              0.2              0.0              0.0         end_crop
     21/03/1998           1998             80           1998                             70                                71                            71                  925.6                    1159.9                3090.2                370.2                   147.9               434.8            0.0          109.5          0.900 start_grain_fill   harvest_ripe          4.732          0.900          1.317          1.069          0.655          0.337          0.200          0.000          0.258          0.263          0.272          0.283          0.292          0.000              0.2              0.2              0.1              0.0              0.0 start_grain_fill
     10/04/1998           1998            100           1998                              0                                91                            91                    0.0                    1894.0                3577.8                  0.0                   526.4               922.4            4.2          105.1          0.600     harvest_ripe            out          4.508          0.600          1.314          1.067          0.654          0.337          0.200          0.000          0.298          0.299          0.295          0.278          0.280          0.000              0.2              0.3              0.2              0.0              0.0         maturity
     12/04/1998           1998            102           1998                              0                                93                             0                    0.0                    1894.0                   0.0                  0.0                   526.4                 0.0         2405.7          115.1          7.700           nocrop            out          4.385          7.700          1.317          1.067          0.654          0.337          0.200          0.000          0.300          0.304          0.298          0.283          0.281          0.000              0.0              6.8              8.4             10.4             10.6         end_crop
     24/03/1999           1999             83           1999                             73                                74                            74                  882.9                    1073.3                3167.9                353.1                   155.1               438.4            0.0           96.2          8.800 start_grain_fill   harvest_ripe          4.887          8.779          1.291          1.046          0.642          0.335          0.200          0.021          0.330          0.321          0.313          0.311          0.310          9.435              0.4              0.3              0.1              0.0              0.0 start_grain_fill
     14/04/1999           1999            104           1999                              0                                95                            95                    0.0                    1619.7                3641.6                  0.0                   491.2               912.1            3.1           93.8          6.700     harvest_ripe            out          3.786          6.690          1.289          1.045          0.642          0.335          0.200          0.010          0.311          0.312          0.307          0.306          0.305          4.732              0.3              0.3              0.2              0.0              0.0         maturity
     16/04/1999           1999            106           1999                              0                                97                             0                    0.0                    1619.7                   0.0                  0.0                   491.2                 0.0         2571.7          101.0          0.000           nocrop            out          4.767          0.000          1.291          1.045          0.642          0.335          0.200          0.000          0.292          0.295          0.302          0.303          0.304          3.320              0.0              4.7              8.2              8.9              8.3         end_crop
     22/03/2000           2000             82           2000                             72                                73                            73                 1222.2                    1139.9                3494.9                488.9                   145.3               466.4            0.0           90.2          2.700 start_grain_fill   harvest_ripe          3.588          2.700          1.273          1.026          0.632          0.332          0.200          0.000          0.327          0.319          0.313          0.312          0.311         10.306              0.3              0.2              0.2              0.0              0.0 start_grain_fill
     12/04/2000           2000            103           2000                              0                                94                            94                    0.0                    1842.6                4010.7                  0.0                   544.4               982.2            4.5           88.1          0.000     harvest_ripe            out          4.350          0.000          1.271          1.025          0.631          0.332          0.200          0.000          0.279          0.284          0.293          0.297          0.300          0.000              0.2              0.3              0.2              0.0              0.0         maturity
     15/04/2000           2000            106           2000                              0                                97                             0                    0.0                    1853.8                   0.0                  0.0                   544.4                 0.0         2878.8           94.9          0.000           nocrop            out          5.010          0.000          1.273          1.025          0.631          0.332          0.200          0.000          0.266          0.275          0.287          0.295          0.300          0.000              0.0              3.1              3.6              4.1              7.7         end_crop
     25/03/2001           2001             84           2001                             74                                75                            75                 1043.5                    1090.3                3575.9                417.4                   148.3               482.4            0.0           93.1          0.000 start_grain_fill   harvest_ripe          5.807          0.000          1.259          1.006          0.621          0.330          0.200          0.000          0.291          0.294          0.300          0.301          0.301          0.944              0.2              0.2              0.1              0.0              0.0 start_grain_fill
     15/04/2001           2001            105           2001                              0                                96                            96                    0.0                    1743.4                4092.3                  0.0                   513.4               998.7            5.5           90.2          0.100     harvest_ripe            out          4.460          0.100          1.257          1.005          0.621          0.330          0.200          0.000          0.255          0.266          0.280          0.290          0.297          0.000              0.2              0.2              0.2              0.0              0.0         maturity
     17/04/2001           2001            107           2001                              0                                98                             0                    0.0                    1743.4                   0.0                  0.0                   513.4                 0.0         2935.2           96.4         21.200           nocrop            out          4.284         20.131          1.258          1.005          0.621          0.330          0.200          1.069          0.361          0.316          0.303          0.299          0.298          0.000              0.0              3.5              4.6              5.4              9.2         end_crop
     24/03/2002           2002             83           2002                             73                                74                            74                  659.5                     890.4                2944.9                263.8                   113.5               398.3            0.0           96.4          8.100 start_grain_fill   harvest_ripe          4.379          8.100          1.244          0.988          0.611          0.328          0.200          0.000          0.305          0.305          0.303          0.302          0.302          2.211              0.2              0.2              0.1              0.0              0.0 start_grain_fill
     14/04/2002           2002            104           2002                              0                                95                            95                    0.0                    1455.5                3394.9                  0.0                   417.3               848.3            2.4           92.7          3.000     harvest_ripe            out          3.731          3.000          1.242          0.987          0.611          0.328          0.200          0.000          0.293          0.295          0.295          0.298          0.300          0.000              0.2              0.2              0.1              0.0              0.0         maturity
     16/04/2002           2002            106           2002                              0                                97                             0                    0.0                    1455.5                   0.0                  0.0                   417.3                 0.0         2392.4           97.7          0.000           nocrop            out          5.425          0.000          1.243          0.987          0.611          0.328          0.200          0.000          0.274          0.282          0.292          0.297          0.300          0.000              0.0              3.1              3.7              3.5              6.1         end_crop
     23/03/2003           2003             82           2003                             72                                73                            73                 1177.2                    1126.0                3550.0                470.9                   153.1               489.7            0.0           85.6          0.000 start_grain_fill   harvest_ripe          5.447          0.000          1.223          0.969          0.601          0.326          0.200          0.000          0.296          0.299          0.302          0.302          0.301          1.227              0.2              0.2              0.1              0.0              0.0 start_grain_fill
     12/04/2003           2003            102           2003                              0                                93                            93                    0.0                    1724.2                4047.4                  0.0                   510.4               987.1            5.4           83.4          0.000     harvest_ripe            out          4.907          0.000          1.221          0.968          0.601          0.326          0.200          0.000          0.260          0.272          0.285          0.294          0.299          0.000              0.2              0.2              0.2              0.0              0.0         maturity
     15/04/2003           2003            105           2003                              0                                96                             0                    0.0                    1726.9                   0.0                  0.0                   510.4                 0.0         2942.4           89.4          1.600           nocrop            out          5.396          1.600          1.222          0.968          0.601          0.326          0.200          0.000          0.255          0.266          0.280          0.291          0.298          0.000              0.0              2.7              3.2              3.8              7.1         end_crop
     22/03/2004           2004             82           2004                             72                                73                            73                  674.6                     964.8                3088.2                269.8                   131.2               407.5            0.0           93.7          0.000 start_grain_fill   harvest_ripe          5.115          0.000          1.212          0.952          0.592          0.324          0.200          0.000          0.260          0.270          0.282          0.292          0.298          0.000              0.3              0.2              0.1              0.0              0.0 start_grain_fill
     12/04/2004           2004            103           2004                              0                                94                            94                    0.0                    1594.2                3551.3                  0.0                   470.5               870.6            5.1           90.2          1.600     harvest_ripe            out          3.283          1.600          1.209          0.951          0.591          0.324          0.200          0.000          0.300          0.303          0.304          0.304          0.304          3.983              0.2              0.2              0.1              0.0              0.0         maturity
     14/04/2004           2004            105           2004                              0                                96                             0                    0.0                    1594.2                   0.0                  0.0                   470.5                 0.0         2541.1           95.2          3.300           nocrop            out          3.599          3.300          1.211          0.951          0.591          0.324          0.200          0.000          0.295          0.298          0.301          0.301          0.301          1.220              0.0              3.0              3.5              4.0              7.7         end_crop
     21/03/2005           2005             80           2005                             70                                71                            71                 1047.1                    1105.7                3183.6                418.9                   131.6               414.3            0.0           87.9          0.000 start_grain_fill       maturity          5.615          0.000          1.194          0.935          0.583          0.322          0.200          0.000          0.293          0.296          0.297          0.286          0.289          0.000              0.2              0.2              0.1              0.0              0.0 start_grain_fill
     10/04/2005           2005            100           2005                              0                                91                            91                    0.0                    1842.3                3674.4                  0.0                   514.9               905.1            5.4           84.6          0.000     harvest_ripe            out          5.868          0.000          1.192          0.934          0.582          0.322          0.200          0.000          0.199          0.237          0.250          0.260          0.269          0.000              0.1              0.2              0.2              0.0              0.0         maturity
     13/04/2005           2005            103           2005                              0                                94                             0                    0.0                    1843.6                   0.0                  0.0                   514.9                 0.0         2617.8           92.1          1.700           nocrop            out          4.386          1.700          1.193          0.934          0.582          0.322          0.200          0.000          0.195          0.230          0.247          0.258          0.267          0.000              0.0              3.1              3.7              4.2              8.2         end_crop
     23/03/2006           2006             82           2006                             72                                73                            73                  846.2                     855.8                3114.5                338.5                   123.7               419.8            0.0           89.5         31.500 start_grain_fill       maturity          3.876         22.716          1.182          0.919          0.574          0.321          0.200          8.784          0.380          0.319          0.311          0.310          0.309          8.248              0.2              0.2              0.1              0.0              0.0 start_grain_fill
     13/04/2006           2006            103           2006                              0                                94                            94                    0.0                    1345.3                3584.4                  0.0                   407.9               889.7            2.9           86.3         18.800     harvest_ripe            out          3.163         15.137          1.180          0.918          0.573          0.321          0.200          3.663          0.331          0.319          0.311          0.309          0.308          7.321              0.2              0.2              0.1              0.0              0.0         maturity
     15/04/2006           2006            105           2006                              0                                96                             0                    0.0                    1345.3                   0.0                  0.0                   407.9                 0.0         2586.4           91.3          0.300           nocrop            out          4.674          0.300          1.181          0.918          0.574          0.321          0.200          0.000          0.299          0.302          0.308          0.309          0.309          8.398              0.0              3.4              4.5              5.7              8.2         end_crop
     22/03/2007           2007             81           2007                             71                                72                            72                  565.9                     910.1                2851.9                226.3                   116.0               387.9            0.0           79.7          0.200 start_grain_fill       maturity          5.861          0.200          1.166          0.904          0.566          0.319          0.200          0.000          0.293          0.296          0.302          0.303          0.305          4.454              0.2              0.2              0.1              0.0              0.0 start_grain_fill
     13/04/2007           2007            103           2007                              0                                94                            94                    0.0                    1316.8                3337.2                  0.0                   390.7               873.2            3.3           76.6          0.000     harvest_ripe            out          3.898          0.000          1.164          0.903          0.565          0.319          0.200          0.000          0.291          0.295          0.301          0.302          0.303          2.704              0.1              0.2              0.1              0.0              0.0         maturity
     15/04/2007           2007            105           2007                              0                                96                             0                    0.0                    1316.8                   0.0                  0.0                   390.7                 0.0         2372.9           79.0         36.200           nocrop            out          4.301         31.052          1.165          0.903          0.565          0.319          0.200          5.148          0.441          0.314          0.307          0.305          0.304          3.768              0.0              1.5              1.6              1.4              2.0         end_crop
     26/03/2008           2008             86           2008                             76                                77                            77                  998.7                    1291.3                3574.0                399.5                   175.6               475.0            0.0           81.1          0.000 start_grain_fill   harvest_ripe          6.020          0.000          1.149          0.888          0.557          0.317          0.200          0.000          0.286          0.289          0.294          0.296          0.299          0.000              0.2              0.2              0.1              0.1              0.1 start_grain_fill
     15/04/2008           2008            106           2008                              0                                97                            97                    0.0                    1655.4                4041.9                  0.0                   506.5               942.9           10.4           78.5          0.000     harvest_ripe            out          5.716          0.000          1.148          0.887          0.557          0.317          0.200          0.000          0.267          0.271          0.264          0.267          0.274          0.000              0.2              0.2              0.2              0.0              0.1   end_grain_fill
     19/04/2008           2008            110           2008                              0                               101                             0                    0.0                    1661.1                   0.0                  0.0                   506.5                 0.0         2982.7           80.5          0.100           nocrop            out          6.168          0.100          1.149          0.887          0.556          0.317          0.200          0.000          0.292          0.295          0.297          0.275          0.275          0.000              0.0              0.5              0.4              0.2              0.5         end_crop
     24/03/2009           2009             83           2009                             73                                74                            74                 1297.0                    1272.5                3388.0                518.6                   162.2               471.5            0.0           93.4          1.800 start_grain_fill   harvest_ripe          5.509          1.800          1.138          0.873          0.549          0.316          0.201          0.000          0.295          0.298          0.301          0.302          0.302          2.101              0.3              0.3              0.1              0.1              0.1 start_grain_fill
     13/04/2009           2009            103           2009                              0                                94                            94                    0.0                    1710.3                3876.1                  0.0                   508.8               959.6            5.6           90.2          0.000     harvest_ripe            out          5.759          0.000          1.137          0.872          0.549          0.316          0.201          0.000          0.283          0.287          0.298          0.300          0.300          0.042              0.2              0.3              0.2              0.1              0.1   end_grain_fill
     17/04/2009           2009            107           2009                              0                                98                             0                    0.0                    1715.4                   0.0                  0.0                   508.8                 0.0         2780.4           93.7          0.000           nocrop            out          5.296          0.000          1.138          0.872          0.549          0.316          0.201          0.000          0.269          0.277          0.290          0.298          0.300          0.000              0.0              1.5              1.6              1.3              1.7         end_crop
     23/03/2010           2010             82           2010                             72                                73                            73                 1109.2                    1023.3                3222.2                443.7                   130.5               424.9            0.0           87.8          1.800 start_grain_fill   harvest_ripe          5.248          1.800          1.125          0.858          0.541          0.314          0.201          0.000          0.292          0.295          0.300          0.301          0.301          1.291              0.3              0.2              0.1              0.0              0.1 start_grain_fill
     12/04/2010           2010            102           2010                              0                                93                            93                    0.0                    1541.8                3686.4                  0.0                   444.5               889.1            5.4           84.2          0.000     harvest_ripe            out          5.748          0.000          1.123          0.857          0.540          0.314          0.200          0.000          0.280          0.285          0.297          0.300          0.300          0.141              0.2              0.3              0.2              0.0              0.1         maturity
     15/04/2010           2010            105           2010                              0                                96                             0                    0.0                    1545.4                   0.0                  0.0                   444.5                 0.0         2670.6           87.5          0.800           nocrop            out          5.237          0.800          1.124          0.857          0.540          0.314          0.200          0.000          0.287          0.291          0.297          0.300          0.300          0.000              0.0              1.6              1.7              1.4              2.2         end_crop
     23/03/2011           2011             82           2011                             72                                73                            73                  850.6                    1175.3                2967.3                340.2                   169.8               418.9            0.0           77.6          0.000 start_grain_fill   harvest_ripe          6.158          0.000          1.107          0.843          0.533          0.312          0.200          0.000          0.274          0.281          0.293          0.298          0.300          0.000              0.3              0.2              0.1              0.0              0.1 start_grain_fill
     12/04/2011           2011            102           2011                              0                                93                            93                    0.0                    1511.0                3407.3                  0.0                   435.5               858.9            4.0           75.1          0.000     harvest_ripe            out          6.135          0.000          1.105          0.843          0.532          0.312          0.200          0.000          0.300          0.304          0.308          0.309          0.310          9.378              0.2              0.2              0.2              0.0              0.1         maturity
     14/04/2011           2011            104           2011                              0                                95                             0                    0.0                    1511.0                   0.0                  0.0                   435.5                 0.0         2474.5           77.3          0.200           nocrop            out          6.150          0.200          1.106          0.843          0.532          0.312          0.200          0.000          0.285          0.290          0.300          0.301          0.302          2.016              0.0              1.7              1.9              1.7              2.8         end_crop
     24/03/2012           2012             84           2012                             74                                75                            75                 1220.0                    1107.8                3430.1                488.0                   150.7               457.5            0.0           74.7          8.200 start_grain_fill   harvest_ripe          2.638          8.200          1.093          0.829          0.525          0.311          0.200          0.000          0.277          0.277          0.273          0.283          0.292          0.000              0.2              0.2              0.1              0.0              0.1 start_grain_fill
     13/04/2012           2012            104           2012                              0                                95                            95                    0.0                    1382.2                3886.5                  0.0                   410.7               913.9            5.5           72.4          0.100     harvest_ripe            out          4.829          0.100          1.091          0.829          0.525          0.310          0.200          0.000          0.328          0.320          0.311          0.309          0.307          6.013              0.2              0.2              0.1              0.0              0.0         maturity
     16/04/2012           2012            107           2012                              0                                98                             0                    0.0                    1384.8                   0.0                  0.0                   410.7                 0.0         2896.6           74.0          3.000           nocrop            out          5.115          3.000          1.092          0.829          0.525          0.310          0.200          0.000          0.294          0.297          0.302          0.302          0.303          2.426              0.0              0.8              0.7              0.6              0.9         end_crop
     21/03/2013           2013             80           2013                             70                                71                            71                  842.7                    1064.1                2915.8                337.1                   126.6               375.4            0.0           81.7         15.600 start_grain_fill   harvest_ripe          2.277         14.283          1.082          0.817          0.518          0.309          0.201          1.317          0.409          0.322          0.314          0.313          0.312         10.532              0.2              0.2              0.1              0.1              0.1 start_grain_fill
     10/04/2013           2013            100           2013                              0                                91                            91                    0.0                    1524.8                3333.1                  0.0                   427.1               792.7            4.8           78.3          0.700     harvest_ripe            out          5.731          0.700          1.081          0.816          0.518          0.309          0.201          0.000          0.300          0.304          0.305          0.304          0.304          3.415              0.2              0.2              0.2              0.1              0.1         maturity
     13/04/2013           2013            103           2013                              0                                94                             0                    0.0                    1527.1                   0.0                  0.0                   427.1                 0.0         2430.1           81.3          9.300           nocrop            out          4.843          9.300          1.081          0.816          0.518          0.309          0.201          0.000          0.300          0.306          0.304          0.303          0.303          2.880              0.0              1.6              1.7              1.5              2.6         end_crop
     24/03/2014           2014             83           2014                             73                                74                            74                  732.3                    1062.6                2657.1                292.9                   126.5               368.3            0.0           77.6         50.300 start_grain_fill   harvest_ripe          1.967         30.389          1.068          0.804          0.512          0.308          0.201         19.911          0.457          0.315          0.302          0.298          0.296          0.000              0.1              0.2              0.1              0.1              0.1 start_grain_fill
     13/04/2014           2014            103           2014                              0                                94                            94                    0.0                    1344.7                3031.1                  0.0                   388.6               742.3            3.4           74.8          0.000     harvest_ripe            out          5.937          0.000          1.067          0.803          0.511          0.308          0.201          0.000          0.288          0.291          0.295          0.294          0.297          0.000              0.2              0.2              0.1              0.1              0.1   end_grain_fill
     18/04/2014           2014            108           2014                              0                                99                             0                    0.0                    1355.4                   0.0                  0.0                   402.2                 0.0         2144.6           77.0         20.800           nocrop            out          4.822         20.723          1.068          0.803          0.511          0.308          0.201          0.077          0.319          0.310          0.301          0.299          0.299          0.000              0.0              0.5              0.4              0.2              0.5         end_crop
     24/03/2015           2015             83           2015                             73                                74                            74                  784.2                    1236.7                3257.8                313.7                   147.2               420.2            0.0           78.4          0.000 start_grain_fill       maturity          4.810          0.000          1.056          0.793          0.506          0.307          0.201          0.000          0.296          0.299          0.300          0.298          0.296          0.000              0.3              0.2              0.2              0.1              0.1 start_grain_fill
     14/04/2015           2015            104           2015                              0                                95                            95                    0.0                    1726.5                3731.9                  0.0                   513.6               894.3            7.2           75.2          5.600     harvest_ripe            out          5.271          5.600          1.055          0.792          0.505          0.307          0.201          0.000          0.289          0.285          0.269          0.272          0.280          0.000              0.2              0.3              0.2              0.1              0.1   end_grain_fill
     18/04/2015           2015            108           2015                              0                                99                             0                    0.0                    1731.2                   0.0                  0.0                   513.6                 0.0         2724.0           76.9          0.300           nocrop            out          5.400          0.300          1.056          0.792          0.505          0.307          0.201          0.000          0.256          0.267          0.271          0.274          0.280          0.000              0.0              0.6              0.4              0.2              0.5         end_crop
