# Supplementary material for: Simulations using APSIM suggest that Conservation Agriculture sustains protein yield under changing climate dynamics in Northern Mozambique
Source: BMC Plant Biol. 2025 Nov 13;25:1556. doi: 10.1186/s12870-025-07418-5 (PMC12613769; doi:10.1186/s12870-025-07418-5)
Supplement: Supplementary file 2 — Supplementary Material 2. [file 12870_2025_7418_MOESM2_ESM.zip › APSIM Output_08 Oct 2020/Maize-Cowpea-Pigeonpea Inter (Conservation 1 Degree and 10% Rainfall) cowpeaout.out]

ApsimVersion = 7.10 r4158
Title = Maize-Cowpea-Pigeonpea Inter (Conservation 1 Degree and 10% Rainfall) cowpeaout
           Date           year            Day           year paddock.cowpea.daysaftersowing paddock.pigeonpea.daysaftersowing paddock.maize.daysaftersowing        Biomass          Yield       biom_n()             eo   infiltration         runoff            esw          drain   surfaceom_wt    dlt_n_min()          no3()
   (dd/mm/yyyy)         (year)          (day)         (year)                          (day)                             (day)                        (days)        (kg/ha)        (kg/ha)        (kg/ha)           (mm)           (mm)           (mm)           (mm)           (mm)        (kg/ha)        (kg/ha)        (kg/ha)
     26/03/1997           1997             85           1997                             75                                76                            76          815.7          326.3          169.7          4.898          0.000          0.000        153.406          0.000            0.0            0.8           33.3
     21/03/1998           1998             80           1998                             70                                71                            71          927.7          371.1          108.9          4.735          0.810          0.000        134.587          0.000            0.0            0.7           53.0
     24/03/1999           1999             83           1999                             73                                74                            74          883.0          353.2           95.2          4.888          7.920          0.000        180.243          8.684            0.0            0.5          115.6
     22/03/2000           2000             82           2000                             72                                73                            73         1222.2          488.9           89.5          3.588          2.430          0.000        179.274          9.474            0.0            0.5           32.1
     25/03/2001           2001             84           2001                             74                                75                            75         1043.4          417.4           91.9          5.807          0.000          0.000        161.760          0.643            0.0            0.5           35.5
     24/03/2002           2002             83           2002                             73                                74                            74          659.6          263.9           94.8          4.380          7.290          0.000        167.234          1.729            0.0            0.6           21.3
     23/03/2003           2003             82           2003                             72                                73                            73         1177.0          470.8           84.1          5.447          0.000          0.000        159.389          0.000            0.0            0.5           29.3
     22/03/2004           2004             82           2004                             72                                73                            73          676.1          270.5           94.5          5.118          0.000          0.000        144.966          0.000            0.0            0.5           25.6
     21/03/2005           2005             80           2005                             70                                71                            71         1047.2          418.9           86.4          5.616          0.000          0.000        150.218          0.000            0.0            0.5           24.3
     23/03/2006           2006             82           2006                             72                                73                            73          846.1          338.4           96.2          3.876         21.407          6.943        183.174          7.691            0.0            0.5           31.4
     22/03/2007           2007             81           2007                             71                                72                            72          567.8          227.1           81.3          5.866          0.180          0.000        165.845          4.094            0.0            0.5            5.4
     26/03/2008           2008             86           2008                             76                                77                            77         1004.0          401.6           79.7          6.029          0.000          0.000        155.646          0.000            0.0            0.5            2.0
     24/03/2009           2009             83           2009                             73                                74                            74         1297.6          518.8           92.2          5.510          1.620          0.000        164.224          1.690            0.0            0.5            3.9
     23/03/2010           2010             82           2010                             72                                73                            73         1108.9          443.6           86.3          5.248          1.620          0.000        160.816          0.829            0.0            0.5            4.9
     23/03/2011           2011             82           2011                             72                                73                            73          851.0          340.4           75.8          6.159          0.000          0.000        153.180          0.000            0.0            0.4            5.5
     24/03/2012           2012             84           2012                             74                                75                            75         1219.9          488.0           73.0          2.638          7.380          0.000        140.324          0.000            0.0            0.4            2.5
     21/03/2013           2013             80           2013                             70                                71                            71          842.6          337.0           79.7          2.278         13.167          0.873        187.780         10.413            0.0            0.4            5.0
     24/03/2014           2014             83           2014                             73                                74                            74          733.6          293.4           75.8          1.969         30.265         15.005        180.410          0.000            0.0            0.4            1.9
     24/03/2015           2015             83           2015                             73                                74                            74          784.6          313.8           77.3          4.810          0.000          0.000        158.812          0.000            0.0            0.4            1.5
