# Supplementary material for: Simulations using APSIM suggest that Conservation Agriculture sustains protein yield under changing climate dynamics in Northern Mozambique
Source: BMC Plant Biol. 2025 Nov 13;25:1556. doi: 10.1186/s12870-025-07418-5 (PMC12613769; doi:10.1186/s12870-025-07418-5)
Supplement: Supplementary file 2 — Supplementary Material 2. [file 12870_2025_7418_MOESM2_ESM.zip › APSIM Output_08 Oct 2020/Maize-Cowpea-Pigeonpea Inter (Conservation 1 Degree and 10% Rainfall) maizeout.csv]

ApsimVersion = 7.10 r4158
Title = Maize-Cowpea-Pigeonpea Inter (Conservation 1 Degree and 10% Rainfall) maizeout
Date	year	Day	year	paddock.cowpea.daysaftersowing	paddock.pigeonpea.daysaftersowing	paddock.maize.daysaftersowing	Biomass	Yield	biom_n()	eo	infiltration	runoff	esw	drain	surfaceom_wt	dlt_n_min()	no3()
(dd/mm/yyyy)	(year)	(day)	(year)	(day)	(day)	(days)	(kg/ha)	(kg/ha)	(kg/ha)	(mm)	(mm)	(mm)	(mm)	(mm)	(kg/ha)	(kg/ha)	(kg/ha)
19/04/1997	1997	109	1997	0	0	100	3497.2	876.2	163.1	4.882	0.000	0.000	153.059	0.000	61.7	0.8	30.4
10/04/1998	1998	100	1998	0	91	91	3578.1	922.5	104.6	4.512	0.540	0.000	142.099	0.000	4.3	0.7	48.5
14/04/1999	1999	104	1999	0	95	95	3641.9	912.1	92.9	3.787	6.030	0.000	172.482	4.089	3.1	0.5	59.6
12/04/2000	2000	103	2000	0	94	94	4011.0	982.3	87.4	4.350	0.000	0.000	155.757	0.000	4.5	0.5	20.3
15/04/2001	2001	105	2001	0	96	96	4092.4	998.8	89.2	4.460	0.090	0.000	143.054	0.000	5.5	0.5	23.2
14/04/2002	2002	104	2002	0	95	95	3395.1	848.3	91.2	3.732	2.700	0.000	159.416	0.000	2.4	0.5	12.1
12/04/2003	2003	102	2003	0	93	93	4047.5	987.1	82.0	4.907	0.000	0.000	147.275	0.000	5.5	0.5	15.6
12/04/2004	2004	103	2004	0	94	94	3551.4	870.7	90.9	3.286	1.440	0.000	168.220	3.394	5.1	0.5	16.5
10/04/2005	2005	100	2005	0	91	91	3674.6	905.2	83.4	5.868	0.000	0.000	97.792	0.000	5.8	0.4	16.5
13/04/2006	2006	103	2006	0	94	94	3584.3	889.7	92.4	3.163	14.137	2.783	178.775	6.560	2.9	0.5	16.8
13/04/2007	2007	103	2007	0	94	94	3337.3	873.2	78.0	3.901	0.000	0.000	163.908	2.257	3.8	0.5	3.9
15/04/2008	2008	106	2008	0	97	97	4042.0	942.9	77.0	5.728	0.000	0.000	123.845	0.000	13.1	0.4	3.3
13/04/2009	2009	103	2009	0	94	94	3876.3	959.6	89.1	5.760	0.000	0.000	159.024	0.000	5.7	0.5	3.2
12/04/2010	2010	102	2010	0	93	93	3686.6	889.1	82.9	5.747	0.000	0.000	157.783	0.040	5.5	0.5	4.5
12/04/2011	2011	102	2011	0	93	93	3407.5	858.9	73.4	6.135	0.000	0.000	170.940	8.208	4.1	0.4	3.9
13/04/2012	2012	104	2012	0	95	95	3888.2	914.2	70.8	4.829	0.090	0.000	178.644	5.427	5.6	0.4	2.7
10/04/2013	2013	100	2013	0	91	91	3333.3	792.7	76.4	5.731	0.630	0.000	167.993	2.877	4.9	0.5	4.5
13/04/2014	2014	103	2014	0	94	94	3033.6	743.1	73.1	5.944	0.000	0.000	155.197	0.000	3.4	0.4	2.5
14/04/2015	2015	104	2015	0	95	95	3736.8	895.4	74.2	5.273	5.040	0.000	131.145	0.000	7.5	0.4	2.9
