# Supplementary material for: Simulations using APSIM suggest that Conservation Agriculture sustains protein yield under changing climate dynamics in Northern Mozambique
Source: BMC Plant Biol. 2025 Nov 13;25:1556. doi: 10.1186/s12870-025-07418-5 (PMC12613769; doi:10.1186/s12870-025-07418-5)
Supplement: Supplementary file 2 — Supplementary Material 2. [file 12870_2025_7418_MOESM2_ESM.zip › APSIM Output_08 Oct 2020/Maize-Cowpea-Pigeonpea Inter (Conservation 1 Degree and 10% Rainfall) maizeout.out]

ApsimVersion = 7.10 r4158
Title = Maize-Cowpea-Pigeonpea Inter (Conservation 1 Degree and 10% Rainfall) maizeout
           Date           year            Day           year paddock.cowpea.daysaftersowing paddock.pigeonpea.daysaftersowing paddock.maize.daysaftersowing        Biomass          Yield       biom_n()             eo   infiltration         runoff            esw          drain   surfaceom_wt    dlt_n_min()          no3()
   (dd/mm/yyyy)         (year)          (day)         (year)                          (day)                             (day)                        (days)        (kg/ha)        (kg/ha)        (kg/ha)           (mm)           (mm)           (mm)           (mm)           (mm)        (kg/ha)        (kg/ha)        (kg/ha)
     19/04/1997           1997            109           1997                              0                                 0                           100         3497.2          876.2          163.1          4.882          0.000          0.000        153.059          0.000           61.7            0.8           30.4
     10/04/1998           1998            100           1998                              0                                91                            91         3578.1          922.5          104.6          4.512          0.540          0.000        142.099          0.000            4.3            0.7           48.5
     14/04/1999           1999            104           1999                              0                                95                            95         3641.9          912.1           92.9          3.787          6.030          0.000        172.482          4.089            3.1            0.5           59.6
     12/04/2000           2000            103           2000                              0                                94                            94         4011.0          982.3           87.4          4.350          0.000          0.000        155.757          0.000            4.5            0.5           20.3
     15/04/2001           2001            105           2001                              0                                96                            96         4092.4          998.8           89.2          4.460          0.090          0.000        143.054          0.000            5.5            0.5           23.2
     14/04/2002           2002            104           2002                              0                                95                            95         3395.1          848.3           91.2          3.732          2.700          0.000        159.416          0.000            2.4            0.5           12.1
     12/04/2003           2003            102           2003                              0                                93                            93         4047.5          987.1           82.0          4.907          0.000          0.000        147.275          0.000            5.5            0.5           15.6
     12/04/2004           2004            103           2004                              0                                94                            94         3551.4          870.7           90.9          3.286          1.440          0.000        168.220          3.394            5.1            0.5           16.5
     10/04/2005           2005            100           2005                              0                                91                            91         3674.6          905.2           83.4          5.868          0.000          0.000         97.792          0.000            5.8            0.4           16.5
     13/04/2006           2006            103           2006                              0                                94                            94         3584.3          889.7           92.4          3.163         14.137          2.783        178.775          6.560            2.9            0.5           16.8
     13/04/2007           2007            103           2007                              0                                94                            94         3337.3          873.2           78.0          3.901          0.000          0.000        163.908          2.257            3.8            0.5            3.9
     15/04/2008           2008            106           2008                              0                                97                            97         4042.0          942.9           77.0          5.728          0.000          0.000        123.845          0.000           13.1            0.4            3.3
     13/04/2009           2009            103           2009                              0                                94                            94         3876.3          959.6           89.1          5.760          0.000          0.000        159.024          0.000            5.7            0.5            3.2
     12/04/2010           2010            102           2010                              0                                93                            93         3686.6          889.1           82.9          5.747          0.000          0.000        157.783          0.040            5.5            0.5            4.5
     12/04/2011           2011            102           2011                              0                                93                            93         3407.5          858.9           73.4          6.135          0.000          0.000        170.940          8.208            4.1            0.4            3.9
     13/04/2012           2012            104           2012                              0                                95                            95         3888.2          914.2           70.8          4.829          0.090          0.000        178.644          5.427            5.6            0.4            2.7
     10/04/2013           2013            100           2013                              0                                91                            91         3333.3          792.7           76.4          5.731          0.630          0.000        167.993          2.877            4.9            0.5            4.5
     13/04/2014           2014            103           2014                              0                                94                            94         3033.6          743.1           73.1          5.944          0.000          0.000        155.197          0.000            3.4            0.4            2.5
     14/04/2015           2015            104           2015                              0                                95                            95         3736.8          895.4           74.2          5.273          5.040          0.000        131.145          0.000            7.5            0.4            2.9
