# Supplementary material for: Simulations using APSIM suggest that Conservation Agriculture sustains protein yield under changing climate dynamics in Northern Mozambique
Source: BMC Plant Biol. 2025 Nov 13;25:1556. doi: 10.1186/s12870-025-07418-5 (PMC12613769; doi:10.1186/s12870-025-07418-5)
Supplement: Supplementary file 2 — Supplementary Material 2. [file 12870_2025_7418_MOESM2_ESM.zip › APSIM Output_08 Oct 2020/Maize-Cowpea-Pigeonpea Inter (Conservation 1 Degree and 10% Rainfall) pigeonpeaout.csv]

ApsimVersion = 7.10 r4158
Title = Maize-Cowpea-Pigeonpea Inter (Conservation 1 Degree and 10% Rainfall) pigeonpeaout
Date	year	Day	year	paddock.cowpea.daysaftersowing	paddock.pigeonpea.daysaftersowing	paddock.maize.daysaftersowing	Biomass	Yield	biom_n()	eo	infiltration	runoff	esw	drain	surfaceom_wt	dlt_n_min()	no3()
(dd/mm/yyyy)	(year)	(day)	(year)	(day)	(day)	(days)	(kg/ha)	(kg/ha)	(kg/ha)	(mm)	(mm)	(mm)	(mm)	(mm)	(kg/ha)	(kg/ha)	(kg/ha)
26/03/1997	1997	85	1997	75	76	76	1205.9	174.3	169.7	4.898	0.000	0.000	153.406	0.000	0.0	0.8	33.3
21/03/1998	1998	80	1998	70	71	71	1145.8	146.1	108.9	4.735	0.810	0.000	134.587	0.000	0.0	0.7	53.0
24/03/1999	1999	83	1999	73	74	74	1070.4	163.8	95.2	4.888	7.920	0.000	180.243	8.684	0.0	0.5	115.6
22/03/2000	2000	82	2000	72	73	73	1140.3	145.4	89.5	3.588	2.430	0.000	179.274	9.474	0.0	0.5	32.1
25/03/2001	2001	84	2001	74	75	75	1090.4	148.3	91.9	5.807	0.000	0.000	161.760	0.643	0.0	0.5	35.5
24/03/2002	2002	83	2002	73	74	74	887.6	120.7	94.8	4.380	7.290	0.000	167.234	1.729	0.0	0.6	21.3
23/03/2003	2003	82	2003	72	73	73	1126.5	153.2	84.1	5.447	0.000	0.000	159.389	0.000	0.0	0.5	29.3
22/03/2004	2004	82	2004	72	73	73	953.9	129.7	94.5	5.118	0.000	0.000	144.966	0.000	0.0	0.5	25.6
21/03/2005	2005	80	2005	70	71	71	1102.8	140.6	86.4	5.616	0.000	0.000	150.218	0.000	0.0	0.5	24.3
23/03/2006	2006	82	2006	72	73	73	858.2	116.7	96.2	3.876	21.407	6.943	183.174	7.691	0.0	0.5	31.4
22/03/2007	2007	81	2007	71	72	72	894.3	114.0	81.3	5.866	0.180	0.000	165.845	4.094	0.0	0.5	5.4
26/03/2008	2008	86	2008	76	77	77	1255.0	181.4	79.7	6.029	0.000	0.000	155.646	0.000	0.0	0.5	2.0
24/03/2009	2009	83	2009	73	74	74	1267.9	172.4	92.2	5.510	1.620	0.000	164.224	1.690	0.0	0.5	3.9
23/03/2010	2010	82	2010	72	73	73	1024.0	130.6	86.3	5.248	1.620	0.000	160.816	0.829	0.0	0.5	4.9
23/03/2011	2011	82	2011	72	73	73	1170.6	179.1	75.8	6.159	0.000	0.000	153.180	0.000	0.0	0.4	5.5
24/03/2012	2012	84	2012	74	75	75	1108.0	150.7	73.0	2.638	7.380	0.000	140.324	0.000	0.0	0.4	2.5
21/03/2013	2013	80	2013	70	71	71	1061.7	135.4	79.7	2.278	13.167	0.873	187.780	10.413	0.0	0.4	5.0
24/03/2014	2014	83	2014	73	74	74	1053.6	134.3	75.8	1.969	30.265	15.005	180.410	0.000	0.0	0.4	1.9
24/03/2015	2015	83	2015	73	74	74	1232.6	157.2	77.3	4.810	0.000	0.000	158.812	0.000	0.0	0.4	1.5
