# Supplementary material for: Simulations using APSIM suggest that Conservation Agriculture sustains protein yield under changing climate dynamics in Northern Mozambique
Source: BMC Plant Biol. 2025 Nov 13;25:1556. doi: 10.1186/s12870-025-07418-5 (PMC12613769; doi:10.1186/s12870-025-07418-5)
Supplement: Supplementary file 2 — Supplementary Material 2. [file 12870_2025_7418_MOESM2_ESM.zip › APSIM Output_08 Oct 2020/Maize-Cowpea-Pigeonpea Inter (Conservation 1 Degree and 10% Rainfall).csv]

ApsimVersion = 7.10 r4158
Title = Maize-Cowpea-Pigeonpea Inter (Conservation 1 Degree and 10% Rainfall)
Date	year	Day	year	paddock.cowpea.daysaftersowing	paddock.pigeonpea.daysaftersowing	paddock.maize.daysaftersowing	paddock.cowpea.biomass	paddock.pigeonpea.biomass	paddock.maize.biomass	paddock.cowpea.yield	paddock.pigeonpea.yield	paddock.maize.yield	surfaceom_wt	biom_n()	Rain	maizeStage	cowpeaStage	eo	infiltration	oc(1)	oc(2)	oc(3)	oc(4)	oc(5)	runoff	sws(1)	sws(2)	sws(3)	sws(4)	sws(5)	drain	dlt_fom_c_atm(1)	dlt_fom_c_atm(2)	dlt_fom_c_atm(3)	dlt_fom_c_atm(4)	dlt_fom_c_atm(5)	pigeonpeaStage
(dd/mm/yyyy)	(year)	(day)	(year)	(day)	(day)	(days)	(kg/ha)	(kg/ha)	(kg/ha)	(kg/ha)	(kg/ha)	(kg/ha)	(kg/ha)	(kg/ha)	(mm)	()	()	(mm)	(mm)	(%)	(%)	(%)	(%)	(%)	(mm)	(mm/mm)	(mm/mm)	(mm/mm)	(mm/mm)	(mm/mm)	(mm)	(kg/ha)	(kg/ha)	(kg/ha)	(kg/ha)	(kg/ha)	()
26/03/1997	1997	85	1997	75	76	76	815.7	1205.9	2955.4	326.3	174.3	334.4	0.0	169.7	0.000	start_grain_fill	harvest_ripe	4.898	0.000	1.346	1.098	0.667	0.339	0.200	0.000	0.281	0.284	0.289	0.295	0.299	0.000	2.4	0.9	0.1	0.0	0.0	start_grain_fill
17/04/1997	1997	107	1997	0	98	98	0.0	1827.4	3497.2	0.0	537.2	876.2	3.5	162.4	0.090	maturity	out	4.567	0.090	1.344	1.096	0.666	0.339	0.200	0.000	0.279	0.284	0.294	0.299	0.300	0.000	1.7	0.5	0.2	0.0	0.0	end_crop
19/04/1997	1997	109	1997	0	0	100	0.0	0.0	3497.2	0.0	0.0	876.2	61.7	163.1	0.000	harvest_ripe	out	4.882	0.000	1.344	1.096	0.666	0.339	0.200	0.000	0.268	0.277	0.290	0.297	0.300	0.000	3.9	3.4	2.6	0.0	0.0	out
21/03/1998	1998	80	1998	70	71	71	927.7	1145.8	3090.5	371.1	146.1	434.8	0.0	108.9	0.810	start_grain_fill	harvest_ripe	4.735	0.810	1.317	1.069	0.654	0.337	0.200	0.000	0.255	0.261	0.271	0.282	0.291	0.000	0.2	0.2	0.1	0.0	0.0	start_grain_fill
10/04/1998	1998	100	1998	0	91	91	0.0	1848.5	3578.1	0.0	514.1	922.5	4.3	104.6	0.540	harvest_ripe	out	4.512	0.540	1.314	1.067	0.654	0.337	0.200	0.000	0.296	0.295	0.283	0.272	0.277	0.000	0.2	0.2	0.2	0.0	0.0	maturity
12/04/1998	1998	102	1998	0	93	0	0.0	1848.5	0.0	0.0	514.1	0.0	2320.3	117.0	6.930	nocrop	out	4.385	6.930	1.318	1.067	0.654	0.337	0.200	0.000	0.299	0.298	0.288	0.275	0.277	0.000	0.3	8.3	11.0	11.8	10.6	end_crop
24/03/1999	1999	83	1999	73	74	74	883.0	1070.4	3168.2	353.2	163.8	438.5	0.0	95.2	7.920	start_grain_fill	harvest_ripe	4.888	7.920	1.291	1.046	0.642	0.335	0.200	0.000	0.324	0.319	0.311	0.310	0.310	8.684	0.3	0.3	0.1	0.0	0.0	start_grain_fill
14/04/1999	1999	104	1999	0	95	95	0.0	1586.5	3641.9	0.0	479.2	912.1	3.1	92.9	6.030	harvest_ripe	out	3.787	6.030	1.290	1.045	0.642	0.335	0.200	0.000	0.308	0.311	0.306	0.305	0.305	4.089	0.3	0.3	0.2	0.0	0.0	harvest_ripe
15/04/1999	1999	105	1999	0	96	0	0.0	1586.5	0.0	0.0	479.2	0.0	2576.6	98.1	4.320	nocrop	out	4.339	4.320	1.291	1.045	0.642	0.335	0.200	0.000	0.300	0.304	0.305	0.305	0.305	4.288	0.0	5.6	10.5	9.8	9.2	end_crop
22/03/2000	2000	82	2000	72	73	73	1222.2	1140.3	3495.1	488.9	145.4	466.4	0.0	89.5	2.430	start_grain_fill	harvest_ripe	3.588	2.430	1.273	1.026	0.632	0.332	0.200	0.000	0.320	0.316	0.311	0.311	0.311	9.474	0.3	0.3	0.2	0.0	0.0	start_grain_fill
12/04/2000	2000	103	2000	0	94	94	0.0	1842.9	4011.0	0.0	544.4	982.3	4.5	87.4	0.000	harvest_ripe	out	4.350	0.000	1.271	1.024	0.631	0.332	0.200	0.000	0.278	0.283	0.293	0.297	0.300	0.000	0.2	0.3	0.2	0.0	0.0	maturity
15/04/2000	2000	106	2000	0	97	0	0.0	1851.8	0.0	0.0	544.4	0.0	2842.6	96.0	0.000	nocrop	out	5.010	0.000	1.273	1.024	0.631	0.333	0.200	0.000	0.265	0.274	0.287	0.295	0.300	0.000	0.0	3.7	4.6	6.2	8.0	end_crop
25/03/2001	2001	84	2001	74	75	75	1043.4	1090.4	3576.1	417.4	148.3	482.4	0.0	91.9	0.000	start_grain_fill	harvest_ripe	5.807	0.000	1.259	1.006	0.621	0.330	0.200	0.000	0.290	0.294	0.300	0.300	0.301	0.643	0.2	0.2	0.1	0.0	0.0	start_grain_fill
15/04/2001	2001	105	2001	0	96	96	0.0	1742.9	4092.4	0.0	513.4	998.8	5.5	89.2	0.090	harvest_ripe	out	4.460	0.090	1.256	1.005	0.621	0.330	0.200	0.000	0.254	0.266	0.279	0.290	0.297	0.000	0.2	0.2	0.2	0.0	0.0	maturity
17/04/2001	2001	107	2001	0	98	0	0.0	1742.9	0.0	0.0	513.4	0.0	2889.9	97.4	19.080	nocrop	out	4.284	18.587	1.259	1.005	0.621	0.330	0.200	0.493	0.333	0.315	0.302	0.299	0.298	0.000	0.0	4.6	6.6	8.4	10.2	end_crop
24/03/2002	2002	83	2002	73	74	74	659.6	887.6	2945.1	263.9	120.7	398.3	0.0	94.8	7.290	start_grain_fill	harvest_ripe	4.380	7.290	1.244	0.988	0.611	0.328	0.200	0.000	0.303	0.304	0.302	0.302	0.302	1.729	0.2	0.2	0.1	0.0	0.0	start_grain_fill
14/04/2002	2002	104	2002	0	95	95	0.0	1455.2	3395.1	0.0	428.8	848.3	2.4	91.2	2.700	harvest_ripe	out	3.732	2.700	1.241	0.986	0.610	0.328	0.200	0.000	0.290	0.292	0.294	0.298	0.300	0.000	0.2	0.2	0.1	0.0	0.0	maturity
16/04/2002	2002	106	2002	0	97	0	0.0	1455.2	0.0	0.0	428.8	0.0	2364.2	97.6	0.000	nocrop	out	5.425	0.000	1.243	0.987	0.611	0.328	0.200	0.000	0.271	0.280	0.291	0.297	0.300	0.000	0.0	3.6	4.4	5.2	8.7	end_crop
23/03/2003	2003	82	2003	72	73	73	1177.0	1126.5	3550.2	470.8	153.2	489.7	0.0	84.1	0.000	start_grain_fill	harvest_ripe	5.447	0.000	1.223	0.969	0.601	0.326	0.200	0.000	0.296	0.299	0.300	0.297	0.290	0.000	0.2	0.2	0.1	0.0	0.0	start_grain_fill
12/04/2003	2003	102	2003	0	93	93	0.0	1726.5	4047.5	0.0	492.9	987.1	5.5	82.0	0.000	harvest_ripe	out	4.907	0.000	1.221	0.968	0.601	0.326	0.200	0.000	0.260	0.271	0.285	0.294	0.299	0.000	0.2	0.2	0.2	0.0	0.0	maturity
14/04/2003	2003	104	2003	0	95	0	0.0	1726.5	0.0	0.0	492.9	0.0	2967.5	87.4	0.000	nocrop	out	6.497	0.000	1.222	0.968	0.601	0.326	0.200	0.000	0.255	0.267	0.280	0.291	0.298	0.000	1.8	3.6	4.5	6.5	9.3	end_crop
22/03/2004	2004	82	2004	72	73	73	676.1	953.9	3088.2	270.5	129.7	407.5	0.0	94.5	0.000	start_grain_fill	harvest_ripe	5.118	0.000	1.212	0.952	0.591	0.324	0.200	0.000	0.259	0.269	0.282	0.291	0.298	0.000	0.3	0.2	0.1	0.0	0.0	start_grain_fill
12/04/2004	2004	103	2004	0	94	94	0.0	1557.3	3551.4	0.0	459.6	870.7	5.1	90.9	1.440	harvest_ripe	out	3.286	1.440	1.210	0.951	0.591	0.324	0.200	0.000	0.299	0.302	0.303	0.304	0.304	3.394	0.2	0.2	0.1	0.0	0.0	maturity
14/04/2004	2004	105	2004	0	96	0	0.0	1557.3	0.0	0.0	459.6	0.0	2499.3	97.7	2.970	nocrop	out	3.599	2.970	1.212	0.951	0.591	0.324	0.200	0.000	0.295	0.298	0.301	0.301	0.301	0.924	0.0	3.8	4.6	6.1	9.5	end_crop
21/03/2005	2005	80	2005	70	71	71	1047.2	1102.8	3183.8	418.9	140.6	414.4	0.0	86.4	0.000	start_grain_fill	maturity	5.616	0.000	1.194	0.935	0.583	0.322	0.200	0.000	0.291	0.293	0.292	0.284	0.288	0.000	0.2	0.2	0.1	0.0	0.0	start_grain_fill
10/04/2005	2005	100	2005	0	91	91	0.0	1897.0	3674.6	0.0	525.3	905.2	5.8	83.4	0.000	harvest_ripe	out	5.868	0.000	1.192	0.934	0.582	0.322	0.200	0.000	0.190	0.229	0.242	0.255	0.266	0.000	0.1	0.2	0.2	0.0	0.0	maturity
12/04/2005	2005	102	2005	0	93	0	0.0	1897.0	0.0	0.0	525.3	0.0	2666.6	89.6	0.810	nocrop	out	4.758	0.810	1.193	0.934	0.582	0.322	0.200	0.000	0.183	0.224	0.239	0.254	0.264	0.000	0.6	3.6	4.7	7.4	12.0	end_crop
23/03/2006	2006	82	2006	72	73	73	846.1	858.2	3114.4	338.4	116.7	419.8	0.0	96.2	28.350	start_grain_fill	maturity	3.876	21.407	1.189	0.921	0.574	0.321	0.200	6.943	0.367	0.318	0.310	0.309	0.309	7.691	0.2	0.2	0.1	0.0	0.0	start_grain_fill
13/04/2006	2006	103	2006	0	94	94	0.0	1354.8	3584.3	0.0	399.1	889.7	2.9	92.4	16.920	harvest_ripe	out	3.163	14.137	1.186	0.920	0.573	0.321	0.200	2.783	0.328	0.317	0.310	0.309	0.307	6.560	0.2	0.2	0.1	0.0	0.0	maturity
15/04/2006	2006	105	2006	0	96	0	0.0	1354.8	0.0	0.0	399.1	0.0	2555.2	98.3	0.270	nocrop	out	4.674	0.270	1.188	0.920	0.573	0.321	0.200	0.000	0.298	0.301	0.307	0.308	0.308	7.545	0.0	3.8	5.2	6.4	8.4	end_crop
22/03/2007	2007	81	2007	71	72	72	567.8	894.3	2852.0	227.1	114.0	387.9	0.0	81.3	0.180	start_grain_fill	maturity	5.866	0.180	1.170	0.905	0.565	0.319	0.200	0.000	0.293	0.296	0.302	0.303	0.305	4.094	0.2	0.2	0.1	0.0	0.0	start_grain_fill
13/04/2007	2007	103	2007	0	94	94	0.0	1345.0	3337.3	0.0	386.9	873.2	3.8	78.0	0.000	harvest_ripe	out	3.901	0.000	1.168	0.904	0.565	0.319	0.200	0.000	0.291	0.294	0.300	0.302	0.303	2.257	0.1	0.2	0.1	0.0	0.0	harvest_ripe
14/04/2007	2007	104	2007	0	95	0	0.0	1345.0	0.0	0.0	386.9	0.0	2379.4	80.4	0.000	nocrop	out	5.392	0.000	1.169	0.904	0.565	0.319	0.200	0.000	0.284	0.289	0.299	0.300	0.301	0.637	0.0	2.5	2.9	2.8	4.7	end_crop
26/03/2008	2008	86	2008	76	77	77	1004.0	1255.0	3574.1	401.6	181.4	475.0	0.0	79.7	0.000	start_grain_fill	harvest_ripe	6.029	0.000	1.153	0.889	0.557	0.317	0.200	0.000	0.285	0.288	0.293	0.296	0.299	0.000	0.2	0.2	0.1	0.0	0.1	start_grain_fill
15/04/2008	2008	106	2008	0	97	97	0.0	1564.2	4042.0	0.0	464.0	942.9	13.1	77.0	0.000	harvest_ripe	out	5.728	0.000	1.151	0.888	0.556	0.317	0.200	0.000	0.260	0.266	0.261	0.266	0.274	0.000	0.2	0.2	0.2	0.0	0.0	maturity
17/04/2008	2008	108	2008	0	99	0	0.0	1564.2	0.0	0.0	464.0	0.0	3005.2	79.0	23.580	nocrop	out	5.373	23.580	1.152	0.888	0.556	0.317	0.200	0.000	0.325	0.299	0.277	0.267	0.273	0.000	0.0	1.0	0.8	0.5	1.0	end_crop
24/03/2009	2009	83	2009	73	74	74	1297.6	1267.9	3388.1	518.8	172.4	471.5	0.0	92.2	1.620	start_grain_fill	harvest_ripe	5.510	1.620	1.141	0.874	0.549	0.316	0.201	0.000	0.295	0.298	0.301	0.301	0.302	1.690	0.3	0.3	0.1	0.1	0.2	start_grain_fill
13/04/2009	2009	103	2009	0	94	94	0.0	1735.0	3876.3	0.0	530.9	959.6	5.7	89.1	0.000	harvest_ripe	out	5.760	0.000	1.140	0.873	0.548	0.316	0.201	0.000	0.282	0.287	0.297	0.300	0.300	0.000	0.2	0.3	0.2	0.1	0.1	end_grain_fill
17/04/2009	2009	107	2009	0	98	0	0.0	1739.7	0.0	0.0	530.9	0.0	2773.3	93.9	0.000	nocrop	out	5.296	0.000	1.141	0.873	0.549	0.316	0.201	0.000	0.268	0.277	0.290	0.298	0.300	0.000	0.0	2.0	2.4	2.1	2.8	end_crop
23/03/2010	2010	82	2010	72	73	73	1108.9	1024.0	3222.4	443.6	130.6	424.9	0.0	86.3	1.620	start_grain_fill	harvest_ripe	5.248	1.620	1.128	0.859	0.541	0.314	0.200	0.000	0.290	0.293	0.299	0.300	0.301	0.829	0.3	0.2	0.1	0.0	0.0	start_grain_fill
12/04/2010	2010	102	2010	0	93	93	0.0	1588.8	3686.6	0.0	457.9	889.1	5.5	82.9	0.000	harvest_ripe	out	5.747	0.000	1.126	0.858	0.540	0.314	0.200	0.000	0.280	0.285	0.296	0.300	0.300	0.040	0.2	0.3	0.2	0.0	0.0	maturity
15/04/2010	2010	105	2010	0	96	0	0.0	1592.5	0.0	0.0	457.9	0.0	2659.7	87.6	0.720	nocrop	out	5.237	0.720	1.127	0.858	0.540	0.314	0.201	0.000	0.286	0.289	0.295	0.299	0.300	0.000	0.0	2.3	2.5	2.4	4.3	end_crop
23/03/2011	2011	82	2011	72	73	73	851.0	1170.6	2967.4	340.4	179.1	418.9	0.0	75.8	0.000	start_grain_fill	harvest_ripe	6.159	0.000	1.109	0.844	0.533	0.312	0.200	0.000	0.274	0.281	0.293	0.298	0.300	0.000	0.3	0.2	0.1	0.0	0.0	start_grain_fill
12/04/2011	2011	102	2011	0	93	93	0.0	1523.8	3407.5	0.0	452.2	858.9	4.1	73.4	0.000	harvest_ripe	out	6.135	0.000	1.108	0.844	0.532	0.312	0.200	0.000	0.297	0.300	0.306	0.308	0.309	8.208	0.2	0.2	0.2	0.0	0.0	harvest_ripe
13/04/2011	2011	103	2011	0	94	0	0.0	1523.8	0.0	0.0	452.2	0.0	2487.2	75.4	0.090	nocrop	out	5.972	0.090	1.108	0.844	0.532	0.312	0.200	0.000	0.290	0.294	0.301	0.303	0.304	3.704	0.0	2.5	3.0	2.9	4.9	end_crop
24/03/2012	2012	84	2012	74	75	75	1219.9	1108.0	3431.7	488.0	150.7	457.7	0.0	73.0	7.380	start_grain_fill	harvest_ripe	2.638	7.380	1.095	0.830	0.525	0.311	0.200	0.000	0.273	0.274	0.272	0.282	0.291	0.000	0.2	0.2	0.1	0.0	0.0	start_grain_fill
13/04/2012	2012	104	2012	0	95	95	0.0	1414.6	3888.2	0.0	420.3	914.2	5.6	70.8	0.090	harvest_ripe	out	4.829	0.090	1.093	0.829	0.525	0.310	0.200	0.000	0.328	0.319	0.310	0.308	0.306	5.427	0.2	0.2	0.1	0.0	0.0	maturity
16/04/2012	2012	107	2012	0	98	0	0.0	1417.0	0.0	0.0	420.3	0.0	2893.9	73.1	2.700	nocrop	out	5.115	2.700	1.094	0.829	0.525	0.310	0.200	0.000	0.294	0.297	0.301	0.302	0.302	2.213	0.0	1.2	1.3	1.1	1.7	end_crop
21/03/2013	2013	80	2013	70	71	71	842.6	1061.7	2915.9	337.0	135.4	375.4	0.0	79.7	14.040	start_grain_fill	harvest_ripe	2.278	13.167	1.084	0.817	0.518	0.309	0.201	0.873	0.372	0.322	0.314	0.313	0.312	10.413	0.2	0.2	0.1	0.1	0.1	start_grain_fill
10/04/2013	2013	100	2013	0	91	91	0.0	1546.5	3333.3	0.0	446.2	792.7	4.9	76.4	0.630	harvest_ripe	out	5.731	0.630	1.082	0.817	0.518	0.309	0.200	0.000	0.299	0.302	0.304	0.304	0.303	2.877	0.2	0.2	0.2	0.1	0.1	maturity
13/04/2013	2013	103	2013	0	94	0	0.0	1548.3	0.0	0.0	446.2	0.0	2423.8	80.8	8.370	nocrop	out	4.843	8.370	1.083	0.817	0.518	0.309	0.201	0.000	0.300	0.304	0.303	0.303	0.303	2.329	0.0	2.3	2.6	2.5	4.4	end_crop
24/03/2014	2014	83	2014	73	74	74	733.6	1053.6	2659.2	293.4	134.3	368.7	0.0	75.8	45.270	start_grain_fill	harvest_ripe	1.969	30.265	1.070	0.805	0.512	0.308	0.201	15.005	0.451	0.314	0.301	0.296	0.296	0.000	0.1	0.2	0.1	0.1	0.1	start_grain_fill
13/04/2014	2014	103	2014	0	94	94	0.0	1281.8	3033.6	0.0	381.3	743.1	3.4	73.1	0.000	harvest_ripe	out	5.944	0.000	1.069	0.804	0.511	0.308	0.200	0.000	0.286	0.289	0.292	0.293	0.297	0.000	0.2	0.2	0.1	0.0	0.0	end_grain_fill
17/04/2014	2014	107	2014	0	98	0	0.0	1286.9	0.0	0.0	381.3	0.0	2154.6	75.8	0.000	nocrop	out	5.912	0.000	1.070	0.804	0.511	0.308	0.200	0.000	0.264	0.274	0.285	0.292	0.297	0.000	0.0	0.8	0.7	0.5	0.9	end_crop
24/03/2015	2015	83	2015	73	74	74	784.6	1232.6	3262.2	313.8	157.2	420.7	0.0	77.3	0.000	start_grain_fill	maturity	4.810	0.000	1.058	0.793	0.505	0.307	0.201	0.000	0.296	0.299	0.299	0.292	0.295	0.000	0.3	0.2	0.1	0.1	0.1	start_grain_fill
14/04/2015	2015	104	2015	0	95	95	0.0	1689.9	3736.8	0.0	502.2	895.4	7.5	74.2	5.040	harvest_ripe	out	5.273	5.040	1.056	0.793	0.505	0.307	0.201	0.000	0.280	0.278	0.264	0.269	0.277	0.000	0.2	0.3	0.2	0.1	0.1	maturity
18/04/2015	2015	108	2015	0	99	0	0.0	1694.2	0.0	0.0	502.2	0.0	2718.2	76.3	0.270	nocrop	out	5.400	0.270	1.058	0.793	0.505	0.307	0.201	0.000	0.245	0.261	0.265	0.270	0.276	0.000	0.0	0.7	0.5	0.3	0.6	end_crop
