# Supplementary material for: Simulations using APSIM suggest that Conservation Agriculture sustains protein yield under changing climate dynamics in Northern Mozambique
Source: BMC Plant Biol. 2025 Nov 13;25:1556. doi: 10.1186/s12870-025-07418-5 (PMC12613769; doi:10.1186/s12870-025-07418-5)
Supplement: Supplementary file 2 — Supplementary Material 2. [file 12870_2025_7418_MOESM2_ESM.zip › APSIM Output_08 Oct 2020/Maize-Cowpea-Pigeonpea Inter (Conservation 1 Degree and 10% Rainfall).out]

ApsimVersion = 7.10 r4158
Title = Maize-Cowpea-Pigeonpea Inter (Conservation 1 Degree and 10% Rainfall)
           Date           year            Day           year paddock.cowpea.daysaftersowing paddock.pigeonpea.daysaftersowing paddock.maize.daysaftersowing paddock.cowpea.biomass paddock.pigeonpea.biomass paddock.maize.biomass paddock.cowpea.yield paddock.pigeonpea.yield paddock.maize.yield   surfaceom_wt       biom_n()           Rain       maizeStage    cowpeaStage             eo   infiltration          oc(1)          oc(2)          oc(3)          oc(4)          oc(5)         runoff         sws(1)         sws(2)         sws(3)         sws(4)         sws(5)          drain dlt_fom_c_atm(1) dlt_fom_c_atm(2) dlt_fom_c_atm(3) dlt_fom_c_atm(4) dlt_fom_c_atm(5)   pigeonpeaStage
   (dd/mm/yyyy)         (year)          (day)         (year)                          (day)                             (day)                        (days)                (kg/ha)                   (kg/ha)               (kg/ha)              (kg/ha)                 (kg/ha)             (kg/ha)        (kg/ha)        (kg/ha)           (mm)               ()             ()           (mm)           (mm)            (%)            (%)            (%)            (%)            (%)           (mm)        (mm/mm)        (mm/mm)        (mm/mm)        (mm/mm)        (mm/mm)           (mm)          (kg/ha)          (kg/ha)          (kg/ha)          (kg/ha)          (kg/ha)               ()
     26/03/1997           1997             85           1997                             75                                76                            76                  815.7                    1205.9                2955.4                326.3                   174.3               334.4            0.0          169.7          0.000 start_grain_fill   harvest_ripe          4.898          0.000          1.346          1.098          0.667          0.339          0.200          0.000          0.281          0.284          0.289          0.295          0.299          0.000              2.4              0.9              0.1              0.0              0.0 start_grain_fill
     17/04/1997           1997            107           1997                              0                                98                            98                    0.0                    1827.4                3497.2                  0.0                   537.2               876.2            3.5          162.4          0.090         maturity            out          4.567          0.090          1.344          1.096          0.666          0.339          0.200          0.000          0.279          0.284          0.294          0.299          0.300          0.000              1.7              0.5              0.2              0.0              0.0         end_crop
     19/04/1997           1997            109           1997                              0                                 0                           100                    0.0                       0.0                3497.2                  0.0                     0.0               876.2           61.7          163.1          0.000     harvest_ripe            out          4.882          0.000          1.344          1.096          0.666          0.339          0.200          0.000          0.268          0.277          0.290          0.297          0.300          0.000              3.9              3.4              2.6              0.0              0.0              out
     21/03/1998           1998             80           1998                             70                                71                            71                  927.7                    1145.8                3090.5                371.1                   146.1               434.8            0.0          108.9          0.810 start_grain_fill   harvest_ripe          4.735          0.810          1.317          1.069          0.654          0.337          0.200          0.000          0.255          0.261          0.271          0.282          0.291          0.000              0.2              0.2              0.1              0.0              0.0 start_grain_fill
     10/04/1998           1998            100           1998                              0                                91                            91                    0.0                    1848.5                3578.1                  0.0                   514.1               922.5            4.3          104.6          0.540     harvest_ripe            out          4.512          0.540          1.314          1.067          0.654          0.337          0.200          0.000          0.296          0.295          0.283          0.272          0.277          0.000              0.2              0.2              0.2              0.0              0.0         maturity
     12/04/1998           1998            102           1998                              0                                93                             0                    0.0                    1848.5                   0.0                  0.0                   514.1                 0.0         2320.3          117.0          6.930           nocrop            out          4.385          6.930          1.318          1.067          0.654          0.337          0.200          0.000          0.299          0.298          0.288          0.275          0.277          0.000              0.3              8.3             11.0             11.8             10.6         end_crop
     24/03/1999           1999             83           1999                             73                                74                            74                  883.0                    1070.4                3168.2                353.2                   163.8               438.5            0.0           95.2          7.920 start_grain_fill   harvest_ripe          4.888          7.920          1.291          1.046          0.642          0.335          0.200          0.000          0.324          0.319          0.311          0.310          0.310          8.684              0.3              0.3              0.1              0.0              0.0 start_grain_fill
     14/04/1999           1999            104           1999                              0                                95                            95                    0.0                    1586.5                3641.9                  0.0                   479.2               912.1            3.1           92.9          6.030     harvest_ripe            out          3.787          6.030          1.290          1.045          0.642          0.335          0.200          0.000          0.308          0.311          0.306          0.305          0.305          4.089              0.3              0.3              0.2              0.0              0.0     harvest_ripe
     15/04/1999           1999            105           1999                              0                                96                             0                    0.0                    1586.5                   0.0                  0.0                   479.2                 0.0         2576.6           98.1          4.320           nocrop            out          4.339          4.320          1.291          1.045          0.642          0.335          0.200          0.000          0.300          0.304          0.305          0.305          0.305          4.288              0.0              5.6             10.5              9.8              9.2         end_crop
     22/03/2000           2000             82           2000                             72                                73                            73                 1222.2                    1140.3                3495.1                488.9                   145.4               466.4            0.0           89.5          2.430 start_grain_fill   harvest_ripe          3.588          2.430          1.273          1.026          0.632          0.332          0.200          0.000          0.320          0.316          0.311          0.311          0.311          9.474              0.3              0.3              0.2              0.0              0.0 start_grain_fill
     12/04/2000           2000            103           2000                              0                                94                            94                    0.0                    1842.9                4011.0                  0.0                   544.4               982.3            4.5           87.4          0.000     harvest_ripe            out          4.350          0.000          1.271          1.024          0.631          0.332          0.200          0.000          0.278          0.283          0.293          0.297          0.300          0.000              0.2              0.3              0.2              0.0              0.0         maturity
     15/04/2000           2000            106           2000                              0                                97                             0                    0.0                    1851.8                   0.0                  0.0                   544.4                 0.0         2842.6           96.0          0.000           nocrop            out          5.010          0.000          1.273          1.024          0.631          0.333          0.200          0.000          0.265          0.274          0.287          0.295          0.300          0.000              0.0              3.7              4.6              6.2              8.0         end_crop
     25/03/2001           2001             84           2001                             74                                75                            75                 1043.4                    1090.4                3576.1                417.4                   148.3               482.4            0.0           91.9          0.000 start_grain_fill   harvest_ripe          5.807          0.000          1.259          1.006          0.621          0.330          0.200          0.000          0.290          0.294          0.300          0.300          0.301          0.643              0.2              0.2              0.1              0.0              0.0 start_grain_fill
     15/04/2001           2001            105           2001                              0                                96                            96                    0.0                    1742.9                4092.4                  0.0                   513.4               998.8            5.5           89.2          0.090     harvest_ripe            out          4.460          0.090          1.256          1.005          0.621          0.330          0.200          0.000          0.254          0.266          0.279          0.290          0.297          0.000              0.2              0.2              0.2              0.0              0.0         maturity
     17/04/2001           2001            107           2001                              0                                98                             0                    0.0                    1742.9                   0.0                  0.0                   513.4                 0.0         2889.9           97.4         19.080           nocrop            out          4.284         18.587          1.259          1.005          0.621          0.330          0.200          0.493          0.333          0.315          0.302          0.299          0.298          0.000              0.0              4.6              6.6              8.4             10.2         end_crop
     24/03/2002           2002             83           2002                             73                                74                            74                  659.6                     887.6                2945.1                263.9                   120.7               398.3            0.0           94.8          7.290 start_grain_fill   harvest_ripe          4.380          7.290          1.244          0.988          0.611          0.328          0.200          0.000          0.303          0.304          0.302          0.302          0.302          1.729              0.2              0.2              0.1              0.0              0.0 start_grain_fill
     14/04/2002           2002            104           2002                              0                                95                            95                    0.0                    1455.2                3395.1                  0.0                   428.8               848.3            2.4           91.2          2.700     harvest_ripe            out          3.732          2.700          1.241          0.986          0.610          0.328          0.200          0.000          0.290          0.292          0.294          0.298          0.300          0.000              0.2              0.2              0.1              0.0              0.0         maturity
     16/04/2002           2002            106           2002                              0                                97                             0                    0.0                    1455.2                   0.0                  0.0                   428.8                 0.0         2364.2           97.6          0.000           nocrop            out          5.425          0.000          1.243          0.987          0.611          0.328          0.200          0.000          0.271          0.280          0.291          0.297          0.300          0.000              0.0              3.6              4.4              5.2              8.7         end_crop
     23/03/2003           2003             82           2003                             72                                73                            73                 1177.0                    1126.5                3550.2                470.8                   153.2               489.7            0.0           84.1          0.000 start_grain_fill   harvest_ripe          5.447          0.000          1.223          0.969          0.601          0.326          0.200          0.000          0.296          0.299          0.300          0.297          0.290          0.000              0.2              0.2              0.1              0.0              0.0 start_grain_fill
     12/04/2003           2003            102           2003                              0                                93                            93                    0.0                    1726.5                4047.5                  0.0                   492.9               987.1            5.5           82.0          0.000     harvest_ripe            out          4.907          0.000          1.221          0.968          0.601          0.326          0.200          0.000          0.260          0.271          0.285          0.294          0.299          0.000              0.2              0.2              0.2              0.0              0.0         maturity
     14/04/2003           2003            104           2003                              0                                95                             0                    0.0                    1726.5                   0.0                  0.0                   492.9                 0.0         2967.5           87.4          0.000           nocrop            out          6.497          0.000          1.222          0.968          0.601          0.326          0.200          0.000          0.255          0.267          0.280          0.291          0.298          0.000              1.8              3.6              4.5              6.5              9.3         end_crop
     22/03/2004           2004             82           2004                             72                                73                            73                  676.1                     953.9                3088.2                270.5                   129.7               407.5            0.0           94.5          0.000 start_grain_fill   harvest_ripe          5.118          0.000          1.212          0.952          0.591          0.324          0.200          0.000          0.259          0.269          0.282          0.291          0.298          0.000              0.3              0.2              0.1              0.0              0.0 start_grain_fill
     12/04/2004           2004            103           2004                              0                                94                            94                    0.0                    1557.3                3551.4                  0.0                   459.6               870.7            5.1           90.9          1.440     harvest_ripe            out          3.286          1.440          1.210          0.951          0.591          0.324          0.200          0.000          0.299          0.302          0.303          0.304          0.304          3.394              0.2              0.2              0.1              0.0              0.0         maturity
     14/04/2004           2004            105           2004                              0                                96                             0                    0.0                    1557.3                   0.0                  0.0                   459.6                 0.0         2499.3           97.7          2.970           nocrop            out          3.599          2.970          1.212          0.951          0.591          0.324          0.200          0.000          0.295          0.298          0.301          0.301          0.301          0.924              0.0              3.8              4.6              6.1              9.5         end_crop
     21/03/2005           2005             80           2005                             70                                71                            71                 1047.2                    1102.8                3183.8                418.9                   140.6               414.4            0.0           86.4          0.000 start_grain_fill       maturity          5.616          0.000          1.194          0.935          0.583          0.322          0.200          0.000          0.291          0.293          0.292          0.284          0.288          0.000              0.2              0.2              0.1              0.0              0.0 start_grain_fill
     10/04/2005           2005            100           2005                              0                                91                            91                    0.0                    1897.0                3674.6                  0.0                   525.3               905.2            5.8           83.4          0.000     harvest_ripe            out          5.868          0.000          1.192          0.934          0.582          0.322          0.200          0.000          0.190          0.229          0.242          0.255          0.266          0.000              0.1              0.2              0.2              0.0              0.0         maturity
     12/04/2005           2005            102           2005                              0                                93                             0                    0.0                    1897.0                   0.0                  0.0                   525.3                 0.0         2666.6           89.6          0.810           nocrop            out          4.758          0.810          1.193          0.934          0.582          0.322          0.200          0.000          0.183          0.224          0.239          0.254          0.264          0.000              0.6              3.6              4.7              7.4             12.0         end_crop
     23/03/2006           2006             82           2006                             72                                73                            73                  846.1                     858.2                3114.4                338.4                   116.7               419.8            0.0           96.2         28.350 start_grain_fill       maturity          3.876         21.407          1.189          0.921          0.574          0.321          0.200          6.943          0.367          0.318          0.310          0.309          0.309          7.691              0.2              0.2              0.1              0.0              0.0 start_grain_fill
     13/04/2006           2006            103           2006                              0                                94                            94                    0.0                    1354.8                3584.3                  0.0                   399.1               889.7            2.9           92.4         16.920     harvest_ripe            out          3.163         14.137          1.186          0.920          0.573          0.321          0.200          2.783          0.328          0.317          0.310          0.309          0.307          6.560              0.2              0.2              0.1              0.0              0.0         maturity
     15/04/2006           2006            105           2006                              0                                96                             0                    0.0                    1354.8                   0.0                  0.0                   399.1                 0.0         2555.2           98.3          0.270           nocrop            out          4.674          0.270          1.188          0.920          0.573          0.321          0.200          0.000          0.298          0.301          0.307          0.308          0.308          7.545              0.0              3.8              5.2              6.4              8.4         end_crop
     22/03/2007           2007             81           2007                             71                                72                            72                  567.8                     894.3                2852.0                227.1                   114.0               387.9            0.0           81.3          0.180 start_grain_fill       maturity          5.866          0.180          1.170          0.905          0.565          0.319          0.200          0.000          0.293          0.296          0.302          0.303          0.305          4.094              0.2              0.2              0.1              0.0              0.0 start_grain_fill
     13/04/2007           2007            103           2007                              0                                94                            94                    0.0                    1345.0                3337.3                  0.0                   386.9               873.2            3.8           78.0          0.000     harvest_ripe            out          3.901          0.000          1.168          0.904          0.565          0.319          0.200          0.000          0.291          0.294          0.300          0.302          0.303          2.257              0.1              0.2              0.1              0.0              0.0     harvest_ripe
     14/04/2007           2007            104           2007                              0                                95                             0                    0.0                    1345.0                   0.0                  0.0                   386.9                 0.0         2379.4           80.4          0.000           nocrop            out          5.392          0.000          1.169          0.904          0.565          0.319          0.200          0.000          0.284          0.289          0.299          0.300          0.301          0.637              0.0              2.5              2.9              2.8              4.7         end_crop
     26/03/2008           2008             86           2008                             76                                77                            77                 1004.0                    1255.0                3574.1                401.6                   181.4               475.0            0.0           79.7          0.000 start_grain_fill   harvest_ripe          6.029          0.000          1.153          0.889          0.557          0.317          0.200          0.000          0.285          0.288          0.293          0.296          0.299          0.000              0.2              0.2              0.1              0.0              0.1 start_grain_fill
     15/04/2008           2008            106           2008                              0                                97                            97                    0.0                    1564.2                4042.0                  0.0                   464.0               942.9           13.1           77.0          0.000     harvest_ripe            out          5.728          0.000          1.151          0.888          0.556          0.317          0.200          0.000          0.260          0.266          0.261          0.266          0.274          0.000              0.2              0.2              0.2              0.0              0.0         maturity
     17/04/2008           2008            108           2008                              0                                99                             0                    0.0                    1564.2                   0.0                  0.0                   464.0                 0.0         3005.2           79.0         23.580           nocrop            out          5.373         23.580          1.152          0.888          0.556          0.317          0.200          0.000          0.325          0.299          0.277          0.267          0.273          0.000              0.0              1.0              0.8              0.5              1.0         end_crop
     24/03/2009           2009             83           2009                             73                                74                            74                 1297.6                    1267.9                3388.1                518.8                   172.4               471.5            0.0           92.2          1.620 start_grain_fill   harvest_ripe          5.510          1.620          1.141          0.874          0.549          0.316          0.201          0.000          0.295          0.298          0.301          0.301          0.302          1.690              0.3              0.3              0.1              0.1              0.2 start_grain_fill
     13/04/2009           2009            103           2009                              0                                94                            94                    0.0                    1735.0                3876.3                  0.0                   530.9               959.6            5.7           89.1          0.000     harvest_ripe            out          5.760          0.000          1.140          0.873          0.548          0.316          0.201          0.000          0.282          0.287          0.297          0.300          0.300          0.000              0.2              0.3              0.2              0.1              0.1   end_grain_fill
     17/04/2009           2009            107           2009                              0                                98                             0                    0.0                    1739.7                   0.0                  0.0                   530.9                 0.0         2773.3           93.9          0.000           nocrop            out          5.296          0.000          1.141          0.873          0.549          0.316          0.201          0.000          0.268          0.277          0.290          0.298          0.300          0.000              0.0              2.0              2.4              2.1              2.8         end_crop
     23/03/2010           2010             82           2010                             72                                73                            73                 1108.9                    1024.0                3222.4                443.6                   130.6               424.9            0.0           86.3          1.620 start_grain_fill   harvest_ripe          5.248          1.620          1.128          0.859          0.541          0.314          0.200          0.000          0.290          0.293          0.299          0.300          0.301          0.829              0.3              0.2              0.1              0.0              0.0 start_grain_fill
     12/04/2010           2010            102           2010                              0                                93                            93                    0.0                    1588.8                3686.6                  0.0                   457.9               889.1            5.5           82.9          0.000     harvest_ripe            out          5.747          0.000          1.126          0.858          0.540          0.314          0.200          0.000          0.280          0.285          0.296          0.300          0.300          0.040              0.2              0.3              0.2              0.0              0.0         maturity
     15/04/2010           2010            105           2010                              0                                96                             0                    0.0                    1592.5                   0.0                  0.0                   457.9                 0.0         2659.7           87.6          0.720           nocrop            out          5.237          0.720          1.127          0.858          0.540          0.314          0.201          0.000          0.286          0.289          0.295          0.299          0.300          0.000              0.0              2.3              2.5              2.4              4.3         end_crop
     23/03/2011           2011             82           2011                             72                                73                            73                  851.0                    1170.6                2967.4                340.4                   179.1               418.9            0.0           75.8          0.000 start_grain_fill   harvest_ripe          6.159          0.000          1.109          0.844          0.533          0.312          0.200          0.000          0.274          0.281          0.293          0.298          0.300          0.000              0.3              0.2              0.1              0.0              0.0 start_grain_fill
     12/04/2011           2011            102           2011                              0                                93                            93                    0.0                    1523.8                3407.5                  0.0                   452.2               858.9            4.1           73.4          0.000     harvest_ripe            out          6.135          0.000          1.108          0.844          0.532          0.312          0.200          0.000          0.297          0.300          0.306          0.308          0.309          8.208              0.2              0.2              0.2              0.0              0.0     harvest_ripe
     13/04/2011           2011            103           2011                              0                                94                             0                    0.0                    1523.8                   0.0                  0.0                   452.2                 0.0         2487.2           75.4          0.090           nocrop            out          5.972          0.090          1.108          0.844          0.532          0.312          0.200          0.000          0.290          0.294          0.301          0.303          0.304          3.704              0.0              2.5              3.0              2.9              4.9         end_crop
     24/03/2012           2012             84           2012                             74                                75                            75                 1219.9                    1108.0                3431.7                488.0                   150.7               457.7            0.0           73.0          7.380 start_grain_fill   harvest_ripe          2.638          7.380          1.095          0.830          0.525          0.311          0.200          0.000          0.273          0.274          0.272          0.282          0.291          0.000              0.2              0.2              0.1              0.0              0.0 start_grain_fill
     13/04/2012           2012            104           2012                              0                                95                            95                    0.0                    1414.6                3888.2                  0.0                   420.3               914.2            5.6           70.8          0.090     harvest_ripe            out          4.829          0.090          1.093          0.829          0.525          0.310          0.200          0.000          0.328          0.319          0.310          0.308          0.306          5.427              0.2              0.2              0.1              0.0              0.0         maturity
     16/04/2012           2012            107           2012                              0                                98                             0                    0.0                    1417.0                   0.0                  0.0                   420.3                 0.0         2893.9           73.1          2.700           nocrop            out          5.115          2.700          1.094          0.829          0.525          0.310          0.200          0.000          0.294          0.297          0.301          0.302          0.302          2.213              0.0              1.2              1.3              1.1              1.7         end_crop
     21/03/2013           2013             80           2013                             70                                71                            71                  842.6                    1061.7                2915.9                337.0                   135.4               375.4            0.0           79.7         14.040 start_grain_fill   harvest_ripe          2.278         13.167          1.084          0.817          0.518          0.309          0.201          0.873          0.372          0.322          0.314          0.313          0.312         10.413              0.2              0.2              0.1              0.1              0.1 start_grain_fill
     10/04/2013           2013            100           2013                              0                                91                            91                    0.0                    1546.5                3333.3                  0.0                   446.2               792.7            4.9           76.4          0.630     harvest_ripe            out          5.731          0.630          1.082          0.817          0.518          0.309          0.200          0.000          0.299          0.302          0.304          0.304          0.303          2.877              0.2              0.2              0.2              0.1              0.1         maturity
     13/04/2013           2013            103           2013                              0                                94                             0                    0.0                    1548.3                   0.0                  0.0                   446.2                 0.0         2423.8           80.8          8.370           nocrop            out          4.843          8.370          1.083          0.817          0.518          0.309          0.201          0.000          0.300          0.304          0.303          0.303          0.303          2.329              0.0              2.3              2.6              2.5              4.4         end_crop
     24/03/2014           2014             83           2014                             73                                74                            74                  733.6                    1053.6                2659.2                293.4                   134.3               368.7            0.0           75.8         45.270 start_grain_fill   harvest_ripe          1.969         30.265          1.070          0.805          0.512          0.308          0.201         15.005          0.451          0.314          0.301          0.296          0.296          0.000              0.1              0.2              0.1              0.1              0.1 start_grain_fill
     13/04/2014           2014            103           2014                              0                                94                            94                    0.0                    1281.8                3033.6                  0.0                   381.3               743.1            3.4           73.1          0.000     harvest_ripe            out          5.944          0.000          1.069          0.804          0.511          0.308          0.200          0.000          0.286          0.289          0.292          0.293          0.297          0.000              0.2              0.2              0.1              0.0              0.0   end_grain_fill
     17/04/2014           2014            107           2014                              0                                98                             0                    0.0                    1286.9                   0.0                  0.0                   381.3                 0.0         2154.6           75.8          0.000           nocrop            out          5.912          0.000          1.070          0.804          0.511          0.308          0.200          0.000          0.264          0.274          0.285          0.292          0.297          0.000              0.0              0.8              0.7              0.5              0.9         end_crop
     24/03/2015           2015             83           2015                             73                                74                            74                  784.6                    1232.6                3262.2                313.8                   157.2               420.7            0.0           77.3          0.000 start_grain_fill       maturity          4.810          0.000          1.058          0.793          0.505          0.307          0.201          0.000          0.296          0.299          0.299          0.292          0.295          0.000              0.3              0.2              0.1              0.1              0.1 start_grain_fill
     14/04/2015           2015            104           2015                              0                                95                            95                    0.0                    1689.9                3736.8                  0.0                   502.2               895.4            7.5           74.2          5.040     harvest_ripe            out          5.273          5.040          1.056          0.793          0.505          0.307          0.201          0.000          0.280          0.278          0.264          0.269          0.277          0.000              0.2              0.3              0.2              0.1              0.1         maturity
     18/04/2015           2015            108           2015                              0                                99                             0                    0.0                    1694.2                   0.0                  0.0                   502.2                 0.0         2718.2           76.3          0.270           nocrop            out          5.400          0.270          1.058          0.793          0.505          0.307          0.201          0.000          0.245          0.261          0.265          0.270          0.276          0.000              0.0              0.7              0.5              0.3              0.6         end_crop
