# Supplementary material for: Simulations using APSIM suggest that Conservation Agriculture sustains protein yield under changing climate dynamics in Northern Mozambique
Source: BMC Plant Biol. 2025 Nov 13;25:1556. doi: 10.1186/s12870-025-07418-5 (PMC12613769; doi:10.1186/s12870-025-07418-5)
Supplement: Supplementary file 2 — Supplementary Material 2. [file 12870_2025_7418_MOESM2_ESM.zip › APSIM Output_08 Oct 2020/Maize-Cowpea-Pigeonpea Inter (Conservation 1 Degree and 20% Rainfall) cowpeaout.csv]

ApsimVersion = 7.10 r4158
Title = Maize-Cowpea-Pigeonpea Inter (Conservation 1 Degree and 20% Rainfall) cowpeaout
Date	year	Day	year	paddock.cowpea.daysaftersowing	paddock.pigeonpea.daysaftersowing	paddock.maize.daysaftersowing	Biomass	Yield	biom_n()	eo	infiltration	runoff	esw	drain	surfaceom_wt	dlt_n_min()	no3()
(dd/mm/yyyy)	(year)	(day)	(year)	(day)	(day)	(days)	(kg/ha)	(kg/ha)	(kg/ha)	(mm)	(mm)	(mm)	(mm)	(mm)	(kg/ha)	(kg/ha)	(kg/ha)
26/03/1997	1997	85	1997	75	76	76	737.9	295.1	170.4	4.907	0.000	0.000	151.699	0.000	0.0	0.8	52.4
21/03/1998	1998	80	1998	70	71	71	927.4	371.0	110.7	4.735	0.720	0.000	132.528	0.000	0.0	0.7	72.3
24/03/1999	1999	83	1999	73	74	74	885.9	354.4	97.1	4.891	7.040	0.000	178.176	7.833	0.0	0.5	141.3
22/03/2000	2000	82	2000	72	73	73	1224.9	489.9	89.2	3.590	2.160	0.000	177.277	8.645	0.0	0.5	51.7
25/03/2001	2001	84	2001	74	75	75	1043.4	417.4	91.9	5.807	0.000	0.000	161.301	0.344	0.0	0.5	52.0
24/03/2002	2002	83	2002	73	74	74	659.5	263.8	94.5	4.380	6.480	0.000	166.239	1.225	0.0	0.6	36.1
23/03/2003	2003	82	2003	72	73	73	1176.7	470.7	83.0	5.447	0.000	0.000	148.520	0.000	0.0	0.5	44.1
22/03/2004	2004	82	2004	72	73	73	676.0	270.4	95.2	5.118	0.000	0.000	144.516	0.000	0.0	0.5	36.8
21/03/2005	2005	80	2005	70	71	71	1046.9	418.8	85.5	5.616	0.000	0.000	146.482	0.000	0.0	0.5	37.5
23/03/2006	2006	82	2006	72	73	73	846.2	338.5	101.8	3.876	19.959	5.241	181.196	7.158	0.0	0.5	35.0
22/03/2007	2007	81	2007	71	72	72	567.6	227.0	81.6	5.865	0.160	0.000	165.633	3.742	0.0	0.5	14.3
26/03/2008	2008	86	2008	76	77	77	1004.0	401.6	78.4	6.029	0.000	0.000	154.664	0.000	0.0	0.5	3.1
24/03/2009	2009	83	2009	73	74	74	1297.5	518.8	93.3	5.510	1.440	0.000	163.684	1.244	0.0	0.5	7.0
23/03/2010	2010	82	2010	72	73	73	1108.7	443.5	85.7	5.247	1.440	0.000	159.965	0.472	0.0	0.5	11.8
23/03/2011	2011	82	2011	72	73	73	851.0	340.4	74.8	6.159	0.000	0.000	152.849	0.000	0.0	0.4	11.6
24/03/2012	2012	84	2012	74	75	75	1219.8	487.9	72.3	2.638	6.560	0.000	138.527	0.000	0.0	0.4	4.0
21/03/2013	2013	80	2013	70	71	71	842.3	336.9	78.4	2.278	11.969	0.511	183.873	10.067	0.0	0.4	9.2
24/03/2014	2014	83	2014	73	74	74	732.9	293.2	74.5	1.969	29.591	10.649	177.670	0.000	0.0	0.4	2.8
24/03/2015	2015	83	2015	73	74	74	784.5	313.8	76.3	4.810	0.000	0.000	155.523	0.000	0.0	0.4	1.8
