# Supplementary material for: Simulations using APSIM suggest that Conservation Agriculture sustains protein yield under changing climate dynamics in Northern Mozambique
Source: BMC Plant Biol. 2025 Nov 13;25:1556. doi: 10.1186/s12870-025-07418-5 (PMC12613769; doi:10.1186/s12870-025-07418-5)
Supplement: Supplementary file 2 — Supplementary Material 2. [file 12870_2025_7418_MOESM2_ESM.zip › APSIM Output_08 Oct 2020/Maize-Cowpea-Pigeonpea Inter (Conservation 1 Degree and 20% Rainfall) cowpeaout.out]

ApsimVersion = 7.10 r4158
Title = Maize-Cowpea-Pigeonpea Inter (Conservation 1 Degree and 20% Rainfall) cowpeaout
           Date           year            Day           year paddock.cowpea.daysaftersowing paddock.pigeonpea.daysaftersowing paddock.maize.daysaftersowing        Biomass          Yield       biom_n()             eo   infiltration         runoff            esw          drain   surfaceom_wt    dlt_n_min()          no3()
   (dd/mm/yyyy)         (year)          (day)         (year)                          (day)                             (day)                        (days)        (kg/ha)        (kg/ha)        (kg/ha)           (mm)           (mm)           (mm)           (mm)           (mm)        (kg/ha)        (kg/ha)        (kg/ha)
     26/03/1997           1997             85           1997                             75                                76                            76          737.9          295.1          170.4          4.907          0.000          0.000        151.699          0.000            0.0            0.8           52.4
     21/03/1998           1998             80           1998                             70                                71                            71          927.4          371.0          110.7          4.735          0.720          0.000        132.528          0.000            0.0            0.7           72.3
     24/03/1999           1999             83           1999                             73                                74                            74          885.9          354.4           97.1          4.891          7.040          0.000        178.176          7.833            0.0            0.5          141.3
     22/03/2000           2000             82           2000                             72                                73                            73         1224.9          489.9           89.2          3.590          2.160          0.000        177.277          8.645            0.0            0.5           51.7
     25/03/2001           2001             84           2001                             74                                75                            75         1043.4          417.4           91.9          5.807          0.000          0.000        161.301          0.344            0.0            0.5           52.0
     24/03/2002           2002             83           2002                             73                                74                            74          659.5          263.8           94.5          4.380          6.480          0.000        166.239          1.225            0.0            0.6           36.1
     23/03/2003           2003             82           2003                             72                                73                            73         1176.7          470.7           83.0          5.447          0.000          0.000        148.520          0.000            0.0            0.5           44.1
     22/03/2004           2004             82           2004                             72                                73                            73          676.0          270.4           95.2          5.118          0.000          0.000        144.516          0.000            0.0            0.5           36.8
     21/03/2005           2005             80           2005                             70                                71                            71         1046.9          418.8           85.5          5.616          0.000          0.000        146.482          0.000            0.0            0.5           37.5
     23/03/2006           2006             82           2006                             72                                73                            73          846.2          338.5          101.8          3.876         19.959          5.241        181.196          7.158            0.0            0.5           35.0
     22/03/2007           2007             81           2007                             71                                72                            72          567.6          227.0           81.6          5.865          0.160          0.000        165.633          3.742            0.0            0.5           14.3
     26/03/2008           2008             86           2008                             76                                77                            77         1004.0          401.6           78.4          6.029          0.000          0.000        154.664          0.000            0.0            0.5            3.1
     24/03/2009           2009             83           2009                             73                                74                            74         1297.5          518.8           93.3          5.510          1.440          0.000        163.684          1.244            0.0            0.5            7.0
     23/03/2010           2010             82           2010                             72                                73                            73         1108.7          443.5           85.7          5.247          1.440          0.000        159.965          0.472            0.0            0.5           11.8
     23/03/2011           2011             82           2011                             72                                73                            73          851.0          340.4           74.8          6.159          0.000          0.000        152.849          0.000            0.0            0.4           11.6
     24/03/2012           2012             84           2012                             74                                75                            75         1219.8          487.9           72.3          2.638          6.560          0.000        138.527          0.000            0.0            0.4            4.0
     21/03/2013           2013             80           2013                             70                                71                            71          842.3          336.9           78.4          2.278         11.969          0.511        183.873         10.067            0.0            0.4            9.2
     24/03/2014           2014             83           2014                             73                                74                            74          732.9          293.2           74.5          1.969         29.591         10.649        177.670          0.000            0.0            0.4            2.8
     24/03/2015           2015             83           2015                             73                                74                            74          784.5          313.8           76.3          4.810          0.000          0.000        155.523          0.000            0.0            0.4            1.8
