# Supplementary material for: Simulations using APSIM suggest that Conservation Agriculture sustains protein yield under changing climate dynamics in Northern Mozambique
Source: BMC Plant Biol. 2025 Nov 13;25:1556. doi: 10.1186/s12870-025-07418-5 (PMC12613769; doi:10.1186/s12870-025-07418-5)
Supplement: Supplementary file 2 — Supplementary Material 2. [file 12870_2025_7418_MOESM2_ESM.zip › APSIM Output_08 Oct 2020/Maize-Cowpea-Pigeonpea Inter (Conservation 1 Degree and 20% Rainfall) maizeout.csv]

ApsimVersion = 7.10 r4158
Title = Maize-Cowpea-Pigeonpea Inter (Conservation 1 Degree and 20% Rainfall) maizeout
Date	year	Day	year	paddock.cowpea.daysaftersowing	paddock.pigeonpea.daysaftersowing	paddock.maize.daysaftersowing	Biomass	Yield	biom_n()	eo	infiltration	runoff	esw	drain	surfaceom_wt	dlt_n_min()	no3()
(dd/mm/yyyy)	(year)	(day)	(year)	(day)	(day)	(days)	(kg/ha)	(kg/ha)	(kg/ha)	(mm)	(mm)	(mm)	(mm)	(mm)	(kg/ha)	(kg/ha)	(kg/ha)
22/04/1997	1997	112	1997	0	0	103	3480.2	899.3	163.8	4.646	0.480	0.000	155.514	0.000	46.3	0.8	51.1
10/04/1998	1998	100	1998	0	91	91	3578.4	922.5	106.1	4.512	0.480	0.000	133.289	0.000	4.5	0.7	68.0
14/04/1999	1999	104	1999	0	95	95	3642.2	912.2	94.5	3.790	5.360	0.000	171.099	3.294	3.1	0.5	82.5
12/04/2000	2000	103	2000	0	94	94	4011.4	982.3	87.1	4.355	0.000	0.000	155.200	0.000	4.6	0.5	36.4
15/04/2001	2001	105	2001	0	96	96	4092.6	998.8	89.2	4.460	0.080	0.000	142.454	0.000	5.6	0.5	38.1
14/04/2002	2002	104	2002	0	95	95	3395.4	848.4	91.0	3.732	2.400	0.000	158.319	0.000	2.4	0.5	24.9
12/04/2003	2003	102	2003	0	93	93	4047.7	987.1	80.9	4.907	0.000	0.000	146.931	0.000	5.5	0.5	29.1
12/04/2004	2004	103	2004	0	94	94	3551.5	870.7	91.6	3.286	1.280	0.000	167.393	2.772	5.1	0.5	27.1
10/04/2005	2005	100	2005	0	91	91	3674.8	905.2	82.6	5.869	0.000	0.000	92.551	0.000	6.3	0.4	29.1
13/04/2006	2006	103	2006	0	94	94	3584.3	889.7	97.5	3.163	13.055	1.985	177.227	5.754	2.9	0.5	21.2
13/04/2007	2007	103	2007	0	94	94	3337.5	873.2	78.3	3.899	0.000	0.000	163.390	1.820	3.9	0.5	7.8
15/04/2008	2008	106	2008	0	97	97	4042.1	942.9	75.8	5.727	0.000	0.000	119.914	0.000	13.4	0.4	4.1
13/04/2009	2009	103	2009	0	94	94	3876.3	959.6	90.0	5.760	0.000	0.000	158.331	0.000	5.8	0.5	3.9
12/04/2010	2010	102	2010	0	93	93	3686.7	889.1	82.3	5.745	0.000	0.000	156.854	0.000	5.6	0.5	8.0
12/04/2011	2011	102	2011	0	93	93	3407.6	858.9	72.4	6.133	0.000	0.000	169.037	6.948	4.1	0.4	6.2
13/04/2012	2012	104	2012	0	95	95	3888.5	914.2	70.2	4.828	0.080	0.000	177.122	4.828	5.6	0.4	3.6
10/04/2013	2013	100	2013	0	91	91	3333.4	792.7	75.2	5.729	0.560	0.000	165.753	0.000	4.9	0.5	6.5
13/04/2014	2014	103	2014	0	94	94	3034.4	743.3	71.9	5.943	0.000	0.000	152.489	0.000	4.1	0.4	2.7
14/04/2015	2015	104	2015	0	95	95	3739.3	895.9	73.3	5.272	4.480	0.000	124.889	0.000	7.7	0.4	3.2
