# Supplementary material for: Simulations using APSIM suggest that Conservation Agriculture sustains protein yield under changing climate dynamics in Northern Mozambique
Source: BMC Plant Biol. 2025 Nov 13;25:1556. doi: 10.1186/s12870-025-07418-5 (PMC12613769; doi:10.1186/s12870-025-07418-5)
Supplement: Supplementary file 2 — Supplementary Material 2. [file 12870_2025_7418_MOESM2_ESM.zip › APSIM Output_08 Oct 2020/Maize-Cowpea-Pigeonpea Inter (Conservation 1 Degree and 20% Rainfall) maizeout.out]

ApsimVersion = 7.10 r4158
Title = Maize-Cowpea-Pigeonpea Inter (Conservation 1 Degree and 20% Rainfall) maizeout
           Date           year            Day           year paddock.cowpea.daysaftersowing paddock.pigeonpea.daysaftersowing paddock.maize.daysaftersowing        Biomass          Yield       biom_n()             eo   infiltration         runoff            esw          drain   surfaceom_wt    dlt_n_min()          no3()
   (dd/mm/yyyy)         (year)          (day)         (year)                          (day)                             (day)                        (days)        (kg/ha)        (kg/ha)        (kg/ha)           (mm)           (mm)           (mm)           (mm)           (mm)        (kg/ha)        (kg/ha)        (kg/ha)
     22/04/1997           1997            112           1997                              0                                 0                           103         3480.2          899.3          163.8          4.646          0.480          0.000        155.514          0.000           46.3            0.8           51.1
     10/04/1998           1998            100           1998                              0                                91                            91         3578.4          922.5          106.1          4.512          0.480          0.000        133.289          0.000            4.5            0.7           68.0
     14/04/1999           1999            104           1999                              0                                95                            95         3642.2          912.2           94.5          3.790          5.360          0.000        171.099          3.294            3.1            0.5           82.5
     12/04/2000           2000            103           2000                              0                                94                            94         4011.4          982.3           87.1          4.355          0.000          0.000        155.200          0.000            4.6            0.5           36.4
     15/04/2001           2001            105           2001                              0                                96                            96         4092.6          998.8           89.2          4.460          0.080          0.000        142.454          0.000            5.6            0.5           38.1
     14/04/2002           2002            104           2002                              0                                95                            95         3395.4          848.4           91.0          3.732          2.400          0.000        158.319          0.000            2.4            0.5           24.9
     12/04/2003           2003            102           2003                              0                                93                            93         4047.7          987.1           80.9          4.907          0.000          0.000        146.931          0.000            5.5            0.5           29.1
     12/04/2004           2004            103           2004                              0                                94                            94         3551.5          870.7           91.6          3.286          1.280          0.000        167.393          2.772            5.1            0.5           27.1
     10/04/2005           2005            100           2005                              0                                91                            91         3674.8          905.2           82.6          5.869          0.000          0.000         92.551          0.000            6.3            0.4           29.1
     13/04/2006           2006            103           2006                              0                                94                            94         3584.3          889.7           97.5          3.163         13.055          1.985        177.227          5.754            2.9            0.5           21.2
     13/04/2007           2007            103           2007                              0                                94                            94         3337.5          873.2           78.3          3.899          0.000          0.000        163.390          1.820            3.9            0.5            7.8
     15/04/2008           2008            106           2008                              0                                97                            97         4042.1          942.9           75.8          5.727          0.000          0.000        119.914          0.000           13.4            0.4            4.1
     13/04/2009           2009            103           2009                              0                                94                            94         3876.3          959.6           90.0          5.760          0.000          0.000        158.331          0.000            5.8            0.5            3.9
     12/04/2010           2010            102           2010                              0                                93                            93         3686.7          889.1           82.3          5.745          0.000          0.000        156.854          0.000            5.6            0.5            8.0
     12/04/2011           2011            102           2011                              0                                93                            93         3407.6          858.9           72.4          6.133          0.000          0.000        169.037          6.948            4.1            0.4            6.2
     13/04/2012           2012            104           2012                              0                                95                            95         3888.5          914.2           70.2          4.828          0.080          0.000        177.122          4.828            5.6            0.4            3.6
     10/04/2013           2013            100           2013                              0                                91                            91         3333.4          792.7           75.2          5.729          0.560          0.000        165.753          0.000            4.9            0.5            6.5
     13/04/2014           2014            103           2014                              0                                94                            94         3034.4          743.3           71.9          5.943          0.000          0.000        152.489          0.000            4.1            0.4            2.7
     14/04/2015           2015            104           2015                              0                                95                            95         3739.3          895.9           73.3          5.272          4.480          0.000        124.889          0.000            7.7            0.4            3.2
