# Supplementary material for: Simulations using APSIM suggest that Conservation Agriculture sustains protein yield under changing climate dynamics in Northern Mozambique
Source: BMC Plant Biol. 2025 Nov 13;25:1556. doi: 10.1186/s12870-025-07418-5 (PMC12613769; doi:10.1186/s12870-025-07418-5)
Supplement: Supplementary file 2 — Supplementary Material 2. [file 12870_2025_7418_MOESM2_ESM.zip › APSIM Output_08 Oct 2020/Maize-Cowpea-Pigeonpea Inter (Conservation 1 Degree and 20% Rainfall).csv]

ApsimVersion = 7.10 r4158
Title = Maize-Cowpea-Pigeonpea Inter (Conservation 1 Degree and 20% Rainfall)
Date	year	Day	year	paddock.cowpea.daysaftersowing	paddock.pigeonpea.daysaftersowing	paddock.maize.daysaftersowing	paddock.cowpea.biomass	paddock.pigeonpea.biomass	paddock.maize.biomass	paddock.cowpea.yield	paddock.pigeonpea.yield	paddock.maize.yield	surfaceom_wt	biom_n()	Rain	maizeStage	cowpeaStage	eo	infiltration	oc(1)	oc(2)	oc(3)	oc(4)	oc(5)	runoff	sws(1)	sws(2)	sws(3)	sws(4)	sws(5)	drain	dlt_fom_c_atm(1)	dlt_fom_c_atm(2)	dlt_fom_c_atm(3)	dlt_fom_c_atm(4)	dlt_fom_c_atm(5)	pigeonpeaStage
(dd/mm/yyyy)	(year)	(day)	(year)	(day)	(day)	(days)	(kg/ha)	(kg/ha)	(kg/ha)	(kg/ha)	(kg/ha)	(kg/ha)	(kg/ha)	(kg/ha)	(mm)	()	()	(mm)	(mm)	(%)	(%)	(%)	(%)	(%)	(mm)	(mm/mm)	(mm/mm)	(mm/mm)	(mm/mm)	(mm/mm)	(mm)	(kg/ha)	(kg/ha)	(kg/ha)	(kg/ha)	(kg/ha)	()
26/03/1997	1997	85	1997	75	76	76	737.9	1087.1	2862.5	295.1	157.1	281.6	0.0	170.4	0.000	start_grain_fill	harvest_ripe	4.907	0.000	1.347	1.098	0.667	0.340	0.200	0.000	0.276	0.281	0.287	0.294	0.299	0.000	2.5	0.8	0.1	0.0	0.0	start_grain_fill
17/04/1997	1997	107	1997	0	98	98	0.0	1673.4	3406.7	0.0	491.1	825.8	3.3	163.1	0.080	end_grain_fill	out	4.567	0.080	1.344	1.096	0.666	0.339	0.200	0.000	0.274	0.281	0.292	0.298	0.300	0.000	1.7	0.5	0.2	0.0	0.0	end_crop
22/04/1997	1997	112	1997	0	0	103	0.0	0.0	3480.2	0.0	0.0	899.3	46.3	163.8	0.480	harvest_ripe	out	4.646	0.480	1.344	1.095	0.666	0.339	0.200	0.000	0.286	0.288	0.289	0.294	0.299	0.000	2.8	2.4	1.8	0.0	0.0	out
21/03/1998	1998	80	1998	70	71	71	927.4	1146.7	3090.7	371.0	146.2	434.9	0.0	110.7	0.720	start_grain_fill	harvest_ripe	4.735	0.720	1.317	1.069	0.654	0.337	0.200	0.000	0.251	0.258	0.270	0.281	0.290	0.000	0.2	0.2	0.1	0.0	0.0	start_grain_fill
10/04/1998	1998	100	1998	0	91	91	0.0	1848.1	3578.4	0.0	514.3	922.5	4.5	106.1	0.480	harvest_ripe	out	4.512	0.480	1.314	1.067	0.654	0.337	0.200	0.000	0.294	0.289	0.268	0.266	0.273	0.000	0.2	0.2	0.2	0.0	0.0	maturity
12/04/1998	1998	102	1998	0	93	0	0.0	1848.1	0.0	0.0	514.3	0.0	2319.7	119.3	6.160	nocrop	out	4.385	6.160	1.318	1.067	0.654	0.337	0.200	0.000	0.295	0.292	0.273	0.268	0.272	0.000	2.9	9.0	12.8	11.7	10.7	end_crop
24/03/1999	1999	83	1999	73	74	74	885.9	1054.2	3168.6	354.4	161.3	438.5	0.0	97.1	7.040	start_grain_fill	harvest_ripe	4.891	7.040	1.295	1.047	0.642	0.335	0.200	0.000	0.318	0.316	0.310	0.309	0.309	7.833	0.3	0.3	0.1	0.0	0.0	start_grain_fill
14/04/1999	1999	104	1999	0	95	95	0.0	1544.6	3642.2	0.0	467.1	912.2	3.1	94.5	5.360	harvest_ripe	out	3.790	5.360	1.293	1.045	0.642	0.335	0.200	0.000	0.305	0.309	0.305	0.304	0.304	3.294	0.2	0.3	0.1	0.0	0.0	harvest_ripe
15/04/1999	1999	105	1999	0	96	0	0.0	1544.6	0.0	0.0	467.1	0.0	2557.5	100.3	3.840	nocrop	out	4.339	3.840	1.295	1.045	0.642	0.335	0.200	0.000	0.299	0.302	0.304	0.304	0.304	3.544	1.6	6.6	10.5	9.8	9.2	end_crop
22/03/2000	2000	82	2000	72	73	73	1224.9	1128.0	3495.6	489.9	153.4	466.5	0.0	89.2	2.160	start_grain_fill	harvest_ripe	3.590	2.160	1.275	1.026	0.631	0.332	0.200	0.000	0.314	0.314	0.310	0.310	0.310	8.645	0.3	0.2	0.1	0.0	0.0	start_grain_fill
12/04/2000	2000	103	2000	0	94	94	0.0	1795.0	4011.4	0.0	545.6	982.3	4.6	87.1	0.000	harvest_ripe	out	4.355	0.000	1.274	1.025	0.631	0.332	0.200	0.000	0.277	0.282	0.292	0.297	0.300	0.000	0.2	0.3	0.2	0.0	0.0	maturity
15/04/2000	2000	106	2000	0	97	0	0.0	1800.4	0.0	0.0	545.6	0.0	2792.5	97.8	0.000	nocrop	out	5.010	0.000	1.276	1.025	0.631	0.333	0.200	0.000	0.263	0.274	0.286	0.294	0.300	0.000	0.0	4.4	6.4	8.5	8.0	end_crop
25/03/2001	2001	84	2001	74	75	75	1043.4	1090.5	3576.2	417.4	148.3	482.4	0.0	91.9	0.000	start_grain_fill	harvest_ripe	5.807	0.000	1.261	1.007	0.621	0.330	0.200	0.000	0.289	0.293	0.300	0.300	0.300	0.344	0.2	0.2	0.1	0.0	0.0	start_grain_fill
15/04/2001	2001	105	2001	0	96	96	0.0	1742.2	4092.6	0.0	513.3	998.8	5.6	89.2	0.080	harvest_ripe	out	4.460	0.080	1.259	1.006	0.620	0.330	0.200	0.000	0.253	0.265	0.279	0.289	0.297	0.000	0.2	0.2	0.2	0.0	0.0	maturity
17/04/2001	2001	107	2001	0	98	0	0.0	1742.2	0.0	0.0	513.3	0.0	2834.7	99.4	16.960	nocrop	out	4.284	16.884	1.262	1.006	0.621	0.330	0.200	0.076	0.322	0.313	0.300	0.295	0.297	0.000	0.0	5.9	9.4	10.7	10.2	end_crop
24/03/2002	2002	83	2002	73	74	74	659.5	888.1	2945.3	263.8	120.8	398.3	0.0	94.5	6.480	start_grain_fill	harvest_ripe	4.380	6.480	1.246	0.988	0.611	0.328	0.200	0.000	0.300	0.303	0.301	0.301	0.301	1.225	0.2	0.2	0.1	0.0	0.0	start_grain_fill
14/04/2002	2002	104	2002	0	95	95	0.0	1437.7	3395.4	0.0	409.7	848.4	2.4	91.0	2.400	harvest_ripe	out	3.732	2.400	1.243	0.987	0.610	0.328	0.200	0.000	0.287	0.289	0.293	0.297	0.300	0.000	0.2	0.2	0.1	0.0	0.0	maturity
16/04/2002	2002	106	2002	0	97	0	0.0	1437.7	0.0	0.0	409.7	0.0	2306.4	99.8	0.000	nocrop	out	5.425	0.000	1.246	0.987	0.611	0.328	0.200	0.000	0.271	0.280	0.290	0.296	0.300	0.000	1.4	4.8	6.6	8.4	9.5	end_crop
23/03/2003	2003	82	2003	72	73	73	1176.7	1127.2	3550.3	470.7	153.3	489.7	0.0	83.0	0.000	start_grain_fill	harvest_ripe	5.447	0.000	1.224	0.969	0.601	0.326	0.200	0.000	0.294	0.296	0.294	0.282	0.277	0.000	0.2	0.2	0.1	0.0	0.0	start_grain_fill
12/04/2003	2003	102	2003	0	93	93	0.0	1726.2	4047.7	0.0	493.0	987.1	5.5	80.9	0.000	harvest_ripe	out	4.907	0.000	1.223	0.968	0.600	0.326	0.200	0.000	0.259	0.271	0.284	0.293	0.299	0.000	0.2	0.2	0.2	0.0	0.0	maturity
14/04/2003	2003	104	2003	0	95	0	0.0	1726.2	0.0	0.0	493.0	0.0	2969.2	87.6	0.000	nocrop	out	6.497	0.000	1.224	0.968	0.601	0.326	0.200	0.000	0.255	0.267	0.280	0.291	0.298	0.000	2.5	4.7	7.1	9.7	9.3	end_crop
22/03/2004	2004	82	2004	72	73	73	676.0	954.3	3088.4	270.4	129.8	407.5	0.0	95.2	0.000	start_grain_fill	harvest_ripe	5.118	0.000	1.214	0.952	0.591	0.324	0.200	0.000	0.258	0.269	0.282	0.291	0.298	0.000	0.3	0.3	0.1	0.0	0.0	start_grain_fill
12/04/2004	2004	103	2004	0	94	94	0.0	1557.5	3551.5	0.0	459.8	870.7	5.1	91.6	1.280	harvest_ripe	out	3.286	1.280	1.212	0.951	0.591	0.324	0.200	0.000	0.298	0.301	0.303	0.303	0.303	2.772	0.2	0.2	0.1	0.0	0.0	maturity
14/04/2004	2004	105	2004	0	96	0	0.0	1557.5	0.0	0.0	459.8	0.0	2450.9	100.1	2.640	nocrop	out	3.599	2.640	1.214	0.951	0.591	0.324	0.200	0.000	0.294	0.297	0.300	0.300	0.301	0.628	0.0	4.8	6.4	8.7	9.8	end_crop
21/03/2005	2005	80	2005	70	71	71	1046.9	1103.8	3184.0	418.8	140.7	414.4	0.0	85.5	0.000	start_grain_fill	maturity	5.616	0.000	1.195	0.935	0.583	0.322	0.200	0.000	0.288	0.289	0.286	0.282	0.287	0.000	0.2	0.2	0.1	0.0	0.0	start_grain_fill
10/04/2005	2005	100	2005	0	91	91	0.0	1898.9	3674.8	0.0	525.3	905.2	6.3	82.6	0.000	harvest_ripe	out	5.869	0.000	1.193	0.934	0.582	0.322	0.200	0.000	0.189	0.223	0.237	0.251	0.262	0.000	0.1	0.2	0.2	0.0	0.0	maturity
12/04/2005	2005	102	2005	0	93	0	0.0	1898.9	0.0	0.0	525.3	0.0	2668.0	90.2	0.720	nocrop	out	4.758	0.720	1.194	0.934	0.582	0.322	0.200	0.000	0.181	0.219	0.234	0.250	0.261	0.000	0.8	4.7	7.4	11.4	12.2	end_crop
23/03/2006	2006	82	2006	72	73	73	846.2	857.9	3114.4	338.5	116.7	419.8	0.0	101.8	25.200	start_grain_fill	maturity	3.876	19.959	1.196	0.923	0.574	0.321	0.200	5.241	0.353	0.318	0.310	0.309	0.308	7.158	0.3	0.2	0.1	0.0	0.0	start_grain_fill
13/04/2006	2006	103	2006	0	94	94	0.0	1355.6	3584.3	0.0	399.0	889.7	2.9	97.5	15.040	harvest_ripe	out	3.163	13.055	1.194	0.922	0.574	0.320	0.200	1.985	0.325	0.316	0.309	0.308	0.306	5.754	0.2	0.2	0.1	0.0	0.0	maturity
15/04/2006	2006	105	2006	0	96	0	0.0	1355.6	0.0	0.0	399.0	0.0	2520.7	104.3	0.240	nocrop	out	4.674	0.240	1.195	0.922	0.574	0.321	0.200	0.000	0.297	0.300	0.306	0.307	0.307	6.641	0.0	4.3	6.1	7.4	8.5	end_crop
22/03/2007	2007	81	2007	71	72	72	567.6	895.2	2852.2	227.0	114.1	387.9	0.0	81.6	0.160	start_grain_fill	maturity	5.865	0.160	1.175	0.907	0.566	0.319	0.200	0.000	0.293	0.296	0.302	0.303	0.304	3.742	0.2	0.2	0.1	0.0	0.0	start_grain_fill
13/04/2007	2007	103	2007	0	94	94	0.0	1500.1	3337.5	0.0	430.8	873.2	3.9	78.3	0.000	harvest_ripe	out	3.899	0.000	1.173	0.906	0.565	0.319	0.200	0.000	0.290	0.293	0.300	0.301	0.302	1.820	0.1	0.2	0.1	0.0	0.0	harvest_ripe
14/04/2007	2007	104	2007	0	95	0	0.0	1500.1	0.0	0.0	430.8	0.0	2368.1	81.2	0.000	nocrop	out	5.392	0.000	1.174	0.906	0.565	0.319	0.200	0.000	0.284	0.288	0.298	0.300	0.301	0.468	0.0	2.8	3.4	3.8	8.6	end_crop
26/03/2008	2008	86	2008	76	77	77	1004.0	1255.2	3574.2	401.6	181.4	475.0	0.0	78.4	0.000	start_grain_fill	harvest_ripe	6.029	0.000	1.157	0.891	0.557	0.317	0.200	0.000	0.283	0.286	0.292	0.296	0.299	0.000	0.2	0.2	0.1	0.0	0.0	start_grain_fill
15/04/2008	2008	106	2008	0	97	97	0.0	1603.7	4042.1	0.0	475.9	942.9	13.4	75.8	0.000	harvest_ripe	out	5.727	0.000	1.155	0.890	0.557	0.317	0.200	0.000	0.253	0.260	0.258	0.265	0.273	0.000	0.2	0.2	0.2	0.0	0.0	maturity
17/04/2008	2008	108	2008	0	99	0	0.0	1603.7	0.0	0.0	475.9	0.0	2996.7	78.6	20.960	nocrop	out	5.373	20.960	1.156	0.890	0.557	0.317	0.200	0.000	0.314	0.293	0.267	0.265	0.272	0.000	0.0	1.7	1.6	1.2	2.6	end_crop
24/03/2009	2009	83	2009	73	74	74	1297.5	1268.3	3388.2	518.8	172.5	471.5	0.0	93.3	1.440	start_grain_fill	harvest_ripe	5.510	1.440	1.148	0.876	0.549	0.316	0.201	0.000	0.294	0.297	0.301	0.301	0.301	1.244	0.3	0.3	0.1	0.1	0.1	start_grain_fill
13/04/2009	2009	103	2009	0	94	94	0.0	1823.6	3876.3	0.0	541.5	959.6	5.8	90.0	0.000	harvest_ripe	out	5.760	0.000	1.146	0.875	0.549	0.316	0.201	0.000	0.281	0.286	0.297	0.299	0.300	0.000	0.2	0.3	0.2	0.1	0.1	maturity
17/04/2009	2009	107	2009	0	98	0	0.0	1830.5	0.0	0.0	541.5	0.0	2758.8	95.8	0.000	nocrop	out	5.296	0.000	1.148	0.875	0.549	0.316	0.201	0.000	0.267	0.275	0.288	0.297	0.300	0.000	0.0	2.3	1.7	2.6	3.6	end_crop
23/03/2010	2010	82	2010	72	73	73	1108.7	1024.5	3222.5	443.5	130.6	424.9	0.0	85.7	1.440	start_grain_fill	harvest_ripe	5.247	1.440	1.133	0.861	0.541	0.314	0.200	0.000	0.289	0.292	0.298	0.300	0.301	0.472	0.3	0.2	0.1	0.0	0.0	start_grain_fill
12/04/2010	2010	102	2010	0	93	93	0.0	1706.5	3686.7	0.0	491.0	889.1	5.6	82.3	0.000	harvest_ripe	out	5.745	0.000	1.131	0.860	0.540	0.314	0.200	0.000	0.279	0.284	0.295	0.299	0.300	0.000	0.2	0.3	0.2	0.0	0.0	maturity
15/04/2010	2010	105	2010	0	96	0	0.0	1712.1	0.0	0.0	491.0	0.0	2653.7	88.2	0.640	nocrop	out	5.237	0.640	1.132	0.860	0.541	0.314	0.201	0.000	0.282	0.286	0.293	0.297	0.300	0.000	0.0	2.5	2.9	3.1	7.4	end_crop
23/03/2011	2011	82	2011	72	73	73	851.0	1170.7	2967.5	340.4	179.1	418.9	0.0	74.8	0.000	start_grain_fill	harvest_ripe	6.159	0.000	1.114	0.846	0.533	0.312	0.200	0.000	0.273	0.281	0.292	0.297	0.300	0.000	0.3	0.2	0.1	0.0	0.0	start_grain_fill
12/04/2011	2011	102	2011	0	93	93	0.0	1641.6	3407.6	0.0	486.5	858.9	4.1	72.4	0.000	harvest_ripe	out	6.133	0.000	1.113	0.845	0.533	0.312	0.200	0.000	0.295	0.298	0.305	0.306	0.308	6.948	0.2	0.3	0.2	0.0	0.0	harvest_ripe
13/04/2011	2011	103	2011	0	94	0	0.0	1641.6	0.0	0.0	486.5	0.0	2484.8	74.8	0.080	nocrop	out	5.972	0.080	1.113	0.845	0.533	0.312	0.200	0.000	0.288	0.292	0.300	0.302	0.303	2.957	0.0	2.7	3.3	3.6	7.6	end_crop
24/03/2012	2012	84	2012	74	75	75	1219.8	1108.3	3431.9	487.9	150.7	457.7	0.0	72.3	6.560	start_grain_fill	harvest_ripe	2.638	6.560	1.099	0.832	0.525	0.311	0.200	0.000	0.270	0.270	0.271	0.281	0.291	0.000	0.2	0.2	0.1	0.0	0.0	start_grain_fill
13/04/2012	2012	104	2012	0	95	95	0.0	1476.6	3888.5	0.0	438.7	914.2	5.6	70.2	0.080	harvest_ripe	out	4.828	0.080	1.098	0.831	0.525	0.310	0.200	0.000	0.323	0.317	0.309	0.307	0.305	4.828	0.2	0.2	0.1	0.0	0.0	maturity
16/04/2012	2012	107	2012	0	98	0	0.0	1478.9	0.0	0.0	438.7	0.0	2890.5	73.4	2.400	nocrop	out	5.115	2.400	1.099	0.831	0.525	0.310	0.200	0.000	0.293	0.296	0.301	0.302	0.302	1.860	0.0	1.6	1.9	1.7	3.1	end_crop
21/03/2013	2013	80	2013	70	71	71	842.3	1062.6	2916.1	336.9	135.5	375.4	0.0	78.4	12.480	start_grain_fill	harvest_ripe	2.278	11.969	1.088	0.819	0.518	0.309	0.200	0.511	0.337	0.321	0.313	0.312	0.311	10.067	0.2	0.2	0.1	0.0	0.1	start_grain_fill
10/04/2013	2013	100	2013	0	91	91	0.0	1641.2	3333.4	0.0	473.2	792.7	4.9	75.2	0.560	harvest_ripe	out	5.729	0.560	1.087	0.818	0.518	0.309	0.200	0.000	0.298	0.301	0.303	0.302	0.300	0.000	0.2	0.2	0.2	0.0	0.1	maturity
13/04/2013	2013	103	2013	0	94	0	0.0	1642.4	0.0	0.0	473.2	0.0	2416.8	80.9	7.440	nocrop	out	4.843	7.440	1.088	0.818	0.518	0.309	0.201	0.000	0.299	0.302	0.302	0.302	0.302	1.683	0.0	2.8	2.9	3.5	6.6	end_crop
24/03/2014	2014	83	2014	73	74	74	732.9	1057.9	2659.9	293.2	134.9	368.8	0.0	74.5	40.240	start_grain_fill	harvest_ripe	1.969	29.591	1.074	0.806	0.512	0.308	0.200	10.649	0.439	0.313	0.300	0.293	0.295	0.000	0.1	0.2	0.1	0.0	0.0	start_grain_fill
13/04/2014	2014	103	2014	0	94	94	0.0	1319.4	3034.4	0.0	380.7	743.3	4.1	71.9	0.000	harvest_ripe	out	5.943	0.000	1.073	0.806	0.511	0.308	0.200	0.000	0.283	0.286	0.288	0.291	0.297	0.000	0.2	0.2	0.1	0.0	0.0	maturity
17/04/2014	2014	107	2014	0	98	0	0.0	1323.8	0.0	0.0	380.7	0.0	2145.6	75.7	0.000	nocrop	out	5.912	0.000	1.074	0.806	0.511	0.308	0.200	0.000	0.261	0.271	0.282	0.290	0.296	0.000	0.0	1.4	1.5	1.2	1.8	end_crop
24/03/2015	2015	83	2015	73	74	74	784.5	1232.7	3264.4	313.8	157.2	420.9	0.0	76.3	0.000	start_grain_fill	maturity	4.810	0.000	1.062	0.795	0.506	0.307	0.201	0.000	0.294	0.296	0.294	0.289	0.294	0.000	0.3	0.2	0.1	0.1	0.1	start_grain_fill
14/04/2015	2015	104	2015	0	95	95	0.0	1706.4	3739.3	0.0	507.1	895.9	7.7	73.3	4.480	harvest_ripe	out	5.272	4.480	1.060	0.794	0.505	0.306	0.200	0.000	0.272	0.270	0.258	0.266	0.273	0.000	0.2	0.3	0.2	0.0	0.1	maturity
17/04/2015	2015	107	2015	0	98	0	0.0	1709.8	0.0	0.0	507.1	0.0	2724.6	75.8	0.400	nocrop	out	5.961	0.400	1.062	0.794	0.505	0.307	0.200	0.000	0.243	0.258	0.260	0.265	0.272	0.000	0.0	1.1	1.0	0.7	1.3	end_crop
