# Supplementary material for: Simulations using APSIM suggest that Conservation Agriculture sustains protein yield under changing climate dynamics in Northern Mozambique
Source: BMC Plant Biol. 2025 Nov 13;25:1556. doi: 10.1186/s12870-025-07418-5 (PMC12613769; doi:10.1186/s12870-025-07418-5)
Supplement: Supplementary file 2 — Supplementary Material 2. [file 12870_2025_7418_MOESM2_ESM.zip › APSIM Output_08 Oct 2020/Maize-Cowpea-Pigeonpea Inter (Conservation 1 Degree and 20% Rainfall).out]

ApsimVersion = 7.10 r4158
Title = Maize-Cowpea-Pigeonpea Inter (Conservation 1 Degree and 20% Rainfall)
           Date           year            Day           year paddock.cowpea.daysaftersowing paddock.pigeonpea.daysaftersowing paddock.maize.daysaftersowing paddock.cowpea.biomass paddock.pigeonpea.biomass paddock.maize.biomass paddock.cowpea.yield paddock.pigeonpea.yield paddock.maize.yield   surfaceom_wt       biom_n()           Rain       maizeStage    cowpeaStage             eo   infiltration          oc(1)          oc(2)          oc(3)          oc(4)          oc(5)         runoff         sws(1)         sws(2)         sws(3)         sws(4)         sws(5)          drain dlt_fom_c_atm(1) dlt_fom_c_atm(2) dlt_fom_c_atm(3) dlt_fom_c_atm(4) dlt_fom_c_atm(5)   pigeonpeaStage
   (dd/mm/yyyy)         (year)          (day)         (year)                          (day)                             (day)                        (days)                (kg/ha)                   (kg/ha)               (kg/ha)              (kg/ha)                 (kg/ha)             (kg/ha)        (kg/ha)        (kg/ha)           (mm)               ()             ()           (mm)           (mm)            (%)            (%)            (%)            (%)            (%)           (mm)        (mm/mm)        (mm/mm)        (mm/mm)        (mm/mm)        (mm/mm)           (mm)          (kg/ha)          (kg/ha)          (kg/ha)          (kg/ha)          (kg/ha)               ()
     26/03/1997           1997             85           1997                             75                                76                            76                  737.9                    1087.1                2862.5                295.1                   157.1               281.6            0.0          170.4          0.000 start_grain_fill   harvest_ripe          4.907          0.000          1.347          1.098          0.667          0.340          0.200          0.000          0.276          0.281          0.287          0.294          0.299          0.000              2.5              0.8              0.1              0.0              0.0 start_grain_fill
     17/04/1997           1997            107           1997                              0                                98                            98                    0.0                    1673.4                3406.7                  0.0                   491.1               825.8            3.3          163.1          0.080   end_grain_fill            out          4.567          0.080          1.344          1.096          0.666          0.339          0.200          0.000          0.274          0.281          0.292          0.298          0.300          0.000              1.7              0.5              0.2              0.0              0.0         end_crop
     22/04/1997           1997            112           1997                              0                                 0                           103                    0.0                       0.0                3480.2                  0.0                     0.0               899.3           46.3          163.8          0.480     harvest_ripe            out          4.646          0.480          1.344          1.095          0.666          0.339          0.200          0.000          0.286          0.288          0.289          0.294          0.299          0.000              2.8              2.4              1.8              0.0              0.0              out
     21/03/1998           1998             80           1998                             70                                71                            71                  927.4                    1146.7                3090.7                371.0                   146.2               434.9            0.0          110.7          0.720 start_grain_fill   harvest_ripe          4.735          0.720          1.317          1.069          0.654          0.337          0.200          0.000          0.251          0.258          0.270          0.281          0.290          0.000              0.2              0.2              0.1              0.0              0.0 start_grain_fill
     10/04/1998           1998            100           1998                              0                                91                            91                    0.0                    1848.1                3578.4                  0.0                   514.3               922.5            4.5          106.1          0.480     harvest_ripe            out          4.512          0.480          1.314          1.067          0.654          0.337          0.200          0.000          0.294          0.289          0.268          0.266          0.273          0.000              0.2              0.2              0.2              0.0              0.0         maturity
     12/04/1998           1998            102           1998                              0                                93                             0                    0.0                    1848.1                   0.0                  0.0                   514.3                 0.0         2319.7          119.3          6.160           nocrop            out          4.385          6.160          1.318          1.067          0.654          0.337          0.200          0.000          0.295          0.292          0.273          0.268          0.272          0.000              2.9              9.0             12.8             11.7             10.7         end_crop
     24/03/1999           1999             83           1999                             73                                74                            74                  885.9                    1054.2                3168.6                354.4                   161.3               438.5            0.0           97.1          7.040 start_grain_fill   harvest_ripe          4.891          7.040          1.295          1.047          0.642          0.335          0.200          0.000          0.318          0.316          0.310          0.309          0.309          7.833              0.3              0.3              0.1              0.0              0.0 start_grain_fill
     14/04/1999           1999            104           1999                              0                                95                            95                    0.0                    1544.6                3642.2                  0.0                   467.1               912.2            3.1           94.5          5.360     harvest_ripe            out          3.790          5.360          1.293          1.045          0.642          0.335          0.200          0.000          0.305          0.309          0.305          0.304          0.304          3.294              0.2              0.3              0.1              0.0              0.0     harvest_ripe
     15/04/1999           1999            105           1999                              0                                96                             0                    0.0                    1544.6                   0.0                  0.0                   467.1                 0.0         2557.5          100.3          3.840           nocrop            out          4.339          3.840          1.295          1.045          0.642          0.335          0.200          0.000          0.299          0.302          0.304          0.304          0.304          3.544              1.6              6.6             10.5              9.8              9.2         end_crop
     22/03/2000           2000             82           2000                             72                                73                            73                 1224.9                    1128.0                3495.6                489.9                   153.4               466.5            0.0           89.2          2.160 start_grain_fill   harvest_ripe          3.590          2.160          1.275          1.026          0.631          0.332          0.200          0.000          0.314          0.314          0.310          0.310          0.310          8.645              0.3              0.2              0.1              0.0              0.0 start_grain_fill
     12/04/2000           2000            103           2000                              0                                94                            94                    0.0                    1795.0                4011.4                  0.0                   545.6               982.3            4.6           87.1          0.000     harvest_ripe            out          4.355          0.000          1.274          1.025          0.631          0.332          0.200          0.000          0.277          0.282          0.292          0.297          0.300          0.000              0.2              0.3              0.2              0.0              0.0         maturity
     15/04/2000           2000            106           2000                              0                                97                             0                    0.0                    1800.4                   0.0                  0.0                   545.6                 0.0         2792.5           97.8          0.000           nocrop            out          5.010          0.000          1.276          1.025          0.631          0.333          0.200          0.000          0.263          0.274          0.286          0.294          0.300          0.000              0.0              4.4              6.4              8.5              8.0         end_crop
     25/03/2001           2001             84           2001                             74                                75                            75                 1043.4                    1090.5                3576.2                417.4                   148.3               482.4            0.0           91.9          0.000 start_grain_fill   harvest_ripe          5.807          0.000          1.261          1.007          0.621          0.330          0.200          0.000          0.289          0.293          0.300          0.300          0.300          0.344              0.2              0.2              0.1              0.0              0.0 start_grain_fill
     15/04/2001           2001            105           2001                              0                                96                            96                    0.0                    1742.2                4092.6                  0.0                   513.3               998.8            5.6           89.2          0.080     harvest_ripe            out          4.460          0.080          1.259          1.006          0.620          0.330          0.200          0.000          0.253          0.265          0.279          0.289          0.297          0.000              0.2              0.2              0.2              0.0              0.0         maturity
     17/04/2001           2001            107           2001                              0                                98                             0                    0.0                    1742.2                   0.0                  0.0                   513.3                 0.0         2834.7           99.4         16.960           nocrop            out          4.284         16.884          1.262          1.006          0.621          0.330          0.200          0.076          0.322          0.313          0.300          0.295          0.297          0.000              0.0              5.9              9.4             10.7             10.2         end_crop
     24/03/2002           2002             83           2002                             73                                74                            74                  659.5                     888.1                2945.3                263.8                   120.8               398.3            0.0           94.5          6.480 start_grain_fill   harvest_ripe          4.380          6.480          1.246          0.988          0.611          0.328          0.200          0.000          0.300          0.303          0.301          0.301          0.301          1.225              0.2              0.2              0.1              0.0              0.0 start_grain_fill
     14/04/2002           2002            104           2002                              0                                95                            95                    0.0                    1437.7                3395.4                  0.0                   409.7               848.4            2.4           91.0          2.400     harvest_ripe            out          3.732          2.400          1.243          0.987          0.610          0.328          0.200          0.000          0.287          0.289          0.293          0.297          0.300          0.000              0.2              0.2              0.1              0.0              0.0         maturity
     16/04/2002           2002            106           2002                              0                                97                             0                    0.0                    1437.7                   0.0                  0.0                   409.7                 0.0         2306.4           99.8          0.000           nocrop            out          5.425          0.000          1.246          0.987          0.611          0.328          0.200          0.000          0.271          0.280          0.290          0.296          0.300          0.000              1.4              4.8              6.6              8.4              9.5         end_crop
     23/03/2003           2003             82           2003                             72                                73                            73                 1176.7                    1127.2                3550.3                470.7                   153.3               489.7            0.0           83.0          0.000 start_grain_fill   harvest_ripe          5.447          0.000          1.224          0.969          0.601          0.326          0.200          0.000          0.294          0.296          0.294          0.282          0.277          0.000              0.2              0.2              0.1              0.0              0.0 start_grain_fill
     12/04/2003           2003            102           2003                              0                                93                            93                    0.0                    1726.2                4047.7                  0.0                   493.0               987.1            5.5           80.9          0.000     harvest_ripe            out          4.907          0.000          1.223          0.968          0.600          0.326          0.200          0.000          0.259          0.271          0.284          0.293          0.299          0.000              0.2              0.2              0.2              0.0              0.0         maturity
     14/04/2003           2003            104           2003                              0                                95                             0                    0.0                    1726.2                   0.0                  0.0                   493.0                 0.0         2969.2           87.6          0.000           nocrop            out          6.497          0.000          1.224          0.968          0.601          0.326          0.200          0.000          0.255          0.267          0.280          0.291          0.298          0.000              2.5              4.7              7.1              9.7              9.3         end_crop
     22/03/2004           2004             82           2004                             72                                73                            73                  676.0                     954.3                3088.4                270.4                   129.8               407.5            0.0           95.2          0.000 start_grain_fill   harvest_ripe          5.118          0.000          1.214          0.952          0.591          0.324          0.200          0.000          0.258          0.269          0.282          0.291          0.298          0.000              0.3              0.3              0.1              0.0              0.0 start_grain_fill
     12/04/2004           2004            103           2004                              0                                94                            94                    0.0                    1557.5                3551.5                  0.0                   459.8               870.7            5.1           91.6          1.280     harvest_ripe            out          3.286          1.280          1.212          0.951          0.591          0.324          0.200          0.000          0.298          0.301          0.303          0.303          0.303          2.772              0.2              0.2              0.1              0.0              0.0         maturity
     14/04/2004           2004            105           2004                              0                                96                             0                    0.0                    1557.5                   0.0                  0.0                   459.8                 0.0         2450.9          100.1          2.640           nocrop            out          3.599          2.640          1.214          0.951          0.591          0.324          0.200          0.000          0.294          0.297          0.300          0.300          0.301          0.628              0.0              4.8              6.4              8.7              9.8         end_crop
     21/03/2005           2005             80           2005                             70                                71                            71                 1046.9                    1103.8                3184.0                418.8                   140.7               414.4            0.0           85.5          0.000 start_grain_fill       maturity          5.616          0.000          1.195          0.935          0.583          0.322          0.200          0.000          0.288          0.289          0.286          0.282          0.287          0.000              0.2              0.2              0.1              0.0              0.0 start_grain_fill
     10/04/2005           2005            100           2005                              0                                91                            91                    0.0                    1898.9                3674.8                  0.0                   525.3               905.2            6.3           82.6          0.000     harvest_ripe            out          5.869          0.000          1.193          0.934          0.582          0.322          0.200          0.000          0.189          0.223          0.237          0.251          0.262          0.000              0.1              0.2              0.2              0.0              0.0         maturity
     12/04/2005           2005            102           2005                              0                                93                             0                    0.0                    1898.9                   0.0                  0.0                   525.3                 0.0         2668.0           90.2          0.720           nocrop            out          4.758          0.720          1.194          0.934          0.582          0.322          0.200          0.000          0.181          0.219          0.234          0.250          0.261          0.000              0.8              4.7              7.4             11.4             12.2         end_crop
     23/03/2006           2006             82           2006                             72                                73                            73                  846.2                     857.9                3114.4                338.5                   116.7               419.8            0.0          101.8         25.200 start_grain_fill       maturity          3.876         19.959          1.196          0.923          0.574          0.321          0.200          5.241          0.353          0.318          0.310          0.309          0.308          7.158              0.3              0.2              0.1              0.0              0.0 start_grain_fill
     13/04/2006           2006            103           2006                              0                                94                            94                    0.0                    1355.6                3584.3                  0.0                   399.0               889.7            2.9           97.5         15.040     harvest_ripe            out          3.163         13.055          1.194          0.922          0.574          0.320          0.200          1.985          0.325          0.316          0.309          0.308          0.306          5.754              0.2              0.2              0.1              0.0              0.0         maturity
     15/04/2006           2006            105           2006                              0                                96                             0                    0.0                    1355.6                   0.0                  0.0                   399.0                 0.0         2520.7          104.3          0.240           nocrop            out          4.674          0.240          1.195          0.922          0.574          0.321          0.200          0.000          0.297          0.300          0.306          0.307          0.307          6.641              0.0              4.3              6.1              7.4              8.5         end_crop
     22/03/2007           2007             81           2007                             71                                72                            72                  567.6                     895.2                2852.2                227.0                   114.1               387.9            0.0           81.6          0.160 start_grain_fill       maturity          5.865          0.160          1.175          0.907          0.566          0.319          0.200          0.000          0.293          0.296          0.302          0.303          0.304          3.742              0.2              0.2              0.1              0.0              0.0 start_grain_fill
     13/04/2007           2007            103           2007                              0                                94                            94                    0.0                    1500.1                3337.5                  0.0                   430.8               873.2            3.9           78.3          0.000     harvest_ripe            out          3.899          0.000          1.173          0.906          0.565          0.319          0.200          0.000          0.290          0.293          0.300          0.301          0.302          1.820              0.1              0.2              0.1              0.0              0.0     harvest_ripe
     14/04/2007           2007            104           2007                              0                                95                             0                    0.0                    1500.1                   0.0                  0.0                   430.8                 0.0         2368.1           81.2          0.000           nocrop            out          5.392          0.000          1.174          0.906          0.565          0.319          0.200          0.000          0.284          0.288          0.298          0.300          0.301          0.468              0.0              2.8              3.4              3.8              8.6         end_crop
     26/03/2008           2008             86           2008                             76                                77                            77                 1004.0                    1255.2                3574.2                401.6                   181.4               475.0            0.0           78.4          0.000 start_grain_fill   harvest_ripe          6.029          0.000          1.157          0.891          0.557          0.317          0.200          0.000          0.283          0.286          0.292          0.296          0.299          0.000              0.2              0.2              0.1              0.0              0.0 start_grain_fill
     15/04/2008           2008            106           2008                              0                                97                            97                    0.0                    1603.7                4042.1                  0.0                   475.9               942.9           13.4           75.8          0.000     harvest_ripe            out          5.727          0.000          1.155          0.890          0.557          0.317          0.200          0.000          0.253          0.260          0.258          0.265          0.273          0.000              0.2              0.2              0.2              0.0              0.0         maturity
     17/04/2008           2008            108           2008                              0                                99                             0                    0.0                    1603.7                   0.0                  0.0                   475.9                 0.0         2996.7           78.6         20.960           nocrop            out          5.373         20.960          1.156          0.890          0.557          0.317          0.200          0.000          0.314          0.293          0.267          0.265          0.272          0.000              0.0              1.7              1.6              1.2              2.6         end_crop
     24/03/2009           2009             83           2009                             73                                74                            74                 1297.5                    1268.3                3388.2                518.8                   172.5               471.5            0.0           93.3          1.440 start_grain_fill   harvest_ripe          5.510          1.440          1.148          0.876          0.549          0.316          0.201          0.000          0.294          0.297          0.301          0.301          0.301          1.244              0.3              0.3              0.1              0.1              0.1 start_grain_fill
     13/04/2009           2009            103           2009                              0                                94                            94                    0.0                    1823.6                3876.3                  0.0                   541.5               959.6            5.8           90.0          0.000     harvest_ripe            out          5.760          0.000          1.146          0.875          0.549          0.316          0.201          0.000          0.281          0.286          0.297          0.299          0.300          0.000              0.2              0.3              0.2              0.1              0.1         maturity
     17/04/2009           2009            107           2009                              0                                98                             0                    0.0                    1830.5                   0.0                  0.0                   541.5                 0.0         2758.8           95.8          0.000           nocrop            out          5.296          0.000          1.148          0.875          0.549          0.316          0.201          0.000          0.267          0.275          0.288          0.297          0.300          0.000              0.0              2.3              1.7              2.6              3.6         end_crop
     23/03/2010           2010             82           2010                             72                                73                            73                 1108.7                    1024.5                3222.5                443.5                   130.6               424.9            0.0           85.7          1.440 start_grain_fill   harvest_ripe          5.247          1.440          1.133          0.861          0.541          0.314          0.200          0.000          0.289          0.292          0.298          0.300          0.301          0.472              0.3              0.2              0.1              0.0              0.0 start_grain_fill
     12/04/2010           2010            102           2010                              0                                93                            93                    0.0                    1706.5                3686.7                  0.0                   491.0               889.1            5.6           82.3          0.000     harvest_ripe            out          5.745          0.000          1.131          0.860          0.540          0.314          0.200          0.000          0.279          0.284          0.295          0.299          0.300          0.000              0.2              0.3              0.2              0.0              0.0         maturity
     15/04/2010           2010            105           2010                              0                                96                             0                    0.0                    1712.1                   0.0                  0.0                   491.0                 0.0         2653.7           88.2          0.640           nocrop            out          5.237          0.640          1.132          0.860          0.541          0.314          0.201          0.000          0.282          0.286          0.293          0.297          0.300          0.000              0.0              2.5              2.9              3.1              7.4         end_crop
     23/03/2011           2011             82           2011                             72                                73                            73                  851.0                    1170.7                2967.5                340.4                   179.1               418.9            0.0           74.8          0.000 start_grain_fill   harvest_ripe          6.159          0.000          1.114          0.846          0.533          0.312          0.200          0.000          0.273          0.281          0.292          0.297          0.300          0.000              0.3              0.2              0.1              0.0              0.0 start_grain_fill
     12/04/2011           2011            102           2011                              0                                93                            93                    0.0                    1641.6                3407.6                  0.0                   486.5               858.9            4.1           72.4          0.000     harvest_ripe            out          6.133          0.000          1.113          0.845          0.533          0.312          0.200          0.000          0.295          0.298          0.305          0.306          0.308          6.948              0.2              0.3              0.2              0.0              0.0     harvest_ripe
     13/04/2011           2011            103           2011                              0                                94                             0                    0.0                    1641.6                   0.0                  0.0                   486.5                 0.0         2484.8           74.8          0.080           nocrop            out          5.972          0.080          1.113          0.845          0.533          0.312          0.200          0.000          0.288          0.292          0.300          0.302          0.303          2.957              0.0              2.7              3.3              3.6              7.6         end_crop
     24/03/2012           2012             84           2012                             74                                75                            75                 1219.8                    1108.3                3431.9                487.9                   150.7               457.7            0.0           72.3          6.560 start_grain_fill   harvest_ripe          2.638          6.560          1.099          0.832          0.525          0.311          0.200          0.000          0.270          0.270          0.271          0.281          0.291          0.000              0.2              0.2              0.1              0.0              0.0 start_grain_fill
     13/04/2012           2012            104           2012                              0                                95                            95                    0.0                    1476.6                3888.5                  0.0                   438.7               914.2            5.6           70.2          0.080     harvest_ripe            out          4.828          0.080          1.098          0.831          0.525          0.310          0.200          0.000          0.323          0.317          0.309          0.307          0.305          4.828              0.2              0.2              0.1              0.0              0.0         maturity
     16/04/2012           2012            107           2012                              0                                98                             0                    0.0                    1478.9                   0.0                  0.0                   438.7                 0.0         2890.5           73.4          2.400           nocrop            out          5.115          2.400          1.099          0.831          0.525          0.310          0.200          0.000          0.293          0.296          0.301          0.302          0.302          1.860              0.0              1.6              1.9              1.7              3.1         end_crop
     21/03/2013           2013             80           2013                             70                                71                            71                  842.3                    1062.6                2916.1                336.9                   135.5               375.4            0.0           78.4         12.480 start_grain_fill   harvest_ripe          2.278         11.969          1.088          0.819          0.518          0.309          0.200          0.511          0.337          0.321          0.313          0.312          0.311         10.067              0.2              0.2              0.1              0.0              0.1 start_grain_fill
     10/04/2013           2013            100           2013                              0                                91                            91                    0.0                    1641.2                3333.4                  0.0                   473.2               792.7            4.9           75.2          0.560     harvest_ripe            out          5.729          0.560          1.087          0.818          0.518          0.309          0.200          0.000          0.298          0.301          0.303          0.302          0.300          0.000              0.2              0.2              0.2              0.0              0.1         maturity
     13/04/2013           2013            103           2013                              0                                94                             0                    0.0                    1642.4                   0.0                  0.0                   473.2                 0.0         2416.8           80.9          7.440           nocrop            out          4.843          7.440          1.088          0.818          0.518          0.309          0.201          0.000          0.299          0.302          0.302          0.302          0.302          1.683              0.0              2.8              2.9              3.5              6.6         end_crop
     24/03/2014           2014             83           2014                             73                                74                            74                  732.9                    1057.9                2659.9                293.2                   134.9               368.8            0.0           74.5         40.240 start_grain_fill   harvest_ripe          1.969         29.591          1.074          0.806          0.512          0.308          0.200         10.649          0.439          0.313          0.300          0.293          0.295          0.000              0.1              0.2              0.1              0.0              0.0 start_grain_fill
     13/04/2014           2014            103           2014                              0                                94                            94                    0.0                    1319.4                3034.4                  0.0                   380.7               743.3            4.1           71.9          0.000     harvest_ripe            out          5.943          0.000          1.073          0.806          0.511          0.308          0.200          0.000          0.283          0.286          0.288          0.291          0.297          0.000              0.2              0.2              0.1              0.0              0.0         maturity
     17/04/2014           2014            107           2014                              0                                98                             0                    0.0                    1323.8                   0.0                  0.0                   380.7                 0.0         2145.6           75.7          0.000           nocrop            out          5.912          0.000          1.074          0.806          0.511          0.308          0.200          0.000          0.261          0.271          0.282          0.290          0.296          0.000              0.0              1.4              1.5              1.2              1.8         end_crop
     24/03/2015           2015             83           2015                             73                                74                            74                  784.5                    1232.7                3264.4                313.8                   157.2               420.9            0.0           76.3          0.000 start_grain_fill       maturity          4.810          0.000          1.062          0.795          0.506          0.307          0.201          0.000          0.294          0.296          0.294          0.289          0.294          0.000              0.3              0.2              0.1              0.1              0.1 start_grain_fill
     14/04/2015           2015            104           2015                              0                                95                            95                    0.0                    1706.4                3739.3                  0.0                   507.1               895.9            7.7           73.3          4.480     harvest_ripe            out          5.272          4.480          1.060          0.794          0.505          0.306          0.200          0.000          0.272          0.270          0.258          0.266          0.273          0.000              0.2              0.3              0.2              0.0              0.1         maturity
     17/04/2015           2015            107           2015                              0                                98                             0                    0.0                    1709.8                   0.0                  0.0                   507.1                 0.0         2724.6           75.8          0.400           nocrop            out          5.961          0.400          1.062          0.794          0.505          0.307          0.200          0.000          0.243          0.258          0.260          0.265          0.272          0.000              0.0              1.1              1.0              0.7              1.3         end_crop
