# Supplementary material for: Simulations using APSIM suggest that Conservation Agriculture sustains protein yield under changing climate dynamics in Northern Mozambique
Source: BMC Plant Biol. 2025 Nov 13;25:1556. doi: 10.1186/s12870-025-07418-5 (PMC12613769; doi:10.1186/s12870-025-07418-5)
Supplement: Supplementary file 2 — Supplementary Material 2. [file 12870_2025_7418_MOESM2_ESM.zip › APSIM Output_08 Oct 2020/Maize-Cowpea-Pigeonpea Inter (Conservation 2 Degree and 0% Rainfall) cowpeaout.csv]

ApsimVersion = 7.10 r4158
Title = Maize-Cowpea-Pigeonpea Inter (Conservation 2 Degree and 0% Rainfall) cowpeaout
Date	year	Day	year	paddock.cowpea.daysaftersowing	paddock.pigeonpea.daysaftersowing	paddock.maize.daysaftersowing	Biomass	Yield	biom_n()	eo	infiltration	runoff	esw	drain	surfaceom_wt	dlt_n_min()	no3()
(dd/mm/yyyy)	(year)	(day)	(year)	(day)	(day)	(days)	(kg/ha)	(kg/ha)	(kg/ha)	(mm)	(mm)	(mm)	(mm)	(mm)	(kg/ha)	(kg/ha)	(kg/ha)
22/03/1997	1997	81	1997	71	72	72	631.5	252.6	169.5	5.185	4.700	0.000	160.804	0.076	0.0	0.8	30.4
18/03/1998	1998	77	1998	67	68	68	767.6	307.0	101.0	5.756	0.000	0.000	141.171	0.000	0.0	0.7	50.0
21/03/1999	1999	80	1999	70	71	71	802.0	320.8	87.4	2.930	15.309	1.791	177.231	5.354	0.0	0.6	122.9
19/03/2000	2000	79	2000	69	70	70	1136.4	454.6	82.3	4.233	2.300	0.000	168.538	4.984	0.0	0.5	31.9
21/03/2001	2001	80	2001	70	71	71	834.9	333.9	84.1	4.402	5.400	0.000	170.605	2.774	0.0	0.5	36.3
19/03/2002	2002	78	2002	68	69	69	550.7	220.3	87.9	3.341	12.698	0.502	172.642	3.625	0.0	0.6	20.8
19/03/2003	2003	78	2003	68	69	69	951.0	380.3	76.5	4.702	0.000	0.000	164.408	0.000	0.0	0.5	32.1
18/03/2004	2004	78	2004	68	69	69	581.2	232.5	83.2	5.028	0.000	0.000	155.200	0.000	0.0	0.5	25.3
18/03/2005	2005	77	2005	67	68	68	934.0	373.6	77.8	5.020	8.800	0.000	138.494	0.000	0.0	0.5	20.6
19/03/2006	2006	78	2006	68	69	69	719.9	287.9	79.1	5.089	0.300	0.000	163.335	0.793	0.0	0.5	43.1
18/03/2007	2007	77	2007	67	68	68	427.4	171.0	72.1	3.733	29.563	35.037	188.269	3.709	0.0	0.4	3.3
22/03/2008	2008	82	2008	72	73	73	886.0	354.4	72.6	4.872	4.900	0.000	168.045	3.288	0.0	0.5	2.0
20/03/2009	2009	79	2009	69	70	70	1118.6	447.3	82.5	4.348	13.867	0.533	172.228	2.967	0.0	0.5	6.6
19/03/2010	2010	78	2010	68	69	69	999.3	399.7	78.1	3.283	14.616	1.184	196.383	12.579	0.0	0.4	2.3
19/03/2011	2011	78	2011	68	69	69	693.6	277.4	69.9	3.446	3.600	0.000	168.079	2.809	0.0	0.4	6.2
20/03/2012	2012	80	2012	70	71	71	1047.2	418.9	66.3	6.256	0.000	0.000	142.409	0.000	0.0	0.4	2.1
17/03/2013	2013	76	2013	66	67	67	639.4	255.8	72.1	6.538	0.000	0.000	159.618	0.630	0.0	0.5	6.8
20/03/2014	2014	79	2014	69	70	70	658.9	263.6	67.6	6.273	6.100	0.000	153.071	0.000	0.0	0.4	1.8
21/03/2015	2015	80	2015	70	71	71	725.2	290.1	69.0	5.708	0.000	0.000	139.656	0.000	0.0	0.4	1.7
