# Supplementary material for: Simulations using APSIM suggest that Conservation Agriculture sustains protein yield under changing climate dynamics in Northern Mozambique
Source: BMC Plant Biol. 2025 Nov 13;25:1556. doi: 10.1186/s12870-025-07418-5 (PMC12613769; doi:10.1186/s12870-025-07418-5)
Supplement: Supplementary file 2 — Supplementary Material 2. [file 12870_2025_7418_MOESM2_ESM.zip › APSIM Output_08 Oct 2020/Maize-Cowpea-Pigeonpea Inter (Conservation 2 Degree and 0% Rainfall) cowpeaout.out]

ApsimVersion = 7.10 r4158
Title = Maize-Cowpea-Pigeonpea Inter (Conservation 2 Degree and 0% Rainfall) cowpeaout
           Date           year            Day           year paddock.cowpea.daysaftersowing paddock.pigeonpea.daysaftersowing paddock.maize.daysaftersowing        Biomass          Yield       biom_n()             eo   infiltration         runoff            esw          drain   surfaceom_wt    dlt_n_min()          no3()
   (dd/mm/yyyy)         (year)          (day)         (year)                          (day)                             (day)                        (days)        (kg/ha)        (kg/ha)        (kg/ha)           (mm)           (mm)           (mm)           (mm)           (mm)        (kg/ha)        (kg/ha)        (kg/ha)
     22/03/1997           1997             81           1997                             71                                72                            72          631.5          252.6          169.5          5.185          4.700          0.000        160.804          0.076            0.0            0.8           30.4
     18/03/1998           1998             77           1998                             67                                68                            68          767.6          307.0          101.0          5.756          0.000          0.000        141.171          0.000            0.0            0.7           50.0
     21/03/1999           1999             80           1999                             70                                71                            71          802.0          320.8           87.4          2.930         15.309          1.791        177.231          5.354            0.0            0.6          122.9
     19/03/2000           2000             79           2000                             69                                70                            70         1136.4          454.6           82.3          4.233          2.300          0.000        168.538          4.984            0.0            0.5           31.9
     21/03/2001           2001             80           2001                             70                                71                            71          834.9          333.9           84.1          4.402          5.400          0.000        170.605          2.774            0.0            0.5           36.3
     19/03/2002           2002             78           2002                             68                                69                            69          550.7          220.3           87.9          3.341         12.698          0.502        172.642          3.625            0.0            0.6           20.8
     19/03/2003           2003             78           2003                             68                                69                            69          951.0          380.3           76.5          4.702          0.000          0.000        164.408          0.000            0.0            0.5           32.1
     18/03/2004           2004             78           2004                             68                                69                            69          581.2          232.5           83.2          5.028          0.000          0.000        155.200          0.000            0.0            0.5           25.3
     18/03/2005           2005             77           2005                             67                                68                            68          934.0          373.6           77.8          5.020          8.800          0.000        138.494          0.000            0.0            0.5           20.6
     19/03/2006           2006             78           2006                             68                                69                            69          719.9          287.9           79.1          5.089          0.300          0.000        163.335          0.793            0.0            0.5           43.1
     18/03/2007           2007             77           2007                             67                                68                            68          427.4          171.0           72.1          3.733         29.563         35.037        188.269          3.709            0.0            0.4            3.3
     22/03/2008           2008             82           2008                             72                                73                            73          886.0          354.4           72.6          4.872          4.900          0.000        168.045          3.288            0.0            0.5            2.0
     20/03/2009           2009             79           2009                             69                                70                            70         1118.6          447.3           82.5          4.348         13.867          0.533        172.228          2.967            0.0            0.5            6.6
     19/03/2010           2010             78           2010                             68                                69                            69          999.3          399.7           78.1          3.283         14.616          1.184        196.383         12.579            0.0            0.4            2.3
     19/03/2011           2011             78           2011                             68                                69                            69          693.6          277.4           69.9          3.446          3.600          0.000        168.079          2.809            0.0            0.4            6.2
     20/03/2012           2012             80           2012                             70                                71                            71         1047.2          418.9           66.3          6.256          0.000          0.000        142.409          0.000            0.0            0.4            2.1
     17/03/2013           2013             76           2013                             66                                67                            67          639.4          255.8           72.1          6.538          0.000          0.000        159.618          0.630            0.0            0.5            6.8
     20/03/2014           2014             79           2014                             69                                70                            70          658.9          263.6           67.6          6.273          6.100          0.000        153.071          0.000            0.0            0.4            1.8
     21/03/2015           2015             80           2015                             70                                71                            71          725.2          290.1           69.0          5.708          0.000          0.000        139.656          0.000            0.0            0.4            1.7
