# Supplementary material for: Simulations using APSIM suggest that Conservation Agriculture sustains protein yield under changing climate dynamics in Northern Mozambique
Source: BMC Plant Biol. 2025 Nov 13;25:1556. doi: 10.1186/s12870-025-07418-5 (PMC12613769; doi:10.1186/s12870-025-07418-5)
Supplement: Supplementary file 2 — Supplementary Material 2. [file 12870_2025_7418_MOESM2_ESM.zip › APSIM Output_08 Oct 2020/Maize-Cowpea-Pigeonpea Inter (Conservation 2 Degree and 0% Rainfall) maizeout.csv]

ApsimVersion = 7.10 r4158
Title = Maize-Cowpea-Pigeonpea Inter (Conservation 2 Degree and 0% Rainfall) maizeout
Date	year	Day	year	paddock.cowpea.daysaftersowing	paddock.pigeonpea.daysaftersowing	paddock.maize.daysaftersowing	Biomass	Yield	biom_n()	eo	infiltration	runoff	esw	drain	surfaceom_wt	dlt_n_min()	no3()
(dd/mm/yyyy)	(year)	(day)	(year)	(day)	(day)	(days)	(kg/ha)	(kg/ha)	(kg/ha)	(mm)	(mm)	(mm)	(mm)	(mm)	(kg/ha)	(kg/ha)	(kg/ha)
12/04/1997	1997	102	1997	0	93	93	3277.0	837.6	161.8	4.266	9.930	0.570	175.509	6.112	2.8	0.8	27.1
06/04/1998	1998	96	1998	0	87	87	3430.9	915.8	97.2	5.222	1.500	0.000	129.376	0.000	4.6	0.7	46.2
10/04/1999	1999	100	1999	0	91	91	3601.2	929.4	85.5	4.673	0.000	0.000	165.062	2.936	3.0	0.5	58.6
07/04/2000	2000	98	2000	0	89	89	3934.4	969.4	80.8	4.802	0.900	0.000	164.134	1.503	4.9	0.5	18.2
10/04/2001	2001	100	2001	0	91	91	4074.8	972.0	81.9	5.267	0.000	0.000	153.379	0.000	3.6	0.5	24.2
09/04/2002	2002	99	2002	0	90	90	3172.9	827.2	84.6	4.686	0.000	0.000	168.127	5.407	1.9	0.5	10.6
07/04/2003	2003	97	2003	0	88	88	3787.4	950.6	74.8	5.567	0.000	0.000	160.768	0.820	4.2	0.5	16.3
07/04/2004	2004	98	2004	0	89	89	3341.1	884.8	80.3	4.845	0.100	0.000	163.636	1.571	6.2	0.5	16.8
06/04/2005	2005	96	2005	0	87	87	3421.9	911.7	75.3	5.243	0.000	0.000	114.842	0.000	4.6	0.6	14.7
09/04/2006	2006	99	2006	0	90	90	3505.7	906.0	76.4	4.502	0.600	0.000	167.611	4.361	2.4	0.5	22.7
08/04/2007	2007	98	2007	0	89	89	2988.9	801.8	69.6	4.644	19.810	10.990	186.496	6.383	2.9	0.4	3.5
10/04/2008	2008	101	2008	0	92	92	3680.5	933.2	70.4	5.180	4.400	0.000	119.864	0.000	10.7	0.5	3.5
09/04/2009	2009	99	2009	0	90	90	3773.6	951.1	79.7	5.316	1.900	0.000	163.416	1.115	4.8	0.5	3.6
08/04/2010	2010	98	2010	0	89	89	3535.9	880.7	75.1	4.085	12.079	1.421	176.518	6.026	4.8	0.5	3.3
08/04/2011	2011	98	2011	0	89	89	3223.0	804.7	67.4	2.903	18.892	9.308	184.123	8.862	3.7	0.4	5.4
08/04/2012	2012	99	2012	0	90	90	3647.6	890.4	64.3	5.977	0.300	0.000	160.835	0.054	6.0	0.4	2.6
06/04/2013	2013	96	2013	0	87	87	3127.1	759.5	69.0	5.402	2.000	0.000	165.486	1.430	3.6	0.4	5.3
09/04/2014	2014	99	2014	0	90	90	2850.5	697.5	65.2	5.965	0.800	0.000	151.387	0.000	3.0	0.4	2.4
10/04/2015	2015	100	2015	0	91	91	3589.0	952.3	66.2	6.007	0.000	0.000	126.672	0.000	7.0	0.4	2.9
