# Supplementary material for: Simulations using APSIM suggest that Conservation Agriculture sustains protein yield under changing climate dynamics in Northern Mozambique
Source: BMC Plant Biol. 2025 Nov 13;25:1556. doi: 10.1186/s12870-025-07418-5 (PMC12613769; doi:10.1186/s12870-025-07418-5)
Supplement: Supplementary file 2 — Supplementary Material 2. [file 12870_2025_7418_MOESM2_ESM.zip › APSIM Output_08 Oct 2020/Maize-Cowpea-Pigeonpea Inter (Conservation 2 Degree and 0% Rainfall) maizeout.out]

ApsimVersion = 7.10 r4158
Title = Maize-Cowpea-Pigeonpea Inter (Conservation 2 Degree and 0% Rainfall) maizeout
           Date           year            Day           year paddock.cowpea.daysaftersowing paddock.pigeonpea.daysaftersowing paddock.maize.daysaftersowing        Biomass          Yield       biom_n()             eo   infiltration         runoff            esw          drain   surfaceom_wt    dlt_n_min()          no3()
   (dd/mm/yyyy)         (year)          (day)         (year)                          (day)                             (day)                        (days)        (kg/ha)        (kg/ha)        (kg/ha)           (mm)           (mm)           (mm)           (mm)           (mm)        (kg/ha)        (kg/ha)        (kg/ha)
     12/04/1997           1997            102           1997                              0                                93                            93         3277.0          837.6          161.8          4.266          9.930          0.570        175.509          6.112            2.8            0.8           27.1
     06/04/1998           1998             96           1998                              0                                87                            87         3430.9          915.8           97.2          5.222          1.500          0.000        129.376          0.000            4.6            0.7           46.2
     10/04/1999           1999            100           1999                              0                                91                            91         3601.2          929.4           85.5          4.673          0.000          0.000        165.062          2.936            3.0            0.5           58.6
     07/04/2000           2000             98           2000                              0                                89                            89         3934.4          969.4           80.8          4.802          0.900          0.000        164.134          1.503            4.9            0.5           18.2
     10/04/2001           2001            100           2001                              0                                91                            91         4074.8          972.0           81.9          5.267          0.000          0.000        153.379          0.000            3.6            0.5           24.2
     09/04/2002           2002             99           2002                              0                                90                            90         3172.9          827.2           84.6          4.686          0.000          0.000        168.127          5.407            1.9            0.5           10.6
     07/04/2003           2003             97           2003                              0                                88                            88         3787.4          950.6           74.8          5.567          0.000          0.000        160.768          0.820            4.2            0.5           16.3
     07/04/2004           2004             98           2004                              0                                89                            89         3341.1          884.8           80.3          4.845          0.100          0.000        163.636          1.571            6.2            0.5           16.8
     06/04/2005           2005             96           2005                              0                                87                            87         3421.9          911.7           75.3          5.243          0.000          0.000        114.842          0.000            4.6            0.6           14.7
     09/04/2006           2006             99           2006                              0                                90                            90         3505.7          906.0           76.4          4.502          0.600          0.000        167.611          4.361            2.4            0.5           22.7
     08/04/2007           2007             98           2007                              0                                89                            89         2988.9          801.8           69.6          4.644         19.810         10.990        186.496          6.383            2.9            0.4            3.5
     10/04/2008           2008            101           2008                              0                                92                            92         3680.5          933.2           70.4          5.180          4.400          0.000        119.864          0.000           10.7            0.5            3.5
     09/04/2009           2009             99           2009                              0                                90                            90         3773.6          951.1           79.7          5.316          1.900          0.000        163.416          1.115            4.8            0.5            3.6
     08/04/2010           2010             98           2010                              0                                89                            89         3535.9          880.7           75.1          4.085         12.079          1.421        176.518          6.026            4.8            0.5            3.3
     08/04/2011           2011             98           2011                              0                                89                            89         3223.0          804.7           67.4          2.903         18.892          9.308        184.123          8.862            3.7            0.4            5.4
     08/04/2012           2012             99           2012                              0                                90                            90         3647.6          890.4           64.3          5.977          0.300          0.000        160.835          0.054            6.0            0.4            2.6
     06/04/2013           2013             96           2013                              0                                87                            87         3127.1          759.5           69.0          5.402          2.000          0.000        165.486          1.430            3.6            0.4            5.3
     09/04/2014           2014             99           2014                              0                                90                            90         2850.5          697.5           65.2          5.965          0.800          0.000        151.387          0.000            3.0            0.4            2.4
     10/04/2015           2015            100           2015                              0                                91                            91         3589.0          952.3           66.2          6.007          0.000          0.000        126.672          0.000            7.0            0.4            2.9
