# Supplementary material for: Simulations using APSIM suggest that Conservation Agriculture sustains protein yield under changing climate dynamics in Northern Mozambique
Source: BMC Plant Biol. 2025 Nov 13;25:1556. doi: 10.1186/s12870-025-07418-5 (PMC12613769; doi:10.1186/s12870-025-07418-5)
Supplement: Supplementary file 2 — Supplementary Material 2. [file 12870_2025_7418_MOESM2_ESM.zip › APSIM Output_08 Oct 2020/Maize-Cowpea-Pigeonpea Inter (Conservation 2 Degree and 0% Rainfall).csv]

ApsimVersion = 7.10 r4158
Title = Maize-Cowpea-Pigeonpea Inter (Conservation 2 Degree and 0% Rainfall)
Date	year	Day	year	paddock.cowpea.daysaftersowing	paddock.pigeonpea.daysaftersowing	paddock.maize.daysaftersowing	paddock.cowpea.biomass	paddock.pigeonpea.biomass	paddock.maize.biomass	paddock.cowpea.yield	paddock.pigeonpea.yield	paddock.maize.yield	surfaceom_wt	biom_n()	Rain	maizeStage	cowpeaStage	eo	infiltration	oc(1)	oc(2)	oc(3)	oc(4)	oc(5)	runoff	sws(1)	sws(2)	sws(3)	sws(4)	sws(5)	drain	dlt_fom_c_atm(1)	dlt_fom_c_atm(2)	dlt_fom_c_atm(3)	dlt_fom_c_atm(4)	dlt_fom_c_atm(5)	pigeonpeaStage
(dd/mm/yyyy)	(year)	(day)	(year)	(day)	(day)	(days)	(kg/ha)	(kg/ha)	(kg/ha)	(kg/ha)	(kg/ha)	(kg/ha)	(kg/ha)	(kg/ha)	(mm)	()	()	(mm)	(mm)	(%)	(%)	(%)	(%)	(%)	(mm)	(mm/mm)	(mm/mm)	(mm/mm)	(mm/mm)	(mm/mm)	(mm)	(kg/ha)	(kg/ha)	(kg/ha)	(kg/ha)	(kg/ha)	()
22/03/1997	1997	81	1997	71	72	72	631.5	1129.9	2802.9	252.6	144.1	363.6	0.0	169.5	4.700	start_grain_fill	harvest_ripe	5.185	4.700	1.346	1.098	0.667	0.339	0.200	0.000	0.293	0.295	0.296	0.300	0.300	0.076	2.3	0.9	0.1	0.0	0.0	start_grain_fill
12/04/1997	1997	102	1997	0	93	93	0.0	1791.6	3277.0	0.0	498.8	837.6	2.8	161.8	10.500	harvest_ripe	out	4.266	9.930	1.344	1.096	0.666	0.339	0.200	0.570	0.314	0.313	0.308	0.308	0.307	6.112	1.4	0.5	0.2	0.0	0.0	harvest_ripe
13/04/1997	1997	103	1997	0	94	0	0.0	1791.6	0.0	0.0	498.8	0.0	2274.2	166.7	1.000	nocrop	out	4.524	1.000	1.345	1.096	0.666	0.339	0.200	0.000	0.296	0.299	0.305	0.305	0.305	4.918	1.7	6.0	6.8	9.6	8.2	end_crop
18/03/1998	1998	77	1998	67	68	68	767.6	1137.7	2953.2	307.0	135.4	438.2	0.0	101.0	0.000	start_grain_fill	harvest_ripe	5.756	0.000	1.312	1.067	0.653	0.337	0.200	0.000	0.251	0.267	0.280	0.290	0.296	0.000	0.2	0.2	0.1	0.0	0.0	start_grain_fill
06/04/1998	1998	96	1998	0	87	87	0.0	1845.3	3430.9	0.0	481.5	915.8	4.6	97.2	1.500	harvest_ripe	out	5.222	1.500	1.309	1.065	0.653	0.337	0.200	0.000	0.259	0.263	0.269	0.275	0.281	0.000	0.2	0.2	0.2	0.0	0.0	maturity
08/04/1998	1998	98	1998	0	89	0	0.0	1845.3	0.0	0.0	481.5	0.0	2169.1	109.7	6.600	nocrop	out	5.131	6.600	1.313	1.065	0.653	0.337	0.200	0.000	0.281	0.279	0.270	0.274	0.280	0.000	1.8	8.0	10.0	11.5	10.4	end_crop
21/03/1999	1999	80	1999	70	71	71	802.0	1016.6	3123.6	320.8	146.9	451.8	0.0	87.4	17.100	start_grain_fill	harvest_ripe	2.930	15.309	1.284	1.042	0.640	0.334	0.200	1.791	0.330	0.316	0.309	0.307	0.306	5.354	0.3	0.2	0.1	0.0	0.0	start_grain_fill
10/04/1999	1999	100	1999	0	91	91	0.0	1455.9	3601.2	0.0	404.0	929.4	3.0	85.5	0.000	harvest_ripe	out	4.673	0.000	1.282	1.041	0.640	0.334	0.200	0.000	0.292	0.295	0.301	0.302	0.303	2.936	0.2	0.2	0.1	0.0	0.0	end_crop
10/04/1999	1999	100	1999	0	91	91	0.0	1455.9	3601.2	0.0	404.0	929.4	3.0	85.5	0.000	harvest_ripe	out	4.673	0.000	1.282	1.041	0.640	0.334	0.200	0.000	0.292	0.295	0.301	0.302	0.303	2.936	0.2	0.2	0.1	0.0	0.0	end_crop
19/03/2000	2000	79	2000	69	70	70	1136.4	1114.8	3448.5	454.6	142.1	483.5	0.0	82.3	2.300	start_grain_fill	harvest_ripe	4.233	2.300	1.264	1.021	0.629	0.331	0.200	0.000	0.299	0.302	0.304	0.305	0.306	4.984	0.3	0.2	0.1	0.0	0.0	start_grain_fill
07/04/2000	2000	98	2000	0	89	89	0.0	1684.4	3934.4	0.0	468.7	969.4	4.9	80.8	0.900	harvest_ripe	out	4.802	0.900	1.263	1.019	0.628	0.331	0.200	0.000	0.294	0.297	0.301	0.301	0.302	1.503	0.2	0.3	0.2	0.0	0.0	maturity
10/04/2000	2000	101	2000	0	92	0	0.0	1696.8	0.0	0.0	468.7	0.0	2816.5	88.5	0.900	nocrop	out	4.473	0.900	1.264	1.020	0.628	0.332	0.200	0.000	0.287	0.291	0.299	0.300	0.300	0.090	0.0	3.6	4.6	6.3	7.3	end_crop
21/03/2001	2001	80	2001	70	71	71	834.9	1136.5	3561.7	333.9	144.9	458.8	0.0	84.1	5.400	start_grain_fill	harvest_ripe	4.402	5.400	1.248	1.000	0.618	0.329	0.199	0.000	0.307	0.310	0.305	0.304	0.303	2.774	0.2	0.2	0.1	0.0	0.0	start_grain_fill
10/04/2001	2001	100	2001	0	91	91	0.0	1814.5	4074.8	0.0	502.4	972.0	3.6	81.9	0.000	harvest_ripe	out	5.267	0.000	1.246	0.999	0.617	0.329	0.199	0.000	0.271	0.279	0.291	0.297	0.300	0.000	0.2	0.2	0.2	0.0	0.0	maturity
12/04/2001	2001	102	2001	0	93	0	0.0	1814.5	0.0	0.0	502.4	0.0	2933.8	89.5	0.000	nocrop	out	5.125	0.000	1.247	0.999	0.617	0.329	0.200	0.000	0.260	0.273	0.287	0.295	0.300	0.000	1.5	4.4	6.3	8.5	9.3	end_crop
19/03/2002	2002	78	2002	68	69	69	550.7	820.9	2702.9	220.3	90.7	357.2	0.0	87.9	13.200	start_grain_fill	maturity	3.341	12.698	1.232	0.980	0.607	0.327	0.199	0.502	0.320	0.310	0.305	0.304	0.304	3.625	0.2	0.2	0.1	0.0	0.0	start_grain_fill
09/04/2002	2002	99	2002	0	90	90	0.0	1406.3	3172.9	0.0	378.0	827.2	1.9	84.6	0.000	harvest_ripe	out	4.686	0.000	1.229	0.979	0.606	0.327	0.199	0.000	0.295	0.298	0.304	0.305	0.306	5.407	0.2	0.2	0.1	0.0	0.0	maturity
11/04/2002	2002	101	2002	0	92	0	0.0	1406.3	0.0	0.0	378.0	0.0	2188.4	90.5	2.000	nocrop	out	4.522	2.000	1.231	0.979	0.606	0.327	0.200	0.000	0.289	0.292	0.299	0.300	0.301	0.833	0.0	3.8	4.8	5.2	8.1	end_crop
19/03/2003	2003	78	2003	68	69	69	951.0	1069.5	3296.7	380.3	127.3	459.9	0.0	76.5	0.000	start_grain_fill	harvest_ripe	4.702	0.000	1.208	0.960	0.596	0.324	0.199	0.000	0.296	0.299	0.303	0.301	0.299	0.000	0.2	0.2	0.1	0.0	0.0	start_grain_fill
07/04/2003	2003	97	2003	0	88	88	0.0	1667.7	3787.4	0.0	449.4	950.6	4.2	74.8	0.000	harvest_ripe	out	5.567	0.000	1.206	0.959	0.596	0.324	0.199	0.000	0.286	0.290	0.299	0.300	0.301	0.820	0.2	0.2	0.2	0.0	0.0	maturity
10/04/2003	2003	100	2003	0	91	0	0.0	1672.7	0.0	0.0	449.4	0.0	2691.6	82.6	0.000	nocrop	out	5.561	0.000	1.208	0.959	0.596	0.325	0.200	0.000	0.267	0.278	0.291	0.299	0.300	0.004	0.0	3.4	4.5	6.4	8.2	end_crop
18/03/2004	2004	78	2004	68	69	69	581.2	969.7	2862.3	232.5	123.6	405.9	0.0	83.2	0.000	start_grain_fill	maturity	5.028	0.000	1.194	0.942	0.586	0.322	0.199	0.000	0.277	0.282	0.293	0.298	0.300	0.000	0.3	0.2	0.1	0.0	0.0	start_grain_fill
07/04/2004	2004	98	2004	0	89	89	0.0	1619.8	3341.1	0.0	450.4	884.8	6.2	80.3	0.100	harvest_ripe	out	4.845	0.100	1.191	0.941	0.585	0.322	0.199	0.000	0.293	0.296	0.301	0.301	0.302	1.571	0.2	0.2	0.1	0.0	0.0	maturity
09/04/2004	2004	100	2004	0	91	0	0.0	1619.8	0.0	0.0	450.4	0.0	2289.3	87.1	12.100	nocrop	out	5.300	12.100	1.193	0.941	0.585	0.322	0.199	0.000	0.301	0.308	0.303	0.303	0.302	1.790	0.0	3.5	4.5	6.8	10.0	end_crop
18/03/2005	2005	77	2005	67	68	68	934.0	1135.8	2938.0	373.6	135.2	427.8	0.0	77.8	8.800	start_grain_fill	harvest_ripe	5.020	8.800	1.174	0.924	0.577	0.320	0.199	0.000	0.275	0.275	0.270	0.281	0.290	0.000	0.2	0.2	0.1	0.0	0.0	start_grain_fill
06/04/2005	2005	96	2005	0	87	87	0.0	1910.3	3421.9	0.0	516.8	911.7	4.6	75.3	0.000	harvest_ripe	out	5.243	0.000	1.172	0.923	0.576	0.320	0.199	0.000	0.237	0.249	0.255	0.264	0.273	0.000	0.2	0.3	0.2	0.0	0.0	maturity
09/04/2005	2005	99	2005	0	90	0	0.0	1919.0	0.0	0.0	516.8	0.0	2349.2	84.3	0.000	nocrop	out	6.834	0.000	1.174	0.923	0.576	0.320	0.200	0.000	0.199	0.237	0.249	0.262	0.271	0.000	0.0	3.5	4.1	6.4	10.9	end_crop
19/03/2006	2006	78	2006	68	69	69	719.9	952.8	3008.6	287.9	129.6	408.8	0.0	79.1	0.300	start_grain_fill	maturity	5.089	0.300	1.161	0.908	0.567	0.318	0.199	0.000	0.294	0.297	0.301	0.301	0.301	0.793	0.2	0.2	0.1	0.0	0.0	start_grain_fill
09/04/2006	2006	99	2006	0	90	90	0.0	1421.2	3505.7	0.0	393.5	906.0	2.4	76.4	0.600	harvest_ripe	out	4.502	0.600	1.159	0.907	0.567	0.318	0.199	0.000	0.296	0.299	0.303	0.304	0.305	4.361	0.2	0.2	0.1	0.0	0.0	harvest_ripe
10/04/2006	2006	100	2006	0	91	0	0.0	1421.2	0.0	0.0	393.5	0.0	2463.2	81.0	0.500	nocrop	out	4.657	0.500	1.160	0.907	0.567	0.318	0.199	0.000	0.290	0.293	0.300	0.301	0.302	1.823	0.0	4.3	6.5	9.4	9.5	end_crop
18/03/2007	2007	77	2007	67	68	68	427.4	1033.7	2535.1	171.0	114.2	348.1	0.0	72.1	64.600	start_grain_fill	end_grain_fill	3.733	29.563	1.144	0.892	0.559	0.316	0.199	35.037	0.453	0.318	0.309	0.306	0.304	3.709	0.1	0.2	0.1	0.0	0.0	start_grain_fill
08/04/2007	2007	98	2007	0	89	89	0.0	1604.2	2988.9	0.0	449.3	801.8	2.9	69.6	30.800	harvest_ripe	out	4.644	19.810	1.142	0.891	0.558	0.316	0.199	10.990	0.386	0.321	0.313	0.310	0.307	6.383	0.1	0.2	0.2	0.0	0.0	maturity
11/04/2007	2007	101	2007	0	92	0	0.0	1605.4	0.0	0.0	449.3	0.0	2101.4	72.7	4.000	nocrop	out	3.734	4.000	1.143	0.891	0.558	0.316	0.199	0.000	0.300	0.313	0.310	0.311	0.311	10.341	0.0	1.6	1.9	1.6	2.4	end_crop
22/03/2008	2008	82	2008	72	73	73	886.0	1253.3	3219.9	354.4	159.8	472.5	0.0	72.6	4.900	start_grain_fill	harvest_ripe	4.872	4.900	1.126	0.875	0.550	0.315	0.199	0.000	0.300	0.305	0.304	0.304	0.304	3.288	0.2	0.2	0.1	0.0	0.1	start_grain_fill
10/04/2008	2008	101	2008	0	92	92	0.0	1748.9	3680.5	0.0	505.4	933.2	10.7	70.4	4.400	harvest_ripe	out	5.180	4.400	1.124	0.874	0.549	0.315	0.199	0.000	0.247	0.244	0.258	0.270	0.279	0.000	0.2	0.3	0.2	0.0	0.1	end_grain_fill
14/04/2008	2008	105	2008	0	96	0	0.0	1753.1	0.0	0.0	505.4	0.0	2611.2	73.6	3.100	nocrop	out	5.518	3.100	1.125	0.874	0.549	0.315	0.199	0.000	0.277	0.276	0.265	0.269	0.277	0.000	0.0	1.1	0.9	0.6	1.1	end_crop
20/03/2009	2009	79	2009	69	70	70	1118.6	1183.2	3273.1	447.3	140.8	450.6	0.0	82.5	14.400	start_grain_fill	harvest_ripe	4.348	13.867	1.113	0.860	0.542	0.313	0.199	0.533	0.321	0.312	0.306	0.304	0.303	2.967	0.2	0.2	0.1	0.1	0.1	start_grain_fill
09/04/2009	2009	99	2009	0	90	90	0.0	1759.2	3773.6	0.0	492.9	951.1	4.8	79.7	1.900	harvest_ripe	out	5.316	1.900	1.111	0.859	0.541	0.313	0.199	0.000	0.293	0.296	0.300	0.301	0.301	1.115	0.2	0.3	0.2	0.1	0.1	maturity
12/04/2009	2009	102	2009	0	93	0	0.0	1760.9	0.0	0.0	492.9	0.0	2724.9	83.6	0.000	nocrop	out	5.772	0.000	1.112	0.859	0.541	0.313	0.200	0.000	0.289	0.293	0.300	0.301	0.302	1.557	0.0	2.4	2.9	2.6	3.7	end_crop
19/03/2010	2010	78	2010	68	69	69	999.3	1067.2	3066.0	399.7	117.9	410.8	0.0	78.1	15.800	start_grain_fill	harvest_ripe	3.283	14.616	1.100	0.845	0.533	0.311	0.199	1.184	0.453	0.322	0.314	0.314	0.314	12.579	0.2	0.2	0.1	0.0	0.0	start_grain_fill
08/04/2010	2010	98	2010	0	89	89	0.0	1676.6	3535.9	0.0	455.2	880.7	4.8	75.1	13.500	harvest_ripe	out	4.085	12.079	1.098	0.844	0.533	0.311	0.199	1.421	0.318	0.315	0.309	0.308	0.307	6.026	0.2	0.2	0.2	0.0	0.0	maturity
11/04/2010	2010	101	2010	0	92	0	0.0	1681.0	0.0	0.0	455.2	0.0	2546.2	79.0	0.000	nocrop	out	6.249	0.000	1.099	0.844	0.533	0.311	0.199	0.000	0.286	0.290	0.300	0.301	0.302	1.928	0.0	2.3	2.6	2.3	3.1	end_crop
19/03/2011	2011	78	2011	68	69	69	693.6	964.4	2793.1	277.4	131.2	374.8	0.0	69.9	3.600	start_grain_fill	harvest_ripe	3.446	3.600	1.081	0.830	0.525	0.310	0.199	0.000	0.300	0.304	0.303	0.303	0.303	2.809	0.2	0.2	0.1	0.0	0.0	start_grain_fill
08/04/2011	2011	98	2011	0	89	89	0.0	1346.1	3223.0	0.0	376.7	804.7	3.7	67.4	28.200	harvest_ripe	out	2.903	18.892	1.080	0.829	0.525	0.309	0.199	9.308	0.351	0.320	0.312	0.311	0.310	8.862	0.2	0.2	0.1	0.0	0.0	harvest_ripe
09/04/2011	2011	99	2011	0	90	0	0.0	1346.1	0.0	0.0	376.7	0.0	2368.2	69.3	29.300	nocrop	out	2.746	25.161	1.080	0.829	0.525	0.309	0.199	4.139	0.455	0.322	0.314	0.313	0.312	10.973	0.0	2.4	3.0	3.3	6.1	end_crop
20/03/2012	2012	80	2012	70	71	71	1047.2	1124.7	3197.9	418.9	143.4	440.7	0.0	66.3	0.000	start_grain_fill	harvest_ripe	6.256	0.000	1.067	0.816	0.517	0.308	0.199	0.000	0.255	0.266	0.280	0.290	0.297	0.000	0.3	0.2	0.1	0.0	0.0	start_grain_fill
08/04/2012	2012	99	2012	0	90	90	0.0	1496.1	3647.6	0.0	419.1	890.4	6.0	64.3	0.300	harvest_ripe	out	5.977	0.300	1.065	0.815	0.517	0.308	0.199	0.000	0.288	0.292	0.298	0.300	0.300	0.054	0.2	0.2	0.2	0.0	0.0	maturity
11/04/2012	2012	102	2012	0	93	0	0.0	1498.4	0.0	0.0	419.1	0.0	2660.9	67.1	0.300	nocrop	out	5.638	0.300	1.066	0.815	0.517	0.308	0.199	0.000	0.271	0.279	0.292	0.298	0.300	0.000	0.0	1.5	1.5	1.3	1.9	end_crop
17/03/2013	2013	76	2013	66	67	67	639.4	974.5	2709.7	255.8	107.7	342.1	0.0	72.1	0.000	start_grain_fill	maturity	6.538	0.000	1.055	0.803	0.511	0.306	0.199	0.000	0.287	0.291	0.299	0.300	0.301	0.630	0.2	0.2	0.1	0.0	0.1	start_grain_fill
06/04/2013	2013	96	2013	0	87	87	0.0	1471.5	3127.1	0.0	399.5	759.5	3.6	69.0	2.000	harvest_ripe	out	5.402	2.000	1.053	0.802	0.510	0.306	0.199	0.000	0.296	0.299	0.302	0.302	0.302	1.430	0.2	0.2	0.1	0.0	0.1	maturity
09/04/2013	2013	99	2013	0	90	0	0.0	1473.6	0.0	0.0	399.5	0.0	2239.3	74.2	25.100	nocrop	out	3.447	24.078	1.055	0.802	0.510	0.306	0.199	1.022	0.368	0.313	0.306	0.304	0.303	2.934	0.0	2.3	2.9	3.1	5.4	end_crop
20/03/2014	2014	79	2014	69	70	70	658.9	963.3	2480.2	263.6	106.4	327.2	0.0	67.6	6.100	start_grain_fill	harvest_ripe	6.273	6.100	1.041	0.790	0.504	0.305	0.199	0.000	0.285	0.287	0.288	0.294	0.299	0.000	0.2	0.2	0.1	0.0	0.0	start_grain_fill
09/04/2014	2014	99	2014	0	90	90	0.0	1283.0	2850.5	0.0	359.9	697.5	3.0	65.2	0.800	harvest_ripe	out	5.965	0.800	1.040	0.790	0.503	0.305	0.199	0.000	0.271	0.278	0.288	0.294	0.299	0.000	0.2	0.2	0.1	0.0	0.0	end_grain_fill
13/04/2014	2014	103	2014	0	94	0	0.0	1287.5	0.0	0.0	359.9	0.0	2011.7	67.9	0.000	nocrop	out	6.340	0.000	1.041	0.790	0.503	0.305	0.199	0.000	0.286	0.289	0.296	0.295	0.299	0.000	0.0	0.7	0.7	0.5	0.8	end_crop
21/03/2015	2015	80	2015	70	71	71	725.2	1208.3	3091.9	290.1	143.8	455.2	0.0	69.0	0.000	start_grain_fill	harvest_ripe	5.708	0.000	1.029	0.779	0.497	0.304	0.199	0.000	0.252	0.263	0.277	0.288	0.296	0.000	0.2	0.2	0.1	0.1	0.1	start_grain_fill
10/04/2015	2015	100	2015	0	91	91	0.0	1583.5	3589.0	0.0	443.7	952.3	7.0	66.2	0.000	harvest_ripe	out	6.007	0.000	1.027	0.778	0.497	0.304	0.199	0.000	0.238	0.252	0.266	0.276	0.285	0.000	0.2	0.3	0.2	0.0	0.1	maturity
13/04/2015	2015	103	2015	0	94	0	0.0	1585.1	0.0	0.0	443.7	0.0	2547.4	68.0	7.900	nocrop	out	4.176	7.900	1.028	0.778	0.497	0.304	0.199	0.000	0.281	0.279	0.268	0.275	0.283	0.000	0.0	0.8	0.5	0.4	0.7	end_crop
