# Supplementary material for: Simulations using APSIM suggest that Conservation Agriculture sustains protein yield under changing climate dynamics in Northern Mozambique
Source: BMC Plant Biol. 2025 Nov 13;25:1556. doi: 10.1186/s12870-025-07418-5 (PMC12613769; doi:10.1186/s12870-025-07418-5)
Supplement: Supplementary file 2 — Supplementary Material 2. [file 12870_2025_7418_MOESM2_ESM.zip › APSIM Output_08 Oct 2020/Maize-Cowpea-Pigeonpea Inter (Conservation 2 Degree and 0% Rainfall).out]

ApsimVersion = 7.10 r4158
Title = Maize-Cowpea-Pigeonpea Inter (Conservation 2 Degree and 0% Rainfall)
           Date           year            Day           year paddock.cowpea.daysaftersowing paddock.pigeonpea.daysaftersowing paddock.maize.daysaftersowing paddock.cowpea.biomass paddock.pigeonpea.biomass paddock.maize.biomass paddock.cowpea.yield paddock.pigeonpea.yield paddock.maize.yield   surfaceom_wt       biom_n()           Rain       maizeStage    cowpeaStage             eo   infiltration          oc(1)          oc(2)          oc(3)          oc(4)          oc(5)         runoff         sws(1)         sws(2)         sws(3)         sws(4)         sws(5)          drain dlt_fom_c_atm(1) dlt_fom_c_atm(2) dlt_fom_c_atm(3) dlt_fom_c_atm(4) dlt_fom_c_atm(5)   pigeonpeaStage
   (dd/mm/yyyy)         (year)          (day)         (year)                          (day)                             (day)                        (days)                (kg/ha)                   (kg/ha)               (kg/ha)              (kg/ha)                 (kg/ha)             (kg/ha)        (kg/ha)        (kg/ha)           (mm)               ()             ()           (mm)           (mm)            (%)            (%)            (%)            (%)            (%)           (mm)        (mm/mm)        (mm/mm)        (mm/mm)        (mm/mm)        (mm/mm)           (mm)          (kg/ha)          (kg/ha)          (kg/ha)          (kg/ha)          (kg/ha)               ()
     22/03/1997           1997             81           1997                             71                                72                            72                  631.5                    1129.9                2802.9                252.6                   144.1               363.6            0.0          169.5          4.700 start_grain_fill   harvest_ripe          5.185          4.700          1.346          1.098          0.667          0.339          0.200          0.000          0.293          0.295          0.296          0.300          0.300          0.076              2.3              0.9              0.1              0.0              0.0 start_grain_fill
     12/04/1997           1997            102           1997                              0                                93                            93                    0.0                    1791.6                3277.0                  0.0                   498.8               837.6            2.8          161.8         10.500     harvest_ripe            out          4.266          9.930          1.344          1.096          0.666          0.339          0.200          0.570          0.314          0.313          0.308          0.308          0.307          6.112              1.4              0.5              0.2              0.0              0.0     harvest_ripe
     13/04/1997           1997            103           1997                              0                                94                             0                    0.0                    1791.6                   0.0                  0.0                   498.8                 0.0         2274.2          166.7          1.000           nocrop            out          4.524          1.000          1.345          1.096          0.666          0.339          0.200          0.000          0.296          0.299          0.305          0.305          0.305          4.918              1.7              6.0              6.8              9.6              8.2         end_crop
     18/03/1998           1998             77           1998                             67                                68                            68                  767.6                    1137.7                2953.2                307.0                   135.4               438.2            0.0          101.0          0.000 start_grain_fill   harvest_ripe          5.756          0.000          1.312          1.067          0.653          0.337          0.200          0.000          0.251          0.267          0.280          0.290          0.296          0.000              0.2              0.2              0.1              0.0              0.0 start_grain_fill
     06/04/1998           1998             96           1998                              0                                87                            87                    0.0                    1845.3                3430.9                  0.0                   481.5               915.8            4.6           97.2          1.500     harvest_ripe            out          5.222          1.500          1.309          1.065          0.653          0.337          0.200          0.000          0.259          0.263          0.269          0.275          0.281          0.000              0.2              0.2              0.2              0.0              0.0         maturity
     08/04/1998           1998             98           1998                              0                                89                             0                    0.0                    1845.3                   0.0                  0.0                   481.5                 0.0         2169.1          109.7          6.600           nocrop            out          5.131          6.600          1.313          1.065          0.653          0.337          0.200          0.000          0.281          0.279          0.270          0.274          0.280          0.000              1.8              8.0             10.0             11.5             10.4         end_crop
     21/03/1999           1999             80           1999                             70                                71                            71                  802.0                    1016.6                3123.6                320.8                   146.9               451.8            0.0           87.4         17.100 start_grain_fill   harvest_ripe          2.930         15.309          1.284          1.042          0.640          0.334          0.200          1.791          0.330          0.316          0.309          0.307          0.306          5.354              0.3              0.2              0.1              0.0              0.0 start_grain_fill
     10/04/1999           1999            100           1999                              0                                91                            91                    0.0                    1455.9                3601.2                  0.0                   404.0               929.4            3.0           85.5          0.000     harvest_ripe            out          4.673          0.000          1.282          1.041          0.640          0.334          0.200          0.000          0.292          0.295          0.301          0.302          0.303          2.936              0.2              0.2              0.1              0.0              0.0         end_crop
     10/04/1999           1999            100           1999                              0                                91                            91                    0.0                    1455.9                3601.2                  0.0                   404.0               929.4            3.0           85.5          0.000     harvest_ripe            out          4.673          0.000          1.282          1.041          0.640          0.334          0.200          0.000          0.292          0.295          0.301          0.302          0.303          2.936              0.2              0.2              0.1              0.0              0.0         end_crop
     19/03/2000           2000             79           2000                             69                                70                            70                 1136.4                    1114.8                3448.5                454.6                   142.1               483.5            0.0           82.3          2.300 start_grain_fill   harvest_ripe          4.233          2.300          1.264          1.021          0.629          0.331          0.200          0.000          0.299          0.302          0.304          0.305          0.306          4.984              0.3              0.2              0.1              0.0              0.0 start_grain_fill
     07/04/2000           2000             98           2000                              0                                89                            89                    0.0                    1684.4                3934.4                  0.0                   468.7               969.4            4.9           80.8          0.900     harvest_ripe            out          4.802          0.900          1.263          1.019          0.628          0.331          0.200          0.000          0.294          0.297          0.301          0.301          0.302          1.503              0.2              0.3              0.2              0.0              0.0         maturity
     10/04/2000           2000            101           2000                              0                                92                             0                    0.0                    1696.8                   0.0                  0.0                   468.7                 0.0         2816.5           88.5          0.900           nocrop            out          4.473          0.900          1.264          1.020          0.628          0.332          0.200          0.000          0.287          0.291          0.299          0.300          0.300          0.090              0.0              3.6              4.6              6.3              7.3         end_crop
     21/03/2001           2001             80           2001                             70                                71                            71                  834.9                    1136.5                3561.7                333.9                   144.9               458.8            0.0           84.1          5.400 start_grain_fill   harvest_ripe          4.402          5.400          1.248          1.000          0.618          0.329          0.199          0.000          0.307          0.310          0.305          0.304          0.303          2.774              0.2              0.2              0.1              0.0              0.0 start_grain_fill
     10/04/2001           2001            100           2001                              0                                91                            91                    0.0                    1814.5                4074.8                  0.0                   502.4               972.0            3.6           81.9          0.000     harvest_ripe            out          5.267          0.000          1.246          0.999          0.617          0.329          0.199          0.000          0.271          0.279          0.291          0.297          0.300          0.000              0.2              0.2              0.2              0.0              0.0         maturity
     12/04/2001           2001            102           2001                              0                                93                             0                    0.0                    1814.5                   0.0                  0.0                   502.4                 0.0         2933.8           89.5          0.000           nocrop            out          5.125          0.000          1.247          0.999          0.617          0.329          0.200          0.000          0.260          0.273          0.287          0.295          0.300          0.000              1.5              4.4              6.3              8.5              9.3         end_crop
     19/03/2002           2002             78           2002                             68                                69                            69                  550.7                     820.9                2702.9                220.3                    90.7               357.2            0.0           87.9         13.200 start_grain_fill       maturity          3.341         12.698          1.232          0.980          0.607          0.327          0.199          0.502          0.320          0.310          0.305          0.304          0.304          3.625              0.2              0.2              0.1              0.0              0.0 start_grain_fill
     09/04/2002           2002             99           2002                              0                                90                            90                    0.0                    1406.3                3172.9                  0.0                   378.0               827.2            1.9           84.6          0.000     harvest_ripe            out          4.686          0.000          1.229          0.979          0.606          0.327          0.199          0.000          0.295          0.298          0.304          0.305          0.306          5.407              0.2              0.2              0.1              0.0              0.0         maturity
     11/04/2002           2002            101           2002                              0                                92                             0                    0.0                    1406.3                   0.0                  0.0                   378.0                 0.0         2188.4           90.5          2.000           nocrop            out          4.522          2.000          1.231          0.979          0.606          0.327          0.200          0.000          0.289          0.292          0.299          0.300          0.301          0.833              0.0              3.8              4.8              5.2              8.1         end_crop
     19/03/2003           2003             78           2003                             68                                69                            69                  951.0                    1069.5                3296.7                380.3                   127.3               459.9            0.0           76.5          0.000 start_grain_fill   harvest_ripe          4.702          0.000          1.208          0.960          0.596          0.324          0.199          0.000          0.296          0.299          0.303          0.301          0.299          0.000              0.2              0.2              0.1              0.0              0.0 start_grain_fill
     07/04/2003           2003             97           2003                              0                                88                            88                    0.0                    1667.7                3787.4                  0.0                   449.4               950.6            4.2           74.8          0.000     harvest_ripe            out          5.567          0.000          1.206          0.959          0.596          0.324          0.199          0.000          0.286          0.290          0.299          0.300          0.301          0.820              0.2              0.2              0.2              0.0              0.0         maturity
     10/04/2003           2003            100           2003                              0                                91                             0                    0.0                    1672.7                   0.0                  0.0                   449.4                 0.0         2691.6           82.6          0.000           nocrop            out          5.561          0.000          1.208          0.959          0.596          0.325          0.200          0.000          0.267          0.278          0.291          0.299          0.300          0.004              0.0              3.4              4.5              6.4              8.2         end_crop
     18/03/2004           2004             78           2004                             68                                69                            69                  581.2                     969.7                2862.3                232.5                   123.6               405.9            0.0           83.2          0.000 start_grain_fill       maturity          5.028          0.000          1.194          0.942          0.586          0.322          0.199          0.000          0.277          0.282          0.293          0.298          0.300          0.000              0.3              0.2              0.1              0.0              0.0 start_grain_fill
     07/04/2004           2004             98           2004                              0                                89                            89                    0.0                    1619.8                3341.1                  0.0                   450.4               884.8            6.2           80.3          0.100     harvest_ripe            out          4.845          0.100          1.191          0.941          0.585          0.322          0.199          0.000          0.293          0.296          0.301          0.301          0.302          1.571              0.2              0.2              0.1              0.0              0.0         maturity
     09/04/2004           2004            100           2004                              0                                91                             0                    0.0                    1619.8                   0.0                  0.0                   450.4                 0.0         2289.3           87.1         12.100           nocrop            out          5.300         12.100          1.193          0.941          0.585          0.322          0.199          0.000          0.301          0.308          0.303          0.303          0.302          1.790              0.0              3.5              4.5              6.8             10.0         end_crop
     18/03/2005           2005             77           2005                             67                                68                            68                  934.0                    1135.8                2938.0                373.6                   135.2               427.8            0.0           77.8          8.800 start_grain_fill   harvest_ripe          5.020          8.800          1.174          0.924          0.577          0.320          0.199          0.000          0.275          0.275          0.270          0.281          0.290          0.000              0.2              0.2              0.1              0.0              0.0 start_grain_fill
     06/04/2005           2005             96           2005                              0                                87                            87                    0.0                    1910.3                3421.9                  0.0                   516.8               911.7            4.6           75.3          0.000     harvest_ripe            out          5.243          0.000          1.172          0.923          0.576          0.320          0.199          0.000          0.237          0.249          0.255          0.264          0.273          0.000              0.2              0.3              0.2              0.0              0.0         maturity
     09/04/2005           2005             99           2005                              0                                90                             0                    0.0                    1919.0                   0.0                  0.0                   516.8                 0.0         2349.2           84.3          0.000           nocrop            out          6.834          0.000          1.174          0.923          0.576          0.320          0.200          0.000          0.199          0.237          0.249          0.262          0.271          0.000              0.0              3.5              4.1              6.4             10.9         end_crop
     19/03/2006           2006             78           2006                             68                                69                            69                  719.9                     952.8                3008.6                287.9                   129.6               408.8            0.0           79.1          0.300 start_grain_fill       maturity          5.089          0.300          1.161          0.908          0.567          0.318          0.199          0.000          0.294          0.297          0.301          0.301          0.301          0.793              0.2              0.2              0.1              0.0              0.0 start_grain_fill
     09/04/2006           2006             99           2006                              0                                90                            90                    0.0                    1421.2                3505.7                  0.0                   393.5               906.0            2.4           76.4          0.600     harvest_ripe            out          4.502          0.600          1.159          0.907          0.567          0.318          0.199          0.000          0.296          0.299          0.303          0.304          0.305          4.361              0.2              0.2              0.1              0.0              0.0     harvest_ripe
     10/04/2006           2006            100           2006                              0                                91                             0                    0.0                    1421.2                   0.0                  0.0                   393.5                 0.0         2463.2           81.0          0.500           nocrop            out          4.657          0.500          1.160          0.907          0.567          0.318          0.199          0.000          0.290          0.293          0.300          0.301          0.302          1.823              0.0              4.3              6.5              9.4              9.5         end_crop
     18/03/2007           2007             77           2007                             67                                68                            68                  427.4                    1033.7                2535.1                171.0                   114.2               348.1            0.0           72.1         64.600 start_grain_fill end_grain_fill          3.733         29.563          1.144          0.892          0.559          0.316          0.199         35.037          0.453          0.318          0.309          0.306          0.304          3.709              0.1              0.2              0.1              0.0              0.0 start_grain_fill
     08/04/2007           2007             98           2007                              0                                89                            89                    0.0                    1604.2                2988.9                  0.0                   449.3               801.8            2.9           69.6         30.800     harvest_ripe            out          4.644         19.810          1.142          0.891          0.558          0.316          0.199         10.990          0.386          0.321          0.313          0.310          0.307          6.383              0.1              0.2              0.2              0.0              0.0         maturity
     11/04/2007           2007            101           2007                              0                                92                             0                    0.0                    1605.4                   0.0                  0.0                   449.3                 0.0         2101.4           72.7          4.000           nocrop            out          3.734          4.000          1.143          0.891          0.558          0.316          0.199          0.000          0.300          0.313          0.310          0.311          0.311         10.341              0.0              1.6              1.9              1.6              2.4         end_crop
     22/03/2008           2008             82           2008                             72                                73                            73                  886.0                    1253.3                3219.9                354.4                   159.8               472.5            0.0           72.6          4.900 start_grain_fill   harvest_ripe          4.872          4.900          1.126          0.875          0.550          0.315          0.199          0.000          0.300          0.305          0.304          0.304          0.304          3.288              0.2              0.2              0.1              0.0              0.1 start_grain_fill
     10/04/2008           2008            101           2008                              0                                92                            92                    0.0                    1748.9                3680.5                  0.0                   505.4               933.2           10.7           70.4          4.400     harvest_ripe            out          5.180          4.400          1.124          0.874          0.549          0.315          0.199          0.000          0.247          0.244          0.258          0.270          0.279          0.000              0.2              0.3              0.2              0.0              0.1   end_grain_fill
     14/04/2008           2008            105           2008                              0                                96                             0                    0.0                    1753.1                   0.0                  0.0                   505.4                 0.0         2611.2           73.6          3.100           nocrop            out          5.518          3.100          1.125          0.874          0.549          0.315          0.199          0.000          0.277          0.276          0.265          0.269          0.277          0.000              0.0              1.1              0.9              0.6              1.1         end_crop
     20/03/2009           2009             79           2009                             69                                70                            70                 1118.6                    1183.2                3273.1                447.3                   140.8               450.6            0.0           82.5         14.400 start_grain_fill   harvest_ripe          4.348         13.867          1.113          0.860          0.542          0.313          0.199          0.533          0.321          0.312          0.306          0.304          0.303          2.967              0.2              0.2              0.1              0.1              0.1 start_grain_fill
     09/04/2009           2009             99           2009                              0                                90                            90                    0.0                    1759.2                3773.6                  0.0                   492.9               951.1            4.8           79.7          1.900     harvest_ripe            out          5.316          1.900          1.111          0.859          0.541          0.313          0.199          0.000          0.293          0.296          0.300          0.301          0.301          1.115              0.2              0.3              0.2              0.1              0.1         maturity
     12/04/2009           2009            102           2009                              0                                93                             0                    0.0                    1760.9                   0.0                  0.0                   492.9                 0.0         2724.9           83.6          0.000           nocrop            out          5.772          0.000          1.112          0.859          0.541          0.313          0.200          0.000          0.289          0.293          0.300          0.301          0.302          1.557              0.0              2.4              2.9              2.6              3.7         end_crop
     19/03/2010           2010             78           2010                             68                                69                            69                  999.3                    1067.2                3066.0                399.7                   117.9               410.8            0.0           78.1         15.800 start_grain_fill   harvest_ripe          3.283         14.616          1.100          0.845          0.533          0.311          0.199          1.184          0.453          0.322          0.314          0.314          0.314         12.579              0.2              0.2              0.1              0.0              0.0 start_grain_fill
     08/04/2010           2010             98           2010                              0                                89                            89                    0.0                    1676.6                3535.9                  0.0                   455.2               880.7            4.8           75.1         13.500     harvest_ripe            out          4.085         12.079          1.098          0.844          0.533          0.311          0.199          1.421          0.318          0.315          0.309          0.308          0.307          6.026              0.2              0.2              0.2              0.0              0.0         maturity
     11/04/2010           2010            101           2010                              0                                92                             0                    0.0                    1681.0                   0.0                  0.0                   455.2                 0.0         2546.2           79.0          0.000           nocrop            out          6.249          0.000          1.099          0.844          0.533          0.311          0.199          0.000          0.286          0.290          0.300          0.301          0.302          1.928              0.0              2.3              2.6              2.3              3.1         end_crop
     19/03/2011           2011             78           2011                             68                                69                            69                  693.6                     964.4                2793.1                277.4                   131.2               374.8            0.0           69.9          3.600 start_grain_fill   harvest_ripe          3.446          3.600          1.081          0.830          0.525          0.310          0.199          0.000          0.300          0.304          0.303          0.303          0.303          2.809              0.2              0.2              0.1              0.0              0.0 start_grain_fill
     08/04/2011           2011             98           2011                              0                                89                            89                    0.0                    1346.1                3223.0                  0.0                   376.7               804.7            3.7           67.4         28.200     harvest_ripe            out          2.903         18.892          1.080          0.829          0.525          0.309          0.199          9.308          0.351          0.320          0.312          0.311          0.310          8.862              0.2              0.2              0.1              0.0              0.0     harvest_ripe
     09/04/2011           2011             99           2011                              0                                90                             0                    0.0                    1346.1                   0.0                  0.0                   376.7                 0.0         2368.2           69.3         29.300           nocrop            out          2.746         25.161          1.080          0.829          0.525          0.309          0.199          4.139          0.455          0.322          0.314          0.313          0.312         10.973              0.0              2.4              3.0              3.3              6.1         end_crop
     20/03/2012           2012             80           2012                             70                                71                            71                 1047.2                    1124.7                3197.9                418.9                   143.4               440.7            0.0           66.3          0.000 start_grain_fill   harvest_ripe          6.256          0.000          1.067          0.816          0.517          0.308          0.199          0.000          0.255          0.266          0.280          0.290          0.297          0.000              0.3              0.2              0.1              0.0              0.0 start_grain_fill
     08/04/2012           2012             99           2012                              0                                90                            90                    0.0                    1496.1                3647.6                  0.0                   419.1               890.4            6.0           64.3          0.300     harvest_ripe            out          5.977          0.300          1.065          0.815          0.517          0.308          0.199          0.000          0.288          0.292          0.298          0.300          0.300          0.054              0.2              0.2              0.2              0.0              0.0         maturity
     11/04/2012           2012            102           2012                              0                                93                             0                    0.0                    1498.4                   0.0                  0.0                   419.1                 0.0         2660.9           67.1          0.300           nocrop            out          5.638          0.300          1.066          0.815          0.517          0.308          0.199          0.000          0.271          0.279          0.292          0.298          0.300          0.000              0.0              1.5              1.5              1.3              1.9         end_crop
     17/03/2013           2013             76           2013                             66                                67                            67                  639.4                     974.5                2709.7                255.8                   107.7               342.1            0.0           72.1          0.000 start_grain_fill       maturity          6.538          0.000          1.055          0.803          0.511          0.306          0.199          0.000          0.287          0.291          0.299          0.300          0.301          0.630              0.2              0.2              0.1              0.0              0.1 start_grain_fill
     06/04/2013           2013             96           2013                              0                                87                            87                    0.0                    1471.5                3127.1                  0.0                   399.5               759.5            3.6           69.0          2.000     harvest_ripe            out          5.402          2.000          1.053          0.802          0.510          0.306          0.199          0.000          0.296          0.299          0.302          0.302          0.302          1.430              0.2              0.2              0.1              0.0              0.1         maturity
     09/04/2013           2013             99           2013                              0                                90                             0                    0.0                    1473.6                   0.0                  0.0                   399.5                 0.0         2239.3           74.2         25.100           nocrop            out          3.447         24.078          1.055          0.802          0.510          0.306          0.199          1.022          0.368          0.313          0.306          0.304          0.303          2.934              0.0              2.3              2.9              3.1              5.4         end_crop
     20/03/2014           2014             79           2014                             69                                70                            70                  658.9                     963.3                2480.2                263.6                   106.4               327.2            0.0           67.6          6.100 start_grain_fill   harvest_ripe          6.273          6.100          1.041          0.790          0.504          0.305          0.199          0.000          0.285          0.287          0.288          0.294          0.299          0.000              0.2              0.2              0.1              0.0              0.0 start_grain_fill
     09/04/2014           2014             99           2014                              0                                90                            90                    0.0                    1283.0                2850.5                  0.0                   359.9               697.5            3.0           65.2          0.800     harvest_ripe            out          5.965          0.800          1.040          0.790          0.503          0.305          0.199          0.000          0.271          0.278          0.288          0.294          0.299          0.000              0.2              0.2              0.1              0.0              0.0   end_grain_fill
     13/04/2014           2014            103           2014                              0                                94                             0                    0.0                    1287.5                   0.0                  0.0                   359.9                 0.0         2011.7           67.9          0.000           nocrop            out          6.340          0.000          1.041          0.790          0.503          0.305          0.199          0.000          0.286          0.289          0.296          0.295          0.299          0.000              0.0              0.7              0.7              0.5              0.8         end_crop
     21/03/2015           2015             80           2015                             70                                71                            71                  725.2                    1208.3                3091.9                290.1                   143.8               455.2            0.0           69.0          0.000 start_grain_fill   harvest_ripe          5.708          0.000          1.029          0.779          0.497          0.304          0.199          0.000          0.252          0.263          0.277          0.288          0.296          0.000              0.2              0.2              0.1              0.1              0.1 start_grain_fill
     10/04/2015           2015            100           2015                              0                                91                            91                    0.0                    1583.5                3589.0                  0.0                   443.7               952.3            7.0           66.2          0.000     harvest_ripe            out          6.007          0.000          1.027          0.778          0.497          0.304          0.199          0.000          0.238          0.252          0.266          0.276          0.285          0.000              0.2              0.3              0.2              0.0              0.1         maturity
     13/04/2015           2015            103           2015                              0                                94                             0                    0.0                    1585.1                   0.0                  0.0                   443.7                 0.0         2547.4           68.0          7.900           nocrop            out          4.176          7.900          1.028          0.778          0.497          0.304          0.199          0.000          0.281          0.279          0.268          0.275          0.283          0.000              0.0              0.8              0.5              0.4              0.7         end_crop
